# Supplementary material for: The structure of a tetrameric septin complex reveals a hydrophobic element essential for NC-interface integrity
Source: Commun Biol. 2024 Jan 6;7:48. doi: 10.1038/s42003-023-05734-w (PMC10771490; doi:10.1038/s42003-023-05734-w)
Supplement: Supplementary file 4 — Supplementary Data 1 [file 42003_2023_5734_MOESM4_ESM.zip]

Archive with 6 entries (5 files):
- AlphaFold_models/
- AlphaFold_models/Cdc10_Cdc10.pdb
- AlphaFold_models/Cdc10_Cdc3_Q81-L412.pdb
- AlphaFold_models/Cdc11-rod_tetramer.pdb
- AlphaFold_models/Cdc12_M1-T317_Shs1_M1-E345.pdb
- AlphaFold_models/Cdc3_Q81-L412_Cdc12_M1-T317.pdb
