# Supplementary material for: The structure of a tetrameric septin complex reveals a hydrophobic element essential for NC-interface integrity
Source: Commun Biol. 2024 Jan 6;7:48. doi: 10.1038/s42003-023-05734-w (PMC10771490; doi:10.1038/s42003-023-05734-w)
Supplement: Supplementary file 4 — Supplementary Data 1 [file 42003_2023_5734_MOESM4_ESM.zip › AlphaFold_models/Cdc10_Cdc10.pdb]

ATOM      1  N   MET A   1      22.524   1.630  16.066  1.00 35.09           N  
ATOM      2  H   MET A   1      22.405   1.722  15.067  1.00 35.09           H  
ATOM      3  H2  MET A   1      23.415   1.184  16.230  1.00 35.09           H  
ATOM      4  H3  MET A   1      22.500   2.541  16.501  1.00 35.09           H  
ATOM      5  CA  MET A   1      21.442   0.774  16.575  1.00 35.09           C  
ATOM      6  HA  MET A   1      21.576   0.537  17.630  1.00 35.09           H  
ATOM      7  C   MET A   1      21.603  -0.472  15.779  1.00 35.09           C  
ATOM      8  CB  MET A   1      20.053   1.390  16.347  1.00 35.09           C  
ATOM      9  HB2 MET A   1      20.000   1.834  15.353  1.00 35.09           H  
ATOM     10  HB3 MET A   1      19.294   0.611  16.422  1.00 35.09           H  
ATOM     11  O   MET A   1      21.389  -0.389  14.574  1.00 35.09           O  
ATOM     12  CG  MET A   1      19.756   2.452  17.404  1.00 35.09           C  
ATOM     13  HG2 MET A   1      19.663   1.963  18.373  1.00 35.09           H  
ATOM     14  HG3 MET A   1      20.586   3.158  17.451  1.00 35.09           H  
ATOM     15  SD  MET A   1      18.247   3.391  17.079  1.00 35.09           S  
ATOM     16  CE  MET A   1      18.164   4.373  18.599  1.00 35.09           C  
ATOM     17  HE1 MET A   1      19.055   4.994  18.687  1.00 35.09           H  
ATOM     18  HE2 MET A   1      17.281   5.012  18.566  1.00 35.09           H  
ATOM     19  HE3 MET A   1      18.092   3.709  19.460  1.00 35.09           H  
ATOM     20  N   ASP A   2      22.157  -1.516  16.397  1.00 39.56           N  
ATOM     21  H   ASP A   2      22.301  -1.545  17.397  1.00 39.56           H  
ATOM     22  CA  ASP A   2      22.233  -2.796  15.713  1.00 39.56           C  
ATOM     23  HA  ASP A   2      22.999  -2.710  14.941  1.00 39.56           H  
ATOM     24  C   ASP A   2      20.869  -3.024  15.085  1.00 39.56           C  
ATOM     25  CB  ASP A   2      22.581  -3.950  16.666  1.00 39.56           C  
ATOM     26  HB2 ASP A   2      22.019  -4.838  16.377  1.00 39.56           H  
ATOM     27  HB3 ASP A   2      22.299  -3.693  17.687  1.00 39.56           H  
ATOM     28  O   ASP A   2      19.860  -2.840  15.787  1.00 39.56           O  
ATOM     29  CG  ASP A   2      24.064  -4.298  16.584  1.00 39.56           C  
ATOM     30  OD1 ASP A   2      24.691  -4.372  17.660  1.00 39.56           O  
ATOM     31  OD2 ASP A   2      24.566  -4.399  15.443  1.00 39.56           O  
ATOM     32  N   PRO A   3      20.824  -3.269  13.763  1.00 42.38           N  
ATOM     33  CA  PRO A   3      19.591  -3.719  13.167  1.00 42.38           C  
ATOM     34  HA  PRO A   3      18.835  -2.934  13.174  1.00 42.38           H  
ATOM     35  C   PRO A   3      19.191  -4.872  14.048  1.00 42.38           C  
ATOM     36  CB  PRO A   3      19.918  -4.155  11.742  1.00 42.38           C  
ATOM     37  HB2 PRO A   3      19.752  -3.318  11.064  1.00 42.38           H  
ATOM     38  HB3 PRO A   3      19.331  -5.018  11.430  1.00 42.38           H  
ATOM     39  O   PRO A   3      20.000  -5.774  14.275  1.00 42.38           O  
ATOM     40  CG  PRO A   3      21.411  -4.475  11.794  1.00 42.38           C  
ATOM     41  HG2 PRO A   3      21.553  -5.513  12.094  1.00 42.38           H  
ATOM     42  HG3 PRO A   3      21.897  -4.291  10.836  1.00 42.38           H  
ATOM     43  CD  PRO A   3      21.949  -3.554  12.884  1.00 42.38           C  
ATOM     44  HD2 PRO A   3      22.757  -4.070  13.403  1.00 42.38           H  
ATOM     45  HD3 PRO A   3      22.311  -2.625  12.444  1.00 42.38           H  
ATOM     46  N   LEU A   4      18.028  -4.719  14.665  1.00 48.52           N  
ATOM     47  H   LEU A   4      17.480  -3.890  14.485  1.00 48.52           H  
ATOM     48  CA  LEU A   4      17.555  -5.665  15.642  1.00 48.52           C  
ATOM     49  HA  LEU A   4      18.149  -5.582  16.553  1.00 48.52           H  
ATOM     50  C   LEU A   4      17.774  -7.026  15.039  1.00 48.52           C  
ATOM     51  CB  LEU A   4      16.086  -5.383  15.936  1.00 48.52           C  
ATOM     52  HB2 LEU A   4      15.571  -6.312  16.179  1.00 48.52           H  
ATOM     53  HB3 LEU A   4      15.605  -4.976  15.046  1.00 48.52           H  
ATOM     54  O   LEU A   4      17.258  -7.323  13.958  1.00 48.52           O  
ATOM     55  CG  LEU A   4      15.982  -4.408  17.116  1.00 48.52           C  
ATOM     56  HG  LEU A   4      16.883  -3.799  17.196  1.00 48.52           H  
ATOM     57  CD1 LEU A   4      14.811  -3.462  16.905  1.00 48.52           C  
ATOM     58 HD11 LEU A   4      14.705  -2.807  17.770  1.00 48.52           H  
ATOM     59 HD12 LEU A   4      13.903  -4.052  16.782  1.00 48.52           H  
ATOM     60 HD13 LEU A   4      14.976  -2.861  16.010  1.00 48.52           H  
ATOM     61  CD2 LEU A   4      15.791  -5.192  18.413  1.00 48.52           C  
ATOM     62 HD21 LEU A   4      16.648  -5.843  18.585  1.00 48.52           H  
ATOM     63 HD22 LEU A   4      14.886  -5.798  18.363  1.00 48.52           H  
ATOM     64 HD23 LEU A   4      15.698  -4.503  19.252  1.00 48.52           H  
ATOM     65  N   SER A   5      18.681  -7.751  15.686  1.00 65.65           N  
ATOM     66  H   SER A   5      19.117  -7.376  16.516  1.00 65.65           H  
ATOM     67  CA  SER A   5      19.067  -9.071  15.256  1.00 65.65           C  
ATOM     68  HA  SER A   5      19.622  -9.015  14.320  1.00 65.65           H  
ATOM     69  C   SER A   5      17.759  -9.800  15.056  1.00 65.65           C  
ATOM     70  CB  SER A   5      19.927  -9.735  16.329  1.00 65.65           C  
ATOM     71  HB2 SER A   5      20.891  -9.228  16.382  1.00 65.65           H  
ATOM     72  HB3 SER A   5      20.090 -10.782  16.072  1.00 65.65           H  
ATOM     73  O   SER A   5      16.966  -9.903  15.998  1.00 65.65           O  
ATOM     74  OG  SER A   5      19.294  -9.644  17.591  1.00 65.65           O  
ATOM     75  HG  SER A   5      18.376  -9.895  17.467  1.00 65.65           H  
ATOM     76  N   SER A   6      17.486 -10.174  13.811  1.00 79.24           N  
ATOM     77  H   SER A   6      18.149 -10.007  13.068  1.00 79.24           H  
ATOM     78  CA  SER A   6      16.224 -10.805  13.481  1.00 79.24           C  
ATOM     79  HA  SER A   6      15.411 -10.126  13.739  1.00 79.24           H  
ATOM     80  C   SER A   6      16.129 -12.072  14.311  1.00 79.24           C  
ATOM     81  CB  SER A   6      16.141 -11.130  11.994  1.00 79.24           C  
ATOM     82  HB2 SER A   6      15.283 -11.781  11.826  1.00 79.24           H  
ATOM     83  HB3 SER A   6      16.010 -10.211  11.422  1.00 79.24           H  
ATOM     84  O   SER A   6      17.024 -12.917  14.243  1.00 79.24           O  
ATOM     85  OG  SER A   6      17.318 -11.787  11.570  1.00 79.24           O  
ATOM     86  HG  SER A   6      17.482 -12.498  12.194  1.00 79.24           H  
ATOM     87  N   VAL A   7      15.078 -12.186  15.107  1.00 85.13           N  
ATOM     88  H   VAL A   7      14.376 -11.459  15.095  1.00 85.13           H  
ATOM     89  CA  VAL A   7      14.831 -13.379  15.903  1.00 85.13           C  
ATOM     90  HA  VAL A   7      15.778 -13.884  16.097  1.00 85.13           H  
ATOM     91  C   VAL A   7      13.964 -14.300  15.065  1.00 85.13           C  
ATOM     92  CB  VAL A   7      14.214 -13.039  17.269  1.00 85.13           C  
ATOM     93  HB  VAL A   7      13.255 -12.542  17.122  1.00 85.13           H  
ATOM     94  O   VAL A   7      12.925 -13.894  14.543  1.00 85.13           O  
ATOM     95  CG1 VAL A   7      13.987 -14.299  18.111  1.00 85.13           C  
ATOM     96 HG11 VAL A   7      14.921 -14.844  18.245  1.00 85.13           H  
ATOM     97 HG12 VAL A   7      13.256 -14.948  17.630  1.00 85.13           H  
ATOM     98 HG13 VAL A   7      13.589 -14.024  19.088  1.00 85.13           H  
ATOM     99  CG2 VAL A   7      15.122 -12.092  18.067  1.00 85.13           C  
ATOM    100 HG21 VAL A   7      15.207 -11.134  17.553  1.00 85.13           H  
ATOM    101 HG22 VAL A   7      16.114 -12.530  18.179  1.00 85.13           H  
ATOM    102 HG23 VAL A   7      14.693 -11.913  19.053  1.00 85.13           H  
ATOM    103  N   GLN A   8      14.406 -15.540  14.906  1.00 85.87           N  
ATOM    104  H   GLN A   8      15.256 -15.830  15.368  1.00 85.87           H  
ATOM    105  CA  GLN A   8      13.560 -16.573  14.333  1.00 85.87           C  
ATOM    106  HA  GLN A   8      12.940 -16.122  13.559  1.00 85.87           H  
ATOM    107  C   GLN A   8      12.683 -17.147  15.456  1.00 85.87           C  
ATOM    108  CB  GLN A   8      14.430 -17.622  13.641  1.00 85.87           C  
ATOM    109  HB2 GLN A   8      15.127 -17.106  12.981  1.00 85.87           H  
ATOM    110  HB3 GLN A   8      14.997 -18.193  14.376  1.00 85.87           H  
ATOM    111  O   GLN A   8      13.233 -17.517  16.498  1.00 85.87           O  
ATOM    112  CG  GLN A   8      13.567 -18.568  12.796  1.00 85.87           C  
ATOM    113  HG2 GLN A   8      12.886 -17.983  12.178  1.00 85.87           H  
ATOM    114  HG3 GLN A   8      12.972 -19.205  13.452  1.00 85.87           H  
ATOM    115  CD  GLN A   8      14.394 -19.452  11.871  1.00 85.87           C  
ATOM    116  NE2 GLN A   8      13.750 -20.268  11.066  1.00 85.87           N  
ATOM    117 HE21 GLN A   8      14.314 -20.842  10.457  1.00 85.87           H  
ATOM    118 HE22 GLN A   8      12.741 -20.310  11.086  1.00 85.87           H  
ATOM    119  OE1 GLN A   8      15.615 -19.423  11.829  1.00 85.87           O  
ATOM    120  N   PRO A   9      11.351 -17.209  15.282  1.00 92.24           N  
ATOM    121  CA  PRO A   9      10.473 -17.841  16.258  1.00 92.24           C  
ATOM    122  HA  PRO A   9      10.517 -17.275  17.188  1.00 92.24           H  
ATOM    123  C   PRO A   9      10.872 -19.296  16.528  1.00 92.24           C  
ATOM    124  CB  PRO A   9       9.067 -17.742  15.662  1.00 92.24           C  
ATOM    125  HB2 PRO A   9       8.846 -18.638  15.083  1.00 92.24           H  
ATOM    126  HB3 PRO A   9       8.314 -17.578  16.433  1.00 92.24           H  
ATOM    127  O   PRO A   9      11.311 -20.007  15.625  1.00 92.24           O  
ATOM    128  CG  PRO A   9       9.145 -16.559  14.703  1.00 92.24           C  
ATOM    129  HG2 PRO A   9       8.418 -16.647  13.895  1.00 92.24           H  
ATOM    130  HG3 PRO A   9       9.008 -15.628  15.254  1.00 92.24           H  
ATOM    131  CD  PRO A   9      10.574 -16.646  14.184  1.00 92.24           C  
ATOM    132  HD2 PRO A   9      10.919 -15.649  13.908  1.00 92.24           H  
ATOM    133  HD3 PRO A   9      10.616 -17.314  13.324  1.00 92.24           H  
ATOM    134  N   ALA A  10      10.678 -19.765  17.762  1.00 92.32           N  
ATOM    135  H   ALA A  10      10.328 -19.131  18.467  1.00 92.32           H  
ATOM    136  CA  ALA A  10      10.973 -21.147  18.151  1.00 92.32           C  
ATOM    137  HA  ALA A  10      11.996 -21.382  17.858  1.00 92.32           H  
ATOM    138  C   ALA A  10      10.053 -22.175  17.462  1.00 92.32           C  
ATOM    139  CB  ALA A  10      10.863 -21.244  19.678  1.00 92.32           C  
ATOM    140  HB1 ALA A  10      11.107 -22.258  19.998  1.00 92.32           H  
ATOM    141  HB2 ALA A  10       9.850 -21.000  19.998  1.00 92.32           H  
ATOM    142  HB3 ALA A  10      11.563 -20.549  20.143  1.00 92.32           H  
ATOM    143  O   ALA A  10      10.380 -23.356  17.382  1.00 92.32           O  
ATOM    144  N   SER A  11       8.893 -21.730  16.977  1.00 91.95           N  
ATOM    145  H   SER A  11       8.716 -20.737  17.021  1.00 91.95           H  
ATOM    146  CA  SER A  11       7.914 -22.522  16.233  1.00 91.95           C  
ATOM    147  HA  SER A  11       8.432 -23.293  15.663  1.00 91.95           H  
ATOM    148  C   SER A  11       7.161 -21.617  15.258  1.00 91.95           C  
ATOM    149  CB  SER A  11       6.932 -23.192  17.204  1.00 91.95           C  
ATOM    150  HB2 SER A  11       7.493 -23.817  17.899  1.00 91.95           H  
ATOM    151  HB3 SER A  11       6.246 -23.831  16.648  1.00 91.95           H  
ATOM    152  O   SER A  11       7.103 -20.410  15.479  1.00 91.95           O  
ATOM    153  OG  SER A  11       6.188 -22.226  17.938  1.00 91.95           O  
ATOM    154  HG  SER A  11       5.580 -21.814  17.318  1.00 91.95           H  
ATOM    155  N   TYR A  12       6.537 -22.198  14.233  1.00 91.36           N  
ATOM    156  H   TYR A  12       6.604 -23.199  14.117  1.00 91.36           H  
ATOM    157  CA  TYR A  12       5.721 -21.457  13.269  1.00 91.36           C  
ATOM    158  HA  TYR A  12       6.361 -20.749  12.742  1.00 91.36           H  
ATOM    159  C   TYR A  12       4.606 -20.658  13.965  1.00 91.36           C  
ATOM    160  CB  TYR A  12       5.158 -22.450  12.248  1.00 91.36           C  
ATOM    161  HB2 TYR A  12       4.581 -23.208  12.778  1.00 91.36           H  
ATOM    162  HB3 TYR A  12       5.990 -22.954  11.758  1.00 91.36           H  
ATOM    163  O   TYR A  12       3.866 -21.192  14.797  1.00 91.36           O  
ATOM    164  CG  TYR A  12       4.292 -21.831  11.173  1.00 91.36           C  
ATOM    165  CD1 TYR A  12       2.923 -22.143  11.113  1.00 91.36           C  
ATOM    166  HD1 TYR A  12       2.485 -22.801  11.849  1.00 91.36           H  
ATOM    167  CD2 TYR A  12       4.862 -20.985  10.204  1.00 91.36           C  
ATOM    168  HD2 TYR A  12       5.913 -20.739  10.237  1.00 91.36           H  
ATOM    169  CE1 TYR A  12       2.135 -21.633  10.068  1.00 91.36           C  
ATOM    170  HE1 TYR A  12       1.101 -21.940   9.998  1.00 91.36           H  
ATOM    171  CE2 TYR A  12       4.066 -20.442   9.179  1.00 91.36           C  
ATOM    172  HE2 TYR A  12       4.507 -19.789   8.440  1.00 91.36           H  
ATOM    173  OH  TYR A  12       1.912 -20.220   8.133  1.00 91.36           O  
ATOM    174  HH  TYR A  12       2.408 -19.549   7.658  1.00 91.36           H  
ATOM    175  CZ  TYR A  12       2.697 -20.764   9.103  1.00 91.36           C  
ATOM    176  N   VAL A  13       4.514 -19.371  13.641  1.00 91.74           N  
ATOM    177  H   VAL A  13       5.172 -19.023  12.959  1.00 91.74           H  
ATOM    178  CA  VAL A  13       3.553 -18.410  14.195  1.00 91.74           C  
ATOM    179  HA  VAL A  13       3.085 -18.831  15.085  1.00 91.74           H  
ATOM    180  C   VAL A  13       2.442 -18.128  13.180  1.00 91.74           C  
ATOM    181  CB  VAL A  13       4.292 -17.119  14.600  1.00 91.74           C  
ATOM    182  HB  VAL A  13       4.766 -16.690  13.717  1.00 91.74           H  
ATOM    183  O   VAL A  13       1.273 -18.024  13.558  1.00 91.74           O  
ATOM    184  CG1 VAL A  13       3.336 -16.086  15.192  1.00 91.74           C  
ATOM    185 HG11 VAL A  13       2.765 -16.532  16.006  1.00 91.74           H  
ATOM    186 HG12 VAL A  13       2.652 -15.757  14.410  1.00 91.74           H  
ATOM    187 HG13 VAL A  13       3.888 -15.219  15.556  1.00 91.74           H  
ATOM    188  CG2 VAL A  13       5.372 -17.364  15.658  1.00 91.74           C  
ATOM    189 HG21 VAL A  13       6.128 -18.037  15.253  1.00 91.74           H  
ATOM    190 HG22 VAL A  13       4.932 -17.810  16.550  1.00 91.74           H  
ATOM    191 HG23 VAL A  13       5.864 -16.426  15.912  1.00 91.74           H  
ATOM    192  N   GLY A  14       2.788 -18.050  11.892  1.00 92.88           N  
ATOM    193  H   GLY A  14       3.764 -18.116  11.641  1.00 92.88           H  
ATOM    194  CA  GLY A  14       1.861 -17.850  10.782  1.00 92.88           C  
ATOM    195  HA2 GLY A  14       0.877 -18.237  11.047  1.00 92.88           H  
ATOM    196  HA3 GLY A  14       2.250 -18.403   9.927  1.00 92.88           H  
ATOM    197  C   GLY A  14       1.710 -16.407  10.310  1.00 92.88           C  
ATOM    198  O   GLY A  14       0.695 -16.080   9.691  1.00 92.88           O  
ATOM    199  N   PHE A  15       2.668 -15.527  10.619  1.00 93.28           N  
ATOM    200  H   PHE A  15       3.548 -15.919  10.924  1.00 93.28           H  
ATOM    201  CA  PHE A  15       2.651 -14.152  10.105  1.00 93.28           C  
ATOM    202  HA  PHE A  15       1.614 -13.822  10.048  1.00 93.28           H  
ATOM    203  C   PHE A  15       3.190 -14.051   8.673  1.00 93.28           C  
ATOM    204  CB  PHE A  15       3.367 -13.187  11.055  1.00 93.28           C  
ATOM    205  HB2 PHE A  15       3.286 -12.183  10.637  1.00 93.28           H  
ATOM    206  HB3 PHE A  15       2.839 -13.178  12.008  1.00 93.28           H  
ATOM    207  O   PHE A  15       2.981 -13.023   8.029  1.00 93.28           O  
ATOM    208  CG  PHE A  15       4.828 -13.483  11.318  1.00 93.28           C  
ATOM    209  CD1 PHE A  15       5.204 -14.105  12.521  1.00 93.28           C  
ATOM    210  HD1 PHE A  15       4.447 -14.398  13.233  1.00 93.28           H  
ATOM    211  CD2 PHE A  15       5.811 -13.119  10.381  1.00 93.28           C  
ATOM    212  HD2 PHE A  15       5.527 -12.662   9.445  1.00 93.28           H  
ATOM    213  CE1 PHE A  15       6.557 -14.370  12.788  1.00 93.28           C  
ATOM    214  HE1 PHE A  15       6.836 -14.883  13.696  1.00 93.28           H  
ATOM    215  CE2 PHE A  15       7.167 -13.364  10.656  1.00 93.28           C  
ATOM    216  HE2 PHE A  15       7.917 -13.102   9.925  1.00 93.28           H  
ATOM    217  CZ  PHE A  15       7.539 -13.992  11.858  1.00 93.28           C  
ATOM    218  HZ  PHE A  15       8.577 -14.222  12.049  1.00 93.28           H  
ATOM    219  N   ASP A  16       3.821 -15.107   8.151  1.00 93.03           N  
ATOM    220  H   ASP A  16       3.974 -15.919   8.732  1.00 93.03           H  
ATOM    221  CA  ASP A  16       4.132 -15.267   6.725  1.00 93.03           C  
ATOM    222  HA  ASP A  16       4.865 -14.509   6.448  1.00 93.03           H  
ATOM    223  C   ASP A  16       2.893 -15.093   5.824  1.00 93.03           C  
ATOM    224  CB  ASP A  16       4.775 -16.644   6.491  1.00 93.03           C  
ATOM    225  HB2 ASP A  16       5.619 -16.764   7.170  1.00 93.03           H  
ATOM    226  HB3 ASP A  16       5.159 -16.660   5.471  1.00 93.03           H  
ATOM    227  O   ASP A  16       2.973 -14.524   4.737  1.00 93.03           O  
ATOM    228  CG  ASP A  16       3.797 -17.818   6.668  1.00 93.03           C  
ATOM    229  OD1 ASP A  16       3.840 -18.775   5.876  1.00 93.03           O  
ATOM    230  OD2 ASP A  16       2.914 -17.753   7.557  1.00 93.03           O  
ATOM    231  N   THR A  17       1.715 -15.475   6.326  1.00 93.36           N  
ATOM    232  H   THR A  17       1.768 -16.054   7.152  1.00 93.36           H  
ATOM    233  CA  THR A  17       0.427 -15.347   5.629  1.00 93.36           C  
ATOM    234  HA  THR A  17       0.534 -15.830   4.658  1.00 93.36           H  
ATOM    235  C   THR A  17      -0.011 -13.902   5.352  1.00 93.36           C  
ATOM    236  CB  THR A  17      -0.699 -16.063   6.392  1.00 93.36           C  
ATOM    237  HB  THR A  17      -1.600 -16.017   5.780  1.00 93.36           H  
ATOM    238  O   THR A  17      -0.984 -13.691   4.622  1.00 93.36           O  
ATOM    239  CG2 THR A  17      -0.408 -17.535   6.685  1.00 93.36           C  
ATOM    240 HG21 THR A  17       0.382 -17.628   7.430  1.00 93.36           H  
ATOM    241 HG22 THR A  17      -0.092 -18.039   5.771  1.00 93.36           H  
ATOM    242 HG23 THR A  17      -1.311 -18.011   7.067  1.00 93.36           H  
ATOM    243  OG1 THR A  17      -0.966 -15.418   7.617  1.00 93.36           O  
ATOM    244  HG1 THR A  17      -0.294 -15.684   8.248  1.00 93.36           H  
ATOM    245  N   ILE A  18       0.681 -12.887   5.889  1.00 95.11           N  
ATOM    246  H   ILE A  18       1.486 -13.109   6.457  1.00 95.11           H  
ATOM    247  CA  ILE A  18       0.325 -11.475   5.685  1.00 95.11           C  
ATOM    248  HA  ILE A  18      -0.707 -11.360   6.019  1.00 95.11           H  
ATOM    249  C   ILE A  18       0.362 -11.064   4.204  1.00 95.11           C  
ATOM    250  CB  ILE A  18       1.206 -10.554   6.557  1.00 95.11           C  
ATOM    251  HB  ILE A  18       1.217 -10.971   7.564  1.00 95.11           H  
ATOM    252  O   ILE A  18      -0.468 -10.257   3.784  1.00 95.11           O  
ATOM    253  CG1 ILE A  18       0.571  -9.147   6.642  1.00 95.11           C  
ATOM    254 HG12 ILE A  18       0.578  -8.680   5.657  1.00 95.11           H  
ATOM    255 HG13 ILE A  18      -0.466  -9.251   6.961  1.00 95.11           H  
ATOM    256  CG2 ILE A  18       2.659 -10.492   6.050  1.00 95.11           C  
ATOM    257 HG21 ILE A  18       3.036 -11.497   5.859  1.00 95.11           H  
ATOM    258 HG22 ILE A  18       2.722  -9.908   5.132  1.00 95.11           H  
ATOM    259 HG23 ILE A  18       3.297 -10.036   6.808  1.00 95.11           H  
ATOM    260  CD1 ILE A  18       1.268  -8.199   7.623  1.00 95.11           C  
ATOM    261 HD11 ILE A  18       2.287  -7.999   7.292  1.00 95.11           H  
ATOM    262 HD12 ILE A  18       1.300  -8.645   8.617  1.00 95.11           H  
ATOM    263 HD13 ILE A  18       0.719  -7.258   7.669  1.00 95.11           H  
ATOM    264  N   THR A  19       1.262 -11.630   3.389  1.00 94.66           N  
ATOM    265  H   THR A  19       1.875 -12.351   3.744  1.00 94.66           H  
ATOM    266  CA  THR A  19       1.315 -11.330   1.945  1.00 94.66           C  
ATOM    267  HA  THR A  19       1.349 -10.249   1.815  1.00 94.66           H  
ATOM    268  C   THR A  19       0.053 -11.818   1.238  1.00 94.66           C  
ATOM    269  CB  THR A  19       2.556 -11.919   1.258  1.00 94.66           C  
ATOM    270  HB  THR A  19       2.491 -11.724   0.187  1.00 94.66           H  
ATOM    271  O   THR A  19      -0.517 -11.067   0.450  1.00 94.66           O  
ATOM    272  CG2 THR A  19       3.848 -11.305   1.797  1.00 94.66           C  
ATOM    273 HG21 THR A  19       3.830 -10.225   1.653  1.00 94.66           H  
ATOM    274 HG22 THR A  19       3.965 -11.540   2.855  1.00 94.66           H  
ATOM    275 HG23 THR A  19       4.690 -11.721   1.244  1.00 94.66           H  
ATOM    276  OG1 THR A  19       2.621 -13.303   1.467  1.00 94.66           O  
ATOM    277  HG1 THR A  19       3.125 -13.677   0.741  1.00 94.66           H  
ATOM    278  N   ASN A  20      -0.463 -12.990   1.617  1.00 94.41           N  
ATOM    279  H   ASN A  20       0.103 -13.567   2.222  1.00 94.41           H  
ATOM    280  CA  ASN A  20      -1.728 -13.530   1.111  1.00 94.41           C  
ATOM    281  HA  ASN A  20      -1.702 -13.519   0.021  1.00 94.41           H  
ATOM    282  C   ASN A  20      -2.932 -12.681   1.558  1.00 94.41           C  
ATOM    283  CB  ASN A  20      -1.885 -14.989   1.582  1.00 94.41           C  
ATOM    284  HB2 ASN A  20      -1.922 -15.022   2.671  1.00 94.41           H  
ATOM    285  HB3 ASN A  20      -2.826 -15.384   1.198  1.00 94.41           H  
ATOM    286  O   ASN A  20      -3.834 -12.414   0.763  1.00 94.41           O  
ATOM    287  CG  ASN A  20      -0.777 -15.907   1.095  1.00 94.41           C  
ATOM    288  ND2 ASN A  20      -0.507 -16.978   1.804  1.00 94.41           N  
ATOM    289 HD21 ASN A  20       0.287 -17.511   1.479  1.00 94.41           H  
ATOM    290 HD22 ASN A  20      -0.994 -17.176   2.666  1.00 94.41           H  
ATOM    291  OD1 ASN A  20      -0.142 -15.691   0.086  1.00 94.41           O  
ATOM    292  N   GLN A  21      -2.939 -12.203   2.812  1.00 95.23           N  
ATOM    293  H   GLN A  21      -2.188 -12.479   3.429  1.00 95.23           H  
ATOM    294  CA  GLN A  21      -3.978 -11.283   3.307  1.00 95.23           C  
ATOM    295  HA  GLN A  21      -4.953 -11.756   3.189  1.00 95.23           H  
ATOM    296  C   GLN A  21      -3.996  -9.973   2.498  1.00 95.23           C  
ATOM    297  CB  GLN A  21      -3.764 -10.957   4.799  1.00 95.23           C  
ATOM    298  HB2 GLN A  21      -4.480 -10.185   5.082  1.00 95.23           H  
ATOM    299  HB3 GLN A  21      -2.764 -10.545   4.935  1.00 95.23           H  
ATOM    300  O   GLN A  21      -5.066  -9.437   2.198  1.00 95.23           O  
ATOM    301  CG  GLN A  21      -3.948 -12.141   5.765  1.00 95.23           C  
ATOM    302  HG2 GLN A  21      -3.335 -12.980   5.435  1.00 95.23           H  
ATOM    303  HG3 GLN A  21      -4.989 -12.463   5.759  1.00 95.23           H  
ATOM    304  CD  GLN A  21      -3.556 -11.776   7.201  1.00 95.23           C  
ATOM    305  NE2 GLN A  21      -2.843 -12.639   7.895  1.00 95.23           N  
ATOM    306 HE21 GLN A  21      -2.636 -13.553   7.518  1.00 95.23           H  
ATOM    307 HE22 GLN A  21      -2.548 -12.419   8.835  1.00 95.23           H  
ATOM    308  OE1 GLN A  21      -3.853 -10.698   7.707  1.00 95.23           O  
ATOM    309  N   ILE A  22      -2.819  -9.459   2.126  1.00 95.38           N  
ATOM    310  H   ILE A  22      -1.979  -9.934   2.423  1.00 95.38           H  
ATOM    311  CA  ILE A  22      -2.684  -8.248   1.308  1.00 95.38           C  
ATOM    312  HA  ILE A  22      -3.380  -7.499   1.684  1.00 95.38           H  
ATOM    313  C   ILE A  22      -3.079  -8.516  -0.144  1.00 95.38           C  
ATOM    314  CB  ILE A  22      -1.259  -7.668   1.423  1.00 95.38           C  
ATOM    315  HB  ILE A  22      -0.535  -8.457   1.222  1.00 95.38           H  
ATOM    316  O   ILE A  22      -3.854  -7.738  -0.699  1.00 95.38           O  
ATOM    317  CG1 ILE A  22      -1.045  -7.133   2.852  1.00 95.38           C  
ATOM    318 HG12 ILE A  22      -1.617  -6.213   2.974  1.00 95.38           H  
ATOM    319 HG13 ILE A  22      -1.407  -7.854   3.584  1.00 95.38           H  
ATOM    320  CG2 ILE A  22      -1.049  -6.530   0.405  1.00 95.38           C  
ATOM    321 HG21 ILE A  22      -0.103  -6.020   0.585  1.00 95.38           H  
ATOM    322 HG22 ILE A  22      -1.863  -5.809   0.473  1.00 95.38           H  
ATOM    323 HG23 ILE A  22      -1.011  -6.945  -0.602  1.00 95.38           H  
ATOM    324  CD1 ILE A  22       0.416  -6.851   3.183  1.00 95.38           C  
ATOM    325 HD11 ILE A  22       0.493  -6.603   4.241  1.00 95.38           H  
ATOM    326 HD12 ILE A  22       0.781  -6.004   2.602  1.00 95.38           H  
ATOM    327 HD13 ILE A  22       1.019  -7.736   2.979  1.00 95.38           H  
ATOM    328  N   GLU A  23      -2.600  -9.602  -0.754  1.00 95.72           N  
ATOM    329  H   GLU A  23      -1.956 -10.201  -0.258  1.00 95.72           H  
ATOM    330  CA  GLU A  23      -2.947  -9.977  -2.128  1.00 95.72           C  
ATOM    331  HA  GLU A  23      -2.601  -9.195  -2.804  1.00 95.72           H  
ATOM    332  C   GLU A  23      -4.466 -10.092  -2.289  1.00 95.72           C  
ATOM    333  CB  GLU A  23      -2.255 -11.292  -2.528  1.00 95.72           C  
ATOM    334  HB2 GLU A  23      -1.183 -11.208  -2.352  1.00 95.72           H  
ATOM    335  HB3 GLU A  23      -2.654 -12.102  -1.919  1.00 95.72           H  
ATOM    336  O   GLU A  23      -5.033  -9.476  -3.191  1.00 95.72           O  
ATOM    337  CG  GLU A  23      -2.495 -11.575  -4.022  1.00 95.72           C  
ATOM    338  HG2 GLU A  23      -2.008 -10.789  -4.600  1.00 95.72           H  
ATOM    339  HG3 GLU A  23      -3.563 -11.520  -4.234  1.00 95.72           H  
ATOM    340  CD  GLU A  23      -2.017 -12.950  -4.501  1.00 95.72           C  
ATOM    341  OE1 GLU A  23      -1.717 -13.038  -5.715  1.00 95.72           O  
ATOM    342  OE2 GLU A  23      -2.091 -13.912  -3.707  1.00 95.72           O  
ATOM    343  N   HIS A  24      -5.149 -10.778  -1.366  1.00 93.76           N  
ATOM    344  H   HIS A  24      -4.629 -11.277  -0.658  1.00 93.76           H  
ATOM    345  CA  HIS A  24      -6.606 -10.908  -1.389  1.00 93.76           C  
ATOM    346  HA  HIS A  24      -6.888 -11.437  -2.299  1.00 93.76           H  
ATOM    347  C   HIS A  24      -7.314  -9.540  -1.411  1.00 93.76           C  
ATOM    348  CB  HIS A  24      -7.049 -11.744  -0.181  1.00 93.76           C  
ATOM    349  HB2 HIS A  24      -6.802 -11.219   0.742  1.00 93.76           H  
ATOM    350  HB3 HIS A  24      -6.509 -12.691  -0.185  1.00 93.76           H  
ATOM    351  O   HIS A  24      -8.217  -9.304  -2.220  1.00 93.76           O  
ATOM    352  CG  HIS A  24      -8.525 -12.038  -0.209  1.00 93.76           C  
ATOM    353  CD2 HIS A  24      -9.513 -11.375   0.471  1.00 93.76           C  
ATOM    354  HD2 HIS A  24      -9.376 -10.556   1.161  1.00 93.76           H  
ATOM    355  ND1 HIS A  24      -9.139 -12.997  -0.982  1.00 93.76           N  
ATOM    356  HD1 HIS A  24      -8.673 -13.696  -1.542  1.00 93.76           H  
ATOM    357  CE1 HIS A  24     -10.464 -12.916  -0.771  1.00 93.76           C  
ATOM    358  HE1 HIS A  24     -11.208 -13.567  -1.206  1.00 93.76           H  
ATOM    359  NE2 HIS A  24     -10.738 -11.924   0.086  1.00 93.76           N  
ATOM    360  N   ARG A  25      -6.861  -8.593  -0.578  1.00 93.41           N  
ATOM    361  H   ARG A  25      -6.086  -8.835   0.023  1.00 93.41           H  
ATOM    362  CA  ARG A  25      -7.400  -7.221  -0.534  1.00 93.41           C  
ATOM    363  HA  ARG A  25      -8.487  -7.273  -0.465  1.00 93.41           H  
ATOM    364  C   ARG A  25      -7.097  -6.432  -1.805  1.00 93.41           C  
ATOM    365  CB  ARG A  25      -6.851  -6.485   0.697  1.00 93.41           C  
ATOM    366  HB2 ARG A  25      -5.765  -6.573   0.729  1.00 93.41           H  
ATOM    367  HB3 ARG A  25      -7.111  -5.428   0.631  1.00 93.41           H  
ATOM    368  O   ARG A  25      -7.955  -5.682  -2.275  1.00 93.41           O  
ATOM    369  CG  ARG A  25      -7.454  -7.053   1.981  1.00 93.41           C  
ATOM    370  HG2 ARG A  25      -7.267  -8.125   2.037  1.00 93.41           H  
ATOM    371  HG3 ARG A  25      -8.533  -6.895   1.968  1.00 93.41           H  
ATOM    372  CD  ARG A  25      -6.867  -6.380   3.221  1.00 93.41           C  
ATOM    373  HD2 ARG A  25      -7.084  -5.312   3.184  1.00 93.41           H  
ATOM    374  HD3 ARG A  25      -5.786  -6.520   3.231  1.00 93.41           H  
ATOM    375  NE  ARG A  25      -7.459  -7.004   4.411  1.00 93.41           N  
ATOM    376  HE  ARG A  25      -7.282  -7.992   4.520  1.00 93.41           H  
ATOM    377  NH1 ARG A  25      -8.693  -5.239   5.289  1.00 93.41           N  
ATOM    378 HH11 ARG A  25      -9.248  -5.004   6.099  1.00 93.41           H  
ATOM    379 HH12 ARG A  25      -8.123  -4.544   4.827  1.00 93.41           H  
ATOM    380  NH2 ARG A  25      -9.058  -7.268   5.985  1.00 93.41           N  
ATOM    381 HH21 ARG A  25      -8.985  -8.275   5.945  1.00 93.41           H  
ATOM    382 HH22 ARG A  25      -9.692  -6.833   6.639  1.00 93.41           H  
ATOM    383  CZ  ARG A  25      -8.379  -6.495   5.205  1.00 93.41           C  
ATOM    384  N   LEU A  26      -5.904  -6.598  -2.375  1.00 95.11           N  
ATOM    385  H   LEU A  26      -5.256  -7.234  -1.932  1.00 95.11           H  
ATOM    386  CA  LEU A  26      -5.506  -5.948  -3.623  1.00 95.11           C  
ATOM    387  HA  LEU A  26      -5.712  -4.881  -3.551  1.00 95.11           H  
ATOM    388  C   LEU A  26      -6.319  -6.463  -4.815  1.00 95.11           C  
ATOM    389  CB  LEU A  26      -4.004  -6.156  -3.865  1.00 95.11           C  
ATOM    390  HB2 LEU A  26      -3.782  -5.829  -4.881  1.00 95.11           H  
ATOM    391  HB3 LEU A  26      -3.783  -7.222  -3.806  1.00 95.11           H  
ATOM    392  O   LEU A  26      -6.814  -5.651  -5.594  1.00 95.11           O  
ATOM    393  CG  LEU A  26      -3.068  -5.395  -2.914  1.00 95.11           C  
ATOM    394  HG  LEU A  26      -3.309  -5.625  -1.876  1.00 95.11           H  
ATOM    395  CD1 LEU A  26      -1.629  -5.822  -3.191  1.00 95.11           C  
ATOM    396 HD11 LEU A  26      -0.958  -5.312  -2.499  1.00 95.11           H  
ATOM    397 HD12 LEU A  26      -1.531  -6.896  -3.035  1.00 95.11           H  
ATOM    398 HD13 LEU A  26      -1.354  -5.590  -4.220  1.00 95.11           H  
ATOM    399  CD2 LEU A  26      -3.164  -3.876  -3.093  1.00 95.11           C  
ATOM    400 HD21 LEU A  26      -2.984  -3.615  -4.136  1.00 95.11           H  
ATOM    401 HD22 LEU A  26      -2.418  -3.391  -2.463  1.00 95.11           H  
ATOM    402 HD23 LEU A  26      -4.153  -3.532  -2.791  1.00 95.11           H  
ATOM    403  N   LEU A  27      -6.529  -7.779  -4.919  1.00 94.12           N  
ATOM    404  H   LEU A  27      -6.070  -8.387  -4.257  1.00 94.12           H  
ATOM    405  CA  LEU A  27      -7.357  -8.395  -5.962  1.00 94.12           C  
ATOM    406  HA  LEU A  27      -6.985  -8.092  -6.940  1.00 94.12           H  
ATOM    407  C   LEU A  27      -8.813  -7.918  -5.883  1.00 94.12           C  
ATOM    408  CB  LEU A  27      -7.283  -9.929  -5.837  1.00 94.12           C  
ATOM    409  HB2 LEU A  27      -7.522 -10.207  -4.811  1.00 94.12           H  
ATOM    410  HB3 LEU A  27      -8.046 -10.363  -6.483  1.00 94.12           H  
ATOM    411  O   LEU A  27      -9.416  -7.597  -6.908  1.00 94.12           O  
ATOM    412  CG  LEU A  27      -5.927 -10.556  -6.216  1.00 94.12           C  
ATOM    413  HG  LEU A  27      -5.128 -10.117  -5.618  1.00 94.12           H  
ATOM    414  CD1 LEU A  27      -5.973 -12.062  -5.954  1.00 94.12           C  
ATOM    415 HD11 LEU A  27      -6.170 -12.241  -4.897  1.00 94.12           H  
ATOM    416 HD12 LEU A  27      -6.745 -12.531  -6.564  1.00 94.12           H  
ATOM    417 HD13 LEU A  27      -5.003 -12.499  -6.193  1.00 94.12           H  
ATOM    418  CD2 LEU A  27      -5.591 -10.338  -7.690  1.00 94.12           C  
ATOM    419 HD21 LEU A  27      -5.415  -9.280  -7.880  1.00 94.12           H  
ATOM    420 HD22 LEU A  27      -6.403 -10.700  -8.320  1.00 94.12           H  
ATOM    421 HD23 LEU A  27      -4.681 -10.884  -7.939  1.00 94.12           H  
ATOM    422  N   LYS A  28      -9.362  -7.797  -4.667  1.00 91.37           N  
ATOM    423  H   LYS A  28      -8.833  -8.145  -3.880  1.00 91.37           H  
ATOM    424  CA  LYS A  28     -10.717  -7.273  -4.432  1.00 91.37           C  
ATOM    425  HA  LYS A  28     -11.418  -7.838  -5.046  1.00 91.37           H  
ATOM    426  C   LYS A  28     -10.854  -5.803  -4.841  1.00 91.37           C  
ATOM    427  CB  LYS A  28     -11.056  -7.502  -2.953  1.00 91.37           C  
ATOM    428  HB2 LYS A  28     -10.843  -8.545  -2.720  1.00 91.37           H  
ATOM    429  HB3 LYS A  28     -10.406  -6.883  -2.333  1.00 91.37           H  
ATOM    430  O   LYS A  28     -11.870  -5.415  -5.417  1.00 91.37           O  
ATOM    431  CG  LYS A  28     -12.521  -7.221  -2.586  1.00 91.37           C  
ATOM    432  HG2 LYS A  28     -13.180  -7.806  -3.229  1.00 91.37           H  
ATOM    433  HG3 LYS A  28     -12.742  -6.160  -2.704  1.00 91.37           H  
ATOM    434  CD  LYS A  28     -12.728  -7.638  -1.123  1.00 91.37           C  
ATOM    435  HD2 LYS A  28     -12.460  -8.689  -1.015  1.00 91.37           H  
ATOM    436  HD3 LYS A  28     -12.061  -7.051  -0.490  1.00 91.37           H  
ATOM    437  CE  LYS A  28     -14.162  -7.455  -0.633  1.00 91.37           C  
ATOM    438  HE2 LYS A  28     -14.434  -6.402  -0.697  1.00 91.37           H  
ATOM    439  HE3 LYS A  28     -14.842  -8.020  -1.271  1.00 91.37           H  
ATOM    440  NZ  LYS A  28     -14.296  -7.917   0.774  1.00 91.37           N  
ATOM    441  HZ1 LYS A  28     -14.228  -8.914   0.917  1.00 91.37           H  
ATOM    442  HZ2 LYS A  28     -15.198  -7.632   1.129  1.00 91.37           H  
ATOM    443  HZ3 LYS A  28     -13.599  -7.521   1.389  1.00 91.37           H  
ATOM    444  N   LYS A  29      -9.832  -4.986  -4.566  1.00 90.22           N  
ATOM    445  H   LYS A  29      -9.050  -5.383  -4.066  1.00 90.22           H  
ATOM    446  CA  LYS A  29      -9.812  -3.551  -4.892  1.00 90.22           C  
ATOM    447  HA  LYS A  29     -10.792  -3.128  -4.670  1.00 90.22           H  
ATOM    448  C   LYS A  29      -9.549  -3.276  -6.379  1.00 90.22           C  
ATOM    449  CB  LYS A  29      -8.764  -2.883  -3.994  1.00 90.22           C  
ATOM    450  HB2 LYS A  29      -8.992  -3.111  -2.953  1.00 90.22           H  
ATOM    451  HB3 LYS A  29      -7.782  -3.294  -4.230  1.00 90.22           H  
ATOM    452  O   LYS A  29     -10.117  -2.338  -6.938  1.00 90.22           O  
ATOM    453  CG  LYS A  29      -8.737  -1.362  -4.175  1.00 90.22           C  
ATOM    454  HG2 LYS A  29      -9.709  -0.941  -3.915  1.00 90.22           H  
ATOM    455  HG3 LYS A  29      -8.507  -1.120  -5.213  1.00 90.22           H  
ATOM    456  CD  LYS A  29      -7.657  -0.754  -3.287  1.00 90.22           C  
ATOM    457  HD2 LYS A  29      -7.932  -0.876  -2.239  1.00 90.22           H  
ATOM    458  HD3 LYS A  29      -6.716  -1.271  -3.477  1.00 90.22           H  
ATOM    459  CE  LYS A  29      -7.511   0.723  -3.637  1.00 90.22           C  
ATOM    460  HE2 LYS A  29      -8.425   1.243  -3.352  1.00 90.22           H  
ATOM    461  HE3 LYS A  29      -7.392   0.806  -4.718  1.00 90.22           H  
ATOM    462  NZ  LYS A  29      -6.335   1.292  -2.947  1.00 90.22           N  
ATOM    463  HZ1 LYS A  29      -6.479   1.225  -1.950  1.00 90.22           H  
ATOM    464  HZ2 LYS A  29      -6.198   2.256  -3.216  1.00 90.22           H  
ATOM    465  HZ3 LYS A  29      -5.513   0.759  -3.193  1.00 90.22           H  
ATOM    466  N   GLY A  30      -8.692  -4.072  -7.009  1.00 93.82           N  
ATOM    467  H   GLY A  30      -8.243  -4.798  -6.468  1.00 93.82           H  
ATOM    468  CA  GLY A  30      -8.153  -3.807  -8.338  1.00 93.82           C  
ATOM    469  HA2 GLY A  30      -8.958  -3.517  -9.014  1.00 93.82           H  
ATOM    470  HA3 GLY A  30      -7.706  -4.724  -8.722  1.00 93.82           H  
ATOM    471  C   GLY A  30      -7.081  -2.711  -8.355  1.00 93.82           C  
ATOM    472  O   GLY A  30      -6.806  -2.034  -7.359  1.00 93.82           O  
ATOM    473  N   PHE A  31      -6.479  -2.530  -9.527  1.00 94.66           N  
ATOM    474  H   PHE A  31      -6.781  -3.107 -10.300  1.00 94.66           H  
ATOM    475  CA  PHE A  31      -5.345  -1.641  -9.767  1.00 94.66           C  
ATOM    476  HA  PHE A  31      -5.053  -1.171  -8.827  1.00 94.66           H  
ATOM    477  C   PHE A  31      -5.711  -0.534 -10.749  1.00 94.66           C  
ATOM    478  CB  PHE A  31      -4.154  -2.463 -10.264  1.00 94.66           C  
ATOM    479  HB2 PHE A  31      -3.304  -1.802 -10.436  1.00 94.66           H  
ATOM    480  HB3 PHE A  31      -4.412  -2.928 -11.216  1.00 94.66           H  
ATOM    481  O   PHE A  31      -6.589  -0.704 -11.590  1.00 94.66           O  
ATOM    482  CG  PHE A  31      -3.747  -3.539  -9.283  1.00 94.66           C  
ATOM    483  CD1 PHE A  31      -2.906  -3.228  -8.202  1.00 94.66           C  
ATOM    484  HD1 PHE A  31      -2.522  -2.226  -8.076  1.00 94.66           H  
ATOM    485  CD2 PHE A  31      -4.258  -4.841  -9.420  1.00 94.66           C  
ATOM    486  HD2 PHE A  31      -4.933  -5.064 -10.234  1.00 94.66           H  
ATOM    487  CE1 PHE A  31      -2.566  -4.226  -7.276  1.00 94.66           C  
ATOM    488  HE1 PHE A  31      -1.956  -3.979  -6.420  1.00 94.66           H  
ATOM    489  CE2 PHE A  31      -3.887  -5.847  -8.512  1.00 94.66           C  
ATOM    490  HE2 PHE A  31      -4.252  -6.857  -8.629  1.00 94.66           H  
ATOM    491  CZ  PHE A  31      -3.021  -5.543  -7.452  1.00 94.66           C  
ATOM    492  HZ  PHE A  31      -2.716  -6.321  -6.769  1.00 94.66           H  
ATOM    493  N   GLN A  32      -5.029   0.606 -10.650  1.00 95.59           N  
ATOM    494  H   GLN A  32      -4.264   0.656  -9.993  1.00 95.59           H  
ATOM    495  CA  GLN A  32      -5.237   1.756 -11.525  1.00 95.59           C  
ATOM    496  HA  GLN A  32      -6.012   1.526 -12.256  1.00 95.59           H  
ATOM    497  C   GLN A  32      -3.944   2.073 -12.275  1.00 95.59           C  
ATOM    498  CB  GLN A  32      -5.717   2.950 -10.684  1.00 95.59           C  
ATOM    499  HB2 GLN A  32      -6.610   2.659 -10.131  1.00 95.59           H  
ATOM    500  HB3 GLN A  32      -4.944   3.206  -9.960  1.00 95.59           H  
ATOM    501  O   GLN A  32      -2.909   2.301 -11.649  1.00 95.59           O  
ATOM    502  CG  GLN A  32      -6.033   4.202 -11.517  1.00 95.59           C  
ATOM    503  HG2 GLN A  32      -6.293   5.000 -10.821  1.00 95.59           H  
ATOM    504  HG3 GLN A  32      -5.153   4.515 -12.078  1.00 95.59           H  
ATOM    505  CD  GLN A  32      -7.217   4.012 -12.458  1.00 95.59           C  
ATOM    506  NE2 GLN A  32      -7.115   4.392 -13.710  1.00 95.59           N  
ATOM    507 HE21 GLN A  32      -7.888   4.164 -14.319  1.00 95.59           H  
ATOM    508 HE22 GLN A  32      -6.295   4.875 -14.047  1.00 95.59           H  
ATOM    509  OE1 GLN A  32      -8.265   3.520 -12.076  1.00 95.59           O  
ATOM    510  N   PHE A  33      -4.008   2.164 -13.601  1.00 96.79           N  
ATOM    511  H   PHE A  33      -4.878   1.936 -14.061  1.00 96.79           H  
ATOM    512  CA  PHE A  33      -2.892   2.595 -14.433  1.00 96.79           C  
ATOM    513  HA  PHE A  33      -2.122   3.004 -13.779  1.00 96.79           H  
ATOM    514  C   PHE A  33      -3.313   3.709 -15.392  1.00 96.79           C  
ATOM    515  CB  PHE A  33      -2.250   1.400 -15.136  1.00 96.79           C  
ATOM    516  HB2 PHE A  33      -2.959   0.974 -15.846  1.00 96.79           H  
ATOM    517  HB3 PHE A  33      -2.024   0.643 -14.386  1.00 96.79           H  
ATOM    518  O   PHE A  33      -4.279   3.587 -16.136  1.00 96.79           O  
ATOM    519  CG  PHE A  33      -0.950   1.744 -15.834  1.00 96.79           C  
ATOM    520  CD1 PHE A  33      -0.822   1.553 -17.221  1.00 96.79           C  
ATOM    521  HD1 PHE A  33      -1.651   1.171 -17.798  1.00 96.79           H  
ATOM    522  CD2 PHE A  33       0.152   2.207 -15.086  1.00 96.79           C  
ATOM    523  HD2 PHE A  33       0.089   2.288 -14.011  1.00 96.79           H  
ATOM    524  CE1 PHE A  33       0.407   1.811 -17.853  1.00 96.79           C  
ATOM    525  HE1 PHE A  33       0.521   1.611 -18.908  1.00 96.79           H  
ATOM    526  CE2 PHE A  33       1.372   2.488 -15.724  1.00 96.79           C  
ATOM    527  HE2 PHE A  33       2.229   2.798 -15.145  1.00 96.79           H  
ATOM    528  CZ  PHE A  33       1.501   2.284 -17.108  1.00 96.79           C  
ATOM    529  HZ  PHE A  33       2.454   2.447 -17.590  1.00 96.79           H  
ATOM    530  N   ASN A  34      -2.603   4.832 -15.359  1.00 97.53           N  
ATOM    531  H   ASN A  34      -1.796   4.889 -14.755  1.00 97.53           H  
ATOM    532  CA  ASN A  34      -2.931   6.009 -16.153  1.00 97.53           C  
ATOM    533  HA  ASN A  34      -3.832   5.844 -16.742  1.00 97.53           H  
ATOM    534  C   ASN A  34      -1.766   6.282 -17.104  1.00 97.53           C  
ATOM    535  CB  ASN A  34      -3.187   7.177 -15.193  1.00 97.53           C  
ATOM    536  HB2 ASN A  34      -3.429   8.077 -15.758  1.00 97.53           H  
ATOM    537  HB3 ASN A  34      -2.261   7.348 -14.643  1.00 97.53           H  
ATOM    538  O   ASN A  34      -0.714   6.751 -16.666  1.00 97.53           O  
ATOM    539  CG  ASN A  34      -4.301   6.926 -14.192  1.00 97.53           C  
ATOM    540  ND2 ASN A  34      -4.107   7.266 -12.945  1.00 97.53           N  
ATOM    541 HD21 ASN A  34      -4.855   7.125 -12.281  1.00 97.53           H  
ATOM    542 HD22 ASN A  34      -3.225   7.674 -12.670  1.00 97.53           H  
ATOM    543  OD1 ASN A  34      -5.366   6.434 -14.515  1.00 97.53           O  
ATOM    544  N   ILE A  35      -1.941   5.989 -18.388  1.00 96.78           N  
ATOM    545  H   ILE A  35      -2.856   5.694 -18.696  1.00 96.78           H  
ATOM    546  CA  ILE A  35      -0.896   6.121 -19.405  1.00 96.78           C  
ATOM    547  HA  ILE A  35       0.030   6.414 -18.910  1.00 96.78           H  
ATOM    548  C   ILE A  35      -1.249   7.233 -20.385  1.00 96.78           C  
ATOM    549  CB  ILE A  35      -0.607   4.766 -20.079  1.00 96.78           C  
ATOM    550  HB  ILE A  35      -0.355   4.070 -19.279  1.00 96.78           H  
ATOM    551  O   ILE A  35      -2.351   7.285 -20.921  1.00 96.78           O  
ATOM    552  CG1 ILE A  35       0.626   4.887 -21.002  1.00 96.78           C  
ATOM    553 HG12 ILE A  35       0.382   5.481 -21.883  1.00 96.78           H  
ATOM    554 HG13 ILE A  35       1.428   5.389 -20.462  1.00 96.78           H  
ATOM    555  CG2 ILE A  35      -1.822   4.190 -20.830  1.00 96.78           C  
ATOM    556 HG21 ILE A  35      -1.634   3.154 -21.111  1.00 96.78           H  
ATOM    557 HG22 ILE A  35      -2.709   4.203 -20.196  1.00 96.78           H  
ATOM    558 HG23 ILE A  35      -2.018   4.770 -21.731  1.00 96.78           H  
ATOM    559  CD1 ILE A  35       1.149   3.520 -21.451  1.00 96.78           C  
ATOM    560 HD11 ILE A  35       1.315   2.892 -20.576  1.00 96.78           H  
ATOM    561 HD12 ILE A  35       2.100   3.640 -21.970  1.00 96.78           H  
ATOM    562 HD13 ILE A  35       0.440   3.037 -22.123  1.00 96.78           H  
ATOM    563  N   MET A  36      -0.312   8.142 -20.621  1.00 97.41           N  
ATOM    564  H   MET A  36       0.582   8.038 -20.162  1.00 97.41           H  
ATOM    565  CA  MET A  36      -0.456   9.219 -21.593  1.00 97.41           C  
ATOM    566  HA  MET A  36      -1.495   9.276 -21.917  1.00 97.41           H  
ATOM    567  C   MET A  36       0.406   8.931 -22.820  1.00 97.41           C  
ATOM    568  CB  MET A  36      -0.105  10.539 -20.909  1.00 97.41           C  
ATOM    569  HB2 MET A  36      -0.782  10.693 -20.069  1.00 97.41           H  
ATOM    570  HB3 MET A  36       0.912  10.457 -20.526  1.00 97.41           H  
ATOM    571  O   MET A  36       1.559   8.528 -22.686  1.00 97.41           O  
ATOM    572  CG  MET A  36      -0.176  11.751 -21.835  1.00 97.41           C  
ATOM    573  HG2 MET A  36      -1.190  11.866 -22.221  1.00 97.41           H  
ATOM    574  HG3 MET A  36       0.491  11.585 -22.681  1.00 97.41           H  
ATOM    575  SD  MET A  36       0.337  13.271 -21.003  1.00 97.41           S  
ATOM    576  CE  MET A  36      -1.233  13.750 -20.244  1.00 97.41           C  
ATOM    577  HE1 MET A  36      -1.080  14.657 -19.660  1.00 97.41           H  
ATOM    578  HE2 MET A  36      -1.598  12.948 -19.603  1.00 97.41           H  
ATOM    579  HE3 MET A  36      -1.964  13.948 -21.027  1.00 97.41           H  
ATOM    580  N   VAL A  37      -0.124   9.169 -24.017  1.00 96.84           N  
ATOM    581  H   VAL A  37      -1.073   9.510 -24.066  1.00 96.84           H  
ATOM    582  CA  VAL A  37       0.638   9.078 -25.269  1.00 96.84           C  
ATOM    583  HA  VAL A  37       1.646   8.729 -25.046  1.00 96.84           H  
ATOM    584  C   VAL A  37       0.793  10.465 -25.883  1.00 96.84           C  
ATOM    585  CB  VAL A  37       0.050   8.050 -26.253  1.00 96.84           C  
ATOM    586  HB  VAL A  37       0.642   8.084 -27.167  1.00 96.84           H  
ATOM    587  O   VAL A  37      -0.181  11.194 -26.074  1.00 96.84           O  
ATOM    588  CG1 VAL A  37       0.152   6.634 -25.686  1.00 96.84           C  
ATOM    589 HG11 VAL A  37       1.171   6.430 -25.357  1.00 96.84           H  
ATOM    590 HG12 VAL A  37      -0.113   5.918 -26.464  1.00 96.84           H  
ATOM    591 HG13 VAL A  37      -0.523   6.515 -24.839  1.00 96.84           H  
ATOM    592  CG2 VAL A  37      -1.417   8.290 -26.617  1.00 96.84           C  
ATOM    593 HG21 VAL A  37      -1.517   9.257 -27.112  1.00 96.84           H  
ATOM    594 HG22 VAL A  37      -2.045   8.273 -25.726  1.00 96.84           H  
ATOM    595 HG23 VAL A  37      -1.764   7.520 -27.305  1.00 96.84           H  
ATOM    596  N   VAL A  38       2.035  10.849 -26.173  1.00 96.75           N  
ATOM    597  H   VAL A  38       2.791  10.205 -25.991  1.00 96.75           H  
ATOM    598  CA  VAL A  38       2.388  12.169 -26.712  1.00 96.75           C  
ATOM    599  HA  VAL A  38       1.480  12.693 -27.013  1.00 96.75           H  
ATOM    600  C   VAL A  38       3.226  11.999 -27.962  1.00 96.75           C  
ATOM    601  CB  VAL A  38       3.112  13.048 -25.673  1.00 96.75           C  
ATOM    602  HB  VAL A  38       4.054  12.575 -25.396  1.00 96.75           H  
ATOM    603  O   VAL A  38       4.111  11.156 -28.004  1.00 96.75           O  
ATOM    604  CG1 VAL A  38       3.409  14.449 -26.225  1.00 96.75           C  
ATOM    605 HG11 VAL A  38       4.125  14.388 -27.044  1.00 96.75           H  
ATOM    606 HG12 VAL A  38       3.850  15.070 -25.444  1.00 96.75           H  
ATOM    607 HG13 VAL A  38       2.490  14.914 -26.580  1.00 96.75           H  
ATOM    608  CG2 VAL A  38       2.272  13.223 -24.403  1.00 96.75           C  
ATOM    609 HG21 VAL A  38       1.300  13.648 -24.654  1.00 96.75           H  
ATOM    610 HG22 VAL A  38       2.127  12.252 -23.930  1.00 96.75           H  
ATOM    611 HG23 VAL A  38       2.788  13.870 -23.694  1.00 96.75           H  
ATOM    612  N   GLY A  39       2.947  12.791 -28.988  1.00 95.04           N  
ATOM    613  H   GLY A  39       2.171  13.433 -28.905  1.00 95.04           H  
ATOM    614  CA  GLY A  39       3.698  12.798 -30.239  1.00 95.04           C  
ATOM    615  HA2 GLY A  39       4.102  11.810 -30.456  1.00 95.04           H  
ATOM    616  HA3 GLY A  39       4.536  13.489 -30.155  1.00 95.04           H  
ATOM    617  C   GLY A  39       2.812  13.220 -31.399  1.00 95.04           C  
ATOM    618  O   GLY A  39       1.588  13.279 -31.259  1.00 95.04           O  
ATOM    619  N   GLN A  40       3.417  13.484 -32.550  1.00 93.60           N  
ATOM    620  H   GLN A  40       4.423  13.410 -32.608  1.00 93.60           H  
ATOM    621  CA  GLN A  40       2.672  13.897 -33.736  1.00 93.60           C  
ATOM    622  HA  GLN A  40       2.073  14.774 -33.489  1.00 93.60           H  
ATOM    623  C   GLN A  40       1.679  12.846 -34.218  1.00 93.60           C  
ATOM    624  CB  GLN A  40       3.620  14.290 -34.860  1.00 93.60           C  
ATOM    625  HB2 GLN A  40       4.361  13.507 -35.020  1.00 93.60           H  
ATOM    626  HB3 GLN A  40       3.039  14.410 -35.774  1.00 93.60           H  
ATOM    627  O   GLN A  40       1.757  11.643 -33.913  1.00 93.60           O  
ATOM    628  CG  GLN A  40       4.309  15.622 -34.553  1.00 93.60           C  
ATOM    629  HG2 GLN A  40       3.551  16.371 -34.322  1.00 93.60           H  
ATOM    630  HG3 GLN A  40       4.977  15.517 -33.698  1.00 93.60           H  
ATOM    631  CD  GLN A  40       5.098  16.107 -35.751  1.00 93.60           C  
ATOM    632  NE2 GLN A  40       5.783  17.222 -35.657  1.00 93.60           N  
ATOM    633 HE21 GLN A  40       5.596  17.836 -34.876  1.00 93.60           H  
ATOM    634 HE22 GLN A  40       6.193  17.561 -36.515  1.00 93.60           H  
ATOM    635  OE1 GLN A  40       5.141  15.474 -36.792  1.00 93.60           O  
ATOM    636  N   SER A  41       0.686  13.311 -34.958  1.00 92.31           N  
ATOM    637  H   SER A  41       0.650  14.297 -35.175  1.00 92.31           H  
ATOM    638  CA  SER A  41      -0.322  12.445 -35.535  1.00 92.31           C  
ATOM    639  HA  SER A  41      -0.726  11.819 -34.739  1.00 92.31           H  
ATOM    640  C   SER A  41       0.260  11.508 -36.584  1.00 92.31           C  
ATOM    641  CB  SER A  41      -1.471  13.276 -36.060  1.00 92.31           C  
ATOM    642  HB2 SER A  41      -2.146  12.642 -36.636  1.00 92.31           H  
ATOM    643  HB3 SER A  41      -1.107  14.095 -36.680  1.00 92.31           H  
ATOM    644  O   SER A  41       1.256  11.778 -37.249  1.00 92.31           O  
ATOM    645  OG  SER A  41      -2.138  13.756 -34.913  1.00 92.31           O  
ATOM    646  HG  SER A  41      -1.881  14.674 -34.794  1.00 92.31           H  
ATOM    647  N   GLY A  42      -0.342  10.325 -36.679  1.00 92.95           N  
ATOM    648  H   GLY A  42      -1.193  10.174 -36.156  1.00 92.95           H  
ATOM    649  CA  GLY A  42       0.117   9.291 -37.596  1.00 92.95           C  
ATOM    650  HA2 GLY A  42       0.306   9.746 -38.569  1.00 92.95           H  
ATOM    651  HA3 GLY A  42      -0.677   8.554 -37.716  1.00 92.95           H  
ATOM    652  C   GLY A  42       1.389   8.552 -37.169  1.00 92.95           C  
ATOM    653  O   GLY A  42       1.811   7.682 -37.919  1.00 92.95           O  
ATOM    654  N   LEU A  43       1.978   8.795 -35.992  1.00 93.03           N  
ATOM    655  H   LEU A  43       1.696   9.612 -35.470  1.00 93.03           H  
ATOM    656  CA  LEU A  43       3.139   8.023 -35.498  1.00 93.03           C  
ATOM    657  HA  LEU A  43       3.803   7.826 -36.340  1.00 93.03           H  
ATOM    658  C   LEU A  43       2.800   6.619 -34.954  1.00 93.03           C  
ATOM    659  CB  LEU A  43       3.925   8.855 -34.465  1.00 93.03           C  
ATOM    660  HB2 LEU A  43       4.691   8.222 -34.017  1.00 93.03           H  
ATOM    661  HB3 LEU A  43       3.248   9.165 -33.668  1.00 93.03           H  
ATOM    662  O   LEU A  43       3.686   5.905 -34.498  1.00 93.03           O  
ATOM    663  CG  LEU A  43       4.633  10.097 -35.037  1.00 93.03           C  
ATOM    664  HG  LEU A  43       3.894  10.786 -35.444  1.00 93.03           H  
ATOM    665  CD1 LEU A  43       5.396  10.799 -33.915  1.00 93.03           C  
ATOM    666 HD11 LEU A  43       5.851  11.716 -34.288  1.00 93.03           H  
ATOM    667 HD12 LEU A  43       4.717  11.045 -33.099  1.00 93.03           H  
ATOM    668 HD13 LEU A  43       6.188  10.153 -33.534  1.00 93.03           H  
ATOM    669  CD2 LEU A  43       5.635   9.737 -36.138  1.00 93.03           C  
ATOM    670 HD21 LEU A  43       6.338   8.985 -35.778  1.00 93.03           H  
ATOM    671 HD22 LEU A  43       5.117   9.369 -37.024  1.00 93.03           H  
ATOM    672 HD23 LEU A  43       6.188  10.630 -36.430  1.00 93.03           H  
ATOM    673  N   GLY A  44       1.533   6.200 -35.015  1.00 94.24           N  
ATOM    674  H   GLY A  44       0.855   6.808 -35.453  1.00 94.24           H  
ATOM    675  CA  GLY A  44       1.096   4.878 -34.547  1.00 94.24           C  
ATOM    676  HA2 GLY A  44       1.882   4.146 -34.728  1.00 94.24           H  
ATOM    677  HA3 GLY A  44       0.218   4.574 -35.116  1.00 94.24           H  
ATOM    678  C   GLY A  44       0.728   4.809 -33.061  1.00 94.24           C  
ATOM    679  O   GLY A  44       0.627   3.710 -32.531  1.00 94.24           O  
ATOM    680  N   LYS A  45       0.496   5.956 -32.401  1.00 93.17           N  
ATOM    681  H   LYS A  45       0.669   6.816 -32.902  1.00 93.17           H  
ATOM    682  CA  LYS A  45       0.160   6.055 -30.966  1.00 93.17           C  
ATOM    683  HA  LYS A  45       1.021   5.723 -30.386  1.00 93.17           H  
ATOM    684  C   LYS A  45      -0.993   5.136 -30.539  1.00 93.17           C  
ATOM    685  CB  LYS A  45      -0.148   7.509 -30.570  1.00 93.17           C  
ATOM    686  HB2 LYS A  45      -1.051   7.832 -31.089  1.00 93.17           H  
ATOM    687  HB3 LYS A  45      -0.354   7.526 -29.500  1.00 93.17           H  
ATOM    688  O   LYS A  45      -0.794   4.259 -29.704  1.00 93.17           O  
ATOM    689  CG  LYS A  45       0.986   8.508 -30.863  1.00 93.17           C  
ATOM    690  HG2 LYS A  45       1.110   8.629 -31.939  1.00 93.17           H  
ATOM    691  HG3 LYS A  45       1.916   8.117 -30.449  1.00 93.17           H  
ATOM    692  CD  LYS A  45       0.708   9.879 -30.223  1.00 93.17           C  
ATOM    693  HD2 LYS A  45       1.575  10.526 -30.360  1.00 93.17           H  
ATOM    694  HD3 LYS A  45       0.582   9.734 -29.150  1.00 93.17           H  
ATOM    695  CE  LYS A  45      -0.557  10.572 -30.761  1.00 93.17           C  
ATOM    696  HE2 LYS A  45      -1.327   9.830 -30.973  1.00 93.17           H  
ATOM    697  HE3 LYS A  45      -0.964  11.196 -29.965  1.00 93.17           H  
ATOM    698  NZ  LYS A  45      -0.285  11.419 -31.946  1.00 93.17           N  
ATOM    699  HZ1 LYS A  45      -1.141  11.782 -32.340  1.00 93.17           H  
ATOM    700  HZ2 LYS A  45       0.287  10.969 -32.647  1.00 93.17           H  
ATOM    701  HZ3 LYS A  45       0.248  12.226 -31.653  1.00 93.17           H  
ATOM    702  N   SER A  46      -2.173   5.306 -31.139  1.00 93.18           N  
ATOM    703  H   SER A  46      -2.309   6.107 -31.740  1.00 93.18           H  
ATOM    704  CA  SER A  46      -3.379   4.534 -30.796  1.00 93.18           C  
ATOM    705  HA  SER A  46      -3.576   4.639 -29.729  1.00 93.18           H  
ATOM    706  C   SER A  46      -3.197   3.045 -31.090  1.00 93.18           C  
ATOM    707  CB  SER A  46      -4.597   5.066 -31.564  1.00 93.18           C  
ATOM    708  HB2 SER A  46      -5.514   4.691 -31.110  1.00 93.18           H  
ATOM    709  HB3 SER A  46      -4.555   4.712 -32.594  1.00 93.18           H  
ATOM    710  O   SER A  46      -3.456   2.209 -30.232  1.00 93.18           O  
ATOM    711  OG  SER A  46      -4.599   6.485 -31.584  1.00 93.18           O  
ATOM    712  HG  SER A  46      -5.149   6.809 -30.867  1.00 93.18           H  
ATOM    713  N   THR A  47      -2.648   2.717 -32.264  1.00 94.09           N  
ATOM    714  H   THR A  47      -2.466   3.442 -32.944  1.00 94.09           H  
ATOM    715  CA  THR A  47      -2.369   1.329 -32.650  1.00 94.09           C  
ATOM    716  HA  THR A  47      -3.301   0.764 -32.619  1.00 94.09           H  
ATOM    717  C   THR A  47      -1.395   0.662 -31.679  1.00 94.09           C  
ATOM    718  CB  THR A  47      -1.797   1.260 -34.073  1.00 94.09           C  
ATOM    719  HB  THR A  47      -0.780   1.651 -34.071  1.00 94.09           H  
ATOM    720  O   THR A  47      -1.601  -0.495 -31.332  1.00 94.09           O  
ATOM    721  CG2 THR A  47      -1.787  -0.159 -34.634  1.00 94.09           C  
ATOM    722 HG21 THR A  47      -2.807  -0.538 -34.703  1.00 94.09           H  
ATOM    723 HG22 THR A  47      -1.217  -0.819 -33.979  1.00 94.09           H  
ATOM    724 HG23 THR A  47      -1.330  -0.161 -35.624  1.00 94.09           H  
ATOM    725  OG1 THR A  47      -2.579   2.038 -34.954  1.00 94.09           O  
ATOM    726  HG1 THR A  47      -3.460   1.658 -34.938  1.00 94.09           H  
ATOM    727  N   LEU A  48      -0.360   1.368 -31.200  1.00 94.41           N  
ATOM    728  H   LEU A  48      -0.222   2.321 -31.506  1.00 94.41           H  
ATOM    729  CA  LEU A  48       0.577   0.812 -30.222  1.00 94.41           C  
ATOM    730  HA  LEU A  48       0.959  -0.126 -30.624  1.00 94.41           H  
ATOM    731  C   LEU A  48      -0.121   0.486 -28.900  1.00 94.41           C  
ATOM    732  CB  LEU A  48       1.758   1.770 -29.976  1.00 94.41           C  
ATOM    733  HB2 LEU A  48       1.372   2.674 -29.507  1.00 94.41           H  
ATOM    734  HB3 LEU A  48       2.212   2.043 -30.929  1.00 94.41           H  
ATOM    735  O   LEU A  48       0.104  -0.594 -28.371  1.00 94.41           O  
ATOM    736  CG  LEU A  48       2.838   1.151 -29.058  1.00 94.41           C  
ATOM    737  HG  LEU A  48       2.380   0.752 -28.152  1.00 94.41           H  
ATOM    738  CD1 LEU A  48       3.592   0.025 -29.761  1.00 94.41           C  
ATOM    739 HD11 LEU A  48       4.395  -0.330 -29.114  1.00 94.41           H  
ATOM    740 HD12 LEU A  48       2.925  -0.815 -29.956  1.00 94.41           H  
ATOM    741 HD13 LEU A  48       4.018   0.380 -30.699  1.00 94.41           H  
ATOM    742  CD2 LEU A  48       3.858   2.194 -28.613  1.00 94.41           C  
ATOM    743 HD21 LEU A  48       4.254   2.725 -29.478  1.00 94.41           H  
ATOM    744 HD22 LEU A  48       3.386   2.885 -27.915  1.00 94.41           H  
ATOM    745 HD23 LEU A  48       4.677   1.709 -28.081  1.00 94.41           H  
ATOM    746  N   ILE A  49      -0.978   1.374 -28.387  1.00 94.88           N  
ATOM    747  H   ILE A  49      -1.135   2.240 -28.882  1.00 94.88           H  
ATOM    748  CA  ILE A  49      -1.735   1.114 -27.154  1.00 94.88           C  
ATOM    749  HA  ILE A  49      -1.034   0.851 -26.362  1.00 94.88           H  
ATOM    750  C   ILE A  49      -2.646  -0.102 -27.318  1.00 94.88           C  
ATOM    751  CB  ILE A  49      -2.526   2.368 -26.726  1.00 94.88           C  
ATOM    752  HB  ILE A  49      -3.064   2.741 -27.597  1.00 94.88           H  
ATOM    753  O   ILE A  49      -2.623  -0.994 -26.470  1.00 94.88           O  
ATOM    754  CG1 ILE A  49      -1.580   3.492 -26.244  1.00 94.88           C  
ATOM    755 HG12 ILE A  49      -0.857   3.707 -27.032  1.00 94.88           H  
ATOM    756 HG13 ILE A  49      -2.165   4.399 -26.089  1.00 94.88           H  
ATOM    757  CG2 ILE A  49      -3.579   2.037 -25.654  1.00 94.88           C  
ATOM    758 HG21 ILE A  49      -4.090   2.946 -25.337  1.00 94.88           H  
ATOM    759 HG22 ILE A  49      -3.117   1.565 -24.787  1.00 94.88           H  
ATOM    760 HG23 ILE A  49      -4.343   1.373 -26.059  1.00 94.88           H  
ATOM    761  CD1 ILE A  49      -0.805   3.205 -24.947  1.00 94.88           C  
ATOM    762 HD11 ILE A  49      -0.151   4.045 -24.717  1.00 94.88           H  
ATOM    763 HD12 ILE A  49      -1.495   3.075 -24.113  1.00 94.88           H  
ATOM    764 HD13 ILE A  49      -0.185   2.314 -25.050  1.00 94.88           H  
ATOM    765  N   ASN A  50      -3.386  -0.180 -28.426  1.00 94.12           N  
ATOM    766  H   ASN A  50      -3.414   0.605 -29.061  1.00 94.12           H  
ATOM    767  CA  ASN A  50      -4.262  -1.321 -28.684  1.00 94.12           C  
ATOM    768  HA  ASN A  50      -4.931  -1.434 -27.831  1.00 94.12           H  
ATOM    769  C   ASN A  50      -3.465  -2.633 -28.808  1.00 94.12           C  
ATOM    770  CB  ASN A  50      -5.099  -1.049 -29.944  1.00 94.12           C  
ATOM    771  HB2 ASN A  50      -4.439  -0.868 -30.793  1.00 94.12           H  
ATOM    772  HB3 ASN A  50      -5.692  -1.939 -30.155  1.00 94.12           H  
ATOM    773  O   ASN A  50      -3.902  -3.682 -28.335  1.00 94.12           O  
ATOM    774  CG  ASN A  50      -6.071   0.111 -29.819  1.00 94.12           C  
ATOM    775  ND2 ASN A  50      -6.588   0.585 -30.926  1.00 94.12           N  
ATOM    776 HD21 ASN A  50      -6.458   0.085 -31.795  1.00 94.12           H  
ATOM    777 HD22 ASN A  50      -7.287   1.308 -30.839  1.00 94.12           H  
ATOM    778  OD1 ASN A  50      -6.374   0.602 -28.739  1.00 94.12           O  
ATOM    779  N   THR A  51      -2.254  -2.561 -29.376  1.00 94.82           N  
ATOM    780  H   THR A  51      -1.963  -1.666 -29.743  1.00 94.82           H  
ATOM    781  CA  THR A  51      -1.339  -3.709 -29.471  1.00 94.82           C  
ATOM    782  HA  THR A  51      -1.900  -4.558 -29.863  1.00 94.82           H  
ATOM    783  C   THR A  51      -0.799  -4.109 -28.092  1.00 94.82           C  
ATOM    784  CB  THR A  51      -0.157  -3.443 -30.422  1.00 94.82           C  
ATOM    785  HB  THR A  51       0.552  -2.768 -29.942  1.00 94.82           H  
ATOM    786  O   THR A  51      -0.814  -5.294 -27.762  1.00 94.82           O  
ATOM    787  CG2 THR A  51       0.552  -4.739 -30.799  1.00 94.82           C  
ATOM    788 HG21 THR A  51       1.425  -4.502 -31.406  1.00 94.82           H  
ATOM    789 HG22 THR A  51      -0.120  -5.379 -31.372  1.00 94.82           H  
ATOM    790 HG23 THR A  51       0.878  -5.282 -29.911  1.00 94.82           H  
ATOM    791  OG1 THR A  51      -0.550  -2.880 -31.655  1.00 94.82           O  
ATOM    792  HG1 THR A  51      -1.076  -2.099 -31.466  1.00 94.82           H  
ATOM    793  N   LEU A  52      -0.352  -3.138 -27.281  1.00 93.27           N  
ATOM    794  H   LEU A  52      -0.405  -2.187 -27.615  1.00 93.27           H  
ATOM    795  CA  LEU A  52       0.231  -3.348 -25.948  1.00 93.27           C  
ATOM    796  HA  LEU A  52       1.102  -3.997 -26.034  1.00 93.27           H  
ATOM    797  C   LEU A  52      -0.737  -4.058 -25.003  1.00 93.27           C  
ATOM    798  CB  LEU A  52       0.648  -1.996 -25.325  1.00 93.27           C  
ATOM    799  HB2 LEU A  52       0.655  -2.099 -24.240  1.00 93.27           H  
ATOM    800  HB3 LEU A  52      -0.109  -1.250 -25.567  1.00 93.27           H  
ATOM    801  O   LEU A  52      -0.331  -4.987 -24.317  1.00 93.27           O  
ATOM    802  CG  LEU A  52       2.032  -1.473 -25.747  1.00 93.27           C  
ATOM    803  HG  LEU A  52       2.110  -1.472 -26.834  1.00 93.27           H  
ATOM    804  CD1 LEU A  52       2.215  -0.035 -25.257  1.00 93.27           C  
ATOM    805 HD11 LEU A  52       3.199   0.330 -25.550  1.00 93.27           H  
ATOM    806 HD12 LEU A  52       1.453   0.600 -25.707  1.00 93.27           H  
ATOM    807 HD13 LEU A  52       2.125   0.002 -24.171  1.00 93.27           H  
ATOM    808  CD2 LEU A  52       3.168  -2.318 -25.163  1.00 93.27           C  
ATOM    809 HD21 LEU A  52       3.118  -3.339 -25.541  1.00 93.27           H  
ATOM    810 HD22 LEU A  52       4.131  -1.901 -25.457  1.00 93.27           H  
ATOM    811 HD23 LEU A  52       3.104  -2.339 -24.075  1.00 93.27           H  
ATOM    812  N   PHE A  53      -2.003  -3.639 -24.986  1.00 93.33           N  
ATOM    813  H   PHE A  53      -2.254  -2.850 -25.564  1.00 93.33           H  
ATOM    814  CA  PHE A  53      -3.019  -4.190 -24.084  1.00 93.33           C  
ATOM    815  HA  PHE A  53      -2.518  -4.689 -23.255  1.00 93.33           H  
ATOM    816  C   PHE A  53      -3.902  -5.266 -24.727  1.00 93.33           C  
ATOM    817  CB  PHE A  53      -3.834  -3.036 -23.493  1.00 93.33           C  
ATOM    818  HB2 PHE A  53      -4.273  -2.456 -24.305  1.00 93.33           H  
ATOM    819  HB3 PHE A  53      -4.653  -3.447 -22.901  1.00 93.33           H  
ATOM    820  O   PHE A  53      -4.894  -5.681 -24.126  1.00 93.33           O  
ATOM    821  CG  PHE A  53      -3.020  -2.135 -22.587  1.00 93.33           C  
ATOM    822  CD1 PHE A  53      -2.653  -2.578 -21.304  1.00 93.33           C  
ATOM    823  HD1 PHE A  53      -2.962  -3.554 -20.960  1.00 93.33           H  
ATOM    824  CD2 PHE A  53      -2.600  -0.869 -23.033  1.00 93.33           C  
ATOM    825  HD2 PHE A  53      -2.869  -0.540 -24.026  1.00 93.33           H  
ATOM    826  CE1 PHE A  53      -1.871  -1.758 -20.471  1.00 93.33           C  
ATOM    827  HE1 PHE A  53      -1.582  -2.110 -19.491  1.00 93.33           H  
ATOM    828  CE2 PHE A  53      -1.830  -0.041 -22.197  1.00 93.33           C  
ATOM    829  HE2 PHE A  53      -1.509   0.929 -22.547  1.00 93.33           H  
ATOM    830  CZ  PHE A  53      -1.468  -0.487 -20.914  1.00 93.33           C  
ATOM    831  HZ  PHE A  53      -0.864   0.139 -20.272  1.00 93.33           H  
ATOM    832  N   ALA A  54      -3.570  -5.694 -25.953  1.00 93.14           N  
ATOM    833  H   ALA A  54      -2.740  -5.304 -26.376  1.00 93.14           H  
ATOM    834  CA  ALA A  54      -4.323  -6.685 -26.725  1.00 93.14           C  
ATOM    835  HA  ALA A  54      -4.019  -6.572 -27.765  1.00 93.14           H  
ATOM    836  C   ALA A  54      -5.848  -6.443 -26.713  1.00 93.14           C  
ATOM    837  CB  ALA A  54      -3.908  -8.085 -26.257  1.00 93.14           C  
ATOM    838  HB1 ALA A  54      -4.188  -8.228 -25.213  1.00 93.14           H  
ATOM    839  HB2 ALA A  54      -4.416  -8.842 -26.855  1.00 93.14           H  
ATOM    840  HB3 ALA A  54      -2.828  -8.205 -26.340  1.00 93.14           H  
ATOM    841  O   ALA A  54      -6.637  -7.381 -26.637  1.00 93.14           O  
ATOM    842  N   SER A  55      -6.252  -5.173 -26.728  1.00 92.90           N  
ATOM    843  H   SER A  55      -5.550  -4.462 -26.874  1.00 92.90           H  
ATOM    844  CA  SER A  55      -7.630  -4.715 -26.548  1.00 92.90           C  
ATOM    845  HA  SER A  55      -8.328  -5.456 -26.938  1.00 92.90           H  
ATOM    846  C   SER A  55      -7.802  -3.400 -27.299  1.00 92.90           C  
ATOM    847  CB  SER A  55      -7.937  -4.462 -25.065  1.00 92.90           C  
ATOM    848  HB2 SER A  55      -7.272  -3.685 -24.688  1.00 92.90           H  
ATOM    849  HB3 SER A  55      -8.966  -4.118 -24.966  1.00 92.90           H  
ATOM    850  O   SER A  55      -6.905  -2.561 -27.266  1.00 92.90           O  
ATOM    851  OG  SER A  55      -7.765  -5.622 -24.279  1.00 92.90           O  
ATOM    852  HG  SER A  55      -6.825  -5.811 -24.234  1.00 92.90           H  
ATOM    853  N   HIS A  56      -8.948  -3.179 -27.940  1.00 91.81           N  
ATOM    854  H   HIS A  56      -9.669  -3.887 -27.939  1.00 91.81           H  
ATOM    855  CA  HIS A  56      -9.234  -1.898 -28.589  1.00 91.81           C  
ATOM    856  HA  HIS A  56      -8.329  -1.558 -29.094  1.00 91.81           H  
ATOM    857  C   HIS A  56      -9.608  -0.854 -27.521  1.00 91.81           C  
ATOM    858  CB  HIS A  56     -10.312  -2.092 -29.667  1.00 91.81           C  
ATOM    859  HB2 HIS A  56     -10.181  -3.070 -30.130  1.00 91.81           H  
ATOM    860  HB3 HIS A  56     -11.308  -2.064 -29.226  1.00 91.81           H  
ATOM    861  O   HIS A  56     -10.748  -0.813 -27.062  1.00 91.81           O  
ATOM    862  CG  HIS A  56     -10.208  -1.068 -30.767  1.00 91.81           C  
ATOM    863  CD2 HIS A  56     -10.991   0.038 -30.978  1.00 91.81           C  
ATOM    864  HD2 HIS A  56     -11.824   0.368 -30.375  1.00 91.81           H  
ATOM    865  ND1 HIS A  56      -9.267  -1.090 -31.770  1.00 91.81           N  
ATOM    866  HD1 HIS A  56      -8.509  -1.746 -31.888  1.00 91.81           H  
ATOM    867  CE1 HIS A  56      -9.470  -0.035 -32.564  1.00 91.81           C  
ATOM    868  HE1 HIS A  56      -8.867   0.208 -33.427  1.00 91.81           H  
ATOM    869  NE2 HIS A  56     -10.510   0.682 -32.127  1.00 91.81           N  
ATOM    870  N   LEU A  57      -8.627  -0.072 -27.058  1.00 91.14           N  
ATOM    871  H   LEU A  57      -7.712  -0.177 -27.473  1.00 91.14           H  
ATOM    872  CA  LEU A  57      -8.789   0.915 -25.976  1.00 91.14           C  
ATOM    873  HA  LEU A  57      -9.701   0.707 -25.416  1.00 91.14           H  
ATOM    874  C   LEU A  57      -8.906   2.348 -26.494  1.00 91.14           C  
ATOM    875  CB  LEU A  57      -7.589   0.859 -25.016  1.00 91.14           C  
ATOM    876  HB2 LEU A  57      -7.770   1.589 -24.227  1.00 91.14           H  
ATOM    877  HB3 LEU A  57      -6.698   1.174 -25.560  1.00 91.14           H  
ATOM    878  O   LEU A  57      -9.523   3.207 -25.869  1.00 91.14           O  
ATOM    879  CG  LEU A  57      -7.288  -0.495 -24.360  1.00 91.14           C  
ATOM    880  HG  LEU A  57      -6.930  -1.197 -25.113  1.00 91.14           H  
ATOM    881  CD1 LEU A  57      -6.183  -0.296 -23.322  1.00 91.14           C  
ATOM    882 HD11 LEU A  57      -5.285   0.077 -23.814  1.00 91.14           H  
ATOM    883 HD12 LEU A  57      -5.954  -1.247 -22.842  1.00 91.14           H  
ATOM    884 HD13 LEU A  57      -6.502   0.415 -22.560  1.00 91.14           H  
ATOM    885  CD2 LEU A  57      -8.495  -1.100 -23.653  1.00 91.14           C  
ATOM    886 HD21 LEU A  57      -8.201  -2.048 -23.201  1.00 91.14           H  
ATOM    887 HD22 LEU A  57      -8.844  -0.420 -22.876  1.00 91.14           H  
ATOM    888 HD23 LEU A  57      -9.297  -1.289 -24.366  1.00 91.14           H  
ATOM    889  N   ILE A  58      -8.258   2.639 -27.615  1.00 87.52           N  
ATOM    890  H   ILE A  58      -7.752   1.904 -28.089  1.00 87.52           H  
ATOM    891  CA  ILE A  58      -8.398   3.920 -28.286  1.00 87.52           C  
ATOM    892  HA  ILE A  58      -9.158   4.523 -27.790  1.00 87.52           H  
ATOM    893  C   ILE A  58      -8.875   3.624 -29.689  1.00 87.52           C  
ATOM    894  CB  ILE A  58      -7.083   4.723 -28.302  1.00 87.52           C  
ATOM    895  HB  ILE A  58      -6.350   4.164 -28.883  1.00 87.52           H  
ATOM    896  O   ILE A  58      -8.153   2.988 -30.463  1.00 87.52           O  
ATOM    897  CG1 ILE A  58      -6.484   4.972 -26.908  1.00 87.52           C  
ATOM    898 HG12 ILE A  58      -7.102   5.688 -26.366  1.00 87.52           H  
ATOM    899 HG13 ILE A  58      -6.444   4.047 -26.333  1.00 87.52           H  
ATOM    900  CG2 ILE A  58      -7.342   6.081 -28.992  1.00 87.52           C  
ATOM    901 HG21 ILE A  58      -7.363   5.926 -30.070  1.00 87.52           H  
ATOM    902 HG22 ILE A  58      -8.300   6.491 -28.674  1.00 87.52           H  
ATOM    903 HG23 ILE A  58      -6.577   6.827 -28.777  1.00 87.52           H  
ATOM    904  CD1 ILE A  58      -5.051   5.514 -27.047  1.00 87.52           C  
ATOM    905 HD11 ILE A  58      -4.338   4.721 -26.818  1.00 87.52           H  
ATOM    906 HD12 ILE A  58      -4.909   6.371 -26.389  1.00 87.52           H  
ATOM    907 HD13 ILE A  58      -4.823   5.841 -28.061  1.00 87.52           H  
ATOM    908  N   ASP A  59     -10.038   4.167 -30.032  1.00 82.95           N  
ATOM    909  H   ASP A  59     -10.636   4.587 -29.334  1.00 82.95           H  
ATOM    910  CA  ASP A  59     -10.395   4.315 -31.427  1.00 82.95           C  
ATOM    911  HA  ASP A  59     -10.404   3.336 -31.906  1.00 82.95           H  
ATOM    912  C   ASP A  59      -9.301   5.171 -32.038  1.00 82.95           C  
ATOM    913  CB  ASP A  59     -11.779   4.950 -31.600  1.00 82.95           C  
ATOM    914  HB2 ASP A  59     -11.814   5.899 -31.067  1.00 82.95           H  
ATOM    915  HB3 ASP A  59     -11.944   5.150 -32.659  1.00 82.95           H  
ATOM    916  O   ASP A  59      -9.121   6.345 -31.685  1.00 82.95           O  
ATOM    917  CG  ASP A  59     -12.905   4.041 -31.103  1.00 82.95           C  
ATOM    918  OD1 ASP A  59     -13.911   4.606 -30.620  1.00 82.95           O  
ATOM    919  OD2 ASP A  59     -12.769   2.806 -31.213  1.00 82.95           O  
ATOM    920  N   SER A  60      -8.516   4.555 -32.925  1.00 61.96           N  
ATOM    921  H   SER A  60      -8.695   3.579 -33.111  1.00 61.96           H  
ATOM    922  CA  SER A  60      -7.637   5.309 -33.804  1.00 61.96           C  
ATOM    923  HA  SER A  60      -6.774   5.681 -33.252  1.00 61.96           H  
ATOM    924  C   SER A  60      -8.479   6.439 -34.298  1.00 61.96           C  
ATOM    925  CB  SER A  60      -7.194   4.500 -35.021  1.00 61.96           C  
ATOM    926  HB2 SER A  60      -6.581   5.134 -35.661  1.00 61.96           H  
ATOM    927  HB3 SER A  60      -6.590   3.653 -34.694  1.00 61.96           H  
ATOM    928  O   SER A  60      -9.587   6.154 -34.761  1.00 61.96           O  
ATOM    929  OG  SER A  60      -8.302   4.024 -35.761  1.00 61.96           O  
ATOM    930  HG  SER A  60      -9.063   4.560 -35.529  1.00 61.96           H  
ATOM    931  N   ALA A  61      -7.993   7.659 -34.115  1.00 44.26           N  
ATOM    932  H   ALA A  61      -7.138   7.783 -33.592  1.00 44.26           H  
ATOM    933  CA  ALA A  61      -8.770   8.804 -34.466  1.00 44.26           C  
ATOM    934  HA  ALA A  61      -9.579   8.896 -33.741  1.00 44.26           H  
ATOM    935  C   ALA A  61      -9.368   8.512 -35.851  1.00 44.26           C  
ATOM    936  CB  ALA A  61      -7.883  10.052 -34.360  1.00 44.26           C  
ATOM    937  HB1 ALA A  61      -7.154  10.064 -35.170  1.00 44.26           H  
ATOM    938  HB2 ALA A  61      -8.490  10.956 -34.396  1.00 44.26           H  
ATOM    939  HB3 ALA A  61      -7.359  10.047 -33.404  1.00 44.26           H  
ATOM    940  O   ALA A  61      -8.699   8.529 -36.885  1.00 44.26           O  
ATOM    941  N   THR A  62     -10.679   8.281 -35.802  1.00 41.78           N  
ATOM    942  H   THR A  62     -11.019   7.867 -34.946  1.00 41.78           H  
ATOM    943  CA  THR A  62     -11.580   9.211 -36.406  1.00 41.78           C  
ATOM    944  HA  THR A  62     -11.490   9.156 -37.491  1.00 41.78           H  
ATOM    945  C   THR A  62     -11.039  10.532 -35.848  1.00 41.78           C  
ATOM    946  CB  THR A  62     -13.042   8.903 -36.042  1.00 41.78           C  
ATOM    947  HB  THR A  62     -13.685   9.530 -36.658  1.00 41.78           H  
ATOM    948  O   THR A  62     -11.395  10.979 -34.774  1.00 41.78           O  
ATOM    949  CG2 THR A  62     -13.412   7.434 -36.274  1.00 41.78           C  
ATOM    950 HG21 THR A  62     -13.183   7.150 -37.301  1.00 41.78           H  
ATOM    951 HG22 THR A  62     -14.480   7.299 -36.100  1.00 41.78           H  
ATOM    952 HG23 THR A  62     -12.868   6.784 -35.588  1.00 41.78           H  
ATOM    953  OG1 THR A  62     -13.324   9.169 -34.695  1.00 41.78           O  
ATOM    954  HG1 THR A  62     -12.890   9.995 -34.469  1.00 41.78           H  
ATOM    955  N   GLY A  63     -10.005  11.112 -36.444  1.00 41.35           N  
ATOM    956  H   GLY A  63      -9.593  11.900 -35.965  1.00 41.35           H  
ATOM    957  CA  GLY A  63      -9.999  11.174 -37.881  1.00 41.35           C  
ATOM    958  HA2 GLY A  63      -9.911  10.192 -38.345  1.00 41.35           H  
ATOM    959  HA3 GLY A  63      -9.177  11.800 -38.228  1.00 41.35           H  
ATOM    960  C   GLY A  63     -11.340  11.820 -38.236  1.00 41.35           C  
ATOM    961  O   GLY A  63     -11.887  11.496 -39.270  1.00 41.35           O  
ATOM    962  N   ASP A  64     -11.962  12.659 -37.372  1.00 39.45           N  
ATOM    963  H   ASP A  64     -12.968  12.704 -37.447  1.00 39.45           H  
ATOM    964  CA  ASP A  64     -11.361  13.882 -36.802  1.00 39.45           C  
ATOM    965  HA  ASP A  64     -12.031  14.690 -37.095  1.00 39.45           H  
ATOM    966  C   ASP A  64     -10.067  14.162 -37.492  1.00 39.45           C  
ATOM    967  CB  ASP A  64     -11.246  14.031 -35.293  1.00 39.45           C  
ATOM    968  HB2 ASP A  64     -10.779  14.997 -35.101  1.00 39.45           H  
ATOM    969  HB3 ASP A  64     -10.582  13.279 -34.866  1.00 39.45           H  
ATOM    970  O   ASP A  64      -8.946  14.056 -36.993  1.00 39.45           O  
ATOM    971  CG  ASP A  64     -12.588  14.042 -34.580  1.00 39.45           C  
ATOM    972  OD1 ASP A  64     -12.532  14.307 -33.351  1.00 39.45           O  
ATOM    973  OD2 ASP A  64     -13.628  13.845 -35.247  1.00 39.45           O  
ATOM    974  N   ASP A  65     -10.323  14.381 -38.755  1.00 40.63           N  
ATOM    975  H   ASP A  65     -11.282  14.305 -39.062  1.00 40.63           H  
ATOM    976  CA  ASP A  65      -9.400  14.895 -39.675  1.00 40.63           C  
ATOM    977  HA  ASP A  65      -8.636  14.142 -39.870  1.00 40.63           H  
ATOM    978  C   ASP A  65      -8.810  16.105 -38.972  1.00 40.63           C  
ATOM    979  CB  ASP A  65     -10.214  15.196 -40.934  1.00 40.63           C  
ATOM    980  HB2 ASP A  65     -10.464  16.255 -40.981  1.00 40.63           H  
ATOM    981  HB3 ASP A  65     -11.149  14.636 -40.939  1.00 40.63           H  
ATOM    982  O   ASP A  65      -9.503  17.059 -38.617  1.00 40.63           O  
ATOM    983  CG  ASP A  65      -9.432  14.792 -42.167  1.00 40.63           C  
ATOM    984  OD1 ASP A  65     -10.077  14.419 -43.165  1.00 40.63           O  
ATOM    985  OD2 ASP A  65      -8.186  14.951 -42.127  1.00 40.63           O  
ATOM    986  N   ILE A  66      -7.529  16.014 -38.657  1.00 40.81           N  
ATOM    987  H   ILE A  66      -7.052  15.142 -38.837  1.00 40.81           H  
ATOM    988  CA  ILE A  66      -6.814  17.109 -38.006  1.00 40.81           C  
ATOM    989  HA  ILE A  66      -7.303  17.346 -37.061  1.00 40.81           H  
ATOM    990  C   ILE A  66      -6.877  18.337 -38.909  1.00 40.81           C  
ATOM    991  CB  ILE A  66      -5.376  16.667 -37.734  1.00 40.81           C  
ATOM    992  HB  ILE A  66      -4.946  16.356 -38.686  1.00 40.81           H  
ATOM    993  O   ILE A  66      -6.868  19.471 -38.453  1.00 40.81           O  
ATOM    994  CG1 ILE A  66      -5.374  15.471 -36.759  1.00 40.81           C  
ATOM    995 HG12 ILE A  66      -6.269  14.856 -36.858  1.00 40.81           H  
ATOM    996 HG13 ILE A  66      -5.330  15.822 -35.728  1.00 40.81           H  
ATOM    997  CG2 ILE A  66      -4.501  17.801 -37.173  1.00 40.81           C  
ATOM    998 HG21 ILE A  66      -3.510  17.419 -36.931  1.00 40.81           H  
ATOM    999 HG22 ILE A  66      -4.379  18.595 -37.910  1.00 40.81           H  
ATOM   1000 HG23 ILE A  66      -4.937  18.223 -36.268  1.00 40.81           H  
ATOM   1001  CD1 ILE A  66      -4.184  14.572 -37.049  1.00 40.81           C  
ATOM   1002 HD11 ILE A  66      -4.219  14.218 -38.080  1.00 40.81           H  
ATOM   1003 HD12 ILE A  66      -4.239  13.708 -36.386  1.00 40.81           H  
ATOM   1004 HD13 ILE A  66      -3.260  15.128 -36.889  1.00 40.81           H  
ATOM   1005  N   SER A  67      -7.047  18.106 -40.204  1.00 39.68           N  
ATOM   1006  H   SER A  67      -7.110  17.143 -40.503  1.00 39.68           H  
ATOM   1007  CA  SER A  67      -7.388  19.126 -41.181  1.00 39.68           C  
ATOM   1008  HA  SER A  67      -6.573  19.848 -41.243  1.00 39.68           H  
ATOM   1009  C   SER A  67      -8.674  19.896 -40.849  1.00 39.68           C  
ATOM   1010  CB  SER A  67      -7.536  18.425 -42.529  1.00 39.68           C  
ATOM   1011  HB2 SER A  67      -6.623  17.878 -42.765  1.00 39.68           H  
ATOM   1012  HB3 SER A  67      -7.709  19.173 -43.302  1.00 39.68           H  
ATOM   1013  O   SER A  67      -8.776  21.084 -41.142  1.00 39.68           O  
ATOM   1014  OG  SER A  67      -8.626  17.535 -42.499  1.00 39.68           O  
ATOM   1015  HG  SER A  67      -8.328  16.623 -42.530  1.00 39.68           H  
ATOM   1016  N   ALA A  68      -9.646  19.247 -40.216  1.00 40.20           N  
ATOM   1017  H   ALA A  68      -9.505  18.270 -40.004  1.00 40.20           H  
ATOM   1018  CA  ALA A  68     -10.899  19.844 -39.782  1.00 40.20           C  
ATOM   1019  HA  ALA A  68     -11.172  20.634 -40.481  1.00 40.20           H  
ATOM   1020  C   ALA A  68     -10.796  20.478 -38.395  1.00 40.20           C  
ATOM   1021  CB  ALA A  68     -11.989  18.770 -39.825  1.00 40.20           C  
ATOM   1022  HB1 ALA A  68     -11.799  18.000 -39.078  1.00 40.20           H  
ATOM   1023  HB2 ALA A  68     -12.018  18.312 -40.814  1.00 40.20           H  
ATOM   1024  HB3 ALA A  68     -12.958  19.225 -39.619  1.00 40.20           H  
ATOM   1025  O   ALA A  68     -11.717  21.168 -37.951  1.00 40.20           O  
ATOM   1026  N   LEU A  69      -9.691  20.266 -37.688  1.00 42.56           N  
ATOM   1027  H   LEU A  69      -8.937  19.746 -38.114  1.00 42.56           H  
ATOM   1028  CA  LEU A  69      -9.430  20.963 -36.452  1.00 42.56           C  
ATOM   1029  HA  LEU A  69     -10.349  20.954 -35.866  1.00 42.56           H  
ATOM   1030  C   LEU A  69      -9.063  22.415 -36.817  1.00 42.56           C  
ATOM   1031  CB  LEU A  69      -8.360  20.191 -35.648  1.00 42.56           C  
ATOM   1032  HB2 LEU A  69      -8.006  20.755 -34.786  1.00 42.56           H  
ATOM   1033  HB3 LEU A  69      -7.466  20.091 -36.265  1.00 42.56           H  
ATOM   1034  O   LEU A  69      -8.069  22.634 -37.507  1.00 42.56           O  
ATOM   1035  CG  LEU A  69      -8.793  18.781 -35.187  1.00 42.56           C  
ATOM   1036  HG  LEU A  69      -9.030  18.179 -36.064  1.00 42.56           H  
ATOM   1037  CD1 LEU A  69      -7.650  18.115 -34.431  1.00 42.56           C  
ATOM   1038 HD11 LEU A  69      -6.740  18.146 -35.029  1.00 42.56           H  
ATOM   1039 HD12 LEU A  69      -7.894  17.070 -34.238  1.00 42.56           H  
ATOM   1040 HD13 LEU A  69      -7.461  18.624 -33.486  1.00 42.56           H  
ATOM   1041  CD2 LEU A  69      -9.987  18.714 -34.239  1.00 42.56           C  
ATOM   1042 HD21 LEU A  69      -9.758  19.220 -33.301  1.00 42.56           H  
ATOM   1043 HD22 LEU A  69     -10.172  17.666 -34.002  1.00 42.56           H  
ATOM   1044 HD23 LEU A  69     -10.875  19.062 -34.766  1.00 42.56           H  
ATOM   1045  N   PRO A  70      -9.847  23.429 -36.386  1.00 43.54           N  
ATOM   1046  CA  PRO A  70      -9.449  24.817 -36.506  1.00 43.54           C  
ATOM   1047  HA  PRO A  70      -9.610  25.134 -37.537  1.00 43.54           H  
ATOM   1048  C   PRO A  70      -7.990  25.004 -36.126  1.00 43.54           C  
ATOM   1049  CB  PRO A  70     -10.354  25.619 -35.568  1.00 43.54           C  
ATOM   1050  HB2 PRO A  70     -10.695  26.534 -36.053  1.00 43.54           H  
ATOM   1051  HB3 PRO A  70      -9.830  25.867 -34.645  1.00 43.54           H  
ATOM   1052  O   PRO A  70      -7.533  24.473 -35.127  1.00 43.54           O  
ATOM   1053  CG  PRO A  70     -11.527  24.702 -35.241  1.00 43.54           C  
ATOM   1054  HG2 PRO A  70     -11.615  24.592 -34.160  1.00 43.54           H  
ATOM   1055  HG3 PRO A  70     -12.454  25.117 -35.638  1.00 43.54           H  
ATOM   1056  CD  PRO A  70     -11.221  23.375 -35.929  1.00 43.54           C  
ATOM   1057  HD2 PRO A  70     -11.870  23.296 -36.801  1.00 43.54           H  
ATOM   1058  HD3 PRO A  70     -11.426  22.538 -35.262  1.00 43.54           H  
ATOM   1059  N   VAL A  71      -7.276  25.806 -36.902  1.00 40.03           N  
ATOM   1060  H   VAL A  71      -7.705  26.126 -37.758  1.00 40.03           H  
ATOM   1061  CA  VAL A  71      -5.840  26.069 -36.718  1.00 40.03           C  
ATOM   1062  HA  VAL A  71      -5.287  25.139 -36.848  1.00 40.03           H  
ATOM   1063  C   VAL A  71      -5.513  26.617 -35.329  1.00 40.03           C  
ATOM   1064  CB  VAL A  71      -5.393  27.088 -37.778  1.00 40.03           C  
ATOM   1065  HB  VAL A  71      -5.901  28.036 -37.599  1.00 40.03           H  
ATOM   1066  O   VAL A  71      -4.411  26.483 -34.820  1.00 40.03           O  
ATOM   1067  CG1 VAL A  71      -3.882  27.339 -37.741  1.00 40.03           C  
ATOM   1068 HG11 VAL A  71      -3.596  27.835 -36.814  1.00 40.03           H  
ATOM   1069 HG12 VAL A  71      -3.347  26.393 -37.820  1.00 40.03           H  
ATOM   1070 HG13 VAL A  71      -3.589  27.986 -38.568  1.00 40.03           H  
ATOM   1071  CG2 VAL A  71      -5.760  26.613 -39.192  1.00 40.03           C  
ATOM   1072 HG21 VAL A  71      -6.840  26.586 -39.334  1.00 40.03           H  
ATOM   1073 HG22 VAL A  71      -5.347  27.297 -39.933  1.00 40.03           H  
ATOM   1074 HG23 VAL A  71      -5.352  25.618 -39.366  1.00 40.03           H  
ATOM   1075  N   THR A  72      -6.492  27.237 -34.694  1.00 45.52           N  
ATOM   1076  H   THR A  72      -7.400  27.279 -35.135  1.00 45.52           H  
ATOM   1077  CA  THR A  72      -6.406  27.744 -33.327  1.00 45.52           C  
ATOM   1078  HA  THR A  72      -5.441  28.228 -33.179  1.00 45.52           H  
ATOM   1079  C   THR A  72      -6.514  26.654 -32.283  1.00 45.52           C  
ATOM   1080  CB  THR A  72      -7.520  28.758 -33.111  1.00 45.52           C  
ATOM   1081  HB  THR A  72      -7.565  29.057 -32.063  1.00 45.52           H  
ATOM   1082  O   THR A  72      -6.645  26.936 -31.089  1.00 45.52           O  
ATOM   1083  CG2 THR A  72      -7.259  29.997 -33.962  1.00 45.52           C  
ATOM   1084 HG21 THR A  72      -7.293  29.752 -35.023  1.00 45.52           H  
ATOM   1085 HG22 THR A  72      -8.021  30.746 -33.748  1.00 45.52           H  
ATOM   1086 HG23 THR A  72      -6.281  30.412 -33.718  1.00 45.52           H  
ATOM   1087  OG1 THR A  72      -8.763  28.215 -33.512  1.00 45.52           O  
ATOM   1088  HG1 THR A  72      -9.367  28.324 -32.773  1.00 45.52           H  
ATOM   1089  N   LYS A  73      -6.513  25.409 -32.731  1.00 58.64           N  
ATOM   1090  H   LYS A  73      -6.413  25.222 -33.719  1.00 58.64           H  
ATOM   1091  CA  LYS A  73      -6.554  24.300 -31.835  1.00 58.64           C  
ATOM   1092  HA  LYS A  73      -7.205  24.582 -31.008  1.00 58.64           H  
ATOM   1093  C   LYS A  73      -5.192  24.103 -31.249  1.00 58.64           C  
ATOM   1094  CB  LYS A  73      -7.165  23.062 -32.465  1.00 58.64           C  
ATOM   1095  HB2 LYS A  73      -6.940  22.192 -31.848  1.00 58.64           H  
ATOM   1096  HB3 LYS A  73      -6.776  22.890 -33.468  1.00 58.64           H  
ATOM   1097  O   LYS A  73      -4.130  24.220 -31.846  1.00 58.64           O  
ATOM   1098  CG  LYS A  73      -8.680  23.301 -32.457  1.00 58.64           C  
ATOM   1099  HG2 LYS A  73      -9.013  23.371 -31.422  1.00 58.64           H  
ATOM   1100  HG3 LYS A  73      -8.944  24.226 -32.971  1.00 58.64           H  
ATOM   1101  CD  LYS A  73      -9.391  22.143 -33.114  1.00 58.64           C  
ATOM   1102  HD2 LYS A  73      -9.268  22.274 -34.189  1.00 58.64           H  
ATOM   1103  HD3 LYS A  73      -8.946  21.212 -32.763  1.00 58.64           H  
ATOM   1104  CE  LYS A  73     -10.870  22.156 -32.763  1.00 58.64           C  
ATOM   1105  HE2 LYS A  73     -11.314  23.105 -33.064  1.00 58.64           H  
ATOM   1106  HE3 LYS A  73     -10.939  22.086 -31.677  1.00 58.64           H  
ATOM   1107  NZ  LYS A  73     -11.600  21.014 -33.354  1.00 58.64           N  
ATOM   1108  HZ1 LYS A  73     -12.575  21.025 -33.092  1.00 58.64           H  
ATOM   1109  HZ2 LYS A  73     -11.218  20.161 -32.969  1.00 58.64           H  
ATOM   1110  HZ3 LYS A  73     -11.509  20.970 -34.359  1.00 58.64           H  
ATOM   1111  N   THR A  74      -5.294  23.880 -29.974  1.00 70.54           N  
ATOM   1112  H   THR A  74      -6.221  23.799 -29.582  1.00 70.54           H  
ATOM   1113  CA  THR A  74      -4.206  23.478 -29.142  1.00 70.54           C  
ATOM   1114  HA  THR A  74      -3.251  23.736 -29.599  1.00 70.54           H  
ATOM   1115  C   THR A  74      -4.294  21.973 -29.027  1.00 70.54           C  
ATOM   1116  CB  THR A  74      -4.340  24.211 -27.807  1.00 70.54           C  
ATOM   1117  HB  THR A  74      -3.586  23.842 -27.112  1.00 70.54           H  
ATOM   1118  O   THR A  74      -5.315  21.369 -29.356  1.00 70.54           O  
ATOM   1119  CG2 THR A  74      -4.109  25.712 -28.026  1.00 70.54           C  
ATOM   1120 HG21 THR A  74      -4.157  26.238 -27.072  1.00 70.54           H  
ATOM   1121 HG22 THR A  74      -3.122  25.864 -28.461  1.00 70.54           H  
ATOM   1122 HG23 THR A  74      -4.857  26.131 -28.700  1.00 70.54           H  
ATOM   1123  OG1 THR A  74      -5.626  24.026 -27.243  1.00 70.54           O  
ATOM   1124  HG1 THR A  74      -5.746  23.089 -27.071  1.00 70.54           H  
ATOM   1125  N   THR A  75      -3.243  21.370 -28.501  1.00 86.16           N  
ATOM   1126  H   THR A  75      -2.375  21.867 -28.365  1.00 86.16           H  
ATOM   1127  CA  THR A  75      -3.297  19.983 -28.064  1.00 86.16           C  
ATOM   1128  HA  THR A  75      -3.395  19.338 -28.938  1.00 86.16           H  
ATOM   1129  C   THR A  75      -4.504  19.783 -27.141  1.00 86.16           C  
ATOM   1130  CB  THR A  75      -2.005  19.633 -27.322  1.00 86.16           C  
ATOM   1131  HB  THR A  75      -2.031  20.067 -26.323  1.00 86.16           H  
ATOM   1132  O   THR A  75      -4.624  20.462 -26.115  1.00 86.16           O  
ATOM   1133  CG2 THR A  75      -1.842  18.128 -27.208  1.00 86.16           C  
ATOM   1134 HG21 THR A  75      -0.928  17.894 -26.661  1.00 86.16           H  
ATOM   1135 HG22 THR A  75      -1.795  17.689 -28.204  1.00 86.16           H  
ATOM   1136 HG23 THR A  75      -2.697  17.696 -26.688  1.00 86.16           H  
ATOM   1137  OG1 THR A  75      -0.875  20.156 -27.995  1.00 86.16           O  
ATOM   1138  HG1 THR A  75      -0.145  20.153 -27.372  1.00 86.16           H  
ATOM   1139  N   GLU A  76      -5.407  18.886 -27.517  1.00 89.51           N  
ATOM   1140  H   GLU A  76      -5.243  18.373 -28.371  1.00 89.51           H  
ATOM   1141  CA  GLU A  76      -6.557  18.487 -26.704  1.00 89.51           C  
ATOM   1142  HA  GLU A  76      -6.790  19.272 -25.984  1.00 89.51           H  
ATOM   1143  C   GLU A  76      -6.198  17.222 -25.921  1.00 89.51           C  
ATOM   1144  CB  GLU A  76      -7.802  18.273 -27.582  1.00 89.51           C  
ATOM   1145  HB2 GLU A  76      -7.559  17.561 -28.371  1.00 89.51           H  
ATOM   1146  HB3 GLU A  76      -8.590  17.846 -26.962  1.00 89.51           H  
ATOM   1147  O   GLU A  76      -5.335  16.462 -26.346  1.00 89.51           O  
ATOM   1148  CG  GLU A  76      -8.335  19.571 -28.223  1.00 89.51           C  
ATOM   1149  HG2 GLU A  76      -7.538  20.030 -28.808  1.00 89.51           H  
ATOM   1150  HG3 GLU A  76      -8.607  20.263 -27.426  1.00 89.51           H  
ATOM   1151  CD  GLU A  76      -9.553  19.355 -29.146  1.00 89.51           C  
ATOM   1152  OE1 GLU A  76      -9.987  20.342 -29.798  1.00 89.51           O  
ATOM   1153  OE2 GLU A  76     -10.063  18.213 -29.210  1.00 89.51           O  
ATOM   1154  N   MET A  77      -6.838  16.985 -24.774  1.00 91.19           N  
ATOM   1155  H   MET A  77      -7.605  17.589 -24.514  1.00 91.19           H  
ATOM   1156  CA  MET A  77      -6.681  15.733 -24.025  1.00 91.19           C  
ATOM   1157  HA  MET A  77      -5.810  15.182 -24.379  1.00 91.19           H  
ATOM   1158  C   MET A  77      -7.927  14.879 -24.265  1.00 91.19           C  
ATOM   1159  CB  MET A  77      -6.491  15.997 -22.520  1.00 91.19           C  
ATOM   1160  HB2 MET A  77      -6.322  15.043 -22.020  1.00 91.19           H  
ATOM   1161  HB3 MET A  77      -7.415  16.417 -22.122  1.00 91.19           H  
ATOM   1162  O   MET A  77      -9.024  15.293 -23.885  1.00 91.19           O  
ATOM   1163  CG  MET A  77      -5.355  16.954 -22.131  1.00 91.19           C  
ATOM   1164  HG2 MET A  77      -5.447  17.120 -21.058  1.00 91.19           H  
ATOM   1165  HG3 MET A  77      -5.515  17.919 -22.612  1.00 91.19           H  
ATOM   1166  SD  MET A  77      -3.646  16.417 -22.421  1.00 91.19           S  
ATOM   1167  CE  MET A  77      -3.359  17.123 -24.064  1.00 91.19           C  
ATOM   1168  HE1 MET A  77      -3.987  18.000 -24.222  1.00 91.19           H  
ATOM   1169  HE2 MET A  77      -2.315  17.418 -24.169  1.00 91.19           H  
ATOM   1170  HE3 MET A  77      -3.584  16.367 -24.817  1.00 91.19           H  
ATOM   1171  N   LYS A  78      -7.774  13.699 -24.871  1.00 93.39           N  
ATOM   1172  H   LYS A  78      -6.842  13.417 -25.139  1.00 93.39           H  
ATOM   1173  CA  LYS A  78      -8.853  12.711 -25.019  1.00 93.39           C  
ATOM   1174  HA  LYS A  78      -9.803  13.152 -24.716  1.00 93.39           H  
ATOM   1175  C   LYS A  78      -8.570  11.545 -24.070  1.00 93.39           C  
ATOM   1176  CB  LYS A  78      -8.997  12.267 -26.491  1.00 93.39           C  
ATOM   1177  HB2 LYS A  78      -9.681  11.419 -26.522  1.00 93.39           H  
ATOM   1178  HB3 LYS A  78      -8.030  11.931 -26.866  1.00 93.39           H  
ATOM   1179  O   LYS A  78      -7.524  10.916 -24.173  1.00 93.39           O  
ATOM   1180  CG  LYS A  78      -9.552  13.371 -27.422  1.00 93.39           C  
ATOM   1181  HG2 LYS A  78      -8.816  14.170 -27.509  1.00 93.39           H  
ATOM   1182  HG3 LYS A  78     -10.456  13.785 -26.976  1.00 93.39           H  
ATOM   1183  CD  LYS A  78      -9.904  12.834 -28.831  1.00 93.39           C  
ATOM   1184  HD2 LYS A  78      -9.017  12.382 -29.274  1.00 93.39           H  
ATOM   1185  HD3 LYS A  78     -10.656  12.053 -28.720  1.00 93.39           H  
ATOM   1186  CE  LYS A  78     -10.457  13.931 -29.774  1.00 93.39           C  
ATOM   1187  HE2 LYS A  78     -11.300  14.413 -29.278  1.00 93.39           H  
ATOM   1188  HE3 LYS A  78      -9.694  14.696 -29.919  1.00 93.39           H  
ATOM   1189  NZ  LYS A  78     -10.909  13.400 -31.102  1.00 93.39           N  
ATOM   1190  HZ1 LYS A  78     -11.594  12.664 -31.000  1.00 93.39           H  
ATOM   1191  HZ2 LYS A  78     -10.146  13.031 -31.650  1.00 93.39           H  
ATOM   1192  HZ3 LYS A  78     -11.375  14.086 -31.678  1.00 93.39           H  
ATOM   1193  N   ILE A  79      -9.468  11.295 -23.117  1.00 92.86           N  
ATOM   1194  H   ILE A  79     -10.344  11.797 -23.134  1.00 92.86           H  
ATOM   1195  CA  ILE A  79      -9.304  10.250 -22.095  1.00 92.86           C  
ATOM   1196  HA  ILE A  79      -8.282   9.873 -22.126  1.00 92.86           H  
ATOM   1197  C   ILE A  79     -10.252   9.100 -22.423  1.00 92.86           C  
ATOM   1198  CB  ILE A  79      -9.554  10.787 -20.666  1.00 92.86           C  
ATOM   1199  HB  ILE A  79     -10.600  11.084 -20.598  1.00 92.86           H  
ATOM   1200  O   ILE A  79     -11.454   9.333 -22.549  1.00 92.86           O  
ATOM   1201  CG1 ILE A  79      -8.679  12.023 -20.350  1.00 92.86           C  
ATOM   1202 HG12 ILE A  79      -7.641  11.720 -20.212  1.00 92.86           H  
ATOM   1203 HG13 ILE A  79      -8.713  12.729 -21.180  1.00 92.86           H  
ATOM   1204  CG2 ILE A  79      -9.296   9.673 -19.628  1.00 92.86           C  
ATOM   1205 HG21 ILE A  79      -9.981   8.840 -19.785  1.00 92.86           H  
ATOM   1206 HG22 ILE A  79      -8.274   9.306 -19.715  1.00 92.86           H  
ATOM   1207 HG23 ILE A  79      -9.466  10.039 -18.615  1.00 92.86           H  
ATOM   1208  CD1 ILE A  79      -9.162  12.787 -19.113  1.00 92.86           C  
ATOM   1209 HD11 ILE A  79     -10.224  13.015 -19.207  1.00 92.86           H  
ATOM   1210 HD12 ILE A  79      -8.994  12.204 -18.208  1.00 92.86           H  
ATOM   1211 HD13 ILE A  79      -8.613  13.726 -19.042  1.00 92.86           H  
ATOM   1212  N   SER A  80      -9.718   7.885 -22.515  1.00 94.69           N  
ATOM   1213  H   SER A  80      -8.715   7.795 -22.433  1.00 94.69           H  
ATOM   1214  CA  SER A  80     -10.496   6.648 -22.607  1.00 94.69           C  
ATOM   1215  HA  SER A  80     -11.556   6.893 -22.667  1.00 94.69           H  
ATOM   1216  C   SER A  80     -10.266   5.796 -21.361  1.00 94.69           C  
ATOM   1217  CB  SER A  80     -10.130   5.869 -23.870  1.00 94.69           C  
ATOM   1218  HB2 SER A  80      -9.229   5.275 -23.711  1.00 94.69           H  
ATOM   1219  HB3 SER A  80      -9.972   6.556 -24.702  1.00 94.69           H  
ATOM   1220  O   SER A  80      -9.117   5.576 -20.975  1.00 94.69           O  
ATOM   1221  OG  SER A  80     -11.223   5.043 -24.167  1.00 94.69           O  
ATOM   1222  HG  SER A  80     -10.914   4.161 -24.389  1.00 94.69           H  
ATOM   1223  N   THR A  81     -11.337   5.340 -20.711  1.00 94.93           N  
ATOM   1224  H   THR A  81     -12.244   5.473 -21.135  1.00 94.93           H  
ATOM   1225  CA  THR A  81     -11.273   4.556 -19.467  1.00 94.93           C  
ATOM   1226  HA  THR A  81     -10.236   4.482 -19.141  1.00 94.93           H  
ATOM   1227  C   THR A  81     -11.803   3.152 -19.712  1.00 94.93           C  
ATOM   1228  CB  THR A  81     -12.061   5.212 -18.323  1.00 94.93           C  
ATOM   1229  HB  THR A  81     -13.117   5.250 -18.588  1.00 94.93           H  
ATOM   1230  O   THR A  81     -12.922   2.996 -20.192  1.00 94.93           O  
ATOM   1231  CG2 THR A  81     -11.903   4.455 -17.001  1.00 94.93           C  
ATOM   1232 HG21 THR A  81     -10.849   4.280 -16.783  1.00 94.93           H  
ATOM   1233 HG22 THR A  81     -12.399   3.486 -17.064  1.00 94.93           H  
ATOM   1234 HG23 THR A  81     -12.357   5.027 -16.192  1.00 94.93           H  
ATOM   1235  OG1 THR A  81     -11.612   6.526 -18.089  1.00 94.93           O  
ATOM   1236  HG1 THR A  81     -10.774   6.445 -17.627  1.00 94.93           H  
ATOM   1237  N   HIS A  82     -11.027   2.136 -19.337  1.00 95.14           N  
ATOM   1238  H   HIS A  82     -10.121   2.344 -18.944  1.00 95.14           H  
ATOM   1239  CA  HIS A  82     -11.382   0.725 -19.499  1.00 95.14           C  
ATOM   1240  HA  HIS A  82     -12.456   0.634 -19.658  1.00 95.14           H  
ATOM   1241  C   HIS A  82     -11.021  -0.077 -18.256  1.00 95.14           C  
ATOM   1242  CB  HIS A  82     -10.667   0.135 -20.719  1.00 95.14           C  
ATOM   1243  HB2 HIS A  82     -10.943  -0.913 -20.833  1.00 95.14           H  
ATOM   1244  HB3 HIS A  82      -9.590   0.184 -20.561  1.00 95.14           H  
ATOM   1245  O   HIS A  82     -10.123   0.295 -17.505  1.00 95.14           O  
ATOM   1246  CG  HIS A  82     -11.007   0.860 -21.987  1.00 95.14           C  
ATOM   1247  CD2 HIS A  82     -10.379   1.978 -22.456  1.00 95.14           C  
ATOM   1248  HD2 HIS A  82      -9.549   2.491 -21.993  1.00 95.14           H  
ATOM   1249  ND1 HIS A  82     -12.019   0.551 -22.868  1.00 95.14           N  
ATOM   1250  HD1 HIS A  82     -12.646  -0.239 -22.819  1.00 95.14           H  
ATOM   1251  CE1 HIS A  82     -12.003   1.465 -23.849  1.00 95.14           C  
ATOM   1252  HE1 HIS A  82     -12.660   1.480 -24.707  1.00 95.14           H  
ATOM   1253  NE2 HIS A  82     -11.025   2.351 -23.627  1.00 95.14           N  
ATOM   1254  N   THR A  83     -11.681  -1.214 -18.075  1.00 94.79           N  
ATOM   1255  H   THR A  83     -12.404  -1.473 -18.731  1.00 94.79           H  
ATOM   1256  CA  THR A  83     -11.337  -2.188 -17.042  1.00 94.79           C  
ATOM   1257  HA  THR A  83     -10.480  -1.847 -16.461  1.00 94.79           H  
ATOM   1258  C   THR A  83     -10.958  -3.491 -17.729  1.00 94.79           C  
ATOM   1259  CB  THR A  83     -12.514  -2.373 -16.078  1.00 94.79           C  
ATOM   1260  HB  THR A  83     -13.390  -2.708 -16.633  1.00 94.79           H  
ATOM   1261  O   THR A  83     -11.797  -4.093 -18.394  1.00 94.79           O  
ATOM   1262  CG2 THR A  83     -12.197  -3.384 -14.985  1.00 94.79           C  
ATOM   1263 HG21 THR A  83     -12.074  -4.376 -15.420  1.00 94.79           H  
ATOM   1264 HG22 THR A  83     -13.028  -3.412 -14.280  1.00 94.79           H  
ATOM   1265 HG23 THR A  83     -11.278  -3.091 -14.478  1.00 94.79           H  
ATOM   1266  OG1 THR A  83     -12.819  -1.153 -15.436  1.00 94.79           O  
ATOM   1267  HG1 THR A  83     -12.168  -1.000 -14.748  1.00 94.79           H  
ATOM   1268  N   LEU A  84      -9.706  -3.916 -17.583  1.00 94.66           N  
ATOM   1269  H   LEU A  84      -9.071  -3.371 -17.017  1.00 94.66           H  
ATOM   1270  CA  LEU A  84      -9.208  -5.194 -18.086  1.00 94.66           C  
ATOM   1271  HA  LEU A  84      -9.917  -5.581 -18.818  1.00 94.66           H  
ATOM   1272  C   LEU A  84      -9.132  -6.221 -16.959  1.00 94.66           C  
ATOM   1273  CB  LEU A  84      -7.850  -5.023 -18.791  1.00 94.66           C  
ATOM   1274  HB2 LEU A  84      -7.105  -4.725 -18.053  1.00 94.66           H  
ATOM   1275  HB3 LEU A  84      -7.555  -5.993 -19.191  1.00 94.66           H  
ATOM   1276  O   LEU A  84      -8.921  -5.856 -15.800  1.00 94.66           O  
ATOM   1277  CG  LEU A  84      -7.834  -4.004 -19.942  1.00 94.66           C  
ATOM   1278  HG  LEU A  84      -7.964  -3.000 -19.538  1.00 94.66           H  
ATOM   1279  CD1 LEU A  84      -6.493  -4.062 -20.668  1.00 94.66           C  
ATOM   1280 HD11 LEU A  84      -5.675  -3.976 -19.952  1.00 94.66           H  
ATOM   1281 HD12 LEU A  84      -6.435  -3.248 -21.390  1.00 94.66           H  
ATOM   1282 HD13 LEU A  84      -6.394  -5.010 -21.197  1.00 94.66           H  
ATOM   1283  CD2 LEU A  84      -8.935  -4.269 -20.966  1.00 94.66           C  
ATOM   1284 HD21 LEU A  84      -8.817  -3.615 -21.831  1.00 94.66           H  
ATOM   1285 HD22 LEU A  84      -8.893  -5.304 -21.303  1.00 94.66           H  
ATOM   1286 HD23 LEU A  84      -9.905  -4.069 -20.513  1.00 94.66           H  
ATOM   1287  N   VAL A  85      -9.309  -7.499 -17.292  1.00 93.98           N  
ATOM   1288  H   VAL A  85      -9.480  -7.729 -18.261  1.00 93.98           H  
ATOM   1289  CA  VAL A  85      -9.160  -8.606 -16.338  1.00 93.98           C  
ATOM   1290  HA  VAL A  85      -8.658  -8.225 -15.448  1.00 93.98           H  
ATOM   1291  C   VAL A  85      -8.264  -9.692 -16.924  1.00 93.98           C  
ATOM   1292  CB  VAL A  85     -10.522  -9.169 -15.884  1.00 93.98           C  
ATOM   1293  HB  VAL A  85     -11.078  -9.517 -16.755  1.00 93.98           H  
ATOM   1294  O   VAL A  85      -8.491 -10.143 -18.043  1.00 93.98           O  
ATOM   1295  CG1 VAL A  85     -10.362 -10.337 -14.899  1.00 93.98           C  
ATOM   1296 HG11 VAL A  85      -9.749 -10.031 -14.050  1.00 93.98           H  
ATOM   1297 HG12 VAL A  85     -11.339 -10.665 -14.545  1.00 93.98           H  
ATOM   1298 HG13 VAL A  85      -9.885 -11.181 -15.397  1.00 93.98           H  
ATOM   1299  CG2 VAL A  85     -11.359  -8.099 -15.163  1.00 93.98           C  
ATOM   1300 HG21 VAL A  85     -11.508  -7.237 -15.814  1.00 93.98           H  
ATOM   1301 HG22 VAL A  85     -12.333  -8.511 -14.899  1.00 93.98           H  
ATOM   1302 HG23 VAL A  85     -10.839  -7.774 -14.262  1.00 93.98           H  
ATOM   1303  N   GLU A  86      -7.274 -10.119 -16.145  1.00 93.34           N  
ATOM   1304  H   GLU A  86      -7.142  -9.674 -15.248  1.00 93.34           H  
ATOM   1305  CA  GLU A  86      -6.353 -11.228 -16.428  1.00 93.34           C  
ATOM   1306  HA  GLU A  86      -6.813 -11.929 -17.125  1.00 93.34           H  
ATOM   1307  C   GLU A  86      -6.085 -11.938 -15.093  1.00 93.34           C  
ATOM   1308  CB  GLU A  86      -5.074 -10.665 -17.072  1.00 93.34           C  
ATOM   1309  HB2 GLU A  86      -5.384 -10.041 -17.910  1.00 93.34           H  
ATOM   1310  HB3 GLU A  86      -4.548 -10.051 -16.340  1.00 93.34           H  
ATOM   1311  O   GLU A  86      -5.804 -11.275 -14.100  1.00 93.34           O  
ATOM   1312  CG  GLU A  86      -4.089 -11.688 -17.640  1.00 93.34           C  
ATOM   1313  HG2 GLU A  86      -4.623 -12.349 -18.322  1.00 93.34           H  
ATOM   1314  HG3 GLU A  86      -3.676 -12.294 -16.833  1.00 93.34           H  
ATOM   1315  CD  GLU A  86      -2.969 -10.951 -18.395  1.00 93.34           C  
ATOM   1316  OE1 GLU A  86      -2.025 -10.427 -17.760  1.00 93.34           O  
ATOM   1317  OE2 GLU A  86      -3.065 -10.837 -19.639  1.00 93.34           O  
ATOM   1318  N   ASP A  87      -6.296 -13.255 -15.017  1.00 92.81           N  
ATOM   1319  H   ASP A  87      -6.402 -13.765 -15.882  1.00 92.81           H  
ATOM   1320  CA  ASP A  87      -6.014 -14.093 -13.834  1.00 92.81           C  
ATOM   1321  HA  ASP A  87      -6.635 -14.983 -13.941  1.00 92.81           H  
ATOM   1322  C   ASP A  87      -6.433 -13.522 -12.459  1.00 92.81           C  
ATOM   1323  CB  ASP A  87      -4.560 -14.586 -13.892  1.00 92.81           C  
ATOM   1324  HB2 ASP A  87      -3.887 -13.729 -13.908  1.00 92.81           H  
ATOM   1325  HB3 ASP A  87      -4.343 -15.183 -13.006  1.00 92.81           H  
ATOM   1326  O   ASP A  87      -5.689 -13.556 -11.481  1.00 92.81           O  
ATOM   1327  CG  ASP A  87      -4.324 -15.468 -15.122  1.00 92.81           C  
ATOM   1328  OD1 ASP A  87      -3.217 -15.424 -15.686  1.00 92.81           O  
ATOM   1329  OD2 ASP A  87      -5.287 -16.176 -15.508  1.00 92.81           O  
ATOM   1330  N   ARG A  88      -7.682 -13.044 -12.348  1.00 90.93           N  
ATOM   1331  H   ARG A  88      -8.201 -13.024 -13.214  1.00 90.93           H  
ATOM   1332  CA  ARG A  88      -8.286 -12.400 -11.151  1.00 90.93           C  
ATOM   1333  HA  ARG A  88      -9.354 -12.299 -11.346  1.00 90.93           H  
ATOM   1334  C   ARG A  88      -7.808 -10.970 -10.873  1.00 90.93           C  
ATOM   1335  CB  ARG A  88      -8.140 -13.258  -9.870  1.00 90.93           C  
ATOM   1336  HB2 ARG A  88      -7.117 -13.170  -9.503  1.00 90.93           H  
ATOM   1337  HB3 ARG A  88      -8.781 -12.832  -9.098  1.00 90.93           H  
ATOM   1338  O   ARG A  88      -8.421 -10.288 -10.052  1.00 90.93           O  
ATOM   1339  CG  ARG A  88      -8.502 -14.746 -10.025  1.00 90.93           C  
ATOM   1340  HG2 ARG A  88      -9.565 -14.826 -10.249  1.00 90.93           H  
ATOM   1341  HG3 ARG A  88      -7.944 -15.197 -10.845  1.00 90.93           H  
ATOM   1342  CD  ARG A  88      -8.199 -15.542  -8.747  1.00 90.93           C  
ATOM   1343  HD2 ARG A  88      -8.688 -15.056  -7.903  1.00 90.93           H  
ATOM   1344  HD3 ARG A  88      -8.612 -16.544  -8.863  1.00 90.93           H  
ATOM   1345  NE  ARG A  88      -6.747 -15.647  -8.495  1.00 90.93           N  
ATOM   1346  HE  ARG A  88      -6.137 -15.227  -9.181  1.00 90.93           H  
ATOM   1347  NH1 ARG A  88      -6.848 -16.755  -6.482  1.00 90.93           N  
ATOM   1348 HH11 ARG A  88      -7.855 -16.790  -6.554  1.00 90.93           H  
ATOM   1349 HH12 ARG A  88      -6.361 -17.125  -5.679  1.00 90.93           H  
ATOM   1350  NH2 ARG A  88      -4.867 -16.147  -7.308  1.00 90.93           N  
ATOM   1351 HH21 ARG A  88      -4.304 -15.661  -7.991  1.00 90.93           H  
ATOM   1352 HH22 ARG A  88      -4.410 -16.420  -6.450  1.00 90.93           H  
ATOM   1353  CZ  ARG A  88      -6.162 -16.185  -7.436  1.00 90.93           C  
ATOM   1354  N   VAL A  89      -6.788 -10.478 -11.570  1.00 94.74           N  
ATOM   1355  H   VAL A  89      -6.333 -11.073 -12.248  1.00 94.74           H  
ATOM   1356  CA  VAL A  89      -6.333  -9.088 -11.486  1.00 94.74           C  
ATOM   1357  HA  VAL A  89      -6.409  -8.760 -10.449  1.00 94.74           H  
ATOM   1358  C   VAL A  89      -7.236  -8.204 -12.339  1.00 94.74           C  
ATOM   1359  CB  VAL A  89      -4.852  -8.965 -11.899  1.00 94.74           C  
ATOM   1360  HB  VAL A  89      -4.698  -9.379 -12.895  1.00 94.74           H  
ATOM   1361  O   VAL A  89      -7.361  -8.392 -13.546  1.00 94.74           O  
ATOM   1362  CG1 VAL A  89      -4.387  -7.507 -11.923  1.00 94.74           C  
ATOM   1363 HG11 VAL A  89      -4.501  -7.078 -10.927  1.00 94.74           H  
ATOM   1364 HG12 VAL A  89      -3.335  -7.476 -12.208  1.00 94.74           H  
ATOM   1365 HG13 VAL A  89      -4.948  -6.931 -12.658  1.00 94.74           H  
ATOM   1366  CG2 VAL A  89      -3.973  -9.715 -10.890  1.00 94.74           C  
ATOM   1367 HG21 VAL A  89      -4.176 -10.785 -10.938  1.00 94.74           H  
ATOM   1368 HG22 VAL A  89      -2.918  -9.565 -11.117  1.00 94.74           H  
ATOM   1369 HG23 VAL A  89      -4.154  -9.351  -9.879  1.00 94.74           H  
ATOM   1370  N   ARG A  90      -7.863  -7.205 -11.711  1.00 95.16           N  
ATOM   1371  H   ARG A  90      -7.741  -7.141 -10.710  1.00 95.16           H  
ATOM   1372  CA  ARG A  90      -8.635  -6.160 -12.394  1.00 95.16           C  
ATOM   1373  HA  ARG A  90      -8.901  -6.509 -13.392  1.00 95.16           H  
ATOM   1374  C   ARG A  90      -7.783  -4.905 -12.549  1.00 95.16           C  
ATOM   1375  CB  ARG A  90      -9.924  -5.900 -11.607  1.00 95.16           C  
ATOM   1376  HB2 ARG A  90      -9.676  -5.497 -10.625  1.00 95.16           H  
ATOM   1377  HB3 ARG A  90     -10.438  -6.851 -11.469  1.00 95.16           H  
ATOM   1378  O   ARG A  90      -7.464  -4.266 -11.548  1.00 95.16           O  
ATOM   1379  CG  ARG A  90     -10.852  -4.923 -12.344  1.00 95.16           C  
ATOM   1380  HG2 ARG A  90     -10.312  -4.003 -12.567  1.00 95.16           H  
ATOM   1381  HG3 ARG A  90     -11.174  -5.381 -13.279  1.00 95.16           H  
ATOM   1382  CD  ARG A  90     -12.080  -4.557 -11.502  1.00 95.16           C  
ATOM   1383  HD2 ARG A  90     -12.718  -3.890 -12.081  1.00 95.16           H  
ATOM   1384  HD3 ARG A  90     -11.738  -4.026 -10.613  1.00 95.16           H  
ATOM   1385  NE  ARG A  90     -12.841  -5.753 -11.098  1.00 95.16           N  
ATOM   1386  HE  ARG A  90     -12.479  -6.643 -11.410  1.00 95.16           H  
ATOM   1387  NH1 ARG A  90     -14.438  -4.695  -9.838  1.00 95.16           N  
ATOM   1388 HH11 ARG A  90     -14.041  -3.807 -10.109  1.00 95.16           H  
ATOM   1389 HH12 ARG A  90     -15.189  -4.743  -9.164  1.00 95.16           H  
ATOM   1390  NH2 ARG A  90     -14.374  -6.927  -9.900  1.00 95.16           N  
ATOM   1391 HH21 ARG A  90     -15.139  -6.954  -9.240  1.00 95.16           H  
ATOM   1392 HH22 ARG A  90     -13.931  -7.789 -10.181  1.00 95.16           H  
ATOM   1393  CZ  ARG A  90     -13.879  -5.785 -10.285  1.00 95.16           C  
ATOM   1394  N   LEU A  91      -7.464  -4.525 -13.781  1.00 95.64           N  
ATOM   1395  H   LEU A  91      -7.785  -5.096 -14.550  1.00 95.64           H  
ATOM   1396  CA  LEU A  91      -6.691  -3.329 -14.101  1.00 95.64           C  
ATOM   1397  HA  LEU A  91      -6.287  -2.912 -13.178  1.00 95.64           H  
ATOM   1398  C   LEU A  91      -7.591  -2.267 -14.745  1.00 95.64           C  
ATOM   1399  CB  LEU A  91      -5.502  -3.735 -14.990  1.00 95.64           C  
ATOM   1400  HB2 LEU A  91      -5.888  -4.135 -15.928  1.00 95.64           H  
ATOM   1401  HB3 LEU A  91      -4.942  -4.531 -14.498  1.00 95.64           H  
ATOM   1402  O   LEU A  91      -8.031  -2.409 -15.883  1.00 95.64           O  
ATOM   1403  CG  LEU A  91      -4.540  -2.575 -15.301  1.00 95.64           C  
ATOM   1404  HG  LEU A  91      -5.099  -1.753 -15.746  1.00 95.64           H  
ATOM   1405  CD1 LEU A  91      -3.835  -2.055 -14.046  1.00 95.64           C  
ATOM   1406 HD11 LEU A  91      -3.377  -2.885 -13.508  1.00 95.64           H  
ATOM   1407 HD12 LEU A  91      -4.547  -1.539 -13.401  1.00 95.64           H  
ATOM   1408 HD13 LEU A  91      -3.053  -1.353 -14.333  1.00 95.64           H  
ATOM   1409  CD2 LEU A  91      -3.469  -3.025 -16.290  1.00 95.64           C  
ATOM   1410 HD21 LEU A  91      -2.803  -3.741 -15.809  1.00 95.64           H  
ATOM   1411 HD22 LEU A  91      -2.889  -2.168 -16.632  1.00 95.64           H  
ATOM   1412 HD23 LEU A  91      -3.932  -3.513 -17.148  1.00 95.64           H  
ATOM   1413  N   ASN A  92      -7.854  -1.181 -14.024  1.00 96.41           N  
ATOM   1414  H   ASN A  92      -7.444  -1.112 -13.104  1.00 96.41           H  
ATOM   1415  CA  ASN A  92      -8.507   0.007 -14.562  1.00 96.41           C  
ATOM   1416  HA  ASN A  92      -9.266  -0.291 -15.286  1.00 96.41           H  
ATOM   1417  C   ASN A  92      -7.461   0.872 -15.268  1.00 96.41           C  
ATOM   1418  CB  ASN A  92      -9.195   0.774 -13.429  1.00 96.41           C  
ATOM   1419  HB2 ASN A  92      -9.650   1.683 -13.825  1.00 96.41           H  
ATOM   1420  HB3 ASN A  92      -8.441   1.060 -12.696  1.00 96.41           H  
ATOM   1421  O   ASN A  92      -6.508   1.337 -14.641  1.00 96.41           O  
ATOM   1422  CG  ASN A  92     -10.276  -0.029 -12.739  1.00 96.41           C  
ATOM   1423  ND2 ASN A  92     -10.265  -0.054 -11.428  1.00 96.41           N  
ATOM   1424 HD21 ASN A  92     -10.977  -0.600 -10.964  1.00 96.41           H  
ATOM   1425 HD22 ASN A  92      -9.521   0.419 -10.934  1.00 96.41           H  
ATOM   1426  OD1 ASN A  92     -11.134  -0.643 -13.354  1.00 96.41           O  
ATOM   1427  N   ILE A  93      -7.637   1.100 -16.565  1.00 95.66           N  
ATOM   1428  H   ILE A  93      -8.461   0.717 -17.007  1.00 95.66           H  
ATOM   1429  CA  ILE A  93      -6.705   1.847 -17.403  1.00 95.66           C  
ATOM   1430  HA  ILE A  93      -5.829   2.094 -16.802  1.00 95.66           H  
ATOM   1431  C   ILE A  93      -7.366   3.139 -17.863  1.00 95.66           C  
ATOM   1432  CB  ILE A  93      -6.190   1.004 -18.588  1.00 95.66           C  
ATOM   1433  HB  ILE A  93      -7.033   0.757 -19.234  1.00 95.66           H  
ATOM   1434  O   ILE A  93      -8.417   3.098 -18.499  1.00 95.66           O  
ATOM   1435  CG1 ILE A  93      -5.561  -0.308 -18.074  1.00 95.66           C  
ATOM   1436 HG12 ILE A  93      -4.727  -0.080 -17.410  1.00 95.66           H  
ATOM   1437 HG13 ILE A  93      -6.309  -0.873 -17.518  1.00 95.66           H  
ATOM   1438  CG2 ILE A  93      -5.164   1.819 -19.405  1.00 95.66           C  
ATOM   1439 HG21 ILE A  93      -4.289   2.041 -18.795  1.00 95.66           H  
ATOM   1440 HG22 ILE A  93      -4.856   1.264 -20.291  1.00 95.66           H  
ATOM   1441 HG23 ILE A  93      -5.604   2.752 -19.757  1.00 95.66           H  
ATOM   1442  CD1 ILE A  93      -5.070  -1.220 -19.196  1.00 95.66           C  
ATOM   1443 HD11 ILE A  93      -5.869  -1.371 -19.923  1.00 95.66           H  
ATOM   1444 HD12 ILE A  93      -4.210  -0.771 -19.692  1.00 95.66           H  
ATOM   1445 HD13 ILE A  93      -4.771  -2.182 -18.781  1.00 95.66           H  
ATOM   1446  N   ASN A  94      -6.729   4.279 -17.590  1.00 96.76           N  
ATOM   1447  H   ASN A  94      -5.861   4.210 -17.080  1.00 96.76           H  
ATOM   1448  CA  ASN A  94      -7.018   5.526 -18.297  1.00 96.76           C  
ATOM   1449  HA  ASN A  94      -7.982   5.455 -18.801  1.00 96.76           H  
ATOM   1450  C   ASN A  94      -5.940   5.749 -19.351  1.00 96.76           C  
ATOM   1451  CB  ASN A  94      -7.076   6.717 -17.333  1.00 96.76           C  
ATOM   1452  HB2 ASN A  94      -7.191   7.633 -17.912  1.00 96.76           H  
ATOM   1453  HB3 ASN A  94      -6.133   6.786 -16.791  1.00 96.76           H  
ATOM   1454  O   ASN A  94      -4.771   5.932 -19.004  1.00 96.76           O  
ATOM   1455  CG  ASN A  94      -8.240   6.651 -16.371  1.00 96.76           C  
ATOM   1456  ND2 ASN A  94      -8.052   7.021 -15.130  1.00 96.76           N  
ATOM   1457 HD21 ASN A  94      -8.829   6.864 -14.504  1.00 96.76           H  
ATOM   1458 HD22 ASN A  94      -7.102   7.073 -14.792  1.00 96.76           H  
ATOM   1459  OD1 ASN A  94      -9.348   6.298 -16.721  1.00 96.76           O  
ATOM   1460  N   VAL A  95      -6.330   5.782 -20.619  1.00 96.38           N  
ATOM   1461  H   VAL A  95      -7.304   5.621 -20.833  1.00 96.38           H  
ATOM   1462  CA  VAL A  95      -5.445   6.187 -21.705  1.00 96.38           C  
ATOM   1463  HA  VAL A  95      -4.416   6.109 -21.352  1.00 96.38           H  
ATOM   1464  C   VAL A  95      -5.721   7.641 -22.057  1.00 96.38           C  
ATOM   1465  CB  VAL A  95      -5.556   5.284 -22.938  1.00 96.38           C  
ATOM   1466  HB  VAL A  95      -6.490   5.473 -23.467  1.00 96.38           H  
ATOM   1467  O   VAL A  95      -6.840   7.990 -22.424  1.00 96.38           O  
ATOM   1468  CG1 VAL A  95      -4.369   5.644 -23.833  1.00 96.38           C  
ATOM   1469 HG11 VAL A  95      -3.434   5.597 -23.276  1.00 96.38           H  
ATOM   1470 HG12 VAL A  95      -4.303   4.924 -24.648  1.00 96.38           H  
ATOM   1471 HG13 VAL A  95      -4.491   6.649 -24.236  1.00 96.38           H  
ATOM   1472  CG2 VAL A  95      -5.478   3.790 -22.596  1.00 96.38           C  
ATOM   1473 HG21 VAL A  95      -5.519   3.199 -23.511  1.00 96.38           H  
ATOM   1474 HG22 VAL A  95      -4.555   3.568 -22.060  1.00 96.38           H  
ATOM   1475 HG23 VAL A  95      -6.333   3.503 -21.985  1.00 96.38           H  
ATOM   1476  N   ILE A  96      -4.708   8.495 -21.930  1.00 96.55           N  
ATOM   1477  H   ILE A  96      -3.822   8.121 -21.619  1.00 96.55           H  
ATOM   1478  CA  ILE A  96      -4.781   9.915 -22.267  1.00 96.55           C  
ATOM   1479  HA  ILE A  96      -5.826  10.190 -22.412  1.00 96.55           H  
ATOM   1480  C   ILE A  96      -4.058  10.138 -23.597  1.00 96.55           C  
ATOM   1481  CB  ILE A  96      -4.229  10.809 -21.129  1.00 96.55           C  
ATOM   1482  HB  ILE A  96      -3.149  10.684 -21.059  1.00 96.55           H  
ATOM   1483  O   ILE A  96      -2.829  10.195 -23.640  1.00 96.55           O  
ATOM   1484  CG1 ILE A  96      -4.848  10.505 -19.741  1.00 96.55           C  
ATOM   1485 HG12 ILE A  96      -5.871  10.149 -19.862  1.00 96.55           H  
ATOM   1486 HG13 ILE A  96      -4.885  11.424 -19.156  1.00 96.55           H  
ATOM   1487  CG2 ILE A  96      -4.511  12.282 -21.482  1.00 96.55           C  
ATOM   1488 HG21 ILE A  96      -4.012  12.550 -22.413  1.00 96.55           H  
ATOM   1489 HG22 ILE A  96      -4.140  12.941 -20.697  1.00 96.55           H  
ATOM   1490 HG23 ILE A  96      -5.583  12.438 -21.604  1.00 96.55           H  
ATOM   1491  CD1 ILE A  96      -4.054   9.489 -18.906  1.00 96.55           C  
ATOM   1492 HD11 ILE A  96      -4.091   8.503 -19.368  1.00 96.55           H  
ATOM   1493 HD12 ILE A  96      -3.016   9.807 -18.814  1.00 96.55           H  
ATOM   1494 HD13 ILE A  96      -4.494   9.418 -17.911  1.00 96.55           H  
ATOM   1495  N   ASP A  97      -4.816  10.268 -24.681  1.00 94.45           N  
ATOM   1496  H   ASP A  97      -5.820  10.250 -24.569  1.00 94.45           H  
ATOM   1497  CA  ASP A  97      -4.289  10.682 -25.981  1.00 94.45           C  
ATOM   1498  HA  ASP A  97      -3.262  10.324 -26.057  1.00 94.45           H  
ATOM   1499  C   ASP A  97      -4.237  12.212 -26.081  1.00 94.45           C  
ATOM   1500  CB  ASP A  97      -5.078  10.026 -27.127  1.00 94.45           C  
ATOM   1501  HB2 ASP A  97      -5.167   8.959 -26.924  1.00 94.45           H  
ATOM   1502  HB3 ASP A  97      -6.081  10.450 -27.155  1.00 94.45           H  
ATOM   1503  O   ASP A  97      -5.029  12.933 -25.462  1.00 94.45           O  
ATOM   1504  CG  ASP A  97      -4.412  10.192 -28.507  1.00 94.45           C  
ATOM   1505  OD1 ASP A  97      -5.135  10.075 -29.517  1.00 94.45           O  
ATOM   1506  OD2 ASP A  97      -3.184  10.451 -28.572  1.00 94.45           O  
ATOM   1507  N   THR A  98      -3.282  12.712 -26.861  1.00 93.38           N  
ATOM   1508  H   THR A  98      -2.766  12.050 -27.423  1.00 93.38           H  
ATOM   1509  CA  THR A  98      -2.984  14.143 -27.000  1.00 93.38           C  
ATOM   1510  HA  THR A  98      -3.754  14.705 -26.472  1.00 93.38           H  
ATOM   1511  C   THR A  98      -3.068  14.606 -28.465  1.00 93.38           C  
ATOM   1512  CB  THR A  98      -1.660  14.507 -26.306  1.00 93.38           C  
ATOM   1513  HB  THR A  98      -1.491  15.579 -26.413  1.00 93.38           H  
ATOM   1514  O   THR A  98      -2.072  15.052 -29.045  1.00 93.38           O  
ATOM   1515  CG2 THR A  98      -1.665  14.161 -24.815  1.00 93.38           C  
ATOM   1516 HG21 THR A  98      -1.560  13.085 -24.674  1.00 93.38           H  
ATOM   1517 HG22 THR A  98      -0.838  14.668 -24.316  1.00 93.38           H  
ATOM   1518 HG23 THR A  98      -2.608  14.460 -24.357  1.00 93.38           H  
ATOM   1519  OG1 THR A  98      -0.568  13.815 -26.850  1.00 93.38           O  
ATOM   1520  HG1 THR A  98      -0.648  12.899 -26.574  1.00 93.38           H  
ATOM   1521  N   PRO A  99      -4.242  14.480 -29.120  1.00 91.43           N  
ATOM   1522  CA  PRO A  99      -4.402  14.865 -30.521  1.00 91.43           C  
ATOM   1523  HA  PRO A  99      -3.760  14.238 -31.140  1.00 91.43           H  
ATOM   1524  C   PRO A  99      -4.031  16.335 -30.754  1.00 91.43           C  
ATOM   1525  CB  PRO A  99      -5.864  14.577 -30.874  1.00 91.43           C  
ATOM   1526  HB2 PRO A  99      -6.271  15.298 -31.584  1.00 91.43           H  
ATOM   1527  HB3 PRO A  99      -5.950  13.565 -31.268  1.00 91.43           H  
ATOM   1528  O   PRO A  99      -4.357  17.218 -29.955  1.00 91.43           O  
ATOM   1529  CG  PRO A  99      -6.566  14.658 -29.522  1.00 91.43           C  
ATOM   1530  HG2 PRO A  99      -7.494  14.086 -29.522  1.00 91.43           H  
ATOM   1531  HG3 PRO A  99      -6.747  15.700 -29.262  1.00 91.43           H  
ATOM   1532  CD  PRO A  99      -5.529  14.061 -28.578  1.00 91.43           C  
ATOM   1533  HD2 PRO A  99      -5.696  14.417 -27.562  1.00 91.43           H  
ATOM   1534  HD3 PRO A  99      -5.593  12.974 -28.605  1.00 91.43           H  
ATOM   1535  N   GLY A 100      -3.339  16.593 -31.867  1.00 91.27           N  
ATOM   1536  H   GLY A 100      -3.102  15.833 -32.489  1.00 91.27           H  
ATOM   1537  CA  GLY A 100      -2.853  17.918 -32.248  1.00 91.27           C  
ATOM   1538  HA2 GLY A 100      -2.853  17.989 -33.336  1.00 91.27           H  
ATOM   1539  HA3 GLY A 100      -3.535  18.676 -31.862  1.00 91.27           H  
ATOM   1540  C   GLY A 100      -1.442  18.254 -31.752  1.00 91.27           C  
ATOM   1541  O   GLY A 100      -0.899  19.285 -32.154  1.00 91.27           O  
ATOM   1542  N   PHE A 101      -0.818  17.426 -30.902  1.00 93.33           N  
ATOM   1543  H   PHE A 101      -1.287  16.589 -30.586  1.00 93.33           H  
ATOM   1544  CA  PHE A 101       0.541  17.698 -30.425  1.00 93.33           C  
ATOM   1545  HA  PHE A 101       0.538  18.685 -29.962  1.00 93.33           H  
ATOM   1546  C   PHE A 101       1.541  17.718 -31.587  1.00 93.33           C  
ATOM   1547  CB  PHE A 101       0.991  16.689 -29.357  1.00 93.33           C  
ATOM   1548  HB2 PHE A 101       0.299  16.711 -28.516  1.00 93.33           H  
ATOM   1549  HB3 PHE A 101       0.963  15.683 -29.775  1.00 93.33           H  
ATOM   1550  O   PHE A 101       1.902  16.682 -32.135  1.00 93.33           O  
ATOM   1551  CG  PHE A 101       2.394  16.988 -28.850  1.00 93.33           C  
ATOM   1552  CD1 PHE A 101       3.507  16.330 -29.405  1.00 93.33           C  
ATOM   1553  HD1 PHE A 101       3.361  15.601 -30.188  1.00 93.33           H  
ATOM   1554  CD2 PHE A 101       2.596  17.989 -27.882  1.00 93.33           C  
ATOM   1555  HD2 PHE A 101       1.746  18.510 -27.468  1.00 93.33           H  
ATOM   1556  CE1 PHE A 101       4.810  16.657 -28.992  1.00 93.33           C  
ATOM   1557  HE1 PHE A 101       5.659  16.164 -29.443  1.00 93.33           H  
ATOM   1558  CE2 PHE A 101       3.898  18.318 -27.465  1.00 93.33           C  
ATOM   1559  HE2 PHE A 101       4.050  19.093 -26.728  1.00 93.33           H  
ATOM   1560  CZ  PHE A 101       5.004  17.657 -28.025  1.00 93.33           C  
ATOM   1561  HZ  PHE A 101       6.006  17.945 -27.740  1.00 93.33           H  
ATOM   1562  N   GLY A 102       2.032  18.908 -31.929  1.00 90.40           N  
ATOM   1563  H   GLY A 102       1.596  19.732 -31.539  1.00 90.40           H  
ATOM   1564  CA  GLY A 102       3.024  19.074 -32.986  1.00 90.40           C  
ATOM   1565  HA2 GLY A 102       3.540  20.022 -32.834  1.00 90.40           H  
ATOM   1566  HA3 GLY A 102       3.762  18.276 -32.912  1.00 90.40           H  
ATOM   1567  C   GLY A 102       2.461  19.063 -34.410  1.00 90.40           C  
ATOM   1568  O   GLY A 102       3.257  19.068 -35.345  1.00 90.40           O  
ATOM   1569  N   ASP A 103       1.137  19.067 -34.584  1.00 89.03           N  
ATOM   1570  H   ASP A 103       0.540  19.049 -33.770  1.00 89.03           H  
ATOM   1571  CA  ASP A 103       0.498  18.969 -35.905  1.00 89.03           C  
ATOM   1572  HA  ASP A 103       1.163  18.437 -36.585  1.00 89.03           H  
ATOM   1573  C   ASP A 103       0.202  20.338 -36.546  1.00 89.03           C  
ATOM   1574  CB  ASP A 103      -0.794  18.149 -35.788  1.00 89.03           C  
ATOM   1575  HB2 ASP A 103      -1.474  18.660 -35.107  1.00 89.03           H  
ATOM   1576  HB3 ASP A 103      -1.269  18.115 -36.769  1.00 89.03           H  
ATOM   1577  O   ASP A 103      -0.050  20.425 -37.748  1.00 89.03           O  
ATOM   1578  CG  ASP A 103      -0.584  16.705 -35.320  1.00 89.03           C  
ATOM   1579  OD1 ASP A 103      -1.469  16.194 -34.597  1.00 89.03           O  
ATOM   1580  OD2 ASP A 103       0.414  16.055 -35.705  1.00 89.03           O  
ATOM   1581  N   PHE A 104       0.227  21.422 -35.765  1.00 86.34           N  
ATOM   1582  H   PHE A 104       0.487  21.313 -34.796  1.00 86.34           H  
ATOM   1583  CA  PHE A 104      -0.110  22.765 -36.243  1.00 86.34           C  
ATOM   1584  HA  PHE A 104      -0.785  22.662 -37.093  1.00 86.34           H  
ATOM   1585  C   PHE A 104       1.118  23.526 -36.755  1.00 86.34           C  
ATOM   1586  CB  PHE A 104      -0.876  23.527 -35.153  1.00 86.34           C  
ATOM   1587  HB2 PHE A 104      -1.146  24.516 -35.523  1.00 86.34           H  
ATOM   1588  HB3 PHE A 104      -0.229  23.669 -34.287  1.00 86.34           H  
ATOM   1589  O   PHE A 104       2.255  23.075 -36.658  1.00 86.34           O  
ATOM   1590  CG  PHE A 104      -2.151  22.827 -34.727  1.00 86.34           C  
ATOM   1591  CD1 PHE A 104      -3.263  22.797 -35.591  1.00 86.34           C  
ATOM   1592  HD1 PHE A 104      -3.220  23.292 -36.550  1.00 86.34           H  
ATOM   1593  CD2 PHE A 104      -2.212  22.166 -33.487  1.00 86.34           C  
ATOM   1594  HD2 PHE A 104      -1.359  22.174 -32.824  1.00 86.34           H  
ATOM   1595  CE1 PHE A 104      -4.429  22.103 -35.220  1.00 86.34           C  
ATOM   1596  HE1 PHE A 104      -5.276  22.070 -35.889  1.00 86.34           H  
ATOM   1597  CE2 PHE A 104      -3.379  21.478 -33.113  1.00 86.34           C  
ATOM   1598  HE2 PHE A 104      -3.422  20.975 -32.158  1.00 86.34           H  
ATOM   1599  CZ  PHE A 104      -4.482  21.438 -33.982  1.00 86.34           C  
ATOM   1600  HZ  PHE A 104      -5.368  20.889 -33.700  1.00 86.34           H  
ATOM   1601  N   ILE A 105       0.897  24.711 -37.327  1.00 80.99           N  
ATOM   1602  H   ILE A 105      -0.057  25.033 -37.405  1.00 80.99           H  
ATOM   1603  CA  ILE A 105       1.986  25.538 -37.870  1.00 80.99           C  
ATOM   1604  HA  ILE A 105       2.659  24.896 -38.439  1.00 80.99           H  
ATOM   1605  C   ILE A 105       2.814  26.153 -36.733  1.00 80.99           C  
ATOM   1606  CB  ILE A 105       1.422  26.611 -38.828  1.00 80.99           C  
ATOM   1607  HB  ILE A 105       0.718  27.231 -38.273  1.00 80.99           H  
ATOM   1608  O   ILE A 105       4.043  26.122 -36.769  1.00 80.99           O  
ATOM   1609  CG1 ILE A 105       0.668  25.942 -40.004  1.00 80.99           C  
ATOM   1610 HG12 ILE A 105       1.373  25.374 -40.611  1.00 80.99           H  
ATOM   1611 HG13 ILE A 105      -0.075  25.244 -39.617  1.00 80.99           H  
ATOM   1612  CG2 ILE A 105       2.553  27.515 -39.355  1.00 80.99           C  
ATOM   1613 HG21 ILE A 105       3.053  28.025 -38.532  1.00 80.99           H  
ATOM   1614 HG22 ILE A 105       3.285  26.918 -39.898  1.00 80.99           H  
ATOM   1615 HG23 ILE A 105       2.153  28.286 -40.015  1.00 80.99           H  
ATOM   1616  CD1 ILE A 105      -0.087  26.927 -40.904  1.00 80.99           C  
ATOM   1617 HD11 ILE A 105      -0.745  27.553 -40.302  1.00 80.99           H  
ATOM   1618 HD12 ILE A 105       0.610  27.553 -41.462  1.00 80.99           H  
ATOM   1619 HD13 ILE A 105      -0.691  26.367 -41.618  1.00 80.99           H  
ATOM   1620  N   ASP A 106       2.147  26.692 -35.711  1.00 83.06           N  
ATOM   1621  H   ASP A 106       1.139  26.628 -35.700  1.00 83.06           H  
ATOM   1622  CA  ASP A 106       2.801  27.195 -34.504  1.00 83.06           C  
ATOM   1623  HA  ASP A 106       3.875  27.266 -34.679  1.00 83.06           H  
ATOM   1624  C   ASP A 106       2.592  26.222 -33.344  1.00 83.06           C  
ATOM   1625  CB  ASP A 106       2.337  28.616 -34.159  1.00 83.06           C  
ATOM   1626  HB2 ASP A 106       1.263  28.613 -33.974  1.00 83.06           H  
ATOM   1627  HB3 ASP A 106       2.535  29.266 -35.011  1.00 83.06           H  
ATOM   1628  O   ASP A 106       1.575  26.240 -32.654  1.00 83.06           O  
ATOM   1629  CG  ASP A 106       3.067  29.181 -32.927  1.00 83.06           C  
ATOM   1630  OD1 ASP A 106       2.697  30.289 -32.489  1.00 83.06           O  
ATOM   1631  OD2 ASP A 106       4.018  28.536 -32.409  1.00 83.06           O  
ATOM   1632  N   ASN A 107       3.597  25.382 -33.115  1.00 87.26           N  
ATOM   1633  H   ASN A 107       4.365  25.386 -33.771  1.00 87.26           H  
ATOM   1634  CA  ASN A 107       3.608  24.426 -32.012  1.00 87.26           C  
ATOM   1635  HA  ASN A 107       2.586  24.292 -31.655  1.00 87.26           H  
ATOM   1636  C   ASN A 107       4.421  24.908 -30.809  1.00 87.26           C  
ATOM   1637  CB  ASN A 107       4.096  23.070 -32.523  1.00 87.26           C  
ATOM   1638  HB2 ASN A 107       5.107  23.166 -32.919  1.00 87.26           H  
ATOM   1639  HB3 ASN A 107       4.110  22.354 -31.701  1.00 87.26           H  
ATOM   1640  O   ASN A 107       4.700  24.118 -29.909  1.00 87.26           O  
ATOM   1641  CG  ASN A 107       3.172  22.512 -33.576  1.00 87.26           C  
ATOM   1642  ND2 ASN A 107       3.729  22.029 -34.654  1.00 87.26           N  
ATOM   1643 HD21 ASN A 107       4.726  22.056 -34.809  1.00 87.26           H  
ATOM   1644 HD22 ASN A 107       3.104  21.854 -35.428  1.00 87.26           H  
ATOM   1645  OD1 ASN A 107       1.965  22.474 -33.415  1.00 87.26           O  
ATOM   1646  N   SER A 108       4.823  26.182 -30.758  1.00 84.06           N  
ATOM   1647  H   SER A 108       4.505  26.821 -31.473  1.00 84.06           H  
ATOM   1648  CA  SER A 108       5.741  26.692 -29.726  1.00 84.06           C  
ATOM   1649  HA  SER A 108       6.704  26.198 -29.848  1.00 84.06           H  
ATOM   1650  C   SER A 108       5.274  26.420 -28.289  1.00 84.06           C  
ATOM   1651  CB  SER A 108       5.945  28.196 -29.925  1.00 84.06           C  
ATOM   1652  HB2 SER A 108       6.616  28.569 -29.151  1.00 84.06           H  
ATOM   1653  HB3 SER A 108       6.402  28.374 -30.898  1.00 84.06           H  
ATOM   1654  O   SER A 108       6.092  26.280 -27.375  1.00 84.06           O  
ATOM   1655  OG  SER A 108       4.719  28.895 -29.857  1.00 84.06           O  
ATOM   1656  HG  SER A 108       4.354  28.916 -30.744  1.00 84.06           H  
ATOM   1657  N   LYS A 109       3.959  26.295 -28.095  1.00 90.58           N  
ATOM   1658  H   LYS A 109       3.375  26.471 -28.900  1.00 90.58           H  
ATOM   1659  CA  LYS A 109       3.314  26.022 -26.807  1.00 90.58           C  
ATOM   1660  HA  LYS A 109       4.080  25.886 -26.044  1.00 90.58           H  
ATOM   1661  C   LYS A 109       2.504  24.725 -26.783  1.00 90.58           C  
ATOM   1662  CB  LYS A 109       2.474  27.238 -26.408  1.00 90.58           C  
ATOM   1663  HB2 LYS A 109       1.960  27.024 -25.471  1.00 90.58           H  
ATOM   1664  HB3 LYS A 109       1.724  27.431 -27.175  1.00 90.58           H  
ATOM   1665  O   LYS A 109       1.703  24.528 -25.875  1.00 90.58           O  
ATOM   1666  CG  LYS A 109       3.346  28.483 -26.206  1.00 90.58           C  
ATOM   1667  HG2 LYS A 109       3.837  28.769 -27.137  1.00 90.58           H  
ATOM   1668  HG3 LYS A 109       4.100  28.276 -25.447  1.00 90.58           H  
ATOM   1669  CD  LYS A 109       2.453  29.628 -25.743  1.00 90.58           C  
ATOM   1670  HD2 LYS A 109       1.889  29.300 -24.870  1.00 90.58           H  
ATOM   1671  HD3 LYS A 109       1.752  29.884 -26.537  1.00 90.58           H  
ATOM   1672  CE  LYS A 109       3.291  30.845 -25.371  1.00 90.58           C  
ATOM   1673  HE2 LYS A 109       4.096  30.518 -24.713  1.00 90.58           H  
ATOM   1674  HE3 LYS A 109       3.727  31.266 -26.277  1.00 90.58           H  
ATOM   1675  NZ  LYS A 109       2.429  31.825 -24.676  1.00 90.58           N  
ATOM   1676  HZ1 LYS A 109       2.008  31.373 -23.876  1.00 90.58           H  
ATOM   1677  HZ2 LYS A 109       2.959  32.629 -24.372  1.00 90.58           H  
ATOM   1678  HZ3 LYS A 109       1.682  32.115 -25.290  1.00 90.58           H  
ATOM   1679  N   ALA A 110       2.719  23.807 -27.726  1.00 92.26           N  
ATOM   1680  H   ALA A 110       3.408  23.987 -28.441  1.00 92.26           H  
ATOM   1681  CA  ALA A 110       1.943  22.564 -27.802  1.00 92.26           C  
ATOM   1682  HA  ALA A 110       0.886  22.823 -27.870  1.00 92.26           H  
ATOM   1683  C   ALA A 110       2.096  21.660 -26.556  1.00 92.26           C  
ATOM   1684  CB  ALA A 110       2.322  21.832 -29.093  1.00 92.26           C  
ATOM   1685  HB1 ALA A 110       2.086  22.454 -29.956  1.00 92.26           H  
ATOM   1686  HB2 ALA A 110       3.387  21.599 -29.099  1.00 92.26           H  
ATOM   1687  HB3 ALA A 110       1.754  20.905 -29.171  1.00 92.26           H  
ATOM   1688  O   ALA A 110       1.213  20.853 -26.267  1.00 92.26           O  
ATOM   1689  N   TRP A 111       3.177  21.820 -25.781  1.00 93.70           N  
ATOM   1690  H   TRP A 111       3.876  22.485 -26.079  1.00 93.70           H  
ATOM   1691  CA  TRP A 111       3.401  21.128 -24.503  1.00 93.70           C  
ATOM   1692  HA  TRP A 111       3.102  20.085 -24.606  1.00 93.70           H  
ATOM   1693  C   TRP A 111       2.594  21.711 -23.330  1.00 93.70           C  
ATOM   1694  CB  TRP A 111       4.906  21.172 -24.189  1.00 93.70           C  
ATOM   1695  HB2 TRP A 111       5.086  20.640 -23.254  1.00 93.70           H  
ATOM   1696  HB3 TRP A 111       5.437  20.633 -24.974  1.00 93.70           H  
ATOM   1697  O   TRP A 111       2.398  21.036 -22.319  1.00 93.70           O  
ATOM   1698  CG  TRP A 111       5.495  22.550 -24.074  1.00 93.70           C  
ATOM   1699  CD1 TRP A 111       6.166  23.203 -25.051  1.00 93.70           C  
ATOM   1700  HD1 TRP A 111       6.393  22.795 -26.025  1.00 93.70           H  
ATOM   1701  CD2 TRP A 111       5.428  23.484 -22.951  1.00 93.70           C  
ATOM   1702  CE2 TRP A 111       6.051  24.708 -23.339  1.00 93.70           C  
ATOM   1703  CE3 TRP A 111       4.865  23.434 -21.657  1.00 93.70           C  
ATOM   1704  HE3 TRP A 111       4.372  22.525 -21.345  1.00 93.70           H  
ATOM   1705  NE1 TRP A 111       6.483  24.480 -24.629  1.00 93.70           N  
ATOM   1706  HE1 TRP A 111       6.907  25.161 -25.242  1.00 93.70           H  
ATOM   1707  CH2 TRP A 111       5.492  25.754 -21.222  1.00 93.70           C  
ATOM   1708  HH2 TRP A 111       5.457  26.626 -20.587  1.00 93.70           H  
ATOM   1709  CZ2 TRP A 111       6.091  25.828 -22.494  1.00 93.70           C  
ATOM   1710  HZ2 TRP A 111       6.531  26.748 -22.849  1.00 93.70           H  
ATOM   1711  CZ3 TRP A 111       4.883  24.556 -20.805  1.00 93.70           C  
ATOM   1712  HZ3 TRP A 111       4.395  24.507 -19.843  1.00 93.70           H  
ATOM   1713  N   GLU A 112       2.135  22.963 -23.424  1.00 95.14           N  
ATOM   1714  H   GLU A 112       2.234  23.455 -24.300  1.00 95.14           H  
ATOM   1715  CA  GLU A 112       1.519  23.689 -22.307  1.00 95.14           C  
ATOM   1716  HA  GLU A 112       2.205  23.635 -21.462  1.00 95.14           H  
ATOM   1717  C   GLU A 112       0.211  23.036 -21.814  1.00 95.14           C  
ATOM   1718  CB  GLU A 112       1.388  25.182 -22.669  1.00 95.14           C  
ATOM   1719  HB2 GLU A 112       0.683  25.315 -23.490  1.00 95.14           H  
ATOM   1720  HB3 GLU A 112       2.365  25.534 -22.999  1.00 95.14           H  
ATOM   1721  O   GLU A 112       0.080  22.852 -20.598  1.00 95.14           O  
ATOM   1722  CG  GLU A 112       0.935  26.055 -21.490  1.00 95.14           C  
ATOM   1723  HG2 GLU A 112       1.580  25.842 -20.637  1.00 95.14           H  
ATOM   1724  HG3 GLU A 112      -0.084  25.781 -21.218  1.00 95.14           H  
ATOM   1725  CD  GLU A 112       0.986  27.566 -21.792  1.00 95.14           C  
ATOM   1726  OE1 GLU A 112       0.989  28.343 -20.810  1.00 95.14           O  
ATOM   1727  OE2 GLU A 112       1.030  27.967 -22.978  1.00 95.14           O  
ATOM   1728  N   PRO A 113      -0.715  22.584 -22.691  1.00 95.81           N  
ATOM   1729  CA  PRO A 113      -1.905  21.843 -22.266  1.00 95.81           C  
ATOM   1730  HA  PRO A 113      -2.496  22.479 -21.607  1.00 95.81           H  
ATOM   1731  C   PRO A 113      -1.577  20.537 -21.531  1.00 95.81           C  
ATOM   1732  CB  PRO A 113      -2.706  21.569 -23.547  1.00 95.81           C  
ATOM   1733  HB2 PRO A 113      -3.780  21.613 -23.369  1.00 95.81           H  
ATOM   1734  HB3 PRO A 113      -2.436  20.599 -23.964  1.00 95.81           H  
ATOM   1735  O   PRO A 113      -2.227  20.221 -20.535  1.00 95.81           O  
ATOM   1736  CG  PRO A 113      -2.249  22.667 -24.503  1.00 95.81           C  
ATOM   1737  HG2 PRO A 113      -2.371  22.375 -25.546  1.00 95.81           H  
ATOM   1738  HG3 PRO A 113      -2.786  23.591 -24.293  1.00 95.81           H  
ATOM   1739  CD  PRO A 113      -0.781  22.826 -24.128  1.00 95.81           C  
ATOM   1740  HD2 PRO A 113      -0.192  22.069 -24.647  1.00 95.81           H  
ATOM   1741  HD3 PRO A 113      -0.441  23.823 -24.407  1.00 95.81           H  
ATOM   1742  N   ILE A 114      -0.533  19.821 -21.967  1.00 96.75           N  
ATOM   1743  H   ILE A 114      -0.018  20.171 -22.762  1.00 96.75           H  
ATOM   1744  CA  ILE A 114      -0.096  18.548 -21.372  1.00 96.75           C  
ATOM   1745  HA  ILE A 114      -0.955  17.882 -21.296  1.00 96.75           H  
ATOM   1746  C   ILE A 114       0.437  18.785 -19.954  1.00 96.75           C  
ATOM   1747  CB  ILE A 114       0.975  17.866 -22.260  1.00 96.75           C  
ATOM   1748  HB  ILE A 114       1.857  18.503 -22.314  1.00 96.75           H  
ATOM   1749  O   ILE A 114      -0.005  18.154 -18.992  1.00 96.75           O  
ATOM   1750  CG1 ILE A 114       0.454  17.621 -23.695  1.00 96.75           C  
ATOM   1751 HG12 ILE A 114       0.054  18.545 -24.112  1.00 96.75           H  
ATOM   1752 HG13 ILE A 114      -0.348  16.884 -23.652  1.00 96.75           H  
ATOM   1753  CG2 ILE A 114       1.379  16.529 -21.622  1.00 96.75           C  
ATOM   1754 HG21 ILE A 114       0.502  15.882 -21.592  1.00 96.75           H  
ATOM   1755 HG22 ILE A 114       1.753  16.662 -20.607  1.00 96.75           H  
ATOM   1756 HG23 ILE A 114       2.164  16.037 -22.196  1.00 96.75           H  
ATOM   1757  CD1 ILE A 114       1.516  17.112 -24.673  1.00 96.75           C  
ATOM   1758 HD11 ILE A 114       1.072  17.016 -25.664  1.00 96.75           H  
ATOM   1759 HD12 ILE A 114       2.352  17.810 -24.718  1.00 96.75           H  
ATOM   1760 HD13 ILE A 114       1.874  16.128 -24.370  1.00 96.75           H  
ATOM   1761  N   VAL A 115       1.344  19.756 -19.798  1.00 96.75           N  
ATOM   1762  H   VAL A 115       1.666  20.235 -20.627  1.00 96.75           H  
ATOM   1763  CA  VAL A 115       1.903  20.129 -18.489  1.00 96.75           C  
ATOM   1764  HA  VAL A 115       2.346  19.243 -18.034  1.00 96.75           H  
ATOM   1765  C   VAL A 115       0.807  20.617 -17.542  1.00 96.75           C  
ATOM   1766  CB  VAL A 115       3.000  21.198 -18.658  1.00 96.75           C  
ATOM   1767  HB  VAL A 115       2.623  22.005 -19.286  1.00 96.75           H  
ATOM   1768  O   VAL A 115       0.814  20.274 -16.356  1.00 96.75           O  
ATOM   1769  CG1 VAL A 115       3.457  21.808 -17.323  1.00 96.75           C  
ATOM   1770 HG11 VAL A 115       3.738  21.009 -16.637  1.00 96.75           H  
ATOM   1771 HG12 VAL A 115       2.649  22.400 -16.892  1.00 96.75           H  
ATOM   1772 HG13 VAL A 115       4.313  22.460 -17.495  1.00 96.75           H  
ATOM   1773  CG2 VAL A 115       4.235  20.588 -19.332  1.00 96.75           C  
ATOM   1774 HG21 VAL A 115       5.002  21.349 -19.471  1.00 96.75           H  
ATOM   1775 HG22 VAL A 115       4.643  19.785 -18.718  1.00 96.75           H  
ATOM   1776 HG23 VAL A 115       3.973  20.180 -20.308  1.00 96.75           H  
ATOM   1777  N   LYS A 116      -0.149  21.407 -18.047  1.00 96.64           N  
ATOM   1778  H   LYS A 116      -0.090  21.663 -19.023  1.00 96.64           H  
ATOM   1779  CA  LYS A 116      -1.302  21.870 -17.268  1.00 96.64           C  
ATOM   1780  HA  LYS A 116      -0.941  22.365 -16.367  1.00 96.64           H  
ATOM   1781  C   LYS A 116      -2.162  20.696 -16.805  1.00 96.64           C  
ATOM   1782  CB  LYS A 116      -2.107  22.876 -18.101  1.00 96.64           C  
ATOM   1783  HB2 LYS A 116      -1.446  23.682 -18.420  1.00 96.64           H  
ATOM   1784  HB3 LYS A 116      -2.495  22.380 -18.991  1.00 96.64           H  
ATOM   1785  O   LYS A 116      -2.533  20.671 -15.635  1.00 96.64           O  
ATOM   1786  CG  LYS A 116      -3.274  23.478 -17.305  1.00 96.64           C  
ATOM   1787  HG2 LYS A 116      -2.885  24.012 -16.438  1.00 96.64           H  
ATOM   1788  HG3 LYS A 116      -3.939  22.685 -16.964  1.00 96.64           H  
ATOM   1789  CD  LYS A 116      -4.078  24.441 -18.183  1.00 96.64           C  
ATOM   1790  HD2 LYS A 116      -3.432  25.254 -18.514  1.00 96.64           H  
ATOM   1791  HD3 LYS A 116      -4.442  23.899 -19.056  1.00 96.64           H  
ATOM   1792  CE  LYS A 116      -5.265  24.999 -17.392  1.00 96.64           C  
ATOM   1793  HE2 LYS A 116      -4.884  25.571 -16.546  1.00 96.64           H  
ATOM   1794  HE3 LYS A 116      -5.840  24.163 -16.995  1.00 96.64           H  
ATOM   1795  NZ  LYS A 116      -6.127  25.848 -18.251  1.00 96.64           N  
ATOM   1796  HZ1 LYS A 116      -6.488  25.305 -19.022  1.00 96.64           H  
ATOM   1797  HZ2 LYS A 116      -5.600  26.621 -18.631  1.00 96.64           H  
ATOM   1798  HZ3 LYS A 116      -6.910  26.208 -17.725  1.00 96.64           H  
ATOM   1799  N   TYR A 117      -2.438  19.731 -17.683  1.00 97.08           N  
ATOM   1800  H   TYR A 117      -2.112  19.826 -18.634  1.00 97.08           H  
ATOM   1801  CA  TYR A 117      -3.214  18.541 -17.344  1.00 97.08           C  
ATOM   1802  HA  TYR A 117      -4.194  18.855 -16.985  1.00 97.08           H  
ATOM   1803  C   TYR A 117      -2.555  17.744 -16.213  1.00 97.08           C  
ATOM   1804  CB  TYR A 117      -3.424  17.681 -18.597  1.00 97.08           C  
ATOM   1805  HB2 TYR A 117      -3.946  18.271 -19.350  1.00 97.08           H  
ATOM   1806  HB3 TYR A 117      -2.460  17.395 -19.019  1.00 97.08           H  
ATOM   1807  O   TYR A 117      -3.193  17.511 -15.190  1.00 97.08           O  
ATOM   1808  CG  TYR A 117      -4.225  16.428 -18.316  1.00 97.08           C  
ATOM   1809  CD1 TYR A 117      -3.565  15.220 -18.017  1.00 97.08           C  
ATOM   1810  HD1 TYR A 117      -2.485  15.180 -18.006  1.00 97.08           H  
ATOM   1811  CD2 TYR A 117      -5.630  16.483 -18.310  1.00 97.08           C  
ATOM   1812  HD2 TYR A 117      -6.139  17.407 -18.542  1.00 97.08           H  
ATOM   1813  CE1 TYR A 117      -4.307  14.059 -17.730  1.00 97.08           C  
ATOM   1814  HE1 TYR A 117      -3.803  13.130 -17.505  1.00 97.08           H  
ATOM   1815  CE2 TYR A 117      -6.375  15.327 -18.017  1.00 97.08           C  
ATOM   1816  HE2 TYR A 117      -7.454  15.353 -18.013  1.00 97.08           H  
ATOM   1817  OH  TYR A 117      -6.445  13.014 -17.420  1.00 97.08           O  
ATOM   1818  HH  TYR A 117      -5.909  12.235 -17.255  1.00 97.08           H  
ATOM   1819  CZ  TYR A 117      -5.716  14.112 -17.734  1.00 97.08           C  
ATOM   1820  N   ILE A 118      -1.265  17.408 -16.337  1.00 97.50           N  
ATOM   1821  H   ILE A 118      -0.798  17.630 -17.204  1.00 97.50           H  
ATOM   1822  CA  ILE A 118      -0.529  16.633 -15.318  1.00 97.50           C  
ATOM   1823  HA  ILE A 118      -1.027  15.673 -15.180  1.00 97.50           H  
ATOM   1824  C   ILE A 118      -0.544  17.351 -13.960  1.00 97.50           C  
ATOM   1825  CB  ILE A 118       0.918  16.365 -15.795  1.00 97.50           C  
ATOM   1826  HB  ILE A 118       1.375  17.322 -16.046  1.00 97.50           H  
ATOM   1827  O   ILE A 118      -0.868  16.755 -12.930  1.00 97.50           O  
ATOM   1828  CG1 ILE A 118       0.924  15.470 -17.056  1.00 97.50           C  
ATOM   1829 HG12 ILE A 118       0.709  14.440 -16.774  1.00 97.50           H  
ATOM   1830 HG13 ILE A 118       0.148  15.790 -17.751  1.00 97.50           H  
ATOM   1831  CG2 ILE A 118       1.754  15.702 -14.682  1.00 97.50           C  
ATOM   1832 HG21 ILE A 118       1.279  14.780 -14.347  1.00 97.50           H  
ATOM   1833 HG22 ILE A 118       2.754  15.455 -15.038  1.00 97.50           H  
ATOM   1834 HG23 ILE A 118       1.876  16.364 -13.825  1.00 97.50           H  
ATOM   1835  CD1 ILE A 118       2.252  15.517 -17.816  1.00 97.50           C  
ATOM   1836 HD11 ILE A 118       3.060  15.097 -17.218  1.00 97.50           H  
ATOM   1837 HD12 ILE A 118       2.151  14.939 -18.735  1.00 97.50           H  
ATOM   1838 HD13 ILE A 118       2.490  16.547 -18.081  1.00 97.50           H  
ATOM   1839  N   LYS A 119      -0.253  18.659 -13.948  1.00 96.95           N  
ATOM   1840  H   LYS A 119      -0.021  19.098 -14.827  1.00 96.95           H  
ATOM   1841  CA  LYS A 119      -0.280  19.468 -12.719  1.00 96.95           C  
ATOM   1842  HA  LYS A 119       0.334  18.977 -11.964  1.00 96.95           H  
ATOM   1843  C   LYS A 119      -1.678  19.563 -12.110  1.00 96.95           C  
ATOM   1844  CB  LYS A 119       0.278  20.868 -12.998  1.00 96.95           C  
ATOM   1845  HB2 LYS A 119      -0.197  21.278 -13.889  1.00 96.95           H  
ATOM   1846  HB3 LYS A 119       0.041  21.516 -12.154  1.00 96.95           H  
ATOM   1847  O   LYS A 119      -1.795  19.565 -10.886  1.00 96.95           O  
ATOM   1848  CG  LYS A 119       1.801  20.837 -13.178  1.00 96.95           C  
ATOM   1849  HG2 LYS A 119       2.065  20.171 -13.999  1.00 96.95           H  
ATOM   1850  HG3 LYS A 119       2.259  20.459 -12.264  1.00 96.95           H  
ATOM   1851  CD  LYS A 119       2.343  22.241 -13.472  1.00 96.95           C  
ATOM   1852  HD2 LYS A 119       1.898  22.602 -14.399  1.00 96.95           H  
ATOM   1853  HD3 LYS A 119       2.077  22.912 -12.655  1.00 96.95           H  
ATOM   1854  CE  LYS A 119       3.866  22.165 -13.618  1.00 96.95           C  
ATOM   1855  HE2 LYS A 119       4.292  21.789 -12.688  1.00 96.95           H  
ATOM   1856  HE3 LYS A 119       4.097  21.437 -14.396  1.00 96.95           H  
ATOM   1857  NZ  LYS A 119       4.463  23.478 -13.967  1.00 96.95           N  
ATOM   1858  HZ1 LYS A 119       4.091  23.802 -14.848  1.00 96.95           H  
ATOM   1859  HZ2 LYS A 119       4.277  24.168 -13.253  1.00 96.95           H  
ATOM   1860  HZ3 LYS A 119       5.463  23.380 -14.076  1.00 96.95           H  
ATOM   1861  N   GLU A 120      -2.725  19.626 -12.928  1.00 96.63           N  
ATOM   1862  H   GLU A 120      -2.573  19.648 -13.927  1.00 96.63           H  
ATOM   1863  CA  GLU A 120      -4.103  19.622 -12.439  1.00 96.63           C  
ATOM   1864  HA  GLU A 120      -4.180  20.377 -11.657  1.00 96.63           H  
ATOM   1865  C   GLU A 120      -4.461  18.276 -11.795  1.00 96.63           C  
ATOM   1866  CB  GLU A 120      -5.074  20.024 -13.562  1.00 96.63           C  
ATOM   1867  HB2 GLU A 120      -4.761  20.984 -13.972  1.00 96.63           H  
ATOM   1868  HB3 GLU A 120      -5.027  19.286 -14.362  1.00 96.63           H  
ATOM   1869  O   GLU A 120      -5.054  18.279 -10.720  1.00 96.63           O  
ATOM   1870  CG  GLU A 120      -6.535  20.145 -13.095  1.00 96.63           C  
ATOM   1871  HG2 GLU A 120      -6.883  19.147 -12.827  1.00 96.63           H  
ATOM   1872  HG3 GLU A 120      -7.139  20.485 -13.936  1.00 96.63           H  
ATOM   1873  CD  GLU A 120      -6.750  21.102 -11.904  1.00 96.63           C  
ATOM   1874  OE1 GLU A 120      -7.656  20.824 -11.077  1.00 96.63           O  
ATOM   1875  OE2 GLU A 120      -6.006  22.104 -11.799  1.00 96.63           O  
ATOM   1876  N   GLN A 121      -4.020  17.138 -12.346  1.00 96.45           N  
ATOM   1877  H   GLN A 121      -3.544  17.176 -13.236  1.00 96.45           H  
ATOM   1878  CA  GLN A 121      -4.230  15.833 -11.699  1.00 96.45           C  
ATOM   1879  HA  GLN A 121      -5.297  15.711 -11.516  1.00 96.45           H  
ATOM   1880  C   GLN A 121      -3.547  15.755 -10.326  1.00 96.45           C  
ATOM   1881  CB  GLN A 121      -3.752  14.672 -12.591  1.00 96.45           C  
ATOM   1882  HB2 GLN A 121      -2.676  14.747 -12.750  1.00 96.45           H  
ATOM   1883  HB3 GLN A 121      -3.951  13.746 -12.053  1.00 96.45           H  
ATOM   1884  O   GLN A 121      -4.161  15.335  -9.343  1.00 96.45           O  
ATOM   1885  CG  GLN A 121      -4.448  14.578 -13.958  1.00 96.45           C  
ATOM   1886  HG2 GLN A 121      -4.164  13.644 -14.444  1.00 96.45           H  
ATOM   1887  HG3 GLN A 121      -4.102  15.387 -14.602  1.00 96.45           H  
ATOM   1888  CD  GLN A 121      -5.966  14.634 -13.862  1.00 96.45           C  
ATOM   1889  NE2 GLN A 121      -6.635  15.324 -14.755  1.00 96.45           N  
ATOM   1890 HE21 GLN A 121      -7.639  15.231 -14.703  1.00 96.45           H  
ATOM   1891 HE22 GLN A 121      -6.160  15.680 -15.573  1.00 96.45           H  
ATOM   1892  OE1 GLN A 121      -6.585  14.091 -12.964  1.00 96.45           O  
ATOM   1893  N   HIS A 122      -2.306  16.238 -10.210  1.00 97.34           N  
ATOM   1894  H   HIS A 122      -1.818  16.531 -11.044  1.00 97.34           H  
ATOM   1895  CA  HIS A 122      -1.640  16.338  -8.907  1.00 97.34           C  
ATOM   1896  HA  HIS A 122      -1.657  15.357  -8.432  1.00 97.34           H  
ATOM   1897  C   HIS A 122      -2.354  17.300  -7.946  1.00 97.34           C  
ATOM   1898  CB  HIS A 122      -0.183  16.765  -9.087  1.00 97.34           C  
ATOM   1899  HB2 HIS A 122      -0.139  17.689  -9.664  1.00 97.34           H  
ATOM   1900  HB3 HIS A 122       0.232  16.958  -8.098  1.00 97.34           H  
ATOM   1901  O   HIS A 122      -2.477  16.999  -6.760  1.00 97.34           O  
ATOM   1902  CG  HIS A 122       0.697  15.728  -9.724  1.00 97.34           C  
ATOM   1903  CD2 HIS A 122       1.713  15.966 -10.606  1.00 97.34           C  
ATOM   1904  HD2 HIS A 122       1.998  16.925 -11.012  1.00 97.34           H  
ATOM   1905  ND1 HIS A 122       0.710  14.378  -9.447  1.00 97.34           N  
ATOM   1906  HD1 HIS A 122       0.068  13.877  -8.850  1.00 97.34           H  
ATOM   1907  CE1 HIS A 122       1.713  13.818 -10.144  1.00 97.34           C  
ATOM   1908  HE1 HIS A 122       1.982  12.772 -10.136  1.00 97.34           H  
ATOM   1909  NE2 HIS A 122       2.349  14.754 -10.857  1.00 97.34           N  
ATOM   1910  N   SER A 123      -2.859  18.434  -8.440  1.00 96.67           N  
ATOM   1911  H   SER A 123      -2.698  18.630  -9.417  1.00 96.67           H  
ATOM   1912  CA  SER A 123      -3.643  19.401  -7.658  1.00 96.67           C  
ATOM   1913  HA  SER A 123      -3.054  19.737  -6.805  1.00 96.67           H  
ATOM   1914  C   SER A 123      -4.942  18.789  -7.124  1.00 96.67           C  
ATOM   1915  CB  SER A 123      -3.958  20.612  -8.542  1.00 96.67           C  
ATOM   1916  HB2 SER A 123      -3.025  21.021  -8.931  1.00 96.67           H  
ATOM   1917  HB3 SER A 123      -4.569  20.296  -9.387  1.00 96.67           H  
ATOM   1918  O   SER A 123      -5.275  18.959  -5.948  1.00 96.67           O  
ATOM   1919  OG  SER A 123      -4.651  21.633  -7.847  1.00 96.67           O  
ATOM   1920  HG  SER A 123      -4.848  22.299  -8.511  1.00 96.67           H  
ATOM   1921  N   GLN A 124      -5.659  18.032  -7.958  1.00 96.18           N  
ATOM   1922  H   GLN A 124      -5.348  17.942  -8.915  1.00 96.18           H  
ATOM   1923  CA  GLN A 124      -6.870  17.315  -7.563  1.00 96.18           C  
ATOM   1924  HA  GLN A 124      -7.572  18.020  -7.119  1.00 96.18           H  
ATOM   1925  C   GLN A 124      -6.571  16.253  -6.507  1.00 96.18           C  
ATOM   1926  CB  GLN A 124      -7.529  16.668  -8.787  1.00 96.18           C  
ATOM   1927  HB2 GLN A 124      -8.310  15.989  -8.446  1.00 96.18           H  
ATOM   1928  HB3 GLN A 124      -6.791  16.093  -9.346  1.00 96.18           H  
ATOM   1929  O   GLN A 124      -7.268  16.202  -5.493  1.00 96.18           O  
ATOM   1930  CG  GLN A 124      -8.164  17.718  -9.706  1.00 96.18           C  
ATOM   1931  HG2 GLN A 124      -8.930  18.266  -9.158  1.00 96.18           H  
ATOM   1932  HG3 GLN A 124      -7.408  18.433 -10.030  1.00 96.18           H  
ATOM   1933  CD  GLN A 124      -8.814  17.102 -10.936  1.00 96.18           C  
ATOM   1934  NE2 GLN A 124      -8.995  17.877 -11.979  1.00 96.18           N  
ATOM   1935 HE21 GLN A 124      -9.403  17.441 -12.794  1.00 96.18           H  
ATOM   1936 HE22 GLN A 124      -8.627  18.817 -11.968  1.00 96.18           H  
ATOM   1937  OE1 GLN A 124      -9.231  15.957 -10.949  1.00 96.18           O  
ATOM   1938  N   TYR A 125      -5.513  15.460  -6.699  1.00 96.14           N  
ATOM   1939  H   TYR A 125      -5.010  15.519  -7.572  1.00 96.14           H  
ATOM   1940  CA  TYR A 125      -5.094  14.457  -5.722  1.00 96.14           C  
ATOM   1941  HA  TYR A 125      -5.932  13.784  -5.537  1.00 96.14           H  
ATOM   1942  C   TYR A 125      -4.718  15.101  -4.380  1.00 96.14           C  
ATOM   1943  CB  TYR A 125      -3.946  13.624  -6.300  1.00 96.14           C  
ATOM   1944  HB2 TYR A 125      -4.211  13.311  -7.310  1.00 96.14           H  
ATOM   1945  HB3 TYR A 125      -3.046  14.236  -6.372  1.00 96.14           H  
ATOM   1946  O   TYR A 125      -5.224  14.688  -3.339  1.00 96.14           O  
ATOM   1947  CG  TYR A 125      -3.646  12.386  -5.480  1.00 96.14           C  
ATOM   1948  CD1 TYR A 125      -2.887  12.491  -4.300  1.00 96.14           C  
ATOM   1949  HD1 TYR A 125      -2.546  13.461  -3.969  1.00 96.14           H  
ATOM   1950  CD2 TYR A 125      -4.154  11.133  -5.872  1.00 96.14           C  
ATOM   1951  HD2 TYR A 125      -4.732  11.031  -6.779  1.00 96.14           H  
ATOM   1952  CE1 TYR A 125      -2.609  11.355  -3.521  1.00 96.14           C  
ATOM   1953  HE1 TYR A 125      -2.029  11.447  -2.614  1.00 96.14           H  
ATOM   1954  CE2 TYR A 125      -3.894   9.993  -5.088  1.00 96.14           C  
ATOM   1955  HE2 TYR A 125      -4.265   9.024  -5.387  1.00 96.14           H  
ATOM   1956  OH  TYR A 125      -2.864   8.998  -3.164  1.00 96.14           O  
ATOM   1957  HH  TYR A 125      -2.334   9.195  -2.389  1.00 96.14           H  
ATOM   1958  CZ  TYR A 125      -3.117  10.100  -3.915  1.00 96.14           C  
ATOM   1959  N   LEU A 126      -3.922  16.177  -4.397  1.00 95.31           N  
ATOM   1960  H   LEU A 126      -3.529  16.465  -5.282  1.00 95.31           H  
ATOM   1961  CA  LEU A 126      -3.539  16.922  -3.193  1.00 95.31           C  
ATOM   1962  HA  LEU A 126      -3.030  16.238  -2.514  1.00 95.31           H  
ATOM   1963  C   LEU A 126      -4.757  17.464  -2.441  1.00 95.31           C  
ATOM   1964  CB  LEU A 126      -2.580  18.057  -3.600  1.00 95.31           C  
ATOM   1965  HB2 LEU A 126      -3.085  18.700  -4.321  1.00 95.31           H  
ATOM   1966  HB3 LEU A 126      -1.711  17.621  -4.093  1.00 95.31           H  
ATOM   1967  O   LEU A 126      -4.828  17.383  -1.218  1.00 95.31           O  
ATOM   1968  CG  LEU A 126      -2.091  18.929  -2.428  1.00 95.31           C  
ATOM   1969  HG  LEU A 126      -2.942  19.401  -1.938  1.00 95.31           H  
ATOM   1970  CD1 LEU A 126      -1.308  18.109  -1.404  1.00 95.31           C  
ATOM   1971 HD11 LEU A 126      -0.529  17.542  -1.913  1.00 95.31           H  
ATOM   1972 HD12 LEU A 126      -1.968  17.400  -0.903  1.00 95.31           H  
ATOM   1973 HD13 LEU A 126      -0.858  18.760  -0.654  1.00 95.31           H  
ATOM   1974  CD2 LEU A 126      -1.177  20.037  -2.955  1.00 95.31           C  
ATOM   1975 HD21 LEU A 126      -0.841  20.662  -2.127  1.00 95.31           H  
ATOM   1976 HD22 LEU A 126      -1.724  20.656  -3.666  1.00 95.31           H  
ATOM   1977 HD23 LEU A 126      -0.311  19.599  -3.450  1.00 95.31           H  
ATOM   1978  N   ARG A 127      -5.746  17.996  -3.164  1.00 95.01           N  
ATOM   1979  H   ARG A 127      -5.620  18.047  -4.165  1.00 95.01           H  
ATOM   1980  CA  ARG A 127      -6.986  18.505  -2.567  1.00 95.01           C  
ATOM   1981  HA  ARG A 127      -6.728  19.237  -1.802  1.00 95.01           H  
ATOM   1982  C   ARG A 127      -7.771  17.398  -1.866  1.00 95.01           C  
ATOM   1983  CB  ARG A 127      -7.802  19.179  -3.671  1.00 95.01           C  
ATOM   1984  HB2 ARG A 127      -7.124  19.822  -4.232  1.00 95.01           H  
ATOM   1985  HB3 ARG A 127      -8.194  18.422  -4.349  1.00 95.01           H  
ATOM   1986  O   ARG A 127      -8.231  17.607  -0.744  1.00 95.01           O  
ATOM   1987  CG  ARG A 127      -8.958  20.037  -3.137  1.00 95.01           C  
ATOM   1988  HG2 ARG A 127      -8.552  20.856  -2.544  1.00 95.01           H  
ATOM   1989  HG3 ARG A 127      -9.610  19.435  -2.503  1.00 95.01           H  
ATOM   1990  CD  ARG A 127      -9.789  20.609  -4.297  1.00 95.01           C  
ATOM   1991  HD2 ARG A 127     -10.512  21.319  -3.896  1.00 95.01           H  
ATOM   1992  HD3 ARG A 127     -10.342  19.785  -4.747  1.00 95.01           H  
ATOM   1993  NE  ARG A 127      -8.939  21.281  -5.311  1.00 95.01           N  
ATOM   1994  HE  ARG A 127      -8.231  21.911  -4.962  1.00 95.01           H  
ATOM   1995  NH1 ARG A 127      -9.761  20.273  -7.216  1.00 95.01           N  
ATOM   1996 HH11 ARG A 127      -9.690  20.141  -8.215  1.00 95.01           H  
ATOM   1997 HH12 ARG A 127     -10.514  19.851  -6.692  1.00 95.01           H  
ATOM   1998  NH2 ARG A 127      -7.970  21.562  -7.369  1.00 95.01           N  
ATOM   1999 HH21 ARG A 127      -7.149  21.988  -6.964  1.00 95.01           H  
ATOM   2000 HH22 ARG A 127      -7.945  21.360  -8.359  1.00 95.01           H  
ATOM   2001  CZ  ARG A 127      -8.898  21.041  -6.615  1.00 95.01           C  
ATOM   2002  N   LYS A 128      -7.894  16.227  -2.500  1.00 96.21           N  
ATOM   2003  H   LYS A 128      -7.465  16.133  -3.410  1.00 96.21           H  
ATOM   2004  CA  LYS A 128      -8.538  15.047  -1.902  1.00 96.21           C  
ATOM   2005  HA  LYS A 128      -9.531  15.315  -1.540  1.00 96.21           H  
ATOM   2006  C   LYS A 128      -7.758  14.560  -0.675  1.00 96.21           C  
ATOM   2007  CB  LYS A 128      -8.691  13.929  -2.950  1.00 96.21           C  
ATOM   2008  HB2 LYS A 128      -9.045  13.032  -2.442  1.00 96.21           H  
ATOM   2009  HB3 LYS A 128      -7.714  13.705  -3.378  1.00 96.21           H  
ATOM   2010  O   LYS A 128      -8.352  14.376   0.381  1.00 96.21           O  
ATOM   2011  CG  LYS A 128      -9.682  14.261  -4.085  1.00 96.21           C  
ATOM   2012  HG2 LYS A 128     -10.676  14.414  -3.665  1.00 96.21           H  
ATOM   2013  HG3 LYS A 128      -9.377  15.175  -4.595  1.00 96.21           H  
ATOM   2014  CD  LYS A 128      -9.726  13.102  -5.095  1.00 96.21           C  
ATOM   2015  HD2 LYS A 128     -10.160  12.234  -4.598  1.00 96.21           H  
ATOM   2016  HD3 LYS A 128      -8.707  12.862  -5.397  1.00 96.21           H  
ATOM   2017  CE  LYS A 128     -10.545  13.399  -6.357  1.00 96.21           C  
ATOM   2018  HE2 LYS A 128     -11.563  13.654  -6.066  1.00 96.21           H  
ATOM   2019  HE3 LYS A 128     -10.103  14.257  -6.864  1.00 96.21           H  
ATOM   2020  NZ  LYS A 128     -10.556  12.221  -7.270  1.00 96.21           N  
ATOM   2021  HZ1 LYS A 128     -11.011  12.432  -8.147  1.00 96.21           H  
ATOM   2022  HZ2 LYS A 128      -9.623  11.897  -7.479  1.00 96.21           H  
ATOM   2023  HZ3 LYS A 128     -11.048  11.446  -6.848  1.00 96.21           H  
ATOM   2024  N   GLU A 129      -6.430  14.458  -0.771  1.00 95.03           N  
ATOM   2025  H   GLU A 129      -6.006  14.607  -1.675  1.00 95.03           H  
ATOM   2026  CA  GLU A 129      -5.558  14.029   0.332  1.00 95.03           C  
ATOM   2027  HA  GLU A 129      -5.884  13.042   0.662  1.00 95.03           H  
ATOM   2028  C   GLU A 129      -5.651  14.965   1.547  1.00 95.03           C  
ATOM   2029  CB  GLU A 129      -4.099  13.911  -0.163  1.00 95.03           C  
ATOM   2030  HB2 GLU A 129      -4.071  13.279  -1.051  1.00 95.03           H  
ATOM   2031  HB3 GLU A 129      -3.734  14.902  -0.434  1.00 95.03           H  
ATOM   2032  O   GLU A 129      -5.729  14.489   2.678  1.00 95.03           O  
ATOM   2033  CG  GLU A 129      -3.172  13.297   0.905  1.00 95.03           C  
ATOM   2034  HG2 GLU A 129      -3.247  13.876   1.825  1.00 95.03           H  
ATOM   2035  HG3 GLU A 129      -3.521  12.287   1.122  1.00 95.03           H  
ATOM   2036  CD  GLU A 129      -1.685  13.259   0.504  1.00 95.03           C  
ATOM   2037  OE1 GLU A 129      -1.043  12.196   0.658  1.00 95.03           O  
ATOM   2038  OE2 GLU A 129      -1.128  14.319   0.130  1.00 95.03           O  
ATOM   2039  N   LEU A 130      -5.678  16.287   1.336  1.00 92.94           N  
ATOM   2040  H   LEU A 130      -5.563  16.607   0.385  1.00 92.94           H  
ATOM   2041  CA  LEU A 130      -5.737  17.298   2.402  1.00 92.94           C  
ATOM   2042  HA  LEU A 130      -5.115  16.966   3.234  1.00 92.94           H  
ATOM   2043  C   LEU A 130      -7.137  17.514   2.990  1.00 92.94           C  
ATOM   2044  CB  LEU A 130      -5.192  18.635   1.873  1.00 92.94           C  
ATOM   2045  HB2 LEU A 130      -5.749  18.897   0.973  1.00 92.94           H  
ATOM   2046  HB3 LEU A 130      -5.384  19.409   2.616  1.00 92.94           H  
ATOM   2047  O   LEU A 130      -7.273  18.214   3.996  1.00 92.94           O  
ATOM   2048  CG  LEU A 130      -3.688  18.656   1.555  1.00 92.94           C  
ATOM   2049  HG  LEU A 130      -3.450  17.894   0.813  1.00 92.94           H  
ATOM   2050  CD1 LEU A 130      -3.342  20.033   0.986  1.00 92.94           C  
ATOM   2051 HD11 LEU A 130      -2.298  20.046   0.673  1.00 92.94           H  
ATOM   2052 HD12 LEU A 130      -3.964  20.231   0.113  1.00 92.94           H  
ATOM   2053 HD13 LEU A 130      -3.509  20.806   1.737  1.00 92.94           H  
ATOM   2054  CD2 LEU A 130      -2.815  18.407   2.788  1.00 92.94           C  
ATOM   2055 HD21 LEU A 130      -1.766  18.538   2.522  1.00 92.94           H  
ATOM   2056 HD22 LEU A 130      -2.950  17.383   3.134  1.00 92.94           H  
ATOM   2057 HD23 LEU A 130      -3.079  19.103   3.584  1.00 92.94           H  
ATOM   2058  N   THR A 131      -8.182  16.941   2.390  1.00 93.20           N  
ATOM   2059  H   THR A 131      -8.015  16.318   1.613  1.00 93.20           H  
ATOM   2060  CA  THR A 131      -9.543  17.063   2.921  1.00 93.20           C  
ATOM   2061  HA  THR A 131      -9.758  18.125   3.043  1.00 93.20           H  
ATOM   2062  C   THR A 131      -9.618  16.407   4.307  1.00 93.20           C  
ATOM   2063  CB  THR A 131     -10.579  16.508   1.932  1.00 93.20           C  
ATOM   2064  HB  THR A 131     -10.376  15.459   1.716  1.00 93.20           H  
ATOM   2065  O   THR A 131      -9.039  15.343   4.540  1.00 93.20           O  
ATOM   2066  CG2 THR A 131     -12.011  16.675   2.437  1.00 93.20           C  
ATOM   2067 HG21 THR A 131     -12.151  16.143   3.379  1.00 93.20           H  
ATOM   2068 HG22 THR A 131     -12.247  17.730   2.575  1.00 93.20           H  
ATOM   2069 HG23 THR A 131     -12.696  16.248   1.704  1.00 93.20           H  
ATOM   2070  OG1 THR A 131     -10.525  17.277   0.750  1.00 93.20           O  
ATOM   2071  HG1 THR A 131      -9.650  17.197   0.365  1.00 93.20           H  
ATOM   2072  N   ALA A 132     -10.290  17.072   5.256  1.00 90.34           N  
ATOM   2073  H   ALA A 132     -10.720  17.953   5.013  1.00 90.34           H  
ATOM   2074  CA  ALA A 132     -10.322  16.644   6.658  1.00 90.34           C  
ATOM   2075  HA  ALA A 132      -9.295  16.547   7.011  1.00 90.34           H  
ATOM   2076  C   ALA A 132     -10.987  15.271   6.834  1.00 90.34           C  
ATOM   2077  CB  ALA A 132     -11.025  17.718   7.497  1.00 90.34           C  
ATOM   2078  HB1 ALA A 132     -10.493  18.665   7.409  1.00 90.34           H  
ATOM   2079  HB2 ALA A 132     -12.056  17.843   7.168  1.00 90.34           H  
ATOM   2080  HB3 ALA A 132     -11.023  17.412   8.543  1.00 90.34           H  
ATOM   2081  O   ALA A 132     -10.460  14.429   7.550  1.00 90.34           O  
ATOM   2082  N   GLN A 133     -12.108  15.049   6.145  1.00 89.05           N  
ATOM   2083  H   GLN A 133     -12.462  15.787   5.554  1.00 89.05           H  
ATOM   2084  CA  GLN A 133     -12.745  13.744   5.988  1.00 89.05           C  
ATOM   2085  HA  GLN A 133     -12.290  13.007   6.650  1.00 89.05           H  
ATOM   2086  C   GLN A 133     -12.528  13.295   4.547  1.00 89.05           C  
ATOM   2087  CB  GLN A 133     -14.238  13.849   6.323  1.00 89.05           C  
ATOM   2088  HB2 GLN A 133     -14.675  14.682   5.771  1.00 89.05           H  
ATOM   2089  HB3 GLN A 133     -14.736  12.931   6.012  1.00 89.05           H  
ATOM   2090  O   GLN A 133     -13.143  13.842   3.632  1.00 89.05           O  
ATOM   2091  CG  GLN A 133     -14.470  14.042   7.826  1.00 89.05           C  
ATOM   2092  HG2 GLN A 133     -13.944  14.930   8.175  1.00 89.05           H  
ATOM   2093  HG3 GLN A 133     -14.075  13.175   8.355  1.00 89.05           H  
ATOM   2094  CD  GLN A 133     -15.946  14.201   8.172  1.00 89.05           C  
ATOM   2095  NE2 GLN A 133     -16.335  13.930   9.397  1.00 89.05           N  
ATOM   2096 HE21 GLN A 133     -15.701  13.507  10.060  1.00 89.05           H  
ATOM   2097 HE22 GLN A 133     -17.331  13.998   9.551  1.00 89.05           H  
ATOM   2098  OE1 GLN A 133     -16.771  14.608   7.376  1.00 89.05           O  
ATOM   2099  N   ARG A 134     -11.596  12.365   4.349  1.00 88.88           N  
ATOM   2100  H   ARG A 134     -11.193  11.905   5.153  1.00 88.88           H  
ATOM   2101  CA  ARG A 134     -11.262  11.819   3.031  1.00 88.88           C  
ATOM   2102  HA  ARG A 134     -11.763  12.411   2.266  1.00 88.88           H  
ATOM   2103  C   ARG A 134     -11.814  10.405   2.887  1.00 88.88           C  
ATOM   2104  CB  ARG A 134      -9.749  11.923   2.765  1.00 88.88           C  
ATOM   2105  HB2 ARG A 134      -9.455  12.969   2.841  1.00 88.88           H  
ATOM   2106  HB3 ARG A 134      -9.555  11.597   1.743  1.00 88.88           H  
ATOM   2107  O   ARG A 134     -12.021   9.714   3.880  1.00 88.88           O  
ATOM   2108  CG  ARG A 134      -8.878  11.087   3.720  1.00 88.88           C  
ATOM   2109  HG2 ARG A 134      -9.128  10.031   3.619  1.00 88.88           H  
ATOM   2110  HG3 ARG A 134      -9.060  11.397   4.749  1.00 88.88           H  
ATOM   2111  CD  ARG A 134      -7.393  11.286   3.390  1.00 88.88           C  
ATOM   2112  HD2 ARG A 134      -7.216  10.967   2.363  1.00 88.88           H  
ATOM   2113  HD3 ARG A 134      -7.151  12.345   3.477  1.00 88.88           H  
ATOM   2114  NE  ARG A 134      -6.530  10.506   4.292  1.00 88.88           N  
ATOM   2115  HE  ARG A 134      -6.975   9.914   4.979  1.00 88.88           H  
ATOM   2116  NH1 ARG A 134      -4.440  11.320   3.723  1.00 88.88           N  
ATOM   2117 HH11 ARG A 134      -4.829  11.964   3.050  1.00 88.88           H  
ATOM   2118 HH12 ARG A 134      -3.456  11.260   3.944  1.00 88.88           H  
ATOM   2119  NH2 ARG A 134      -4.620   9.760   5.250  1.00 88.88           N  
ATOM   2120 HH21 ARG A 134      -5.226   9.249   5.876  1.00 88.88           H  
ATOM   2121 HH22 ARG A 134      -3.639   9.905   5.443  1.00 88.88           H  
ATOM   2122  CZ  ARG A 134      -5.216  10.527   4.399  1.00 88.88           C  
ATOM   2123  N   GLU A 135     -12.051   9.997   1.647  1.00 89.84           N  
ATOM   2124  H   GLU A 135     -11.864  10.626   0.879  1.00 89.84           H  
ATOM   2125  CA  GLU A 135     -12.451   8.629   1.310  1.00 89.84           C  
ATOM   2126  HA  GLU A 135     -13.353   8.369   1.864  1.00 89.84           H  
ATOM   2127  C   GLU A 135     -11.348   7.630   1.684  1.00 89.84           C  
ATOM   2128  CB  GLU A 135     -12.747   8.534  -0.194  1.00 89.84           C  
ATOM   2129  HB2 GLU A 135     -12.930   7.492  -0.458  1.00 89.84           H  
ATOM   2130  HB3 GLU A 135     -11.867   8.880  -0.737  1.00 89.84           H  
ATOM   2131  O   GLU A 135     -10.162   7.971   1.662  1.00 89.84           O  
ATOM   2132  CG  GLU A 135     -13.974   9.369  -0.598  1.00 89.84           C  
ATOM   2133  HG2 GLU A 135     -14.854   8.945  -0.115  1.00 89.84           H  
ATOM   2134  HG3 GLU A 135     -13.849  10.387  -0.229  1.00 89.84           H  
ATOM   2135  CD  GLU A 135     -14.198   9.442  -2.117  1.00 89.84           C  
ATOM   2136  OE1 GLU A 135     -15.245  10.004  -2.504  1.00 89.84           O  
ATOM   2137  OE2 GLU A 135     -13.283   9.057  -2.881  1.00 89.84           O  
ATOM   2138  N   ARG A 136     -11.737   6.378   1.969  1.00 87.53           N  
ATOM   2139  H   ARG A 136     -12.726   6.173   1.980  1.00 87.53           H  
ATOM   2140  CA  ARG A 136     -10.796   5.283   2.270  1.00 87.53           C  
ATOM   2141  HA  ARG A 136     -10.238   5.536   3.172  1.00 87.53           H  
ATOM   2142  C   ARG A 136      -9.762   5.105   1.157  1.00 87.53           C  
ATOM   2143  CB  ARG A 136     -11.587   3.980   2.509  1.00 87.53           C  
ATOM   2144  HB2 ARG A 136     -12.290   4.138   3.326  1.00 87.53           H  
ATOM   2145  HB3 ARG A 136     -12.156   3.731   1.613  1.00 87.53           H  
ATOM   2146  O   ARG A 136      -8.582   4.900   1.430  1.00 87.53           O  
ATOM   2147  CG  ARG A 136     -10.678   2.789   2.867  1.00 87.53           C  
ATOM   2148  HG2 ARG A 136     -10.109   3.029   3.765  1.00 87.53           H  
ATOM   2149  HG3 ARG A 136      -9.978   2.604   2.052  1.00 87.53           H  
ATOM   2150  CD  ARG A 136     -11.479   1.502   3.111  1.00 87.53           C  
ATOM   2151  HD2 ARG A 136     -12.155   1.655   3.953  1.00 87.53           H  
ATOM   2152  HD3 ARG A 136     -12.078   1.277   2.229  1.00 87.53           H  
ATOM   2153  NE  ARG A 136     -10.590   0.356   3.401  1.00 87.53           N  
ATOM   2154  HE  ARG A 136      -9.594   0.521   3.407  1.00 87.53           H  
ATOM   2155  NH1 ARG A 136     -12.235  -1.216   3.778  1.00 87.53           N  
ATOM   2156 HH11 ARG A 136     -12.909  -0.787   3.160  1.00 87.53           H  
ATOM   2157 HH12 ARG A 136     -12.516  -2.143   4.064  1.00 87.53           H  
ATOM   2158  NH2 ARG A 136     -10.118  -1.801   4.036  1.00 87.53           N  
ATOM   2159 HH21 ARG A 136     -10.467  -2.718   4.274  1.00 87.53           H  
ATOM   2160 HH22 ARG A 136      -9.115  -1.688   4.007  1.00 87.53           H  
ATOM   2161  CZ  ARG A 136     -10.983  -0.865   3.737  1.00 87.53           C  
ATOM   2162  N   PHE A 137     -10.200   5.208  -0.095  1.00 86.34           N  
ATOM   2163  H   PHE A 137     -11.180   5.401  -0.245  1.00 86.34           H  
ATOM   2164  CA  PHE A 137      -9.338   5.114  -1.263  1.00 86.34           C  
ATOM   2165  HA  PHE A 137      -8.295   5.155  -0.949  1.00 86.34           H  
ATOM   2166  C   PHE A 137      -9.587   6.291  -2.193  1.00 86.34           C  
ATOM   2167  CB  PHE A 137      -9.570   3.777  -1.973  1.00 86.34           C  
ATOM   2168  HB2 PHE A 137     -10.604   3.731  -2.313  1.00 86.34           H  
ATOM   2169  HB3 PHE A 137      -8.935   3.739  -2.859  1.00 86.34           H  
ATOM   2170  O   PHE A 137     -10.669   6.449  -2.743  1.00 86.34           O  
ATOM   2171  CG  PHE A 137      -9.266   2.564  -1.117  1.00 86.34           C  
ATOM   2172  CD1 PHE A 137      -7.960   2.345  -0.637  1.00 86.34           C  
ATOM   2173  HD1 PHE A 137      -7.191   3.083  -0.815  1.00 86.34           H  
ATOM   2174  CD2 PHE A 137     -10.290   1.658  -0.786  1.00 86.34           C  
ATOM   2175  HD2 PHE A 137     -11.302   1.823  -1.125  1.00 86.34           H  
ATOM   2176  CE1 PHE A 137      -7.664   1.192   0.113  1.00 86.34           C  
ATOM   2177  HE1 PHE A 137      -6.671   1.028   0.504  1.00 86.34           H  
ATOM   2178  CE2 PHE A 137      -9.999   0.518  -0.018  1.00 86.34           C  
ATOM   2179  HE2 PHE A 137     -10.788  -0.178   0.227  1.00 86.34           H  
ATOM   2180  CZ  PHE A 137      -8.684   0.275   0.417  1.00 86.34           C  
ATOM   2181  HZ  PHE A 137      -8.467  -0.608   0.999  1.00 86.34           H  
ATOM   2182  N   ILE A 138      -8.555   7.105  -2.395  1.00 90.27           N  
ATOM   2183  H   ILE A 138      -7.687   6.921  -1.914  1.00 90.27           H  
ATOM   2184  CA  ILE A 138      -8.608   8.221  -3.333  1.00 90.27           C  
ATOM   2185  HA  ILE A 138      -9.571   8.721  -3.229  1.00 90.27           H  
ATOM   2186  C   ILE A 138      -8.503   7.658  -4.753  1.00 90.27           C  
ATOM   2187  CB  ILE A 138      -7.487   9.236  -3.009  1.00 90.27           C  
ATOM   2188  HB  ILE A 138      -6.526   8.725  -3.063  1.00 90.27           H  
ATOM   2189  O   ILE A 138      -7.517   7.000  -5.080  1.00 90.27           O  
ATOM   2190  CG1 ILE A 138      -7.673   9.794  -1.575  1.00 90.27           C  
ATOM   2191 HG12 ILE A 138      -7.701   8.969  -0.863  1.00 90.27           H  
ATOM   2192 HG13 ILE A 138      -8.625  10.321  -1.510  1.00 90.27           H  
ATOM   2193  CG2 ILE A 138      -7.482  10.381  -4.037  1.00 90.27           C  
ATOM   2194 HG21 ILE A 138      -7.330   9.988  -5.043  1.00 90.27           H  
ATOM   2195 HG22 ILE A 138      -6.659  11.067  -3.838  1.00 90.27           H  
ATOM   2196 HG23 ILE A 138      -8.433  10.911  -3.984  1.00 90.27           H  
ATOM   2197  CD1 ILE A 138      -6.554  10.735  -1.114  1.00 90.27           C  
ATOM   2198 HD11 ILE A 138      -5.584  10.254  -1.246  1.00 90.27           H  
ATOM   2199 HD12 ILE A 138      -6.695  10.963  -0.057  1.00 90.27           H  
ATOM   2200 HD13 ILE A 138      -6.580  11.668  -1.676  1.00 90.27           H  
ATOM   2201  N   THR A 139      -9.488   7.940  -5.610  1.00 89.43           N  
ATOM   2202  H   THR A 139     -10.343   8.342  -5.253  1.00 89.43           H  
ATOM   2203  CA  THR A 139      -9.394   7.620  -7.045  1.00 89.43           C  
ATOM   2204  HA  THR A 139      -9.265   6.544  -7.160  1.00 89.43           H  
ATOM   2205  C   THR A 139      -8.196   8.336  -7.663  1.00 89.43           C  
ATOM   2206  CB  THR A 139     -10.652   8.047  -7.807  1.00 89.43           C  
ATOM   2207  HB  THR A 139     -10.691   9.136  -7.847  1.00 89.43           H  
ATOM   2208  O   THR A 139      -8.157   9.574  -7.673  1.00 89.43           O  
ATOM   2209  CG2 THR A 139     -10.680   7.519  -9.241  1.00 89.43           C  
ATOM   2210 HG21 THR A 139      -9.873   7.965  -9.823  1.00 89.43           H  
ATOM   2211 HG22 THR A 139     -10.569   6.434  -9.248  1.00 89.43           H  
ATOM   2212 HG23 THR A 139     -11.629   7.781  -9.707  1.00 89.43           H  
ATOM   2213  OG1 THR A 139     -11.812   7.622  -7.141  1.00 89.43           O  
ATOM   2214  HG1 THR A 139     -11.632   6.820  -6.645  1.00 89.43           H  
ATOM   2215  N   ASP A 140      -7.237   7.565  -8.176  1.00 94.03           N  
ATOM   2216  H   ASP A 140      -7.327   6.561  -8.120  1.00 94.03           H  
ATOM   2217  CA  ASP A 140      -5.994   8.091  -8.728  1.00 94.03           C  
ATOM   2218  HA  ASP A 140      -5.785   9.037  -8.229  1.00 94.03           H  
ATOM   2219  C   ASP A 140      -6.113   8.359 -10.228  1.00 94.03           C  
ATOM   2220  CB  ASP A 140      -4.813   7.162  -8.422  1.00 94.03           C  
ATOM   2221  HB2 ASP A 140      -4.898   6.819  -7.391  1.00 94.03           H  
ATOM   2222  HB3 ASP A 140      -4.835   6.290  -9.076  1.00 94.03           H  
ATOM   2223  O   ASP A 140      -6.235   7.450 -11.046  1.00 94.03           O  
ATOM   2224  CG  ASP A 140      -3.479   7.898  -8.574  1.00 94.03           C  
ATOM   2225  OD1 ASP A 140      -2.492   7.418  -7.987  1.00 94.03           O  
ATOM   2226  OD2 ASP A 140      -3.451   9.042  -9.093  1.00 94.03           O  
ATOM   2227  N   THR A 141      -6.061   9.631 -10.592  1.00 94.74           N  
ATOM   2228  H   THR A 141      -6.010  10.335  -9.870  1.00 94.74           H  
ATOM   2229  CA  THR A 141      -6.093  10.096 -11.981  1.00 94.74           C  
ATOM   2230  HA  THR A 141      -6.279   9.255 -12.649  1.00 94.74           H  
ATOM   2231  C   THR A 141      -4.753  10.695 -12.416  1.00 94.74           C  
ATOM   2232  CB  THR A 141      -7.243  11.093 -12.165  1.00 94.74           C  
ATOM   2233  HB  THR A 141      -7.229  11.480 -13.184  1.00 94.74           H  
ATOM   2234  O   THR A 141      -4.644  11.234 -13.519  1.00 94.74           O  
ATOM   2235  CG2 THR A 141      -8.609  10.452 -11.908  1.00 94.74           C  
ATOM   2236 HG21 THR A 141      -9.393  11.175 -12.133  1.00 94.74           H  
ATOM   2237 HG22 THR A 141      -8.732   9.585 -12.557  1.00 94.74           H  
ATOM   2238 HG23 THR A 141      -8.695  10.138 -10.868  1.00 94.74           H  
ATOM   2239  OG1 THR A 141      -7.106  12.160 -11.250  1.00 94.74           O  
ATOM   2240  HG1 THR A 141      -6.967  12.938 -11.796  1.00 94.74           H  
ATOM   2241  N   ARG A 142      -3.717  10.632 -11.562  1.00 94.27           N  
ATOM   2242  H   ARG A 142      -3.825  10.072 -10.728  1.00 94.27           H  
ATOM   2243  CA  ARG A 142      -2.365  11.118 -11.876  1.00 94.27           C  
ATOM   2244  HA  ARG A 142      -2.426  12.142 -12.245  1.00 94.27           H  
ATOM   2245  C   ARG A 142      -1.761  10.263 -12.982  1.00 94.27           C  
ATOM   2246  CB  ARG A 142      -1.468  11.070 -10.629  1.00 94.27           C  
ATOM   2247  HB2 ARG A 142      -0.468  11.411 -10.901  1.00 94.27           H  
ATOM   2248  HB3 ARG A 142      -1.385  10.033 -10.305  1.00 94.27           H  
ATOM   2249  O   ARG A 142      -1.947   9.055 -13.001  1.00 94.27           O  
ATOM   2250  CG  ARG A 142      -1.986  11.942  -9.471  1.00 94.27           C  
ATOM   2251  HG2 ARG A 142      -3.025  11.701  -9.247  1.00 94.27           H  
ATOM   2252  HG3 ARG A 142      -1.937  12.989  -9.769  1.00 94.27           H  
ATOM   2253  CD  ARG A 142      -1.155  11.737  -8.197  1.00 94.27           C  
ATOM   2254  HD2 ARG A 142      -1.468  12.469  -7.453  1.00 94.27           H  
ATOM   2255  HD3 ARG A 142      -0.102  11.889  -8.431  1.00 94.27           H  
ATOM   2256  NE  ARG A 142      -1.327  10.388  -7.635  1.00 94.27           N  
ATOM   2257  HE  ARG A 142      -1.940   9.751  -8.123  1.00 94.27           H  
ATOM   2258  NH1 ARG A 142       0.110  10.562  -5.833  1.00 94.27           N  
ATOM   2259 HH11 ARG A 142       0.204  11.560  -5.960  1.00 94.27           H  
ATOM   2260 HH12 ARG A 142       0.591  10.088  -5.082  1.00 94.27           H  
ATOM   2261  NH2 ARG A 142      -0.849   8.633  -6.269  1.00 94.27           N  
ATOM   2262 HH21 ARG A 142      -0.338   8.195  -5.515  1.00 94.27           H  
ATOM   2263 HH22 ARG A 142      -1.413   8.059  -6.879  1.00 94.27           H  
ATOM   2264  CZ  ARG A 142      -0.698   9.876  -6.590  1.00 94.27           C  
ATOM   2265  N   VAL A 143      -1.016  10.879 -13.894  1.00 97.53           N  
ATOM   2266  H   VAL A 143      -0.841  11.868 -13.794  1.00 97.53           H  
ATOM   2267  CA  VAL A 143      -0.380  10.164 -15.010  1.00 97.53           C  
ATOM   2268  HA  VAL A 143      -1.105   9.478 -15.447  1.00 97.53           H  
ATOM   2269  C   VAL A 143       0.794   9.331 -14.478  1.00 97.53           C  
ATOM   2270  CB  VAL A 143       0.048  11.153 -16.110  1.00 97.53           C  
ATOM   2271  HB  VAL A 143       0.777  11.854 -15.704  1.00 97.53           H  
ATOM   2272  O   VAL A 143       1.734   9.882 -13.908  1.00 97.53           O  
ATOM   2273  CG1 VAL A 143       0.672  10.429 -17.303  1.00 97.53           C  
ATOM   2274 HG11 VAL A 143      -0.014   9.682 -17.701  1.00 97.53           H  
ATOM   2275 HG12 VAL A 143       0.911  11.150 -18.085  1.00 97.53           H  
ATOM   2276 HG13 VAL A 143       1.598   9.938 -17.005  1.00 97.53           H  
ATOM   2277  CG2 VAL A 143      -1.158  11.957 -16.629  1.00 97.53           C  
ATOM   2278 HG21 VAL A 143      -0.833  12.619 -17.432  1.00 97.53           H  
ATOM   2279 HG22 VAL A 143      -1.917  11.276 -17.011  1.00 97.53           H  
ATOM   2280 HG23 VAL A 143      -1.586  12.567 -15.833  1.00 97.53           H  
ATOM   2281  N   HIS A 144       0.728   8.009 -14.638  1.00 97.03           N  
ATOM   2282  H   HIS A 144      -0.054   7.619 -15.144  1.00 97.03           H  
ATOM   2283  CA  HIS A 144       1.749   7.066 -14.167  1.00 97.03           C  
ATOM   2284  HA  HIS A 144       2.194   7.444 -13.247  1.00 97.03           H  
ATOM   2285  C   HIS A 144       2.895   6.900 -15.168  1.00 97.03           C  
ATOM   2286  CB  HIS A 144       1.110   5.710 -13.827  1.00 97.03           C  
ATOM   2287  HB2 HIS A 144       0.672   5.285 -14.730  1.00 97.03           H  
ATOM   2288  HB3 HIS A 144       1.894   5.034 -13.484  1.00 97.03           H  
ATOM   2289  O   HIS A 144       4.042   6.751 -14.760  1.00 97.03           O  
ATOM   2290  CG  HIS A 144       0.052   5.776 -12.752  1.00 97.03           C  
ATOM   2291  CD2 HIS A 144      -0.004   6.649 -11.701  1.00 97.03           C  
ATOM   2292  HD2 HIS A 144       0.710   7.432 -11.487  1.00 97.03           H  
ATOM   2293  ND1 HIS A 144      -1.015   4.921 -12.607  1.00 97.03           N  
ATOM   2294  HD1 HIS A 144      -1.067   3.987 -12.987  1.00 97.03           H  
ATOM   2295  CE1 HIS A 144      -1.712   5.295 -11.524  1.00 97.03           C  
ATOM   2296  HE1 HIS A 144      -2.548   4.756 -11.104  1.00 97.03           H  
ATOM   2297  NE2 HIS A 144      -1.137   6.354 -10.945  1.00 97.03           N  
ATOM   2298  N   ALA A 145       2.604   6.970 -16.469  1.00 97.51           N  
ATOM   2299  H   ALA A 145       1.637   7.067 -16.744  1.00 97.51           H  
ATOM   2300  CA  ALA A 145       3.603   6.873 -17.529  1.00 97.51           C  
ATOM   2301  HA  ALA A 145       4.568   7.211 -17.150  1.00 97.51           H  
ATOM   2302  C   ALA A 145       3.233   7.753 -18.728  1.00 97.51           C  
ATOM   2303  CB  ALA A 145       3.738   5.403 -17.942  1.00 97.51           C  
ATOM   2304  HB1 ALA A 145       4.000   4.802 -17.071  1.00 97.51           H  
ATOM   2305  HB2 ALA A 145       4.524   5.298 -18.690  1.00 97.51           H  
ATOM   2306  HB3 ALA A 145       2.797   5.040 -18.354  1.00 97.51           H  
ATOM   2307  O   ALA A 145       2.055   7.905 -19.054  1.00 97.51           O  
ATOM   2308  N   ILE A 146       4.241   8.306 -19.403  1.00 97.79           N  
ATOM   2309  H   ILE A 146       5.176   8.182 -19.042  1.00 97.79           H  
ATOM   2310  CA  ILE A 146       4.109   9.015 -20.677  1.00 97.79           C  
ATOM   2311  HA  ILE A 146       3.062   9.002 -20.982  1.00 97.79           H  
ATOM   2312  C   ILE A 146       4.936   8.279 -21.728  1.00 97.79           C  
ATOM   2313  CB  ILE A 146       4.541  10.497 -20.572  1.00 97.79           C  
ATOM   2314  HB  ILE A 146       5.604  10.538 -20.334  1.00 97.79           H  
ATOM   2315  O   ILE A 146       6.160   8.256 -21.622  1.00 97.79           O  
ATOM   2316  CG1 ILE A 146       3.778  11.217 -19.439  1.00 97.79           C  
ATOM   2317 HG12 ILE A 146       4.061  10.768 -18.487  1.00 97.79           H  
ATOM   2318 HG13 ILE A 146       2.706  11.069 -19.574  1.00 97.79           H  
ATOM   2319  CG2 ILE A 146       4.325  11.196 -21.930  1.00 97.79           C  
ATOM   2320 HG21 ILE A 146       4.876  10.687 -22.721  1.00 97.79           H  
ATOM   2321 HG22 ILE A 146       3.264  11.193 -22.179  1.00 97.79           H  
ATOM   2322 HG23 ILE A 146       4.692  12.222 -21.898  1.00 97.79           H  
ATOM   2323  CD1 ILE A 146       4.040  12.721 -19.333  1.00 97.79           C  
ATOM   2324 HD11 ILE A 146       3.600  13.247 -20.180  1.00 97.79           H  
ATOM   2325 HD12 ILE A 146       3.573  13.087 -18.419  1.00 97.79           H  
ATOM   2326 HD13 ILE A 146       5.112  12.913 -19.291  1.00 97.79           H  
ATOM   2327  N   LEU A 147       4.295   7.741 -22.766  1.00 97.45           N  
ATOM   2328  H   LEU A 147       3.290   7.834 -22.806  1.00 97.45           H  
ATOM   2329  CA  LEU A 147       4.999   7.285 -23.966  1.00 97.45           C  
ATOM   2330  HA  LEU A 147       5.988   6.924 -23.685  1.00 97.45           H  
ATOM   2331  C   LEU A 147       5.177   8.472 -24.913  1.00 97.45           C  
ATOM   2332  CB  LEU A 147       4.267   6.124 -24.655  1.00 97.45           C  
ATOM   2333  HB2 LEU A 147       4.861   5.820 -25.517  1.00 97.45           H  
ATOM   2334  HB3 LEU A 147       3.310   6.491 -25.023  1.00 97.45           H  
ATOM   2335  O   LEU A 147       4.195   9.007 -25.436  1.00 97.45           O  
ATOM   2336  CG  LEU A 147       4.012   4.887 -23.778  1.00 97.45           C  
ATOM   2337  HG  LEU A 147       3.312   5.164 -22.989  1.00 97.45           H  
ATOM   2338  CD1 LEU A 147       3.383   3.783 -24.630  1.00 97.45           C  
ATOM   2339 HD11 LEU A 147       2.450   4.137 -25.068  1.00 97.45           H  
ATOM   2340 HD12 LEU A 147       4.069   3.488 -25.424  1.00 97.45           H  
ATOM   2341 HD13 LEU A 147       3.169   2.912 -24.010  1.00 97.45           H  
ATOM   2342  CD2 LEU A 147       5.283   4.338 -23.134  1.00 97.45           C  
ATOM   2343 HD21 LEU A 147       5.071   3.392 -22.636  1.00 97.45           H  
ATOM   2344 HD22 LEU A 147       5.633   5.043 -22.380  1.00 97.45           H  
ATOM   2345 HD23 LEU A 147       6.057   4.185 -23.886  1.00 97.45           H  
ATOM   2346  N   TYR A 148       6.424   8.894 -25.114  1.00 97.78           N  
ATOM   2347  H   TYR A 148       7.176   8.372 -24.687  1.00 97.78           H  
ATOM   2348  CA  TYR A 148       6.759  10.036 -25.964  1.00 97.78           C  
ATOM   2349  HA  TYR A 148       5.861  10.629 -26.133  1.00 97.78           H  
ATOM   2350  C   TYR A 148       7.267   9.559 -27.326  1.00 97.78           C  
ATOM   2351  CB  TYR A 148       7.761  10.948 -25.248  1.00 97.78           C  
ATOM   2352  HB2 TYR A 148       8.745  10.479 -25.219  1.00 97.78           H  
ATOM   2353  HB3 TYR A 148       7.433  11.087 -24.218  1.00 97.78           H  
ATOM   2354  O   TYR A 148       8.388   9.067 -27.438  1.00 97.78           O  
ATOM   2355  CG  TYR A 148       7.861  12.307 -25.906  1.00 97.78           C  
ATOM   2356  CD1 TYR A 148       8.720  12.513 -27.005  1.00 97.78           C  
ATOM   2357  HD1 TYR A 148       9.342  11.710 -27.372  1.00 97.78           H  
ATOM   2358  CD2 TYR A 148       7.036  13.350 -25.444  1.00 97.78           C  
ATOM   2359  HD2 TYR A 148       6.371  13.179 -24.611  1.00 97.78           H  
ATOM   2360  CE1 TYR A 148       8.746  13.769 -27.643  1.00 97.78           C  
ATOM   2361  HE1 TYR A 148       9.372  13.957 -28.503  1.00 97.78           H  
ATOM   2362  CE2 TYR A 148       7.056  14.599 -26.084  1.00 97.78           C  
ATOM   2363  HE2 TYR A 148       6.407  15.393 -25.746  1.00 97.78           H  
ATOM   2364  OH  TYR A 148       7.880  15.993 -27.818  1.00 97.78           O  
ATOM   2365  HH  TYR A 148       7.184  16.564 -27.485  1.00 97.78           H  
ATOM   2366  CZ  TYR A 148       7.907  14.801 -27.188  1.00 97.78           C  
ATOM   2367  N   PHE A 149       6.438   9.690 -28.358  1.00 97.39           N  
ATOM   2368  H   PHE A 149       5.555  10.154 -28.198  1.00 97.39           H  
ATOM   2369  CA  PHE A 149       6.722   9.234 -29.713  1.00 97.39           C  
ATOM   2370  HA  PHE A 149       7.280   8.299 -29.660  1.00 97.39           H  
ATOM   2371  C   PHE A 149       7.576  10.252 -30.467  1.00 97.39           C  
ATOM   2372  CB  PHE A 149       5.422   8.950 -30.476  1.00 97.39           C  
ATOM   2373  HB2 PHE A 149       4.733   9.785 -30.347  1.00 97.39           H  
ATOM   2374  HB3 PHE A 149       5.662   8.892 -31.538  1.00 97.39           H  
ATOM   2375  O   PHE A 149       7.106  11.330 -30.832  1.00 97.39           O  
ATOM   2376  CG  PHE A 149       4.707   7.675 -30.087  1.00 97.39           C  
ATOM   2377  CD1 PHE A 149       4.600   6.624 -31.018  1.00 97.39           C  
ATOM   2378  HD1 PHE A 149       5.060   6.709 -31.992  1.00 97.39           H  
ATOM   2379  CD2 PHE A 149       4.110   7.552 -28.817  1.00 97.39           C  
ATOM   2380  HD2 PHE A 149       4.177   8.356 -28.098  1.00 97.39           H  
ATOM   2381  CE1 PHE A 149       3.886   5.462 -30.688  1.00 97.39           C  
ATOM   2382  HE1 PHE A 149       3.794   4.659 -31.405  1.00 97.39           H  
ATOM   2383  CE2 PHE A 149       3.402   6.388 -28.484  1.00 97.39           C  
ATOM   2384  HE2 PHE A 149       2.935   6.296 -27.514  1.00 97.39           H  
ATOM   2385  CZ  PHE A 149       3.281   5.356 -29.425  1.00 97.39           C  
ATOM   2386  HZ  PHE A 149       2.681   4.490 -29.185  1.00 97.39           H  
ATOM   2387  N   LEU A 150       8.811   9.859 -30.755  1.00 96.18           N  
ATOM   2388  H   LEU A 150       9.103   8.959 -30.399  1.00 96.18           H  
ATOM   2389  CA  LEU A 150       9.740  10.548 -31.639  1.00 96.18           C  
ATOM   2390  HA  LEU A 150       9.567  11.622 -31.570  1.00 96.18           H  
ATOM   2391  C   LEU A 150       9.495  10.127 -33.092  1.00 96.18           C  
ATOM   2392  CB  LEU A 150      11.181  10.239 -31.193  1.00 96.18           C  
ATOM   2393  HB2 LEU A 150      11.340   9.163 -31.268  1.00 96.18           H  
ATOM   2394  HB3 LEU A 150      11.876  10.724 -31.879  1.00 96.18           H  
ATOM   2395  O   LEU A 150       9.159   8.972 -33.375  1.00 96.18           O  
ATOM   2396  CG  LEU A 150      11.508  10.686 -29.754  1.00 96.18           C  
ATOM   2397  HG  LEU A 150      10.795  10.251 -29.054  1.00 96.18           H  
ATOM   2398  CD1 LEU A 150      12.900  10.199 -29.366  1.00 96.18           C  
ATOM   2399 HD11 LEU A 150      12.937   9.111 -29.418  1.00 96.18           H  
ATOM   2400 HD12 LEU A 150      13.641  10.615 -30.049  1.00 96.18           H  
ATOM   2401 HD13 LEU A 150      13.132  10.515 -28.349  1.00 96.18           H  
ATOM   2402  CD2 LEU A 150      11.477  12.208 -29.613  1.00 96.18           C  
ATOM   2403 HD21 LEU A 150      12.184  12.662 -30.307  1.00 96.18           H  
ATOM   2404 HD22 LEU A 150      10.478  12.582 -29.835  1.00 96.18           H  
ATOM   2405 HD23 LEU A 150      11.740  12.493 -28.594  1.00 96.18           H  
ATOM   2406  N   GLN A 151       9.672  11.065 -34.023  1.00 93.74           N  
ATOM   2407  H   GLN A 151      10.009  11.972 -33.733  1.00 93.74           H  
ATOM   2408  CA  GLN A 151       9.627  10.756 -35.451  1.00 93.74           C  
ATOM   2409  HA  GLN A 151       8.703  10.216 -35.659  1.00 93.74           H  
ATOM   2410  C   GLN A 151      10.841   9.905 -35.863  1.00 93.74           C  
ATOM   2411  CB  GLN A 151       9.666  12.030 -36.292  1.00 93.74           C  
ATOM   2412  HB2 GLN A 151       9.781  11.726 -37.333  1.00 93.74           H  
ATOM   2413  HB3 GLN A 151      10.552  12.600 -36.011  1.00 93.74           H  
ATOM   2414  O   GLN A 151      11.956  10.226 -35.454  1.00 93.74           O  
ATOM   2415  CG  GLN A 151       8.444  12.948 -36.208  1.00 93.74           C  
ATOM   2416  HG2 GLN A 151       8.343  13.348 -35.198  1.00 93.74           H  
ATOM   2417  HG3 GLN A 151       7.541  12.395 -36.465  1.00 93.74           H  
ATOM   2418  CD  GLN A 151       8.609  14.102 -37.194  1.00 93.74           C  
ATOM   2419  NE2 GLN A 151       7.674  14.995 -37.319  1.00 93.74           N  
ATOM   2420 HE21 GLN A 151       6.773  14.902 -36.873  1.00 93.74           H  
ATOM   2421 HE22 GLN A 151       7.824  15.699 -38.027  1.00 93.74           H  
ATOM   2422  OE1 GLN A 151       9.587  14.240 -37.914  1.00 93.74           O  
ATOM   2423  N   PRO A 152      10.679   8.904 -36.745  1.00 92.86           N  
ATOM   2424  CA  PRO A 152      11.783   8.092 -37.256  1.00 92.86           C  
ATOM   2425  HA  PRO A 152      12.498   7.869 -36.464  1.00 92.86           H  
ATOM   2426  C   PRO A 152      12.521   8.827 -38.390  1.00 92.86           C  
ATOM   2427  CB  PRO A 152      11.108   6.792 -37.705  1.00 92.86           C  
ATOM   2428  HB2 PRO A 152      10.935   6.147 -36.844  1.00 92.86           H  
ATOM   2429  HB3 PRO A 152      11.683   6.256 -38.461  1.00 92.86           H  
ATOM   2430  O   PRO A 152      12.450   8.432 -39.550  1.00 92.86           O  
ATOM   2431  CG  PRO A 152       9.767   7.284 -38.245  1.00 92.86           C  
ATOM   2432  HG2 PRO A 152       9.894   7.674 -39.255  1.00 92.86           H  
ATOM   2433  HG3 PRO A 152       9.015   6.494 -38.243  1.00 92.86           H  
ATOM   2434  CD  PRO A 152       9.413   8.425 -37.290  1.00 92.86           C  
ATOM   2435  HD2 PRO A 152       8.889   9.215 -37.828  1.00 92.86           H  
ATOM   2436  HD3 PRO A 152       8.793   8.048 -36.476  1.00 92.86           H  
ATOM   2437  N   ASN A 153      13.163   9.958 -38.086  1.00 92.52           N  
ATOM   2438  H   ASN A 153      13.188  10.246 -37.118  1.00 92.52           H  
ATOM   2439  CA  ASN A 153      13.751  10.843 -39.102  1.00 92.52           C  
ATOM   2440  HA  ASN A 153      13.487  10.465 -40.089  1.00 92.52           H  
ATOM   2441  C   ASN A 153      15.290  10.872 -39.114  1.00 92.52           C  
ATOM   2442  CB  ASN A 153      13.103  12.237 -38.981  1.00 92.52           C  
ATOM   2443  HB2 ASN A 153      12.020  12.128 -39.041  1.00 92.52           H  
ATOM   2444  HB3 ASN A 153      13.430  12.854 -39.818  1.00 92.52           H  
ATOM   2445  O   ASN A 153      15.857  11.546 -39.976  1.00 92.52           O  
ATOM   2446  CG  ASN A 153      13.450  12.967 -37.697  1.00 92.52           C  
ATOM   2447  ND2 ASN A 153      12.696  13.978 -37.332  1.00 92.52           N  
ATOM   2448 HD21 ASN A 153      11.795  14.135 -37.761  1.00 92.52           H  
ATOM   2449 HD22 ASN A 153      12.940  14.369 -36.434  1.00 92.52           H  
ATOM   2450  OD1 ASN A 153      14.403  12.659 -37.011  1.00 92.52           O  
ATOM   2451  N   GLY A 154      15.950  10.177 -38.179  1.00 94.25           N  
ATOM   2452  H   GLY A 154      15.420   9.667 -37.487  1.00 94.25           H  
ATOM   2453  CA  GLY A 154      17.412  10.115 -38.090  1.00 94.25           C  
ATOM   2454  HA2 GLY A 154      17.695   9.355 -37.360  1.00 94.25           H  
ATOM   2455  HA3 GLY A 154      17.817   9.812 -39.055  1.00 94.25           H  
ATOM   2456  C   GLY A 154      18.085  11.434 -37.690  1.00 94.25           C  
ATOM   2457  O   GLY A 154      19.279  11.596 -37.922  1.00 94.25           O  
ATOM   2458  N   LYS A 155      17.341  12.413 -37.157  1.00 92.99           N  
ATOM   2459  H   LYS A 155      16.377  12.212 -36.935  1.00 92.99           H  
ATOM   2460  CA  LYS A 155      17.847  13.756 -36.820  1.00 92.99           C  
ATOM   2461  HA  LYS A 155      18.895  13.828 -37.110  1.00 92.99           H  
ATOM   2462  C   LYS A 155      17.799  14.017 -35.320  1.00 92.99           C  
ATOM   2463  CB  LYS A 155      17.046  14.832 -37.567  1.00 92.99           C  
ATOM   2464  HB2 LYS A 155      17.386  15.817 -37.247  1.00 92.99           H  
ATOM   2465  HB3 LYS A 155      15.993  14.738 -37.304  1.00 92.99           H  
ATOM   2466  O   LYS A 155      17.054  13.379 -34.593  1.00 92.99           O  
ATOM   2467  CG  LYS A 155      17.217  14.727 -39.085  1.00 92.99           C  
ATOM   2468  HG2 LYS A 155      16.920  13.733 -39.420  1.00 92.99           H  
ATOM   2469  HG3 LYS A 155      18.265  14.883 -39.341  1.00 92.99           H  
ATOM   2470  CD  LYS A 155      16.352  15.766 -39.795  1.00 92.99           C  
ATOM   2471  HD2 LYS A 155      16.692  16.765 -39.524  1.00 92.99           H  
ATOM   2472  HD3 LYS A 155      15.315  15.633 -39.489  1.00 92.99           H  
ATOM   2473  CE  LYS A 155      16.486  15.541 -41.300  1.00 92.99           C  
ATOM   2474  HE2 LYS A 155      16.188  14.514 -41.515  1.00 92.99           H  
ATOM   2475  HE3 LYS A 155      17.536  15.640 -41.574  1.00 92.99           H  
ATOM   2476  NZ  LYS A 155      15.649  16.497 -42.058  1.00 92.99           N  
ATOM   2477  HZ1 LYS A 155      14.683  16.379 -41.789  1.00 92.99           H  
ATOM   2478  HZ2 LYS A 155      15.941  17.443 -41.855  1.00 92.99           H  
ATOM   2479  HZ3 LYS A 155      15.739  16.316 -43.047  1.00 92.99           H  
ATOM   2480  N   GLU A 156      18.558  15.010 -34.874  1.00 96.21           N  
ATOM   2481  H   GLU A 156      19.187  15.471 -35.516  1.00 96.21           H  
ATOM   2482  CA  GLU A 156      18.477  15.537 -33.508  1.00 96.21           C  
ATOM   2483  HA  GLU A 156      18.820  14.777 -32.805  1.00 96.21           H  
ATOM   2484  C   GLU A 156      17.038  15.920 -33.114  1.00 96.21           C  
ATOM   2485  CB  GLU A 156      19.394  16.763 -33.393  1.00 96.21           C  
ATOM   2486  HB2 GLU A 156      19.136  17.463 -34.188  1.00 96.21           H  
ATOM   2487  HB3 GLU A 156      19.216  17.259 -32.440  1.00 96.21           H  
ATOM   2488  O   GLU A 156      16.164  16.126 -33.969  1.00 96.21           O  
ATOM   2489  CG  GLU A 156      20.886  16.407 -33.490  1.00 96.21           C  
ATOM   2490  HG2 GLU A 156      21.120  15.689 -32.704  1.00 96.21           H  
ATOM   2491  HG3 GLU A 156      21.079  15.936 -34.453  1.00 96.21           H  
ATOM   2492  CD  GLU A 156      21.805  17.637 -33.345  1.00 96.21           C  
ATOM   2493  OE1 GLU A 156      23.027  17.444 -33.162  1.00 96.21           O  
ATOM   2494  OE2 GLU A 156      21.316  18.788 -33.455  1.00 96.21           O  
ATOM   2495  N   LEU A 157      16.793  16.043 -31.807  1.00 96.30           N  
ATOM   2496  H   LEU A 157      17.576  16.054 -31.169  1.00 96.30           H  
ATOM   2497  CA  LEU A 157      15.471  16.368 -31.282  1.00 96.30           C  
ATOM   2498  HA  LEU A 157      14.770  15.600 -31.611  1.00 96.30           H  
ATOM   2499  C   LEU A 157      14.983  17.707 -31.841  1.00 96.30           C  
ATOM   2500  CB  LEU A 157      15.519  16.404 -29.747  1.00 96.30           C  
ATOM   2501  HB2 LEU A 157      14.593  16.841 -29.374  1.00 96.30           H  
ATOM   2502  HB3 LEU A 157      16.338  17.060 -29.452  1.00 96.30           H  
ATOM   2503  O   LEU A 157      15.708  18.707 -31.867  1.00 96.30           O  
ATOM   2504  CG  LEU A 157      15.714  15.034 -29.079  1.00 96.30           C  
ATOM   2505  HG  LEU A 157      16.608  14.548 -29.469  1.00 96.30           H  
ATOM   2506  CD1 LEU A 157      15.882  15.247 -27.577  1.00 96.30           C  
ATOM   2507 HD11 LEU A 157      14.968  15.675 -27.164  1.00 96.30           H  
ATOM   2508 HD12 LEU A 157      16.715  15.927 -27.399  1.00 96.30           H  
ATOM   2509 HD13 LEU A 157      16.105  14.293 -27.100  1.00 96.30           H  
ATOM   2510  CD2 LEU A 157      14.502  14.118 -29.276  1.00 96.30           C  
ATOM   2511 HD21 LEU A 157      14.653  13.189 -28.725  1.00 96.30           H  
ATOM   2512 HD22 LEU A 157      14.391  13.871 -30.332  1.00 96.30           H  
ATOM   2513 HD23 LEU A 157      13.594  14.605 -28.920  1.00 96.30           H  
ATOM   2514  N   SER A 158      13.717  17.766 -32.262  1.00 95.72           N  
ATOM   2515  H   SER A 158      13.115  16.961 -32.163  1.00 95.72           H  
ATOM   2516  CA  SER A 158      13.159  19.037 -32.711  1.00 95.72           C  
ATOM   2517  HA  SER A 158      13.848  19.450 -33.447  1.00 95.72           H  
ATOM   2518  C   SER A 158      13.071  20.018 -31.540  1.00 95.72           C  
ATOM   2519  CB  SER A 158      11.807  18.847 -33.401  1.00 95.72           C  
ATOM   2520  HB2 SER A 158      11.854  17.994 -34.078  1.00 95.72           H  
ATOM   2521  HB3 SER A 158      11.583  19.740 -33.984  1.00 95.72           H  
ATOM   2522  O   SER A 158      12.994  19.636 -30.372  1.00 95.72           O  
ATOM   2523  OG  SER A 158      10.775  18.656 -32.461  1.00 95.72           O  
ATOM   2524  HG  SER A 158      10.819  17.730 -32.212  1.00 95.72           H  
ATOM   2525  N   ARG A 159      12.997  21.322 -31.834  1.00 94.97           N  
ATOM   2526  H   ARG A 159      13.136  21.598 -32.796  1.00 94.97           H  
ATOM   2527  CA  ARG A 159      12.787  22.341 -30.792  1.00 94.97           C  
ATOM   2528  HA  ARG A 159      13.634  22.301 -30.107  1.00 94.97           H  
ATOM   2529  C   ARG A 159      11.541  22.055 -29.943  1.00 94.97           C  
ATOM   2530  CB  ARG A 159      12.717  23.726 -31.446  1.00 94.97           C  
ATOM   2531  HB2 ARG A 159      13.625  23.884 -32.028  1.00 94.97           H  
ATOM   2532  HB3 ARG A 159      11.860  23.765 -32.119  1.00 94.97           H  
ATOM   2533  O   ARG A 159      11.542  22.354 -28.752  1.00 94.97           O  
ATOM   2534  CG  ARG A 159      12.596  24.844 -30.401  1.00 94.97           C  
ATOM   2535  HG2 ARG A 159      13.442  24.794 -29.715  1.00 94.97           H  
ATOM   2536  HG3 ARG A 159      11.671  24.729 -29.836  1.00 94.97           H  
ATOM   2537  CD  ARG A 159      12.572  26.208 -31.087  1.00 94.97           C  
ATOM   2538  HD2 ARG A 159      13.507  26.346 -31.630  1.00 94.97           H  
ATOM   2539  HD3 ARG A 159      11.742  26.228 -31.793  1.00 94.97           H  
ATOM   2540  NE  ARG A 159      12.409  27.284 -30.096  1.00 94.97           N  
ATOM   2541  HE  ARG A 159      12.465  27.007 -29.126  1.00 94.97           H  
ATOM   2542  NH1 ARG A 159      12.138  29.010 -31.583  1.00 94.97           N  
ATOM   2543 HH11 ARG A 159      12.242  28.351 -32.340  1.00 94.97           H  
ATOM   2544 HH12 ARG A 159      11.970  29.988 -31.773  1.00 94.97           H  
ATOM   2545  NH2 ARG A 159      12.079  29.414 -29.384  1.00 94.97           N  
ATOM   2546 HH21 ARG A 159      11.929  30.394 -29.579  1.00 94.97           H  
ATOM   2547 HH22 ARG A 159      12.145  29.085 -28.432  1.00 94.97           H  
ATOM   2548  CZ  ARG A 159      12.210  28.561 -30.359  1.00 94.97           C  
ATOM   2549  N   LEU A 160      10.489  21.496 -30.546  1.00 95.38           N  
ATOM   2550  H   LEU A 160      10.610  21.149 -31.487  1.00 95.38           H  
ATOM   2551  CA  LEU A 160       9.288  21.091 -29.819  1.00 95.38           C  
ATOM   2552  HA  LEU A 160       8.948  21.932 -29.215  1.00 95.38           H  
ATOM   2553  C   LEU A 160       9.590  19.935 -28.861  1.00 95.38           C  
ATOM   2554  CB  LEU A 160       8.182  20.714 -30.820  1.00 95.38           C  
ATOM   2555  HB2 LEU A 160       7.908  21.598 -31.395  1.00 95.38           H  
ATOM   2556  HB3 LEU A 160       8.573  19.965 -31.509  1.00 95.38           H  
ATOM   2557  O   LEU A 160       9.188  20.011 -27.700  1.00 95.38           O  
ATOM   2558  CG  LEU A 160       6.922  20.128 -30.153  1.00 95.38           C  
ATOM   2559  HG  LEU A 160       7.176  19.219 -29.609  1.00 95.38           H  
ATOM   2560  CD1 LEU A 160       6.270  21.113 -29.180  1.00 95.38           C  
ATOM   2561 HD11 LEU A 160       6.006  22.030 -29.708  1.00 95.38           H  
ATOM   2562 HD12 LEU A 160       6.951  21.340 -28.360  1.00 95.38           H  
ATOM   2563 HD13 LEU A 160       5.378  20.650 -28.757  1.00 95.38           H  
ATOM   2564  CD2 LEU A 160       5.904  19.756 -31.226  1.00 95.38           C  
ATOM   2565 HD21 LEU A 160       5.004  19.359 -30.756  1.00 95.38           H  
ATOM   2566 HD22 LEU A 160       6.326  18.977 -31.861  1.00 95.38           H  
ATOM   2567 HD23 LEU A 160       5.658  20.625 -31.836  1.00 95.38           H  
ATOM   2568  N   ASP A 161      10.312  18.916 -29.330  1.00 96.49           N  
ATOM   2569  H   ASP A 161      10.605  18.915 -30.297  1.00 96.49           H  
ATOM   2570  CA  ASP A 161      10.673  17.755 -28.515  1.00 96.49           C  
ATOM   2571  HA  ASP A 161       9.758  17.326 -28.108  1.00 96.49           H  
ATOM   2572  C   ASP A 161      11.535  18.174 -27.325  1.00 96.49           C  
ATOM   2573  CB  ASP A 161      11.374  16.666 -29.342  1.00 96.49           C  
ATOM   2574  HB2 ASP A 161      12.346  17.039 -29.662  1.00 96.49           H  
ATOM   2575  HB3 ASP A 161      11.536  15.797 -28.704  1.00 96.49           H  
ATOM   2576  O   ASP A 161      11.227  17.818 -26.192  1.00 96.49           O  
ATOM   2577  CG  ASP A 161      10.580  16.226 -30.573  1.00 96.49           C  
ATOM   2578  OD1 ASP A 161      11.190  16.223 -31.667  1.00 96.49           O  
ATOM   2579  OD2 ASP A 161       9.355  16.022 -30.467  1.00 96.49           O  
ATOM   2580  N   VAL A 162      12.538  19.029 -27.550  1.00 97.15           N  
ATOM   2581  H   VAL A 162      12.749  19.256 -28.511  1.00 97.15           H  
ATOM   2582  CA  VAL A 162      13.398  19.566 -26.484  1.00 97.15           C  
ATOM   2583  HA  VAL A 162      13.859  18.722 -25.971  1.00 97.15           H  
ATOM   2584  C   VAL A 162      12.584  20.343 -25.444  1.00 97.15           C  
ATOM   2585  CB  VAL A 162      14.522  20.443 -27.077  1.00 97.15           C  
ATOM   2586  HB  VAL A 162      14.074  21.219 -27.697  1.00 97.15           H  
ATOM   2587  O   VAL A 162      12.725  20.107 -24.244  1.00 97.15           O  
ATOM   2588  CG1 VAL A 162      15.377  21.129 -26.001  1.00 97.15           C  
ATOM   2589 HG11 VAL A 162      16.161  21.714 -26.482  1.00 97.15           H  
ATOM   2590 HG12 VAL A 162      14.771  21.803 -25.395  1.00 97.15           H  
ATOM   2591 HG13 VAL A 162      15.847  20.380 -25.364  1.00 97.15           H  
ATOM   2592  CG2 VAL A 162      15.472  19.612 -27.945  1.00 97.15           C  
ATOM   2593 HG21 VAL A 162      15.929  18.817 -27.356  1.00 97.15           H  
ATOM   2594 HG22 VAL A 162      16.261  20.239 -28.358  1.00 97.15           H  
ATOM   2595 HG23 VAL A 162      14.936  19.162 -28.781  1.00 97.15           H  
ATOM   2596  N   GLU A 163      11.710  21.264 -25.866  1.00 96.75           N  
ATOM   2597  H   GLU A 163      11.607  21.409 -26.860  1.00 96.75           H  
ATOM   2598  CA  GLU A 163      10.898  22.062 -24.936  1.00 96.75           C  
ATOM   2599  HA  GLU A 163      11.559  22.499 -24.187  1.00 96.75           H  
ATOM   2600  C   GLU A 163       9.867  21.210 -24.173  1.00 96.75           C  
ATOM   2601  CB  GLU A 163      10.181  23.200 -25.684  1.00 96.75           C  
ATOM   2602  HB2 GLU A 163       9.651  22.775 -26.537  1.00 96.75           H  
ATOM   2603  HB3 GLU A 163       9.430  23.641 -25.029  1.00 96.75           H  
ATOM   2604  O   GLU A 163       9.603  21.476 -22.993  1.00 96.75           O  
ATOM   2605  CG  GLU A 163      11.106  24.323 -26.191  1.00 96.75           C  
ATOM   2606  HG2 GLU A 163      10.525  24.966 -26.852  1.00 96.75           H  
ATOM   2607  HG3 GLU A 163      11.911  23.888 -26.784  1.00 96.75           H  
ATOM   2608  CD  GLU A 163      11.724  25.201 -25.090  1.00 96.75           C  
ATOM   2609  OE1 GLU A 163      12.862  25.673 -25.286  1.00 96.75           O  
ATOM   2610  OE2 GLU A 163      11.054  25.466 -24.058  1.00 96.75           O  
ATOM   2611  N   ALA A 164       9.292  20.193 -24.822  1.00 97.12           N  
ATOM   2612  H   ALA A 164       9.557  20.020 -25.781  1.00 97.12           H  
ATOM   2613  CA  ALA A 164       8.339  19.277 -24.209  1.00 97.12           C  
ATOM   2614  HA  ALA A 164       7.607  19.859 -23.649  1.00 97.12           H  
ATOM   2615  C   ALA A 164       9.032  18.336 -23.216  1.00 97.12           C  
ATOM   2616  CB  ALA A 164       7.599  18.510 -25.310  1.00 97.12           C  
ATOM   2617  HB1 ALA A 164       8.309  17.915 -25.884  1.00 97.12           H  
ATOM   2618  HB2 ALA A 164       7.107  19.213 -25.982  1.00 97.12           H  
ATOM   2619  HB3 ALA A 164       6.855  17.851 -24.865  1.00 97.12           H  
ATOM   2620  O   ALA A 164       8.665  18.330 -22.041  1.00 97.12           O  
ATOM   2621  N   LEU A 165      10.063  17.603 -23.652  1.00 97.29           N  
ATOM   2622  H   LEU A 165      10.348  17.695 -24.616  1.00 97.29           H  
ATOM   2623  CA  LEU A 165      10.805  16.651 -22.822  1.00 97.29           C  
ATOM   2624  HA  LEU A 165      10.118  15.885 -22.463  1.00 97.29           H  
ATOM   2625  C   LEU A 165      11.373  17.335 -21.581  1.00 97.29           C  
ATOM   2626  CB  LEU A 165      11.919  15.978 -23.644  1.00 97.29           C  
ATOM   2627  HB2 LEU A 165      12.494  16.750 -24.156  1.00 97.29           H  
ATOM   2628  HB3 LEU A 165      12.599  15.467 -22.962  1.00 97.29           H  
ATOM   2629  O   LEU A 165      11.113  16.859 -20.480  1.00 97.29           O  
ATOM   2630  CG  LEU A 165      11.412  14.950 -24.675  1.00 97.29           C  
ATOM   2631  HG  LEU A 165      10.635  15.396 -25.296  1.00 97.29           H  
ATOM   2632  CD1 LEU A 165      12.565  14.515 -25.577  1.00 97.29           C  
ATOM   2633 HD11 LEU A 165      12.209  13.789 -26.309  1.00 97.29           H  
ATOM   2634 HD12 LEU A 165      12.943  15.385 -26.113  1.00 97.29           H  
ATOM   2635 HD13 LEU A 165      13.365  14.073 -24.984  1.00 97.29           H  
ATOM   2636  CD2 LEU A 165      10.837  13.704 -23.998  1.00 97.29           C  
ATOM   2637 HD21 LEU A 165      11.570  13.273 -23.316  1.00 97.29           H  
ATOM   2638 HD22 LEU A 165       9.924  13.956 -23.457  1.00 97.29           H  
ATOM   2639 HD23 LEU A 165      10.583  12.964 -24.757  1.00 97.29           H  
ATOM   2640  N   LYS A 166      11.986  18.521 -21.729  1.00 96.75           N  
ATOM   2641  H   LYS A 166      12.168  18.839 -22.670  1.00 96.75           H  
ATOM   2642  CA  LYS A 166      12.508  19.313 -20.601  1.00 96.75           C  
ATOM   2643  HA  LYS A 166      13.344  18.769 -20.162  1.00 96.75           H  
ATOM   2644  C   LYS A 166      11.491  19.516 -19.478  1.00 96.75           C  
ATOM   2645  CB  LYS A 166      12.990  20.675 -21.126  1.00 96.75           C  
ATOM   2646  HB2 LYS A 166      13.691  20.513 -21.945  1.00 96.75           H  
ATOM   2647  HB3 LYS A 166      12.143  21.242 -21.512  1.00 96.75           H  
ATOM   2648  O   LYS A 166      11.863  19.546 -18.313  1.00 96.75           O  
ATOM   2649  CG  LYS A 166      13.698  21.484 -20.032  1.00 96.75           C  
ATOM   2650  HG2 LYS A 166      12.982  21.780 -19.265  1.00 96.75           H  
ATOM   2651  HG3 LYS A 166      14.473  20.867 -19.578  1.00 96.75           H  
ATOM   2652  CD  LYS A 166      14.339  22.740 -20.620  1.00 96.75           C  
ATOM   2653  HD2 LYS A 166      13.567  23.375 -21.056  1.00 96.75           H  
ATOM   2654  HD3 LYS A 166      15.045  22.445 -21.397  1.00 96.75           H  
ATOM   2655  CE  LYS A 166      15.073  23.483 -19.504  1.00 96.75           C  
ATOM   2656  HE2 LYS A 166      14.347  23.808 -18.759  1.00 96.75           H  
ATOM   2657  HE3 LYS A 166      15.752  22.782 -19.017  1.00 96.75           H  
ATOM   2658  NZ  LYS A 166      15.831  24.633 -20.049  1.00 96.75           N  
ATOM   2659  HZ1 LYS A 166      16.319  25.114 -19.307  1.00 96.75           H  
ATOM   2660  HZ2 LYS A 166      15.211  25.270 -20.529  1.00 96.75           H  
ATOM   2661  HZ3 LYS A 166      16.514  24.295 -20.712  1.00 96.75           H  
ATOM   2662  N   ARG A 167      10.212  19.699 -19.817  1.00 96.83           N  
ATOM   2663  H   ARG A 167       9.974  19.575 -20.790  1.00 96.83           H  
ATOM   2664  CA  ARG A 167       9.148  19.971 -18.839  1.00 96.83           C  
ATOM   2665  HA  ARG A 167       9.582  20.410 -17.940  1.00 96.83           H  
ATOM   2666  C   ARG A 167       8.445  18.709 -18.369  1.00 96.83           C  
ATOM   2667  CB  ARG A 167       8.140  20.946 -19.443  1.00 96.83           C  
ATOM   2668  HB2 ARG A 167       7.280  21.026 -18.779  1.00 96.83           H  
ATOM   2669  HB3 ARG A 167       7.806  20.564 -20.407  1.00 96.83           H  
ATOM   2670  O   ARG A 167       8.039  18.655 -17.213  1.00 96.83           O  
ATOM   2671  CG  ARG A 167       8.762  22.334 -19.610  1.00 96.83           C  
ATOM   2672  HG2 ARG A 167       9.712  22.257 -20.139  1.00 96.83           H  
ATOM   2673  HG3 ARG A 167       8.936  22.779 -18.630  1.00 96.83           H  
ATOM   2674  CD  ARG A 167       7.796  23.194 -20.413  1.00 96.83           C  
ATOM   2675  HD2 ARG A 167       7.624  22.727 -21.383  1.00 96.83           H  
ATOM   2676  HD3 ARG A 167       6.851  23.220 -19.870  1.00 96.83           H  
ATOM   2677  NE  ARG A 167       8.280  24.571 -20.607  1.00 96.83           N  
ATOM   2678  HE  ARG A 167       7.691  25.311 -20.253  1.00 96.83           H  
ATOM   2679  NH1 ARG A 167       9.967  24.065 -22.074  1.00 96.83           N  
ATOM   2680 HH11 ARG A 167      10.552  24.424 -22.815  1.00 96.83           H  
ATOM   2681 HH12 ARG A 167       9.725  23.084 -22.092  1.00 96.83           H  
ATOM   2682  NH2 ARG A 167       9.513  26.165 -21.709  1.00 96.83           N  
ATOM   2683 HH21 ARG A 167       8.975  26.929 -21.326  1.00 96.83           H  
ATOM   2684 HH22 ARG A 167      10.160  26.289 -22.475  1.00 96.83           H  
ATOM   2685  CZ  ARG A 167       9.240  24.924 -21.440  1.00 96.83           C  
ATOM   2686  N   LEU A 168       8.267  17.726 -19.249  1.00 97.24           N  
ATOM   2687  H   LEU A 168       8.640  17.842 -20.180  1.00 97.24           H  
ATOM   2688  CA  LEU A 168       7.562  16.485 -18.933  1.00 97.24           C  
ATOM   2689  HA  LEU A 168       6.668  16.724 -18.356  1.00 97.24           H  
ATOM   2690  C   LEU A 168       8.401  15.577 -18.026  1.00 97.24           C  
ATOM   2691  CB  LEU A 168       7.126  15.781 -20.231  1.00 97.24           C  
ATOM   2692  HB2 LEU A 168       6.711  14.808 -19.968  1.00 97.24           H  
ATOM   2693  HB3 LEU A 168       8.009  15.608 -20.847  1.00 97.24           H  
ATOM   2694  O   LEU A 168       7.858  15.038 -17.065  1.00 97.24           O  
ATOM   2695  CG  LEU A 168       6.074  16.540 -21.067  1.00 97.24           C  
ATOM   2696  HG  LEU A 168       6.457  17.519 -21.352  1.00 97.24           H  
ATOM   2697  CD1 LEU A 168       5.764  15.756 -22.344  1.00 97.24           C  
ATOM   2698 HD11 LEU A 168       6.682  15.616 -22.917  1.00 97.24           H  
ATOM   2699 HD12 LEU A 168       5.050  16.305 -22.957  1.00 97.24           H  
ATOM   2700 HD13 LEU A 168       5.349  14.780 -22.094  1.00 97.24           H  
ATOM   2701  CD2 LEU A 168       4.760  16.772 -20.319  1.00 97.24           C  
ATOM   2702 HD21 LEU A 168       4.332  15.815 -20.020  1.00 97.24           H  
ATOM   2703 HD22 LEU A 168       4.064  17.295 -20.974  1.00 97.24           H  
ATOM   2704 HD23 LEU A 168       4.929  17.389 -19.436  1.00 97.24           H  
ATOM   2705  N   THR A 169       9.720  15.487 -18.242  1.00 97.18           N  
ATOM   2706  H   THR A 169      10.133  15.970 -19.027  1.00 97.18           H  
ATOM   2707  CA  THR A 169      10.618  14.651 -17.417  1.00 97.18           C  
ATOM   2708  HA  THR A 169      10.200  13.646 -17.353  1.00 97.18           H  
ATOM   2709  C   THR A 169      10.771  15.145 -15.977  1.00 97.18           C  
ATOM   2710  CB  THR A 169      12.019  14.537 -18.041  1.00 97.18           C  
ATOM   2711  HB  THR A 169      12.648  13.942 -17.379  1.00 97.18           H  
ATOM   2712  O   THR A 169      11.263  14.421 -15.119  1.00 97.18           O  
ATOM   2713  CG2 THR A 169      11.985  13.850 -19.403  1.00 97.18           C  
ATOM   2714 HG21 THR A 169      12.971  13.912 -19.863  1.00 97.18           H  
ATOM   2715 HG22 THR A 169      11.258  14.315 -20.069  1.00 97.18           H  
ATOM   2716 HG23 THR A 169      11.727  12.801 -19.259  1.00 97.18           H  
ATOM   2717  OG1 THR A 169      12.638  15.797 -18.203  1.00 97.18           O  
ATOM   2718  HG1 THR A 169      12.560  16.299 -17.389  1.00 97.18           H  
ATOM   2719  N   GLU A 170      10.373  16.388 -15.686  1.00 95.91           N  
ATOM   2720  H   GLU A 170       9.994  16.953 -16.432  1.00 95.91           H  
ATOM   2721  CA  GLU A 170      10.392  16.954 -14.329  1.00 95.91           C  
ATOM   2722  HA  GLU A 170      11.230  16.537 -13.771  1.00 95.91           H  
ATOM   2723  C   GLU A 170       9.124  16.645 -13.515  1.00 95.91           C  
ATOM   2724  CB  GLU A 170      10.566  18.479 -14.407  1.00 95.91           C  
ATOM   2725  HB2 GLU A 170       9.799  18.889 -15.063  1.00 95.91           H  
ATOM   2726  HB3 GLU A 170      10.418  18.894 -13.410  1.00 95.91           H  
ATOM   2727  O   GLU A 170       9.086  16.931 -12.313  1.00 95.91           O  
ATOM   2728  CG  GLU A 170      11.951  18.929 -14.892  1.00 95.91           C  
ATOM   2729  HG2 GLU A 170      12.112  18.567 -15.908  1.00 95.91           H  
ATOM   2730  HG3 GLU A 170      12.703  18.469 -14.251  1.00 95.91           H  
ATOM   2731  CD  GLU A 170      12.118  20.462 -14.844  1.00 95.91           C  
ATOM   2732  OE1 GLU A 170      13.277  20.925 -14.955  1.00 95.91           O  
ATOM   2733  OE2 GLU A 170      11.108  21.182 -14.635  1.00 95.91           O  
ATOM   2734  N   ILE A 171       8.063  16.148 -14.161  1.00 96.87           N  
ATOM   2735  H   ILE A 171       8.168  15.907 -15.136  1.00 96.87           H  
ATOM   2736  CA  ILE A 171       6.730  16.022 -13.549  1.00 96.87           C  
ATOM   2737  HA  ILE A 171       6.840  16.083 -12.467  1.00 96.87           H  
ATOM   2738  C   ILE A 171       6.048  14.670 -13.785  1.00 96.87           C  
ATOM   2739  CB  ILE A 171       5.804  17.182 -13.995  1.00 96.87           C  
ATOM   2740  HB  ILE A 171       4.874  17.087 -13.435  1.00 96.87           H  
ATOM   2741  O   ILE A 171       4.955  14.471 -13.260  1.00 96.87           O  
ATOM   2742  CG1 ILE A 171       5.453  17.084 -15.498  1.00 96.87           C  
ATOM   2743 HG12 ILE A 171       6.369  17.138 -16.087  1.00 96.87           H  
ATOM   2744 HG13 ILE A 171       4.990  16.118 -15.700  1.00 96.87           H  
ATOM   2745  CG2 ILE A 171       6.405  18.555 -13.633  1.00 96.87           C  
ATOM   2746 HG21 ILE A 171       6.772  18.530 -12.606  1.00 96.87           H  
ATOM   2747 HG22 ILE A 171       7.240  18.778 -14.297  1.00 96.87           H  
ATOM   2748 HG23 ILE A 171       5.648  19.334 -13.727  1.00 96.87           H  
ATOM   2749  CD1 ILE A 171       4.488  18.167 -15.991  1.00 96.87           C  
ATOM   2750 HD11 ILE A 171       4.982  19.138 -15.976  1.00 96.87           H  
ATOM   2751 HD12 ILE A 171       3.599  18.191 -15.361  1.00 96.87           H  
ATOM   2752 HD13 ILE A 171       4.196  17.943 -17.017  1.00 96.87           H  
ATOM   2753  N   ALA A 172       6.624  13.781 -14.595  1.00 97.56           N  
ATOM   2754  H   ALA A 172       7.514  13.998 -15.019  1.00 97.56           H  
ATOM   2755  CA  ALA A 172       6.074  12.460 -14.883  1.00 97.56           C  
ATOM   2756  HA  ALA A 172       5.635  12.048 -13.974  1.00 97.56           H  
ATOM   2757  C   ALA A 172       7.161  11.487 -15.373  1.00 97.56           C  
ATOM   2758  CB  ALA A 172       4.978  12.615 -15.943  1.00 97.56           C  
ATOM   2759  HB1 ALA A 172       5.410  13.056 -16.841  1.00 97.56           H  
ATOM   2760  HB2 ALA A 172       4.182  13.258 -15.568  1.00 97.56           H  
ATOM   2761  HB3 ALA A 172       4.553  11.640 -16.184  1.00 97.56           H  
ATOM   2762  O   ALA A 172       8.228  11.902 -15.831  1.00 97.56           O  
ATOM   2763  N   ASN A 173       6.861  10.186 -15.322  1.00 97.72           N  
ATOM   2764  H   ASN A 173       5.983   9.902 -14.911  1.00 97.72           H  
ATOM   2765  CA  ASN A 173       7.715   9.137 -15.879  1.00 97.72           C  
ATOM   2766  HA  ASN A 173       8.751   9.321 -15.596  1.00 97.72           H  
ATOM   2767  C   ASN A 173       7.610   9.142 -17.407  1.00 97.72           C  
ATOM   2768  CB  ASN A 173       7.292   7.778 -15.306  1.00 97.72           C  
ATOM   2769  HB2 ASN A 173       7.931   6.995 -15.716  1.00 97.72           H  
ATOM   2770  HB3 ASN A 173       6.267   7.559 -15.606  1.00 97.72           H  
ATOM   2771  O   ASN A 173       6.606   8.696 -17.963  1.00 97.72           O  
ATOM   2772  CG  ASN A 173       7.399   7.711 -13.801  1.00 97.72           C  
ATOM   2773  ND2 ASN A 173       6.427   7.136 -13.147  1.00 97.72           N  
ATOM   2774 HD21 ASN A 173       5.609   6.780 -13.622  1.00 97.72           H  
ATOM   2775 HD22 ASN A 173       6.607   6.876 -12.188  1.00 97.72           H  
ATOM   2776  OD1 ASN A 173       8.331   8.224 -13.206  1.00 97.72           O  
ATOM   2777  N   VAL A 174       8.625   9.670 -18.089  1.00 97.73           N  
ATOM   2778  H   VAL A 174       9.413  10.034 -17.572  1.00 97.73           H  
ATOM   2779  CA  VAL A 174       8.661   9.737 -19.556  1.00 97.73           C  
ATOM   2780  HA  VAL A 174       7.646   9.640 -19.942  1.00 97.73           H  
ATOM   2781  C   VAL A 174       9.478   8.576 -20.106  1.00 97.73           C  
ATOM   2782  CB  VAL A 174       9.209  11.084 -20.053  1.00 97.73           C  
ATOM   2783  HB  VAL A 174      10.238  11.195 -19.711  1.00 97.73           H  
ATOM   2784  O   VAL A 174      10.633   8.397 -19.721  1.00 97.73           O  
ATOM   2785  CG1 VAL A 174       9.186  11.168 -21.584  1.00 97.73           C  
ATOM   2786 HG11 VAL A 174       9.523  12.154 -21.904  1.00 97.73           H  
ATOM   2787 HG12 VAL A 174       8.176  10.993 -21.952  1.00 97.73           H  
ATOM   2788 HG13 VAL A 174       9.861  10.429 -22.015  1.00 97.73           H  
ATOM   2789  CG2 VAL A 174       8.383  12.264 -19.523  1.00 97.73           C  
ATOM   2790 HG21 VAL A 174       8.795  13.198 -19.907  1.00 97.73           H  
ATOM   2791 HG22 VAL A 174       7.346  12.166 -19.841  1.00 97.73           H  
ATOM   2792 HG23 VAL A 174       8.423  12.296 -18.434  1.00 97.73           H  
ATOM   2793  N   ILE A 175       8.880   7.835 -21.037  1.00 97.74           N  
ATOM   2794  H   ILE A 175       7.917   8.046 -21.258  1.00 97.74           H  
ATOM   2795  CA  ILE A 175       9.477   6.716 -21.765  1.00 97.74           C  
ATOM   2796  HA  ILE A 175      10.505   6.565 -21.437  1.00 97.74           H  
ATOM   2797  C   ILE A 175       9.455   7.075 -23.261  1.00 97.74           C  
ATOM   2798  CB  ILE A 175       8.717   5.406 -21.472  1.00 97.74           C  
ATOM   2799  HB  ILE A 175       7.690   5.530 -21.814  1.00 97.74           H  
ATOM   2800  O   ILE A 175       8.402   7.019 -23.904  1.00 97.74           O  
ATOM   2801  CG1 ILE A 175       8.689   5.085 -19.959  1.00 97.74           C  
ATOM   2802 HG12 ILE A 175       9.676   4.746 -19.644  1.00 97.74           H  
ATOM   2803 HG13 ILE A 175       8.447   5.977 -19.381  1.00 97.74           H  
ATOM   2804  CG2 ILE A 175       9.368   4.248 -22.255  1.00 97.74           C  
ATOM   2805 HG21 ILE A 175       9.332   4.437 -23.328  1.00 97.74           H  
ATOM   2806 HG22 ILE A 175       8.835   3.314 -22.075  1.00 97.74           H  
ATOM   2807 HG23 ILE A 175      10.408   4.129 -21.951  1.00 97.74           H  
ATOM   2808  CD1 ILE A 175       7.634   4.036 -19.585  1.00 97.74           C  
ATOM   2809 HD11 ILE A 175       7.669   3.856 -18.511  1.00 97.74           H  
ATOM   2810 HD12 ILE A 175       7.816   3.093 -20.100  1.00 97.74           H  
ATOM   2811 HD13 ILE A 175       6.642   4.402 -19.850  1.00 97.74           H  
ATOM   2812  N   PRO A 176      10.591   7.506 -23.827  1.00 97.00           N  
ATOM   2813  CA  PRO A 176      10.714   7.787 -25.251  1.00 97.00           C  
ATOM   2814  HA  PRO A 176       9.942   8.502 -25.532  1.00 97.00           H  
ATOM   2815  C   PRO A 176      10.580   6.523 -26.108  1.00 97.00           C  
ATOM   2816  CB  PRO A 176      12.086   8.444 -25.414  1.00 97.00           C  
ATOM   2817  HB2 PRO A 176      12.843   7.681 -25.596  1.00 97.00           H  
ATOM   2818  HB3 PRO A 176      12.085   9.197 -26.202  1.00 97.00           H  
ATOM   2819  O   PRO A 176      11.145   5.476 -25.787  1.00 97.00           O  
ATOM   2820  CG  PRO A 176      12.366   9.042 -24.041  1.00 97.00           C  
ATOM   2821  HG2 PRO A 176      13.432   9.167 -23.855  1.00 97.00           H  
ATOM   2822  HG3 PRO A 176      11.835   9.987 -23.932  1.00 97.00           H  
ATOM   2823  CD  PRO A 176      11.760   7.992 -23.121  1.00 97.00           C  
ATOM   2824  HD2 PRO A 176      12.461   7.172 -22.963  1.00 97.00           H  
ATOM   2825  HD3 PRO A 176      11.491   8.459 -22.173  1.00 97.00           H  
ATOM   2826  N   VAL A 177       9.874   6.640 -27.231  1.00 97.05           N  
ATOM   2827  H   VAL A 177       9.436   7.528 -27.430  1.00 97.05           H  
ATOM   2828  CA  VAL A 177       9.712   5.579 -28.234  1.00 97.05           C  
ATOM   2829  HA  VAL A 177      10.500   4.841 -28.085  1.00 97.05           H  
ATOM   2830  C   VAL A 177       9.895   6.160 -29.639  1.00 97.05           C  
ATOM   2831  CB  VAL A 177       8.360   4.840 -28.087  1.00 97.05           C  
ATOM   2832  HB  VAL A 177       8.362   4.003 -28.785  1.00 97.05           H  
ATOM   2833  O   VAL A 177       9.466   7.279 -29.903  1.00 97.05           O  
ATOM   2834  CG1 VAL A 177       8.156   4.266 -26.677  1.00 97.05           C  
ATOM   2835 HG11 VAL A 177       7.283   3.613 -26.665  1.00 97.05           H  
ATOM   2836 HG12 VAL A 177       8.009   5.068 -25.954  1.00 97.05           H  
ATOM   2837 HG13 VAL A 177       9.031   3.687 -26.383  1.00 97.05           H  
ATOM   2838  CG2 VAL A 177       7.133   5.706 -28.402  1.00 97.05           C  
ATOM   2839 HG21 VAL A 177       6.223   5.127 -28.244  1.00 97.05           H  
ATOM   2840 HG22 VAL A 177       7.114   6.584 -27.757  1.00 97.05           H  
ATOM   2841 HG23 VAL A 177       7.157   6.014 -29.447  1.00 97.05           H  
ATOM   2842  N   ILE A 178      10.516   5.426 -30.561  1.00 96.21           N  
ATOM   2843  H   ILE A 178      10.814   4.498 -30.297  1.00 96.21           H  
ATOM   2844  CA  ILE A 178      10.569   5.784 -31.985  1.00 96.21           C  
ATOM   2845  HA  ILE A 178      10.501   6.867 -32.091  1.00 96.21           H  
ATOM   2846  C   ILE A 178       9.346   5.159 -32.656  1.00 96.21           C  
ATOM   2847  CB  ILE A 178      11.896   5.344 -32.644  1.00 96.21           C  
ATOM   2848  HB  ILE A 178      12.009   4.267 -32.523  1.00 96.21           H  
ATOM   2849  O   ILE A 178       9.239   3.934 -32.750  1.00 96.21           O  
ATOM   2850  CG1 ILE A 178      13.119   6.025 -31.993  1.00 96.21           C  
ATOM   2851 HG12 ILE A 178      12.985   6.078 -30.912  1.00 96.21           H  
ATOM   2852 HG13 ILE A 178      13.206   7.049 -32.357  1.00 96.21           H  
ATOM   2853  CG2 ILE A 178      11.857   5.653 -34.153  1.00 96.21           C  
ATOM   2854 HG21 ILE A 178      11.627   6.706 -34.314  1.00 96.21           H  
ATOM   2855 HG22 ILE A 178      12.815   5.422 -34.620  1.00 96.21           H  
ATOM   2856 HG23 ILE A 178      11.097   5.046 -34.644  1.00 96.21           H  
ATOM   2857  CD1 ILE A 178      14.431   5.270 -32.246  1.00 96.21           C  
ATOM   2858 HD11 ILE A 178      14.420   4.325 -31.703  1.00 96.21           H  
ATOM   2859 HD12 ILE A 178      15.270   5.871 -31.895  1.00 96.21           H  
ATOM   2860 HD13 ILE A 178      14.572   5.065 -33.307  1.00 96.21           H  
ATOM   2861  N   GLY A 179       8.407   6.000 -33.091  1.00 91.54           N  
ATOM   2862  H   GLY A 179       8.598   6.991 -33.047  1.00 91.54           H  
ATOM   2863  CA  GLY A 179       7.184   5.546 -33.753  1.00 91.54           C  
ATOM   2864  HA2 GLY A 179       6.459   6.359 -33.782  1.00 91.54           H  
ATOM   2865  HA3 GLY A 179       6.757   4.716 -33.190  1.00 91.54           H  
ATOM   2866  C   GLY A 179       7.448   5.096 -35.187  1.00 91.54           C  
ATOM   2867  O   GLY A 179       8.275   5.695 -35.868  1.00 91.54           O  
ATOM   2868  N   LYS A 180       6.710   4.081 -35.660  1.00 89.17           N  
ATOM   2869  H   LYS A 180       6.126   3.587 -34.999  1.00 89.17           H  
ATOM   2870  CA  LYS A 180       6.862   3.516 -37.016  1.00 89.17           C  
ATOM   2871  HA  LYS A 180       6.314   2.576 -37.081  1.00 89.17           H  
ATOM   2872  C   LYS A 180       8.312   3.139 -37.326  1.00 89.17           C  
ATOM   2873  CB  LYS A 180       6.301   4.469 -38.080  1.00 89.17           C  
ATOM   2874  HB2 LYS A 180       6.783   5.442 -37.990  1.00 89.17           H  
ATOM   2875  HB3 LYS A 180       6.543   4.064 -39.063  1.00 89.17           H  
ATOM   2876  O   LYS A 180       8.865   3.507 -38.358  1.00 89.17           O  
ATOM   2877  CG  LYS A 180       4.786   4.634 -38.022  1.00 89.17           C  
ATOM   2878  HG2 LYS A 180       4.468   4.964 -37.033  1.00 89.17           H  
ATOM   2879  HG3 LYS A 180       4.321   3.676 -38.254  1.00 89.17           H  
ATOM   2880  CD  LYS A 180       4.395   5.682 -39.065  1.00 89.17           C  
ATOM   2881  HD2 LYS A 180       5.005   5.559 -39.960  1.00 89.17           H  
ATOM   2882  HD3 LYS A 180       4.576   6.672 -38.648  1.00 89.17           H  
ATOM   2883  CE  LYS A 180       2.931   5.519 -39.451  1.00 89.17           C  
ATOM   2884  HE2 LYS A 180       2.331   5.486 -38.542  1.00 89.17           H  
ATOM   2885  HE3 LYS A 180       2.822   4.568 -39.973  1.00 89.17           H  
ATOM   2886  NZ  LYS A 180       2.503   6.647 -40.307  1.00 89.17           N  
ATOM   2887  HZ1 LYS A 180       1.583   6.485 -40.692  1.00 89.17           H  
ATOM   2888  HZ2 LYS A 180       3.175   6.819 -41.041  1.00 89.17           H  
ATOM   2889  HZ3 LYS A 180       2.445   7.460 -39.710  1.00 89.17           H  
ATOM   2890  N   SER A 181       8.950   2.416 -36.412  1.00 92.72           N  
ATOM   2891  H   SER A 181       8.463   2.111 -35.581  1.00 92.72           H  
ATOM   2892  CA  SER A 181      10.350   2.028 -36.586  1.00 92.72           C  
ATOM   2893  HA  SER A 181      10.928   2.927 -36.797  1.00 92.72           H  
ATOM   2894  C   SER A 181      10.598   1.061 -37.750  1.00 92.72           C  
ATOM   2895  CB  SER A 181      10.885   1.422 -35.301  1.00 92.72           C  
ATOM   2896  HB2 SER A 181      10.767   2.136 -34.486  1.00 92.72           H  
ATOM   2897  HB3 SER A 181      11.943   1.210 -35.453  1.00 92.72           H  
ATOM   2898  O   SER A 181      11.755   0.796 -38.074  1.00 92.72           O  
ATOM   2899  OG  SER A 181      10.208   0.219 -34.993  1.00 92.72           O  
ATOM   2900  HG  SER A 181      10.596  -0.182 -34.211  1.00 92.72           H  
ATOM   2901  N   ASP A 182       9.538   0.566 -38.398  1.00 90.79           N  
ATOM   2902  H   ASP A 182       8.619   0.869 -38.108  1.00 90.79           H  
ATOM   2903  CA  ASP A 182       9.583  -0.189 -39.649  1.00 90.79           C  
ATOM   2904  HA  ASP A 182      10.245  -1.044 -39.514  1.00 90.79           H  
ATOM   2905  C   ASP A 182      10.142   0.611 -40.826  1.00 90.79           C  
ATOM   2906  CB  ASP A 182       8.181  -0.719 -40.010  1.00 90.79           C  
ATOM   2907  HB2 ASP A 182       7.914  -1.506 -39.305  1.00 90.79           H  
ATOM   2908  HB3 ASP A 182       8.264  -1.153 -41.007  1.00 90.79           H  
ATOM   2909  O   ASP A 182      10.525   0.033 -41.841  1.00 90.79           O  
ATOM   2910  CG  ASP A 182       7.002   0.263 -40.071  1.00 90.79           C  
ATOM   2911  OD1 ASP A 182       6.151   0.105 -40.984  1.00 90.79           O  
ATOM   2912  OD2 ASP A 182       6.855   1.094 -39.145  1.00 90.79           O  
ATOM   2913  N   THR A 183      10.194   1.937 -40.704  1.00 91.81           N  
ATOM   2914  H   THR A 183       9.822   2.373 -39.872  1.00 91.81           H  
ATOM   2915  CA  THR A 183      10.752   2.800 -41.745  1.00 91.81           C  
ATOM   2916  HA  THR A 183      10.522   2.360 -42.716  1.00 91.81           H  
ATOM   2917  C   THR A 183      12.272   2.922 -41.690  1.00 91.81           C  
ATOM   2918  CB  THR A 183      10.118   4.195 -41.717  1.00 91.81           C  
ATOM   2919  HB  THR A 183      10.473   4.755 -42.583  1.00 91.81           H  
ATOM   2920  O   THR A 183      12.836   3.518 -42.600  1.00 91.81           O  
ATOM   2921  CG2 THR A 183       8.589   4.142 -41.783  1.00 91.81           C  
ATOM   2922 HG21 THR A 183       8.187   3.651 -40.897  1.00 91.81           H  
ATOM   2923 HG22 THR A 183       8.282   3.588 -42.670  1.00 91.81           H  
ATOM   2924 HG23 THR A 183       8.198   5.158 -41.833  1.00 91.81           H  
ATOM   2925  OG1 THR A 183      10.472   4.910 -40.558  1.00 91.81           O  
ATOM   2926  HG1 THR A 183      11.414   5.091 -40.594  1.00 91.81           H  
ATOM   2927  N   LEU A 184      12.921   2.413 -40.639  1.00 92.21           N  
ATOM   2928  H   LEU A 184      12.400   1.857 -39.976  1.00 92.21           H  
ATOM   2929  CA  LEU A 184      14.371   2.469 -40.453  1.00 92.21           C  
ATOM   2930  HA  LEU A 184      14.823   3.115 -41.206  1.00 92.21           H  
ATOM   2931  C   LEU A 184      14.970   1.073 -40.633  1.00 92.21           C  
ATOM   2932  CB  LEU A 184      14.708   3.030 -39.057  1.00 92.21           C  
ATOM   2933  HB2 LEU A 184      14.313   2.341 -38.311  1.00 92.21           H  
ATOM   2934  HB3 LEU A 184      15.792   3.050 -38.946  1.00 92.21           H  
ATOM   2935  O   LEU A 184      14.430   0.084 -40.130  1.00 92.21           O  
ATOM   2936  CG  LEU A 184      14.157   4.436 -38.763  1.00 92.21           C  
ATOM   2937  HG  LEU A 184      13.073   4.428 -38.876  1.00 92.21           H  
ATOM   2938  CD1 LEU A 184      14.473   4.828 -37.318  1.00 92.21           C  
ATOM   2939 HD11 LEU A 184      14.053   5.810 -37.102  1.00 92.21           H  
ATOM   2940 HD12 LEU A 184      14.045   4.095 -36.635  1.00 92.21           H  
ATOM   2941 HD13 LEU A 184      15.554   4.864 -37.178  1.00 92.21           H  
ATOM   2942  CD2 LEU A 184      14.739   5.505 -39.687  1.00 92.21           C  
ATOM   2943 HD21 LEU A 184      15.825   5.521 -39.600  1.00 92.21           H  
ATOM   2944 HD22 LEU A 184      14.344   6.487 -39.425  1.00 92.21           H  
ATOM   2945 HD23 LEU A 184      14.476   5.291 -40.723  1.00 92.21           H  
ATOM   2946  N   THR A 185      16.115   0.995 -41.303  1.00 93.03           N  
ATOM   2947  H   THR A 185      16.492   1.843 -41.701  1.00 93.03           H  
ATOM   2948  CA  THR A 185      16.974  -0.193 -41.257  1.00 93.03           C  
ATOM   2949  HA  THR A 185      16.373  -1.064 -41.518  1.00 93.03           H  
ATOM   2950  C   THR A 185      17.515  -0.412 -39.842  1.00 93.03           C  
ATOM   2951  CB  THR A 185      18.134  -0.099 -42.257  1.00 93.03           C  
ATOM   2952  HB  THR A 185      18.741  -1.001 -42.176  1.00 93.03           H  
ATOM   2953  O   THR A 185      17.452   0.471 -38.984  1.00 93.03           O  
ATOM   2954  CG2 THR A 185      17.665   0.036 -43.704  1.00 93.03           C  
ATOM   2955 HG21 THR A 185      17.094   0.954 -43.838  1.00 93.03           H  
ATOM   2956 HG22 THR A 185      18.536   0.065 -44.360  1.00 93.03           H  
ATOM   2957 HG23 THR A 185      17.043  -0.819 -43.970  1.00 93.03           H  
ATOM   2958  OG1 THR A 185      18.938   1.005 -41.960  1.00 93.03           O  
ATOM   2959  HG1 THR A 185      18.440   1.785 -42.214  1.00 93.03           H  
ATOM   2960  N   LEU A 186      18.047  -1.604 -39.570  1.00 92.04           N  
ATOM   2961  H   LEU A 186      18.103  -2.302 -40.298  1.00 92.04           H  
ATOM   2962  CA  LEU A 186      18.639  -1.907 -38.263  1.00 92.04           C  
ATOM   2963  HA  LEU A 186      17.899  -1.717 -37.486  1.00 92.04           H  
ATOM   2964  C   LEU A 186      19.826  -0.984 -37.942  1.00 92.04           C  
ATOM   2965  CB  LEU A 186      19.055  -3.387 -38.224  1.00 92.04           C  
ATOM   2966  HB2 LEU A 186      19.744  -3.578 -39.046  1.00 92.04           H  
ATOM   2967  HB3 LEU A 186      19.595  -3.571 -37.295  1.00 92.04           H  
ATOM   2968  O   LEU A 186      19.953  -0.535 -36.801  1.00 92.04           O  
ATOM   2969  CG  LEU A 186      17.876  -4.375 -38.308  1.00 92.04           C  
ATOM   2970  HG  LEU A 186      17.295  -4.169 -39.207  1.00 92.04           H  
ATOM   2971  CD1 LEU A 186      18.400  -5.806 -38.408  1.00 92.04           C  
ATOM   2972 HD11 LEU A 186      18.986  -6.049 -37.521  1.00 92.04           H  
ATOM   2973 HD12 LEU A 186      17.562  -6.500 -38.477  1.00 92.04           H  
ATOM   2974 HD13 LEU A 186      19.028  -5.912 -39.293  1.00 92.04           H  
ATOM   2975  CD2 LEU A 186      16.952  -4.276 -37.093  1.00 92.04           C  
ATOM   2976 HD21 LEU A 186      17.506  -4.491 -36.180  1.00 92.04           H  
ATOM   2977 HD22 LEU A 186      16.146  -5.002 -37.200  1.00 92.04           H  
ATOM   2978 HD23 LEU A 186      16.503  -3.285 -37.030  1.00 92.04           H  
ATOM   2979  N   ASP A 187      20.628  -0.646 -38.954  1.00 94.82           N  
ATOM   2980  H   ASP A 187      20.499  -1.084 -39.855  1.00 94.82           H  
ATOM   2981  CA  ASP A 187      21.761   0.272 -38.818  1.00 94.82           C  
ATOM   2982  HA  ASP A 187      22.372  -0.040 -37.971  1.00 94.82           H  
ATOM   2983  C   ASP A 187      21.267   1.697 -38.527  1.00 94.82           C  
ATOM   2984  CB  ASP A 187      22.644   0.215 -40.079  1.00 94.82           C  
ATOM   2985  HB2 ASP A 187      22.043   0.499 -40.943  1.00 94.82           H  
ATOM   2986  HB3 ASP A 187      23.447   0.944 -39.973  1.00 94.82           H  
ATOM   2987  O   ASP A 187      21.632   2.275 -37.506  1.00 94.82           O  
ATOM   2988  CG  ASP A 187      23.275  -1.164 -40.335  1.00 94.82           C  
ATOM   2989  OD1 ASP A 187      23.544  -1.465 -41.521  1.00 94.82           O  
ATOM   2990  OD2 ASP A 187      23.437  -1.941 -39.368  1.00 94.82           O  
ATOM   2991  N   GLU A 188      20.326   2.219 -39.327  1.00 96.12           N  
ATOM   2992  H   GLU A 188      20.058   1.705 -40.154  1.00 96.12           H  
ATOM   2993  CA  GLU A 188      19.729   3.547 -39.100  1.00 96.12           C  
ATOM   2994  HA  GLU A 188      20.508   4.308 -39.134  1.00 96.12           H  
ATOM   2995  C   GLU A 188      19.032   3.649 -37.737  1.00 96.12           C  
ATOM   2996  CB  GLU A 188      18.674   3.845 -40.174  1.00 96.12           C  
ATOM   2997  HB2 GLU A 188      18.091   4.715 -39.868  1.00 96.12           H  
ATOM   2998  HB3 GLU A 188      17.997   2.991 -40.209  1.00 96.12           H  
ATOM   2999  O   GLU A 188      19.071   4.694 -37.093  1.00 96.12           O  
ATOM   3000  CG  GLU A 188      19.251   4.141 -41.568  1.00 96.12           C  
ATOM   3001  HG2 GLU A 188      19.712   5.128 -41.550  1.00 96.12           H  
ATOM   3002  HG3 GLU A 188      20.028   3.415 -41.806  1.00 96.12           H  
ATOM   3003  CD  GLU A 188      18.171   4.085 -42.662  1.00 96.12           C  
ATOM   3004  OE1 GLU A 188      18.276   4.830 -43.660  1.00 96.12           O  
ATOM   3005  OE2 GLU A 188      17.256   3.235 -42.526  1.00 96.12           O  
ATOM   3006  N   ARG A 189      18.383   2.574 -37.271  1.00 94.45           N  
ATOM   3007  H   ARG A 189      18.363   1.752 -37.858  1.00 94.45           H  
ATOM   3008  CA  ARG A 189      17.758   2.530 -35.943  1.00 94.45           C  
ATOM   3009  HA  ARG A 189      17.094   3.387 -35.836  1.00 94.45           H  
ATOM   3010  C   ARG A 189      18.800   2.646 -34.837  1.00 94.45           C  
ATOM   3011  CB  ARG A 189      16.962   1.232 -35.805  1.00 94.45           C  
ATOM   3012  HB2 ARG A 189      17.634   0.387 -35.954  1.00 94.45           H  
ATOM   3013  HB3 ARG A 189      16.206   1.209 -36.591  1.00 94.45           H  
ATOM   3014  O   ARG A 189      18.547   3.346 -33.860  1.00 94.45           O  
ATOM   3015  CG  ARG A 189      16.285   1.096 -34.430  1.00 94.45           C  
ATOM   3016  HG2 ARG A 189      15.518   1.862 -34.315  1.00 94.45           H  
ATOM   3017  HG3 ARG A 189      17.016   1.204 -33.629  1.00 94.45           H  
ATOM   3018  CD  ARG A 189      15.672  -0.294 -34.294  1.00 94.45           C  
ATOM   3019  HD2 ARG A 189      15.279  -0.416 -33.285  1.00 94.45           H  
ATOM   3020  HD3 ARG A 189      16.458  -1.035 -34.439  1.00 94.45           H  
ATOM   3021  NE  ARG A 189      14.613  -0.493 -35.294  1.00 94.45           N  
ATOM   3022  HE  ARG A 189      14.496   0.224 -35.995  1.00 94.45           H  
ATOM   3023  NH1 ARG A 189      14.093  -2.641 -34.716  1.00 94.45           N  
ATOM   3024 HH11 ARG A 189      14.751  -2.625 -33.950  1.00 94.45           H  
ATOM   3025 HH12 ARG A 189      13.617  -3.493 -34.974  1.00 94.45           H  
ATOM   3026  NH2 ARG A 189      13.079  -1.666 -36.456  1.00 94.45           N  
ATOM   3027 HH21 ARG A 189      12.582  -2.536 -36.585  1.00 94.45           H  
ATOM   3028 HH22 ARG A 189      12.948  -0.908 -37.111  1.00 94.45           H  
ATOM   3029  CZ  ARG A 189      13.935  -1.599 -35.480  1.00 94.45           C  
ATOM   3030  N   THR A 190      19.925   1.953 -34.980  1.00 95.10           N  
ATOM   3031  H   THR A 190      20.067   1.441 -35.839  1.00 95.10           H  
ATOM   3032  CA  THR A 190      21.015   1.975 -33.998  1.00 95.10           C  
ATOM   3033  HA  THR A 190      20.605   1.781 -33.007  1.00 95.10           H  
ATOM   3034  C   THR A 190      21.661   3.356 -33.960  1.00 95.10           C  
ATOM   3035  CB  THR A 190      22.047   0.879 -34.296  1.00 95.10           C  
ATOM   3036  HB  THR A 190      22.526   1.064 -35.257  1.00 95.10           H  
ATOM   3037  O   THR A 190      21.708   3.967 -32.894  1.00 95.10           O  
ATOM   3038  CG2 THR A 190      23.117   0.793 -33.208  1.00 95.10           C  
ATOM   3039 HG21 THR A 190      22.653   0.641 -32.234  1.00 95.10           H  
ATOM   3040 HG22 THR A 190      23.786  -0.040 -33.423  1.00 95.10           H  
ATOM   3041 HG23 THR A 190      23.708   1.709 -33.183  1.00 95.10           H  
ATOM   3042  OG1 THR A 190      21.382  -0.369 -34.341  1.00 95.10           O  
ATOM   3043  HG1 THR A 190      21.010  -0.460 -35.222  1.00 95.10           H  
ATOM   3044  N   GLU A 191      22.023   3.905 -35.123  1.00 96.45           N  
ATOM   3045  H   GLU A 191      21.951   3.356 -35.967  1.00 96.45           H  
ATOM   3046  CA  GLU A 191      22.574   5.262 -35.246  1.00 96.45           C  
ATOM   3047  HA  GLU A 191      23.507   5.332 -34.687  1.00 96.45           H  
ATOM   3048  C   GLU A 191      21.611   6.318 -34.685  1.00 96.45           C  
ATOM   3049  CB  GLU A 191      22.844   5.579 -36.726  1.00 96.45           C  
ATOM   3050  HB2 GLU A 191      23.078   6.641 -36.807  1.00 96.45           H  
ATOM   3051  HB3 GLU A 191      21.938   5.384 -37.300  1.00 96.45           H  
ATOM   3052  O   GLU A 191      22.013   7.230 -33.960  1.00 96.45           O  
ATOM   3053  CG  GLU A 191      24.013   4.784 -37.331  1.00 96.45           C  
ATOM   3054  HG2 GLU A 191      24.913   5.014 -36.762  1.00 96.45           H  
ATOM   3055  HG3 GLU A 191      23.818   3.717 -37.227  1.00 96.45           H  
ATOM   3056  CD  GLU A 191      24.260   5.112 -38.817  1.00 96.45           C  
ATOM   3057  OE1 GLU A 191      25.193   4.508 -39.396  1.00 96.45           O  
ATOM   3058  OE2 GLU A 191      23.555   5.988 -39.373  1.00 96.45           O  
ATOM   3059  N   PHE A 192      20.312   6.183 -34.971  1.00 96.41           N  
ATOM   3060  H   PHE A 192      20.032   5.461 -35.620  1.00 96.41           H  
ATOM   3061  CA  PHE A 192      19.308   7.109 -34.464  1.00 96.41           C  
ATOM   3062  HA  PHE A 192      19.688   8.114 -34.652  1.00 96.41           H  
ATOM   3063  C   PHE A 192      19.113   6.982 -32.948  1.00 96.41           C  
ATOM   3064  CB  PHE A 192      17.993   6.923 -35.233  1.00 96.41           C  
ATOM   3065  HB2 PHE A 192      17.621   5.916 -35.048  1.00 96.41           H  
ATOM   3066  HB3 PHE A 192      18.202   7.014 -36.299  1.00 96.41           H  
ATOM   3067  O   PHE A 192      18.966   7.998 -32.269  1.00 96.41           O  
ATOM   3068  CG  PHE A 192      16.907   7.928 -34.902  1.00 96.41           C  
ATOM   3069  CD1 PHE A 192      15.566   7.516 -34.784  1.00 96.41           C  
ATOM   3070  HD1 PHE A 192      15.316   6.475 -34.929  1.00 96.41           H  
ATOM   3071  CD2 PHE A 192      17.225   9.287 -34.736  1.00 96.41           C  
ATOM   3072  HD2 PHE A 192      18.245   9.634 -34.818  1.00 96.41           H  
ATOM   3073  CE1 PHE A 192      14.557   8.450 -34.486  1.00 96.41           C  
ATOM   3074  HE1 PHE A 192      13.529   8.133 -34.389  1.00 96.41           H  
ATOM   3075  CE2 PHE A 192      16.216  10.207 -34.434  1.00 96.41           C  
ATOM   3076  HE2 PHE A 192      16.475  11.241 -34.258  1.00 96.41           H  
ATOM   3077  CZ  PHE A 192      14.885   9.801 -34.305  1.00 96.41           C  
ATOM   3078  HZ  PHE A 192      14.123  10.525 -34.059  1.00 96.41           H  
ATOM   3079  N   ARG A 193      19.147   5.765 -32.389  1.00 96.47           N  
ATOM   3080  H   ARG A 193      19.300   4.966 -32.988  1.00 96.47           H  
ATOM   3081  CA  ARG A 193      19.074   5.554 -30.936  1.00 96.47           C  
ATOM   3082  HA  ARG A 193      18.178   6.048 -30.562  1.00 96.47           H  
ATOM   3083  C   ARG A 193      20.257   6.218 -30.233  1.00 96.47           C  
ATOM   3084  CB  ARG A 193      18.990   4.052 -30.614  1.00 96.47           C  
ATOM   3085  HB2 ARG A 193      19.933   3.569 -30.867  1.00 96.47           H  
ATOM   3086  HB3 ARG A 193      18.196   3.602 -31.210  1.00 96.47           H  
ATOM   3087  O   ARG A 193      20.031   6.965 -29.285  1.00 96.47           O  
ATOM   3088  CG  ARG A 193      18.675   3.827 -29.127  1.00 96.47           C  
ATOM   3089  HG2 ARG A 193      19.404   4.357 -28.514  1.00 96.47           H  
ATOM   3090  HG3 ARG A 193      17.679   4.217 -28.917  1.00 96.47           H  
ATOM   3091  CD  ARG A 193      18.698   2.358 -28.715  1.00 96.47           C  
ATOM   3092  HD2 ARG A 193      19.650   1.929 -29.030  1.00 96.47           H  
ATOM   3093  HD3 ARG A 193      18.646   2.315 -27.627  1.00 96.47           H  
ATOM   3094  NE  ARG A 193      17.556   1.603 -29.270  1.00 96.47           N  
ATOM   3095  HE  ARG A 193      16.661   2.071 -29.307  1.00 96.47           H  
ATOM   3096  NH1 ARG A 193      18.594  -0.440 -29.317  1.00 96.47           N  
ATOM   3097 HH11 ARG A 193      18.579  -1.422 -29.554  1.00 96.47           H  
ATOM   3098 HH12 ARG A 193      19.396  -0.024 -28.865  1.00 96.47           H  
ATOM   3099  NH2 ARG A 193      16.519  -0.284 -30.044  1.00 96.47           N  
ATOM   3100 HH21 ARG A 193      16.485  -1.289 -30.134  1.00 96.47           H  
ATOM   3101 HH22 ARG A 193      15.595   0.120 -29.993  1.00 96.47           H  
ATOM   3102  CZ  ARG A 193      17.556   0.312 -29.545  1.00 96.47           C  
ATOM   3103  N   GLU A 194      21.475   6.010 -30.728  1.00 96.90           N  
ATOM   3104  H   GLU A 194      21.579   5.378 -31.509  1.00 96.90           H  
ATOM   3105  CA  GLU A 194      22.689   6.635 -30.188  1.00 96.90           C  
ATOM   3106  HA  GLU A 194      22.799   6.373 -29.136  1.00 96.90           H  
ATOM   3107  C   GLU A 194      22.625   8.166 -30.278  1.00 96.90           C  
ATOM   3108  CB  GLU A 194      23.923   6.130 -30.949  1.00 96.90           C  
ATOM   3109  HB2 GLU A 194      23.755   6.245 -32.020  1.00 96.90           H  
ATOM   3110  HB3 GLU A 194      24.775   6.747 -30.664  1.00 96.90           H  
ATOM   3111  O   GLU A 194      22.917   8.864 -29.306  1.00 96.90           O  
ATOM   3112  CG  GLU A 194      24.262   4.665 -30.633  1.00 96.90           C  
ATOM   3113  HG2 GLU A 194      23.406   4.034 -30.875  1.00 96.90           H  
ATOM   3114  HG3 GLU A 194      24.442   4.579 -29.562  1.00 96.90           H  
ATOM   3115  CD  GLU A 194      25.499   4.155 -31.393  1.00 96.90           C  
ATOM   3116  OE1 GLU A 194      25.860   2.977 -31.169  1.00 96.90           O  
ATOM   3117  OE2 GLU A 194      26.099   4.939 -32.166  1.00 96.90           O  
ATOM   3118  N   LEU A 195      22.172   8.710 -31.414  1.00 97.20           N  
ATOM   3119  H   LEU A 195      22.001   8.100 -32.201  1.00 97.20           H  
ATOM   3120  CA  LEU A 195      21.970  10.151 -31.584  1.00 97.20           C  
ATOM   3121  HA  LEU A 195      22.933  10.647 -31.458  1.00 97.20           H  
ATOM   3122  C   LEU A 195      21.011  10.718 -30.528  1.00 97.20           C  
ATOM   3123  CB  LEU A 195      21.445  10.415 -33.006  1.00 97.20           C  
ATOM   3124  HB2 LEU A 195      20.511   9.871 -33.143  1.00 97.20           H  
ATOM   3125  HB3 LEU A 195      22.166  10.021 -33.723  1.00 97.20           H  
ATOM   3126  O   LEU A 195      21.306  11.731 -29.894  1.00 97.20           O  
ATOM   3127  CG  LEU A 195      21.187  11.901 -33.318  1.00 97.20           C  
ATOM   3128  HG  LEU A 195      20.474  12.318 -32.607  1.00 97.20           H  
ATOM   3129  CD1 LEU A 195      22.475  12.723 -33.268  1.00 97.20           C  
ATOM   3130 HD11 LEU A 195      22.281  13.745 -33.593  1.00 97.20           H  
ATOM   3131 HD12 LEU A 195      23.230  12.276 -33.915  1.00 97.20           H  
ATOM   3132 HD13 LEU A 195      22.848  12.764 -32.245  1.00 97.20           H  
ATOM   3133  CD2 LEU A 195      20.580  12.027 -34.714  1.00 97.20           C  
ATOM   3134 HD21 LEU A 195      19.587  11.577 -34.722  1.00 97.20           H  
ATOM   3135 HD22 LEU A 195      20.500  13.080 -34.986  1.00 97.20           H  
ATOM   3136 HD23 LEU A 195      21.210  11.520 -35.445  1.00 97.20           H  
ATOM   3137  N   ILE A 196      19.871  10.059 -30.321  1.00 97.24           N  
ATOM   3138  H   ILE A 196      19.698   9.228 -30.868  1.00 97.24           H  
ATOM   3139  CA  ILE A 196      18.856  10.506 -29.367  1.00 97.24           C  
ATOM   3140  HA  ILE A 196      18.713  11.578 -29.501  1.00 97.24           H  
ATOM   3141  C   ILE A 196      19.320  10.335 -27.910  1.00 97.24           C  
ATOM   3142  CB  ILE A 196      17.520   9.798 -29.674  1.00 97.24           C  
ATOM   3143  HB  ILE A 196      17.701   8.724 -29.714  1.00 97.24           H  
ATOM   3144  O   ILE A 196      19.048  11.209 -27.087  1.00 97.24           O  
ATOM   3145  CG1 ILE A 196      16.913  10.224 -31.033  1.00 97.24           C  
ATOM   3146 HG12 ILE A 196      17.590   9.944 -31.839  1.00 97.24           H  
ATOM   3147 HG13 ILE A 196      15.984   9.675 -31.188  1.00 97.24           H  
ATOM   3148  CG2 ILE A 196      16.504  10.048 -28.555  1.00 97.24           C  
ATOM   3149 HG21 ILE A 196      16.823   9.508 -27.664  1.00 97.24           H  
ATOM   3150 HG22 ILE A 196      15.521   9.677 -28.847  1.00 97.24           H  
ATOM   3151 HG23 ILE A 196      16.444  11.112 -28.325  1.00 97.24           H  
ATOM   3152  CD1 ILE A 196      16.628  11.722 -31.194  1.00 97.24           C  
ATOM   3153 HD11 ILE A 196      16.036  12.086 -30.355  1.00 97.24           H  
ATOM   3154 HD12 ILE A 196      16.063  11.893 -32.111  1.00 97.24           H  
ATOM   3155 HD13 ILE A 196      17.562  12.282 -31.255  1.00 97.24           H  
ATOM   3156  N   GLN A 197      20.055   9.270 -27.581  1.00 97.18           N  
ATOM   3157  H   GLN A 197      20.251   8.578 -28.290  1.00 97.18           H  
ATOM   3158  CA  GLN A 197      20.661   9.089 -26.256  1.00 97.18           C  
ATOM   3159  HA  GLN A 197      19.882   9.133 -25.494  1.00 97.18           H  
ATOM   3160  C   GLN A 197      21.661  10.213 -25.941  1.00 97.18           C  
ATOM   3161  CB  GLN A 197      21.345   7.715 -26.181  1.00 97.18           C  
ATOM   3162  HB2 GLN A 197      22.011   7.696 -25.319  1.00 97.18           H  
ATOM   3163  HB3 GLN A 197      21.948   7.570 -27.077  1.00 97.18           H  
ATOM   3164  O   GLN A 197      21.581  10.823 -24.873  1.00 97.18           O  
ATOM   3165  CG  GLN A 197      20.342   6.556 -26.033  1.00 97.18           C  
ATOM   3166  HG2 GLN A 197      19.853   6.635 -25.062  1.00 97.18           H  
ATOM   3167  HG3 GLN A 197      19.570   6.623 -26.799  1.00 97.18           H  
ATOM   3168  CD  GLN A 197      21.001   5.180 -26.137  1.00 97.18           C  
ATOM   3169  NE2 GLN A 197      20.299   4.121 -25.805  1.00 97.18           N  
ATOM   3170 HE21 GLN A 197      20.744   3.222 -25.919  1.00 97.18           H  
ATOM   3171 HE22 GLN A 197      19.333   4.218 -25.525  1.00 97.18           H  
ATOM   3172  OE1 GLN A 197      22.142   5.017 -26.528  1.00 97.18           O  
ATOM   3173  N   ASN A 198      22.519  10.572 -26.902  1.00 97.48           N  
ATOM   3174  H   ASN A 198      22.562  10.011 -27.740  1.00 97.48           H  
ATOM   3175  CA  ASN A 198      23.442  11.702 -26.768  1.00 97.48           C  
ATOM   3176  HA  ASN A 198      24.072  11.544 -25.892  1.00 97.48           H  
ATOM   3177  C   ASN A 198      22.700  13.037 -26.561  1.00 97.48           C  
ATOM   3178  CB  ASN A 198      24.329  11.763 -28.023  1.00 97.48           C  
ATOM   3179  HB2 ASN A 198      24.888  12.699 -28.020  1.00 97.48           H  
ATOM   3180  HB3 ASN A 198      23.704  11.743 -28.916  1.00 97.48           H  
ATOM   3181  O   ASN A 198      23.118  13.872 -25.756  1.00 97.48           O  
ATOM   3182  CG  ASN A 198      25.349  10.640 -28.092  1.00 97.48           C  
ATOM   3183  ND2 ASN A 198      25.651  10.145 -29.267  1.00 97.48           N  
ATOM   3184 HD21 ASN A 198      26.225   9.315 -29.226  1.00 97.48           H  
ATOM   3185 HD22 ASN A 198      25.010  10.294 -30.033  1.00 97.48           H  
ATOM   3186  OD1 ASN A 198      25.927  10.225 -27.107  1.00 97.48           O  
ATOM   3187  N   GLU A 199      21.574  13.246 -27.249  1.00 97.38           N  
ATOM   3188  H   GLU A 199      21.307  12.565 -27.946  1.00 97.38           H  
ATOM   3189  CA  GLU A 199      20.721  14.423 -27.046  1.00 97.38           C  
ATOM   3190  HA  GLU A 199      21.331  15.320 -27.142  1.00 97.38           H  
ATOM   3191  C   GLU A 199      20.103  14.446 -25.635  1.00 97.38           C  
ATOM   3192  CB  GLU A 199      19.631  14.472 -28.129  1.00 97.38           C  
ATOM   3193  HB2 GLU A 199      18.868  15.190 -27.830  1.00 97.38           H  
ATOM   3194  HB3 GLU A 199      19.150  13.497 -28.203  1.00 97.38           H  
ATOM   3195  O   GLU A 199      20.065  15.501 -24.997  1.00 97.38           O  
ATOM   3196  CG  GLU A 199      20.167  14.868 -29.514  1.00 97.38           C  
ATOM   3197  HG2 GLU A 199      19.485  14.480 -30.270  1.00 97.38           H  
ATOM   3198  HG3 GLU A 199      21.147  14.424 -29.689  1.00 97.38           H  
ATOM   3199  CD  GLU A 199      20.242  16.390 -29.656  1.00 97.38           C  
ATOM   3200  OE1 GLU A 199      21.323  16.992 -29.441  1.00 97.38           O  
ATOM   3201  OE2 GLU A 199      19.174  16.986 -29.916  1.00 97.38           O  
ATOM   3202  N   PHE A 200      19.666  13.301 -25.098  1.00 97.36           N  
ATOM   3203  H   PHE A 200      19.726  12.456 -25.648  1.00 97.36           H  
ATOM   3204  CA  PHE A 200      19.150  13.216 -23.726  1.00 97.36           C  
ATOM   3205  HA  PHE A 200      18.336  13.931 -23.613  1.00 97.36           H  
ATOM   3206  C   PHE A 200      20.201  13.607 -22.685  1.00 97.36           C  
ATOM   3207  CB  PHE A 200      18.618  11.805 -23.431  1.00 97.36           C  
ATOM   3208  HB2 PHE A 200      18.304  11.779 -22.387  1.00 97.36           H  
ATOM   3209  HB3 PHE A 200      19.436  11.093 -23.533  1.00 97.36           H  
ATOM   3210  O   PHE A 200      19.879  14.351 -21.754  1.00 97.36           O  
ATOM   3211  CG  PHE A 200      17.445  11.311 -24.261  1.00 97.36           C  
ATOM   3212  CD1 PHE A 200      16.611  12.197 -24.974  1.00 97.36           C  
ATOM   3213  HD1 PHE A 200      16.841  13.250 -25.025  1.00 97.36           H  
ATOM   3214  CD2 PHE A 200      17.171   9.932 -24.290  1.00 97.36           C  
ATOM   3215  HD2 PHE A 200      17.819   9.244 -23.768  1.00 97.36           H  
ATOM   3216  CE1 PHE A 200      15.493  11.713 -25.672  1.00 97.36           C  
ATOM   3217  HE1 PHE A 200      14.868  12.393 -26.233  1.00 97.36           H  
ATOM   3218  CE2 PHE A 200      16.062   9.445 -25.001  1.00 97.36           C  
ATOM   3219  HE2 PHE A 200      15.871   8.382 -25.032  1.00 97.36           H  
ATOM   3220  CZ  PHE A 200      15.216  10.338 -25.681  1.00 97.36           C  
ATOM   3221  HZ  PHE A 200      14.381   9.960 -26.252  1.00 97.36           H  
ATOM   3222  N   GLU A 201      21.450  13.170 -22.860  1.00 96.62           N  
ATOM   3223  H   GLU A 201      21.631  12.521 -23.613  1.00 96.62           H  
ATOM   3224  CA  GLU A 201      22.571  13.554 -21.997  1.00 96.62           C  
ATOM   3225  HA  GLU A 201      22.305  13.371 -20.956  1.00 96.62           H  
ATOM   3226  C   GLU A 201      22.904  15.045 -22.127  1.00 96.62           C  
ATOM   3227  CB  GLU A 201      23.812  12.717 -22.329  1.00 96.62           C  
ATOM   3228  HB2 GLU A 201      24.650  13.131 -21.768  1.00 96.62           H  
ATOM   3229  HB3 GLU A 201      24.032  12.794 -23.393  1.00 96.62           H  
ATOM   3230  O   GLU A 201      22.980  15.758 -21.123  1.00 96.62           O  
ATOM   3231  CG  GLU A 201      23.647  11.241 -21.941  1.00 96.62           C  
ATOM   3232  HG2 GLU A 201      22.842  10.799 -22.528  1.00 96.62           H  
ATOM   3233  HG3 GLU A 201      23.358  11.194 -20.891  1.00 96.62           H  
ATOM   3234  CD  GLU A 201      24.934  10.424 -22.140  1.00 96.62           C  
ATOM   3235  OE1 GLU A 201      24.895   9.224 -21.787  1.00 96.62           O  
ATOM   3236  OE2 GLU A 201      25.958  11.014 -22.558  1.00 96.62           O  
ATOM   3237  N   LYS A 202      23.015  15.554 -23.361  1.00 96.75           N  
ATOM   3238  H   LYS A 202      22.951  14.903 -24.131  1.00 96.75           H  
ATOM   3239  CA  LYS A 202      23.279  16.972 -23.664  1.00 96.75           C  
ATOM   3240  HA  LYS A 202      24.260  17.242 -23.273  1.00 96.75           H  
ATOM   3241  C   LYS A 202      22.259  17.908 -23.017  1.00 96.75           C  
ATOM   3242  CB  LYS A 202      23.275  17.122 -25.189  1.00 96.75           C  
ATOM   3243  HB2 LYS A 202      22.349  16.676 -25.554  1.00 96.75           H  
ATOM   3244  HB3 LYS A 202      24.101  16.538 -25.595  1.00 96.75           H  
ATOM   3245  O   LYS A 202      22.634  18.968 -22.511  1.00 96.75           O  
ATOM   3246  CG  LYS A 202      23.365  18.562 -25.733  1.00 96.75           C  
ATOM   3247  HG2 LYS A 202      22.554  19.171 -25.334  1.00 96.75           H  
ATOM   3248  HG3 LYS A 202      24.327  19.009 -25.480  1.00 96.75           H  
ATOM   3249  CD  LYS A 202      23.203  18.457 -27.251  1.00 96.75           C  
ATOM   3250  HD2 LYS A 202      24.067  17.943 -27.673  1.00 96.75           H  
ATOM   3251  HD3 LYS A 202      22.331  17.826 -27.422  1.00 96.75           H  
ATOM   3252  CE  LYS A 202      22.956  19.758 -28.015  1.00 96.75           C  
ATOM   3253  HE2 LYS A 202      23.853  20.377 -28.001  1.00 96.75           H  
ATOM   3254  HE3 LYS A 202      22.134  20.284 -27.528  1.00 96.75           H  
ATOM   3255  NZ  LYS A 202      22.561  19.403 -29.407  1.00 96.75           N  
ATOM   3256  HZ1 LYS A 202      22.122  20.138 -29.943  1.00 96.75           H  
ATOM   3257  HZ2 LYS A 202      23.301  18.975 -29.945  1.00 96.75           H  
ATOM   3258  HZ3 LYS A 202      21.893  18.645 -29.388  1.00 96.75           H  
ATOM   3259  N   TYR A 203      20.978  17.539 -23.034  1.00 96.76           N  
ATOM   3260  H   TYR A 203      20.740  16.689 -23.525  1.00 96.76           H  
ATOM   3261  CA  TYR A 203      19.905  18.325 -22.419  1.00 96.76           C  
ATOM   3262  HA  TYR A 203      20.227  19.366 -22.383  1.00 96.76           H  
ATOM   3263  C   TYR A 203      19.609  17.950 -20.957  1.00 96.76           C  
ATOM   3264  CB  TYR A 203      18.651  18.281 -23.302  1.00 96.76           C  
ATOM   3265  HB2 TYR A 203      18.364  17.243 -23.465  1.00 96.76           H  
ATOM   3266  HB3 TYR A 203      17.839  18.773 -22.766  1.00 96.76           H  
ATOM   3267  O   TYR A 203      18.785  18.616 -20.324  1.00 96.76           O  
ATOM   3268  CG  TYR A 203      18.803  18.997 -24.633  1.00 96.76           C  
ATOM   3269  CD1 TYR A 203      18.946  20.398 -24.662  1.00 96.76           C  
ATOM   3270  HD1 TYR A 203      18.946  20.949 -23.733  1.00 96.76           H  
ATOM   3271  CD2 TYR A 203      18.801  18.274 -25.840  1.00 96.76           C  
ATOM   3272  HD2 TYR A 203      18.656  17.204 -25.838  1.00 96.76           H  
ATOM   3273  CE1 TYR A 203      19.111  21.070 -25.889  1.00 96.76           C  
ATOM   3274  HE1 TYR A 203      19.235  22.142 -25.908  1.00 96.76           H  
ATOM   3275  CE2 TYR A 203      18.990  18.937 -27.064  1.00 96.76           C  
ATOM   3276  HE2 TYR A 203      19.001  18.381 -27.990  1.00 96.76           H  
ATOM   3277  OH  TYR A 203      19.342  20.977 -28.274  1.00 96.76           O  
ATOM   3278  HH  TYR A 203      19.344  21.932 -28.175  1.00 96.76           H  
ATOM   3279  CZ  TYR A 203      19.147  20.333 -27.094  1.00 96.76           C  
ATOM   3280  N   ASN A 204      20.302  16.949 -20.402  1.00 97.02           N  
ATOM   3281  H   ASN A 204      20.974  16.463 -20.979  1.00 97.02           H  
ATOM   3282  CA  ASN A 204      20.139  16.439 -19.039  1.00 97.02           C  
ATOM   3283  HA  ASN A 204      20.726  15.522 -18.983  1.00 97.02           H  
ATOM   3284  C   ASN A 204      18.688  16.024 -18.712  1.00 97.02           C  
ATOM   3285  CB  ASN A 204      20.762  17.446 -18.058  1.00 97.02           C  
ATOM   3286  HB2 ASN A 204      20.147  18.346 -18.036  1.00 97.02           H  
ATOM   3287  HB3 ASN A 204      21.760  17.711 -18.405  1.00 97.02           H  
ATOM   3288  O   ASN A 204      18.126  16.392 -17.673  1.00 97.02           O  
ATOM   3289  CG  ASN A 204      20.899  16.894 -16.652  1.00 97.02           C  
ATOM   3290  ND2 ASN A 204      20.694  17.712 -15.646  1.00 97.02           N  
ATOM   3291 HD21 ASN A 204      20.403  18.661 -15.829  1.00 97.02           H  
ATOM   3292 HD22 ASN A 204      20.855  17.308 -14.734  1.00 97.02           H  
ATOM   3293  OD1 ASN A 204      21.228  15.748 -16.412  1.00 97.02           O  
ATOM   3294  N   PHE A 205      18.051  15.290 -19.626  1.00 96.54           N  
ATOM   3295  H   PHE A 205      18.574  14.979 -20.432  1.00 96.54           H  
ATOM   3296  CA  PHE A 205      16.692  14.790 -19.434  1.00 96.54           C  
ATOM   3297  HA  PHE A 205      16.101  15.570 -18.954  1.00 96.54           H  
ATOM   3298  C   PHE A 205      16.657  13.592 -18.487  1.00 96.54           C  
ATOM   3299  CB  PHE A 205      16.041  14.452 -20.780  1.00 96.54           C  
ATOM   3300  HB2 PHE A 205      16.681  13.736 -21.297  1.00 96.54           H  
ATOM   3301  HB3 PHE A 205      15.090  13.954 -20.591  1.00 96.54           H  
ATOM   3302  O   PHE A 205      17.376  12.612 -18.653  1.00 96.54           O  
ATOM   3303  CG  PHE A 205      15.768  15.624 -21.706  1.00 96.54           C  
ATOM   3304  CD1 PHE A 205      15.561  16.931 -21.217  1.00 96.54           C  
ATOM   3305  HD1 PHE A 205      15.607  17.150 -20.160  1.00 96.54           H  
ATOM   3306  CD2 PHE A 205      15.712  15.394 -23.090  1.00 96.54           C  
ATOM   3307  HD2 PHE A 205      15.851  14.392 -23.469  1.00 96.54           H  
ATOM   3308  CE1 PHE A 205      15.334  17.989 -22.108  1.00 96.54           C  
ATOM   3309  HE1 PHE A 205      15.242  18.996 -21.727  1.00 96.54           H  
ATOM   3310  CE2 PHE A 205      15.479  16.454 -23.981  1.00 96.54           C  
ATOM   3311  HE2 PHE A 205      15.462  16.270 -25.045  1.00 96.54           H  
ATOM   3312  CZ  PHE A 205      15.286  17.753 -23.489  1.00 96.54           C  
ATOM   3313  HZ  PHE A 205      15.130  18.573 -24.174  1.00 96.54           H  
ATOM   3314  N   LYS A 206      15.753  13.645 -17.507  1.00 94.68           N  
ATOM   3315  H   LYS A 206      15.166  14.465 -17.454  1.00 94.68           H  
ATOM   3316  CA  LYS A 206      15.526  12.554 -16.550  1.00 94.68           C  
ATOM   3317  HA  LYS A 206      16.461  12.016 -16.396  1.00 94.68           H  
ATOM   3318  C   LYS A 206      14.540  11.541 -17.127  1.00 94.68           C  
ATOM   3319  CB  LYS A 206      15.075  13.113 -15.198  1.00 94.68           C  
ATOM   3320  HB2 LYS A 206      14.161  13.694 -15.326  1.00 94.68           H  
ATOM   3321  HB3 LYS A 206      14.861  12.276 -14.534  1.00 94.68           H  
ATOM   3322  O   LYS A 206      13.360  11.540 -16.776  1.00 94.68           O  
ATOM   3323  CG  LYS A 206      16.158  13.991 -14.560  1.00 94.68           C  
ATOM   3324  HG2 LYS A 206      16.332  14.874 -15.176  1.00 94.68           H  
ATOM   3325  HG3 LYS A 206      17.085  13.423 -14.479  1.00 94.68           H  
ATOM   3326  CD  LYS A 206      15.703  14.426 -13.169  1.00 94.68           C  
ATOM   3327  HD2 LYS A 206      15.549  13.538 -12.554  1.00 94.68           H  
ATOM   3328  HD3 LYS A 206      14.764  14.974 -13.251  1.00 94.68           H  
ATOM   3329  CE  LYS A 206      16.775  15.315 -12.544  1.00 94.68           C  
ATOM   3330  HE2 LYS A 206      16.889  16.208 -13.158  1.00 94.68           H  
ATOM   3331  HE3 LYS A 206      17.722  14.775 -12.563  1.00 94.68           H  
ATOM   3332  NZ  LYS A 206      16.411  15.670 -11.153  1.00 94.68           N  
ATOM   3333  HZ1 LYS A 206      17.130  16.246 -10.740  1.00 94.68           H  
ATOM   3334  HZ2 LYS A 206      15.529  16.161 -11.143  1.00 94.68           H  
ATOM   3335  HZ3 LYS A 206      16.319  14.826 -10.606  1.00 94.68           H  
ATOM   3336  N   ILE A 207      15.024  10.721 -18.050  1.00 96.32           N  
ATOM   3337  H   ILE A 207      15.999  10.812 -18.296  1.00 96.32           H  
ATOM   3338  CA  ILE A 207      14.249   9.643 -18.672  1.00 96.32           C  
ATOM   3339  HA  ILE A 207      13.248  10.013 -18.892  1.00 96.32           H  
ATOM   3340  C   ILE A 207      14.087   8.475 -17.688  1.00 96.32           C  
ATOM   3341  CB  ILE A 207      14.911   9.234 -20.007  1.00 96.32           C  
ATOM   3342  HB  ILE A 207      15.914   8.863 -19.793  1.00 96.32           H  
ATOM   3343  O   ILE A 207      15.007   8.162 -16.937  1.00 96.32           O  
ATOM   3344  CG1 ILE A 207      15.061  10.420 -20.993  1.00 96.32           C  
ATOM   3345 HG12 ILE A 207      15.492  10.048 -21.923  1.00 96.32           H  
ATOM   3346 HG13 ILE A 207      15.773  11.138 -20.586  1.00 96.32           H  
ATOM   3347  CG2 ILE A 207      14.134   8.097 -20.679  1.00 96.32           C  
ATOM   3348 HG21 ILE A 207      13.064   8.302 -20.660  1.00 96.32           H  
ATOM   3349 HG22 ILE A 207      14.323   7.161 -20.152  1.00 96.32           H  
ATOM   3350 HG23 ILE A 207      14.471   7.972 -21.708  1.00 96.32           H  
ATOM   3351  CD1 ILE A 207      13.763  11.165 -21.328  1.00 96.32           C  
ATOM   3352 HD11 ILE A 207      13.385  11.663 -20.435  1.00 96.32           H  
ATOM   3353 HD12 ILE A 207      13.007  10.473 -21.700  1.00 96.32           H  
ATOM   3354 HD13 ILE A 207      13.964  11.916 -22.092  1.00 96.32           H  
ATOM   3355  N   TYR A 208      12.903   7.862 -17.661  1.00 96.89           N  
ATOM   3356  H   TYR A 208      12.220   8.107 -18.364  1.00 96.89           H  
ATOM   3357  CA  TYR A 208      12.625   6.664 -16.861  1.00 96.89           C  
ATOM   3358  HA  TYR A 208      13.101   6.767 -15.885  1.00 96.89           H  
ATOM   3359  C   TYR A 208      13.206   5.414 -17.570  1.00 96.89           C  
ATOM   3360  CB  TYR A 208      11.101   6.600 -16.664  1.00 96.89           C  
ATOM   3361  HB2 TYR A 208      10.766   7.530 -16.205  1.00 96.89           H  
ATOM   3362  HB3 TYR A 208      10.619   6.522 -17.638  1.00 96.89           H  
ATOM   3363  O   TYR A 208      13.111   5.362 -18.797  1.00 96.89           O  
ATOM   3364  CG  TYR A 208      10.645   5.453 -15.799  1.00 96.89           C  
ATOM   3365  CD1 TYR A 208      10.269   4.239 -16.398  1.00 96.89           C  
ATOM   3366  HD1 TYR A 208      10.217   4.167 -17.474  1.00 96.89           H  
ATOM   3367  CD2 TYR A 208      10.674   5.572 -14.397  1.00 96.89           C  
ATOM   3368  HD2 TYR A 208      10.953   6.506 -13.933  1.00 96.89           H  
ATOM   3369  CE1 TYR A 208       9.971   3.121 -15.598  1.00 96.89           C  
ATOM   3370  HE1 TYR A 208       9.682   2.175 -16.033  1.00 96.89           H  
ATOM   3371  CE2 TYR A 208      10.382   4.454 -13.596  1.00 96.89           C  
ATOM   3372  HE2 TYR A 208      10.423   4.512 -12.519  1.00 96.89           H  
ATOM   3373  OH  TYR A 208       9.760   2.161 -13.433  1.00 96.89           O  
ATOM   3374  HH  TYR A 208       9.952   2.314 -12.505  1.00 96.89           H  
ATOM   3375  CZ  TYR A 208      10.039   3.231 -14.198  1.00 96.89           C  
ATOM   3376  N   PRO A 209      13.782   4.402 -16.881  1.00 95.35           N  
ATOM   3377  CA  PRO A 209      13.759   4.147 -15.438  1.00 95.35           C  
ATOM   3378  HA  PRO A 209      12.784   4.400 -15.021  1.00 95.35           H  
ATOM   3379  C   PRO A 209      14.823   4.899 -14.631  1.00 95.35           C  
ATOM   3380  CB  PRO A 209      13.928   2.633 -15.298  1.00 95.35           C  
ATOM   3381  HB2 PRO A 209      14.360   2.348 -14.339  1.00 95.35           H  
ATOM   3382  HB3 PRO A 209      12.964   2.143 -15.434  1.00 95.35           H  
ATOM   3383  O   PRO A 209      15.913   5.207 -15.122  1.00 95.35           O  
ATOM   3384  CG  PRO A 209      14.848   2.289 -16.465  1.00 95.35           C  
ATOM   3385  HG2 PRO A 209      14.737   1.249 -16.772  1.00 95.35           H  
ATOM   3386  HG3 PRO A 209      15.883   2.499 -16.193  1.00 95.35           H  
ATOM   3387  CD  PRO A 209      14.390   3.258 -17.557  1.00 95.35           C  
ATOM   3388  HD2 PRO A 209      15.239   3.572 -18.165  1.00 95.35           H  
ATOM   3389  HD3 PRO A 209      13.648   2.770 -18.188  1.00 95.35           H  
ATOM   3390  N   TYR A 210      14.501   5.157 -13.361  1.00 94.51           N  
ATOM   3391  H   TYR A 210      13.638   4.777 -13.000  1.00 94.51           H  
ATOM   3392  CA  TYR A 210      15.382   5.839 -12.413  1.00 94.51           C  
ATOM   3393  HA  TYR A 210      16.120   6.417 -12.970  1.00 94.51           H  
ATOM   3394  C   TYR A 210      16.128   4.840 -11.531  1.00 94.51           C  
ATOM   3395  CB  TYR A 210      14.582   6.808 -11.531  1.00 94.51           C  
ATOM   3396  HB2 TYR A 210      14.026   6.218 -10.802  1.00 94.51           H  
ATOM   3397  HB3 TYR A 210      15.283   7.430 -10.976  1.00 94.51           H  
ATOM   3398  O   TYR A 210      15.533   3.899 -11.012  1.00 94.51           O  
ATOM   3399  CG  TYR A 210      13.607   7.713 -12.260  1.00 94.51           C  
ATOM   3400  CD1 TYR A 210      13.993   8.398 -13.429  1.00 94.51           C  
ATOM   3401  HD1 TYR A 210      14.984   8.265 -13.838  1.00 94.51           H  
ATOM   3402  CD2 TYR A 210      12.296   7.851 -11.770  1.00 94.51           C  
ATOM   3403  HD2 TYR A 210      11.988   7.290 -10.900  1.00 94.51           H  
ATOM   3404  CE1 TYR A 210      13.071   9.218 -14.103  1.00 94.51           C  
ATOM   3405  HE1 TYR A 210      13.365   9.711 -15.018  1.00 94.51           H  
ATOM   3406  CE2 TYR A 210      11.381   8.695 -12.424  1.00 94.51           C  
ATOM   3407  HE2 TYR A 210      10.376   8.801 -12.041  1.00 94.51           H  
ATOM   3408  OH  TYR A 210      10.884  10.180 -14.252  1.00 94.51           O  
ATOM   3409  HH  TYR A 210      11.300  10.592 -15.013  1.00 94.51           H  
ATOM   3410  CZ  TYR A 210      11.762   9.372 -13.601  1.00 94.51           C  
ATOM   3411  N   ASP A 211      17.409   5.102 -11.290  1.00 92.56           N  
ATOM   3412  H   ASP A 211      17.847   5.901 -11.727  1.00 92.56           H  
ATOM   3413  CA  ASP A 211      18.180   4.354 -10.300  1.00 92.56           C  
ATOM   3414  HA  ASP A 211      17.785   3.340 -10.238  1.00 92.56           H  
ATOM   3415  C   ASP A 211      18.042   4.988  -8.912  1.00 92.56           C  
ATOM   3416  CB  ASP A 211      19.650   4.242 -10.722  1.00 92.56           C  
ATOM   3417  HB2 ASP A 211      20.056   5.242 -10.873  1.00 92.56           H  
ATOM   3418  HB3 ASP A 211      20.210   3.767  -9.916  1.00 92.56           H  
ATOM   3419  O   ASP A 211      17.880   6.202  -8.767  1.00 92.56           O  
ATOM   3420  CG  ASP A 211      19.852   3.414 -11.990  1.00 92.56           C  
ATOM   3421  OD1 ASP A 211      20.934   3.522 -12.601  1.00 92.56           O  
ATOM   3422  OD2 ASP A 211      18.927   2.692 -12.430  1.00 92.56           O  
ATOM   3423  N   SER A 212      18.137   4.157  -7.878  1.00 89.24           N  
ATOM   3424  H   SER A 212      18.324   3.182  -8.058  1.00 89.24           H  
ATOM   3425  CA  SER A 212      18.224   4.594  -6.486  1.00 89.24           C  
ATOM   3426  HA  SER A 212      18.707   5.571  -6.451  1.00 89.24           H  
ATOM   3427  C   SER A 212      19.078   3.614  -5.694  1.00 89.24           C  
ATOM   3428  CB  SER A 212      16.830   4.724  -5.860  1.00 89.24           C  
ATOM   3429  HB2 SER A 212      16.191   5.314  -6.516  1.00 89.24           H  
ATOM   3430  HB3 SER A 212      16.916   5.240  -4.904  1.00 89.24           H  
ATOM   3431  O   SER A 212      19.187   2.449  -6.069  1.00 89.24           O  
ATOM   3432  OG  SER A 212      16.243   3.462  -5.626  1.00 89.24           O  
ATOM   3433  HG  SER A 212      16.432   2.898  -6.380  1.00 89.24           H  
ATOM   3434  N   GLU A 213      19.632   4.070  -4.575  1.00 86.59           N  
ATOM   3435  H   GLU A 213      19.535   5.046  -4.333  1.00 86.59           H  
ATOM   3436  CA  GLU A 213      20.439   3.236  -3.673  1.00 86.59           C  
ATOM   3437  HA  GLU A 213      21.256   2.778  -4.232  1.00 86.59           H  
ATOM   3438  C   GLU A 213      19.641   2.089  -3.033  1.00 86.59           C  
ATOM   3439  CB  GLU A 213      21.028   4.126  -2.569  1.00 86.59           C  
ATOM   3440  HB2 GLU A 213      20.209   4.593  -2.023  1.00 86.59           H  
ATOM   3441  HB3 GLU A 213      21.593   3.499  -1.879  1.00 86.59           H  
ATOM   3442  O   GLU A 213      20.223   1.150  -2.503  1.00 86.59           O  
ATOM   3443  CG  GLU A 213      21.962   5.218  -3.117  1.00 86.59           C  
ATOM   3444  HG2 GLU A 213      22.767   4.739  -3.675  1.00 86.59           H  
ATOM   3445  HG3 GLU A 213      21.406   5.851  -3.808  1.00 86.59           H  
ATOM   3446  CD  GLU A 213      22.566   6.115  -2.021  1.00 86.59           C  
ATOM   3447  OE1 GLU A 213      23.380   6.991  -2.391  1.00 86.59           O  
ATOM   3448  OE2 GLU A 213      22.191   5.966  -0.836  1.00 86.59           O  
ATOM   3449  N   GLU A 214      18.307   2.148  -3.077  1.00 84.44           N  
ATOM   3450  H   GLU A 214      17.873   2.934  -3.541  1.00 84.44           H  
ATOM   3451  CA  GLU A 214      17.444   1.097  -2.540  1.00 84.44           C  
ATOM   3452  HA  GLU A 214      17.878   0.729  -1.611  1.00 84.44           H  
ATOM   3453  C   GLU A 214      17.330  -0.114  -3.478  1.00 84.44           C  
ATOM   3454  CB  GLU A 214      16.045   1.667  -2.228  1.00 84.44           C  
ATOM   3455  HB2 GLU A 214      15.411   0.853  -1.877  1.00 84.44           H  
ATOM   3456  HB3 GLU A 214      15.613   2.065  -3.146  1.00 84.44           H  
ATOM   3457  O   GLU A 214      16.836  -1.148  -3.038  1.00 84.44           O  
ATOM   3458  CG  GLU A 214      16.053   2.766  -1.149  1.00 84.44           C  
ATOM   3459  HG2 GLU A 214      16.671   3.596  -1.494  1.00 84.44           H  
ATOM   3460  HG3 GLU A 214      16.508   2.359  -0.246  1.00 84.44           H  
ATOM   3461  CD  GLU A 214      14.652   3.315  -0.803  1.00 84.44           C  
ATOM   3462  OE1 GLU A 214      14.556   4.176   0.098  1.00 84.44           O  
ATOM   3463  OE2 GLU A 214      13.643   2.921  -1.438  1.00 84.44           O  
ATOM   3464  N   LEU A 215      17.734  -0.015  -4.750  1.00 89.97           N  
ATOM   3465  H   LEU A 215      18.255   0.806  -5.021  1.00 89.97           H  
ATOM   3466  CA  LEU A 215      17.625  -1.105  -5.729  1.00 89.97           C  
ATOM   3467  HA  LEU A 215      16.663  -1.600  -5.600  1.00 89.97           H  
ATOM   3468  C   LEU A 215      18.705  -2.176  -5.513  1.00 89.97           C  
ATOM   3469  CB  LEU A 215      17.667  -0.544  -7.161  1.00 89.97           C  
ATOM   3470  HB2 LEU A 215      18.614  -0.020  -7.295  1.00 89.97           H  
ATOM   3471  HB3 LEU A 215      17.653  -1.380  -7.860  1.00 89.97           H  
ATOM   3472  O   LEU A 215      19.825  -1.869  -5.114  1.00 89.97           O  
ATOM   3473  CG  LEU A 215      16.517   0.411  -7.522  1.00 89.97           C  
ATOM   3474  HG  LEU A 215      16.593   1.301  -6.897  1.00 89.97           H  
ATOM   3475  CD1 LEU A 215      16.650   0.860  -8.975  1.00 89.97           C  
ATOM   3476 HD11 LEU A 215      16.525   0.005  -9.639  1.00 89.97           H  
ATOM   3477 HD12 LEU A 215      15.891   1.606  -9.212  1.00 89.97           H  
ATOM   3478 HD13 LEU A 215      17.639   1.287  -9.140  1.00 89.97           H  
ATOM   3479  CD2 LEU A 215      15.125  -0.194  -7.325  1.00 89.97           C  
ATOM   3480 HD21 LEU A 215      15.052  -1.139  -7.863  1.00 89.97           H  
ATOM   3481 HD22 LEU A 215      14.938  -0.371  -6.266  1.00 89.97           H  
ATOM   3482 HD23 LEU A 215      14.364   0.489  -7.704  1.00 89.97           H  
ATOM   3483  N   THR A 216      18.368  -3.441  -5.767  1.00 91.10           N  
ATOM   3484  H   THR A 216      17.459  -3.625  -6.167  1.00 91.10           H  
ATOM   3485  CA  THR A 216      19.344  -4.540  -5.784  1.00 91.10           C  
ATOM   3486  HA  THR A 216      19.985  -4.448  -4.908  1.00 91.10           H  
ATOM   3487  C   THR A 216      20.244  -4.446  -7.018  1.00 91.10           C  
ATOM   3488  CB  THR A 216      18.666  -5.923  -5.740  1.00 91.10           C  
ATOM   3489  HB  THR A 216      19.443  -6.681  -5.637  1.00 91.10           H  
ATOM   3490  O   THR A 216      19.907  -3.785  -8.001  1.00 91.10           O  
ATOM   3491  CG2 THR A 216      17.689  -6.081  -4.573  1.00 91.10           C  
ATOM   3492 HG21 THR A 216      18.179  -5.793  -3.643  1.00 91.10           H  
ATOM   3493 HG22 THR A 216      17.375  -7.123  -4.506  1.00 91.10           H  
ATOM   3494 HG23 THR A 216      16.809  -5.458  -4.737  1.00 91.10           H  
ATOM   3495  OG1 THR A 216      17.964  -6.169  -6.931  1.00 91.10           O  
ATOM   3496  HG1 THR A 216      17.504  -7.009  -6.860  1.00 91.10           H  
ATOM   3497  N   ASP A 217      21.380  -5.148  -7.003  1.00 93.60           N  
ATOM   3498  H   ASP A 217      21.687  -5.594  -6.151  1.00 93.60           H  
ATOM   3499  CA  ASP A 217      22.280  -5.204  -8.164  1.00 93.60           C  
ATOM   3500  HA  ASP A 217      22.608  -4.194  -8.409  1.00 93.60           H  
ATOM   3501  C   ASP A 217      21.581  -5.773  -9.413  1.00 93.60           C  
ATOM   3502  CB  ASP A 217      23.516  -6.050  -7.818  1.00 93.60           C  
ATOM   3503  HB2 ASP A 217      23.191  -7.032  -7.474  1.00 93.60           H  
ATOM   3504  HB3 ASP A 217      24.105  -6.190  -8.724  1.00 93.60           H  
ATOM   3505  O   ASP A 217      21.811  -5.300 -10.525  1.00 93.60           O  
ATOM   3506  CG  ASP A 217      24.422  -5.406  -6.762  1.00 93.60           C  
ATOM   3507  OD1 ASP A 217      25.041  -6.174  -5.992  1.00 93.60           O  
ATOM   3508  OD2 ASP A 217      24.508  -4.158  -6.735  1.00 93.60           O  
ATOM   3509  N   GLU A 218      20.677  -6.739  -9.227  1.00 93.80           N  
ATOM   3510  H   GLU A 218      20.522  -7.068  -8.285  1.00 93.80           H  
ATOM   3511  CA  GLU A 218      19.854  -7.311 -10.299  1.00 93.80           C  
ATOM   3512  HA  GLU A 218      20.500  -7.637 -11.114  1.00 93.80           H  
ATOM   3513  C   GLU A 218      18.876  -6.275 -10.884  1.00 93.80           C  
ATOM   3514  CB  GLU A 218      19.082  -8.530  -9.763  1.00 93.80           C  
ATOM   3515  HB2 GLU A 218      18.407  -8.884 -10.542  1.00 93.80           H  
ATOM   3516  HB3 GLU A 218      18.485  -8.214  -8.907  1.00 93.80           H  
ATOM   3517  O   GLU A 218      18.749  -6.164 -12.104  1.00 93.80           O  
ATOM   3518  CG  GLU A 218      19.997  -9.697  -9.342  1.00 93.80           C  
ATOM   3519  HG2 GLU A 218      20.719  -9.334  -8.610  1.00 93.80           H  
ATOM   3520  HG3 GLU A 218      20.550 -10.037 -10.218  1.00 93.80           H  
ATOM   3521  CD  GLU A 218      19.238 -10.886  -8.724  1.00 93.80           C  
ATOM   3522  OE1 GLU A 218      19.917 -11.880  -8.378  1.00 93.80           O  
ATOM   3523  OE2 GLU A 218      17.999 -10.797  -8.561  1.00 93.80           O  
ATOM   3524  N   GLU A 219      18.226  -5.469 -10.034  1.00 93.31           N  
ATOM   3525  H   GLU A 219      18.393  -5.580  -9.044  1.00 93.31           H  
ATOM   3526  CA  GLU A 219      17.331  -4.381 -10.459  1.00 93.31           C  
ATOM   3527  HA  GLU A 219      16.589  -4.776 -11.153  1.00 93.31           H  
ATOM   3528  C   GLU A 219      18.102  -3.274 -11.205  1.00 93.31           C  
ATOM   3529  CB  GLU A 219      16.596  -3.792  -9.233  1.00 93.31           C  
ATOM   3530  HB2 GLU A 219      16.120  -2.857  -9.528  1.00 93.31           H  
ATOM   3531  HB3 GLU A 219      17.335  -3.562  -8.466  1.00 93.31           H  
ATOM   3532  O   GLU A 219      17.637  -2.762 -12.226  1.00 93.31           O  
ATOM   3533  CG  GLU A 219      15.509  -4.702  -8.625  1.00 93.31           C  
ATOM   3534  HG2 GLU A 219      14.713  -4.813  -9.361  1.00 93.31           H  
ATOM   3535  HG3 GLU A 219      15.920  -5.696  -8.444  1.00 93.31           H  
ATOM   3536  CD  GLU A 219      14.919  -4.152  -7.303  1.00 93.31           C  
ATOM   3537  OE1 GLU A 219      13.680  -4.128  -7.144  1.00 93.31           O  
ATOM   3538  OE2 GLU A 219      15.679  -3.734  -6.391  1.00 93.31           O  
ATOM   3539  N   LEU A 220      19.309  -2.926 -10.744  1.00 95.05           N  
ATOM   3540  H   LEU A 220      19.642  -3.380  -9.906  1.00 95.05           H  
ATOM   3541  CA  LEU A 220      20.170  -1.941 -11.408  1.00 95.05           C  
ATOM   3542  HA  LEU A 220      19.588  -1.038 -11.591  1.00 95.05           H  
ATOM   3543  C   LEU A 220      20.657  -2.426 -12.780  1.00 95.05           C  
ATOM   3544  CB  LEU A 220      21.367  -1.607 -10.500  1.00 95.05           C  
ATOM   3545  HB2 LEU A 220      22.113  -1.067 -11.083  1.00 95.05           H  
ATOM   3546  HB3 LEU A 220      21.819  -2.542 -10.170  1.00 95.05           H  
ATOM   3547  O   LEU A 220      20.720  -1.636 -13.726  1.00 95.05           O  
ATOM   3548  CG  LEU A 220      21.010  -0.760  -9.266  1.00 95.05           C  
ATOM   3549  HG  LEU A 220      20.185  -1.222  -8.725  1.00 95.05           H  
ATOM   3550  CD1 LEU A 220      22.219  -0.677  -8.334  1.00 95.05           C  
ATOM   3551 HD11 LEU A 220      23.063  -0.205  -8.837  1.00 95.05           H  
ATOM   3552 HD12 LEU A 220      21.953  -0.110  -7.442  1.00 95.05           H  
ATOM   3553 HD13 LEU A 220      22.500  -1.681  -8.016  1.00 95.05           H  
ATOM   3554  CD2 LEU A 220      20.615   0.672  -9.648  1.00 95.05           C  
ATOM   3555 HD21 LEU A 220      21.417   1.149 -10.210  1.00 95.05           H  
ATOM   3556 HD22 LEU A 220      20.416   1.243  -8.741  1.00 95.05           H  
ATOM   3557 HD23 LEU A 220      19.709   0.661 -10.253  1.00 95.05           H  
ATOM   3558  N   GLU A 221      20.985  -3.711 -12.915  1.00 95.86           N  
ATOM   3559  H   GLU A 221      20.965  -4.308 -12.101  1.00 95.86           H  
ATOM   3560  CA  GLU A 221      21.407  -4.287 -14.194  1.00 95.86           C  
ATOM   3561  HA  GLU A 221      22.146  -3.616 -14.630  1.00 95.86           H  
ATOM   3562  C   GLU A 221      20.245  -4.379 -15.195  1.00 95.86           C  
ATOM   3563  CB  GLU A 221      22.074  -5.647 -13.940  1.00 95.86           C  
ATOM   3564  HB2 GLU A 221      21.318  -6.372 -13.638  1.00 95.86           H  
ATOM   3565  HB3 GLU A 221      22.789  -5.546 -13.123  1.00 95.86           H  
ATOM   3566  O   GLU A 221      20.417  -4.080 -16.384  1.00 95.86           O  
ATOM   3567  CG  GLU A 221      22.826  -6.182 -15.167  1.00 95.86           C  
ATOM   3568  HG2 GLU A 221      23.293  -7.128 -14.896  1.00 95.86           H  
ATOM   3569  HG3 GLU A 221      22.102  -6.388 -15.955  1.00 95.86           H  
ATOM   3570  CD  GLU A 221      23.912  -5.222 -15.699  1.00 95.86           C  
ATOM   3571  OE1 GLU A 221      24.186  -5.287 -16.915  1.00 95.86           O  
ATOM   3572  OE2 GLU A 221      24.466  -4.392 -14.924  1.00 95.86           O  
ATOM   3573  N   LEU A 222      19.032  -4.676 -14.714  1.00 95.27           N  
ATOM   3574  H   LEU A 222      18.951  -4.949 -13.745  1.00 95.27           H  
ATOM   3575  CA  LEU A 222      17.815  -4.589 -15.521  1.00 95.27           C  
ATOM   3576  HA  LEU A 222      17.949  -5.227 -16.394  1.00 95.27           H  
ATOM   3577  C   LEU A 222      17.585  -3.155 -16.022  1.00 95.27           C  
ATOM   3578  CB  LEU A 222      16.623  -5.115 -14.700  1.00 95.27           C  
ATOM   3579  HB2 LEU A 222      16.530  -4.520 -13.791  1.00 95.27           H  
ATOM   3580  HB3 LEU A 222      16.830  -6.143 -14.403  1.00 95.27           H  
ATOM   3581  O   LEU A 222      17.365  -2.948 -17.218  1.00 95.27           O  
ATOM   3582  CG  LEU A 222      15.278  -5.068 -15.448  1.00 95.27           C  
ATOM   3583  HG  LEU A 222      15.047  -4.039 -15.723  1.00 95.27           H  
ATOM   3584  CD1 LEU A 222      15.286  -5.922 -16.719  1.00 95.27           C  
ATOM   3585 HD11 LEU A 222      15.986  -5.507 -17.444  1.00 95.27           H  
ATOM   3586 HD12 LEU A 222      15.575  -6.945 -16.477  1.00 95.27           H  
ATOM   3587 HD13 LEU A 222      14.293  -5.924 -17.168  1.00 95.27           H  
ATOM   3588  CD2 LEU A 222      14.159  -5.575 -14.538  1.00 95.27           C  
ATOM   3589 HD21 LEU A 222      14.366  -6.599 -14.226  1.00 95.27           H  
ATOM   3590 HD22 LEU A 222      13.205  -5.542 -15.063  1.00 95.27           H  
ATOM   3591 HD23 LEU A 222      14.096  -4.940 -13.654  1.00 95.27           H  
ATOM   3592  N   ASN A 223      17.713  -2.156 -15.146  1.00 95.41           N  
ATOM   3593  H   ASN A 223      17.830  -2.391 -14.170  1.00 95.41           H  
ATOM   3594  CA  ASN A 223      17.587  -0.745 -15.514  1.00 95.41           C  
ATOM   3595  HA  ASN A 223      16.600  -0.581 -15.948  1.00 95.41           H  
ATOM   3596  C   ASN A 223      18.615  -0.312 -16.572  1.00 95.41           C  
ATOM   3597  CB  ASN A 223      17.735   0.119 -14.252  1.00 95.41           C  
ATOM   3598  HB2 ASN A 223      18.086   1.109 -14.546  1.00 95.41           H  
ATOM   3599  HB3 ASN A 223      18.478  -0.308 -13.578  1.00 95.41           H  
ATOM   3600  O   ASN A 223      18.270   0.414 -17.509  1.00 95.41           O  
ATOM   3601  CG  ASN A 223      16.451   0.332 -13.483  1.00 95.41           C  
ATOM   3602  ND2 ASN A 223      16.502   1.182 -12.487  1.00 95.41           N  
ATOM   3603 HD21 ASN A 223      15.653   1.344 -11.964  1.00 95.41           H  
ATOM   3604 HD22 ASN A 223      17.371   1.654 -12.279  1.00 95.41           H  
ATOM   3605  OD1 ASN A 223      15.397  -0.172 -13.812  1.00 95.41           O  
ATOM   3606  N   ARG A 224      19.876  -0.754 -16.461  1.00 95.92           N  
ATOM   3607  H   ARG A 224      20.100  -1.327 -15.661  1.00 95.92           H  
ATOM   3608  CA  ARG A 224      20.912  -0.488 -17.478  1.00 95.92           C  
ATOM   3609  HA  ARG A 224      20.979   0.584 -17.666  1.00 95.92           H  
ATOM   3610  C   ARG A 224      20.568  -1.124 -18.819  1.00 95.92           C  
ATOM   3611  CB  ARG A 224      22.271  -1.020 -17.018  1.00 95.92           C  
ATOM   3612  HB2 ARG A 224      22.955  -1.023 -17.867  1.00 95.92           H  
ATOM   3613  HB3 ARG A 224      22.155  -2.050 -16.680  1.00 95.92           H  
ATOM   3614  O   ARG A 224      20.656  -0.448 -19.844  1.00 95.92           O  
ATOM   3615  CG  ARG A 224      22.896  -0.178 -15.907  1.00 95.92           C  
ATOM   3616  HG2 ARG A 224      23.104   0.829 -16.269  1.00 95.92           H  
ATOM   3617  HG3 ARG A 224      22.220  -0.126 -15.053  1.00 95.92           H  
ATOM   3618  CD  ARG A 224      24.196  -0.859 -15.493  1.00 95.92           C  
ATOM   3619  HD2 ARG A 224      23.987  -1.920 -15.359  1.00 95.92           H  
ATOM   3620  HD3 ARG A 224      24.934  -0.758 -16.289  1.00 95.92           H  
ATOM   3621  NE  ARG A 224      24.727  -0.306 -14.239  1.00 95.92           N  
ATOM   3622  HE  ARG A 224      24.427   0.619 -13.966  1.00 95.92           H  
ATOM   3623  NH1 ARG A 224      25.843  -2.221 -13.608  1.00 95.92           N  
ATOM   3624 HH11 ARG A 224      26.298  -2.768 -12.891  1.00 95.92           H  
ATOM   3625 HH12 ARG A 224      25.375  -2.775 -14.311  1.00 95.92           H  
ATOM   3626  NH2 ARG A 224      25.854  -0.425 -12.275  1.00 95.92           N  
ATOM   3627 HH21 ARG A 224      25.493   0.484 -12.022  1.00 95.92           H  
ATOM   3628 HH22 ARG A 224      26.326  -0.993 -11.586  1.00 95.92           H  
ATOM   3629  CZ  ARG A 224      25.475  -0.986 -13.390  1.00 95.92           C  
ATOM   3630  N   SER A 225      20.134  -2.383 -18.797  1.00 95.56           N  
ATOM   3631  H   SER A 225      20.121  -2.867 -17.911  1.00 95.56           H  
ATOM   3632  CA  SER A 225      19.716  -3.113 -19.996  1.00 95.56           C  
ATOM   3633  HA  SER A 225      20.557  -3.181 -20.685  1.00 95.56           H  
ATOM   3634  C   SER A 225      18.578  -2.379 -20.707  1.00 95.56           C  
ATOM   3635  CB  SER A 225      19.285  -4.536 -19.629  1.00 95.56           C  
ATOM   3636  HB2 SER A 225      18.967  -5.054 -20.534  1.00 95.56           H  
ATOM   3637  HB3 SER A 225      18.450  -4.512 -18.928  1.00 95.56           H  
ATOM   3638  O   SER A 225      18.666  -2.111 -21.903  1.00 95.56           O  
ATOM   3639  OG  SER A 225      20.363  -5.243 -19.054  1.00 95.56           O  
ATOM   3640  HG  SER A 225      20.512  -4.944 -18.154  1.00 95.56           H  
ATOM   3641  N   VAL A 226      17.564  -1.939 -19.959  1.00 95.14           N  
ATOM   3642  H   VAL A 226      17.547  -2.195 -18.982  1.00 95.14           H  
ATOM   3643  CA  VAL A 226      16.450  -1.141 -20.488  1.00 95.14           C  
ATOM   3644  HA  VAL A 226      15.983  -1.691 -21.305  1.00 95.14           H  
ATOM   3645  C   VAL A 226      16.930   0.190 -21.076  1.00 95.14           C  
ATOM   3646  CB  VAL A 226      15.394  -0.924 -19.390  1.00 95.14           C  
ATOM   3647  HB  VAL A 226      15.884  -0.598 -18.473  1.00 95.14           H  
ATOM   3648  O   VAL A 226      16.564   0.526 -22.203  1.00 95.14           O  
ATOM   3649  CG1 VAL A 226      14.383   0.150 -19.794  1.00 95.14           C  
ATOM   3650 HG11 VAL A 226      14.852   1.134 -19.762  1.00 95.14           H  
ATOM   3651 HG12 VAL A 226      13.550   0.156 -19.092  1.00 95.14           H  
ATOM   3652 HG13 VAL A 226      14.018  -0.047 -20.802  1.00 95.14           H  
ATOM   3653  CG2 VAL A 226      14.633  -2.225 -19.105  1.00 95.14           C  
ATOM   3654 HG21 VAL A 226      14.057  -2.526 -19.980  1.00 95.14           H  
ATOM   3655 HG22 VAL A 226      15.328  -3.024 -18.845  1.00 95.14           H  
ATOM   3656 HG23 VAL A 226      13.960  -2.076 -18.262  1.00 95.14           H  
ATOM   3657  N   ARG A 227      17.780   0.943 -20.364  1.00 95.05           N  
ATOM   3658  H   ARG A 227      18.051   0.619 -19.446  1.00 95.05           H  
ATOM   3659  CA  ARG A 227      18.297   2.236 -20.852  1.00 95.05           C  
ATOM   3660  HA  ARG A 227      17.455   2.886 -21.088  1.00 95.05           H  
ATOM   3661  C   ARG A 227      19.075   2.115 -22.160  1.00 95.05           C  
ATOM   3662  CB  ARG A 227      19.165   2.912 -19.786  1.00 95.05           C  
ATOM   3663  HB2 ARG A 227      19.774   3.676 -20.267  1.00 95.05           H  
ATOM   3664  HB3 ARG A 227      19.831   2.177 -19.332  1.00 95.05           H  
ATOM   3665  O   ARG A 227      18.971   3.016 -22.985  1.00 95.05           O  
ATOM   3666  CG  ARG A 227      18.305   3.597 -18.715  1.00 95.05           C  
ATOM   3667  HG2 ARG A 227      17.607   4.277 -19.202  1.00 95.05           H  
ATOM   3668  HG3 ARG A 227      17.732   2.859 -18.153  1.00 95.05           H  
ATOM   3669  CD  ARG A 227      19.180   4.413 -17.761  1.00 95.05           C  
ATOM   3670  HD2 ARG A 227      18.533   5.016 -17.123  1.00 95.05           H  
ATOM   3671  HD3 ARG A 227      19.795   5.099 -18.343  1.00 95.05           H  
ATOM   3672  NE  ARG A 227      20.050   3.545 -16.949  1.00 95.05           N  
ATOM   3673  HE  ARG A 227      20.893   3.204 -17.388  1.00 95.05           H  
ATOM   3674  NH1 ARG A 227      18.779   3.542 -15.029  1.00 95.05           N  
ATOM   3675 HH11 ARG A 227      18.028   4.076 -15.442  1.00 95.05           H  
ATOM   3676 HH12 ARG A 227      18.713   3.230 -14.071  1.00 95.05           H  
ATOM   3677  NH2 ARG A 227      20.708   2.464 -15.070  1.00 95.05           N  
ATOM   3678 HH21 ARG A 227      21.570   2.171 -15.508  1.00 95.05           H  
ATOM   3679 HH22 ARG A 227      20.647   2.496 -14.063  1.00 95.05           H  
ATOM   3680  CZ  ARG A 227      19.836   3.186 -15.699  1.00 95.05           C  
ATOM   3681  N   SER A 228      19.780   1.005 -22.385  1.00 95.38           N  
ATOM   3682  H   SER A 228      19.850   0.325 -21.642  1.00 95.38           H  
ATOM   3683  CA  SER A 228      20.495   0.761 -23.647  1.00 95.38           C  
ATOM   3684  HA  SER A 228      21.125   1.627 -23.848  1.00 95.38           H  
ATOM   3685  C   SER A 228      19.565   0.599 -24.864  1.00 95.38           C  
ATOM   3686  CB  SER A 228      21.420  -0.453 -23.500  1.00 95.38           C  
ATOM   3687  HB2 SER A 228      21.954  -0.394 -22.552  1.00 95.38           H  
ATOM   3688  HB3 SER A 228      22.153  -0.427 -24.306  1.00 95.38           H  
ATOM   3689  O   SER A 228      19.980   0.844 -25.997  1.00 95.38           O  
ATOM   3690  OG  SER A 228      20.723  -1.681 -23.580  1.00 95.38           O  
ATOM   3691  HG  SER A 228      20.035  -1.742 -22.913  1.00 95.38           H  
ATOM   3692  N   ILE A 229      18.295   0.237 -24.637  1.00 95.12           N  
ATOM   3693  H   ILE A 229      18.022   0.053 -23.682  1.00 95.12           H  
ATOM   3694  CA  ILE A 229      17.278   0.014 -25.679  1.00 95.12           C  
ATOM   3695  HA  ILE A 229      17.787  -0.140 -26.631  1.00 95.12           H  
ATOM   3696  C   ILE A 229      16.376   1.252 -25.860  1.00 95.12           C  
ATOM   3697  CB  ILE A 229      16.479  -1.282 -25.373  1.00 95.12           C  
ATOM   3698  HB  ILE A 229      15.929  -1.129 -24.444  1.00 95.12           H  
ATOM   3699  O   ILE A 229      15.730   1.403 -26.894  1.00 95.12           O  
ATOM   3700  CG1 ILE A 229      17.420  -2.502 -25.191  1.00 95.12           C  
ATOM   3701 HG12 ILE A 229      18.227  -2.253 -24.503  1.00 95.12           H  
ATOM   3702 HG13 ILE A 229      17.874  -2.759 -26.148  1.00 95.12           H  
ATOM   3703  CG2 ILE A 229      15.465  -1.603 -26.492  1.00 95.12           C  
ATOM   3704 HG21 ILE A 229      14.923  -2.523 -26.273  1.00 95.12           H  
ATOM   3705 HG22 ILE A 229      14.719  -0.813 -26.576  1.00 95.12           H  
ATOM   3706 HG23 ILE A 229      15.977  -1.714 -27.448  1.00 95.12           H  
ATOM   3707  CD1 ILE A 229      16.736  -3.746 -24.608  1.00 95.12           C  
ATOM   3708 HD11 ILE A 229      16.036  -4.177 -25.323  1.00 95.12           H  
ATOM   3709 HD12 ILE A 229      17.494  -4.495 -24.379  1.00 95.12           H  
ATOM   3710 HD13 ILE A 229      16.211  -3.485 -23.689  1.00 95.12           H  
ATOM   3711  N   ILE A 230      16.356   2.181 -24.898  1.00 96.31           N  
ATOM   3712  H   ILE A 230      16.931   2.024 -24.083  1.00 96.31           H  
ATOM   3713  CA  ILE A 230      15.611   3.446 -24.992  1.00 96.31           C  
ATOM   3714  HA  ILE A 230      14.625   3.210 -25.394  1.00 96.31           H  
ATOM   3715  C   ILE A 230      16.325   4.434 -25.944  1.00 96.31           C  
ATOM   3716  CB  ILE A 230      15.398   4.042 -23.578  1.00 96.31           C  
ATOM   3717  HB  ILE A 230      16.352   4.029 -23.050  1.00 96.31           H  
ATOM   3718  O   ILE A 230      17.534   4.611 -25.813  1.00 96.31           O  
ATOM   3719  CG1 ILE A 230      14.378   3.178 -22.805  1.00 96.31           C  
ATOM   3720 HG12 ILE A 230      13.412   3.269 -23.300  1.00 96.31           H  
ATOM   3721 HG13 ILE A 230      14.676   2.130 -22.846  1.00 96.31           H  
ATOM   3722  CG2 ILE A 230      14.894   5.499 -23.617  1.00 96.31           C  
ATOM   3723 HG21 ILE A 230      15.597   6.136 -24.154  1.00 96.31           H  
ATOM   3724 HG22 ILE A 230      14.837   5.890 -22.601  1.00 96.31           H  
ATOM   3725 HG23 ILE A 230      13.907   5.552 -24.076  1.00 96.31           H  
ATOM   3726  CD1 ILE A 230      14.196   3.554 -21.329  1.00 96.31           C  
ATOM   3727 HD11 ILE A 230      13.742   4.540 -21.240  1.00 96.31           H  
ATOM   3728 HD12 ILE A 230      15.158   3.541 -20.817  1.00 96.31           H  
ATOM   3729 HD13 ILE A 230      13.529   2.833 -20.856  1.00 96.31           H  
ATOM   3730  N   PRO A 231      15.612   5.161 -26.833  1.00 96.09           N  
ATOM   3731  CA  PRO A 231      14.181   5.043 -27.129  1.00 96.09           C  
ATOM   3732  HA  PRO A 231      13.598   5.146 -26.213  1.00 96.09           H  
ATOM   3733  C   PRO A 231      13.813   3.718 -27.811  1.00 96.09           C  
ATOM   3734  CB  PRO A 231      13.864   6.220 -28.057  1.00 96.09           C  
ATOM   3735  HB2 PRO A 231      13.623   7.113 -27.478  1.00 96.09           H  
ATOM   3736  HB3 PRO A 231      13.047   5.992 -28.741  1.00 96.09           H  
ATOM   3737  O   PRO A 231      14.442   3.315 -28.790  1.00 96.09           O  
ATOM   3738  CG  PRO A 231      15.191   6.457 -28.774  1.00 96.09           C  
ATOM   3739  HG2 PRO A 231      15.258   7.458 -29.200  1.00 96.09           H  
ATOM   3740  HG3 PRO A 231      15.349   5.701 -29.543  1.00 96.09           H  
ATOM   3741  CD  PRO A 231      16.181   6.240 -27.635  1.00 96.09           C  
ATOM   3742  HD2 PRO A 231      16.241   7.143 -27.026  1.00 96.09           H  
ATOM   3743  HD3 PRO A 231      17.176   6.009 -28.016  1.00 96.09           H  
ATOM   3744  N   PHE A 232      12.734   3.086 -27.337  1.00 97.26           N  
ATOM   3745  H   PHE A 232      12.234   3.490 -26.558  1.00 97.26           H  
ATOM   3746  CA  PHE A 232      12.243   1.831 -27.910  1.00 97.26           C  
ATOM   3747  HA  PHE A 232      13.067   1.119 -27.957  1.00 97.26           H  
ATOM   3748  C   PHE A 232      11.714   2.063 -29.327  1.00 97.26           C  
ATOM   3749  CB  PHE A 232      11.128   1.232 -27.044  1.00 97.26           C  
ATOM   3750  HB2 PHE A 232      10.298   1.936 -26.993  1.00 97.26           H  
ATOM   3751  HB3 PHE A 232      10.752   0.339 -27.543  1.00 97.26           H  
ATOM   3752  O   PHE A 232      10.805   2.865 -29.539  1.00 97.26           O  
ATOM   3753  CG  PHE A 232      11.529   0.843 -25.639  1.00 97.26           C  
ATOM   3754  CD1 PHE A 232      12.059  -0.437 -25.395  1.00 97.26           C  
ATOM   3755  HD1 PHE A 232      12.218  -1.124 -26.213  1.00 97.26           H  
ATOM   3756  CD2 PHE A 232      11.319   1.732 -24.567  1.00 97.26           C  
ATOM   3757  HD2 PHE A 232      10.914   2.717 -24.746  1.00 97.26           H  
ATOM   3758  CE1 PHE A 232      12.360  -0.837 -24.084  1.00 97.26           C  
ATOM   3759  HE1 PHE A 232      12.758  -1.823 -23.894  1.00 97.26           H  
ATOM   3760  CE2 PHE A 232      11.602   1.320 -23.253  1.00 97.26           C  
ATOM   3761  HE2 PHE A 232      11.420   1.983 -22.420  1.00 97.26           H  
ATOM   3762  CZ  PHE A 232      12.112   0.034 -23.013  1.00 97.26           C  
ATOM   3763  HZ  PHE A 232      12.288  -0.297 -22.000  1.00 97.26           H  
ATOM   3764  N   ALA A 233      12.242   1.343 -30.305  1.00 95.57           N  
ATOM   3765  H   ALA A 233      12.969   0.683 -30.070  1.00 95.57           H  
ATOM   3766  CA  ALA A 233      11.833   1.398 -31.694  1.00 95.57           C  
ATOM   3767  HA  ALA A 233      11.493   2.406 -31.933  1.00 95.57           H  
ATOM   3768  C   ALA A 233      10.660   0.451 -31.944  1.00 95.57           C  
ATOM   3769  CB  ALA A 233      13.072   1.084 -32.533  1.00 95.57           C  
ATOM   3770  HB1 ALA A 233      13.449   0.098 -32.263  1.00 95.57           H  
ATOM   3771  HB2 ALA A 233      13.843   1.831 -32.342  1.00 95.57           H  
ATOM   3772  HB3 ALA A 233      12.838   1.084 -33.597  1.00 95.57           H  
ATOM   3773  O   ALA A 233      10.841  -0.751 -32.135  1.00 95.57           O  
ATOM   3774  N   VAL A 234       9.445   0.995 -31.998  1.00 94.41           N  
ATOM   3775  H   VAL A 234       9.364   2.001 -31.954  1.00 94.41           H  
ATOM   3776  CA  VAL A 234       8.209   0.205 -31.959  1.00 94.41           C  
ATOM   3777  HA  VAL A 234       8.476  -0.847 -31.856  1.00 94.41           H  
ATOM   3778  C   VAL A 234       7.377   0.303 -33.235  1.00 94.41           C  
ATOM   3779  CB  VAL A 234       7.370   0.549 -30.718  1.00 94.41           C  
ATOM   3780  HB  VAL A 234       6.467  -0.062 -30.738  1.00 94.41           H  
ATOM   3781  O   VAL A 234       7.281   1.348 -33.887  1.00 94.41           O  
ATOM   3782  CG1 VAL A 234       8.134   0.198 -29.438  1.00 94.41           C  
ATOM   3783 HG11 VAL A 234       7.453   0.257 -28.589  1.00 94.41           H  
ATOM   3784 HG12 VAL A 234       8.961   0.890 -29.284  1.00 94.41           H  
ATOM   3785 HG13 VAL A 234       8.524  -0.818 -29.497  1.00 94.41           H  
ATOM   3786  CG2 VAL A 234       6.954   2.026 -30.666  1.00 94.41           C  
ATOM   3787 HG21 VAL A 234       7.830   2.671 -30.731  1.00 94.41           H  
ATOM   3788 HG22 VAL A 234       6.456   2.230 -29.718  1.00 94.41           H  
ATOM   3789 HG23 VAL A 234       6.277   2.256 -31.488  1.00 94.41           H  
ATOM   3790  N   VAL A 235       6.699  -0.801 -33.545  1.00 93.39           N  
ATOM   3791  H   VAL A 235       6.838  -1.625 -32.978  1.00 93.39           H  
ATOM   3792  CA  VAL A 235       5.681  -0.904 -34.592  1.00 93.39           C  
ATOM   3793  HA  VAL A 235       5.476   0.084 -35.005  1.00 93.39           H  
ATOM   3794  C   VAL A 235       4.415  -1.448 -33.942  1.00 93.39           C  
ATOM   3795  CB  VAL A 235       6.151  -1.817 -35.742  1.00 93.39           C  
ATOM   3796  HB  VAL A 235       6.292  -2.830 -35.365  1.00 93.39           H  
ATOM   3797  O   VAL A 235       4.453  -2.480 -33.289  1.00 93.39           O  
ATOM   3798  CG1 VAL A 235       5.120  -1.855 -36.878  1.00 93.39           C  
ATOM   3799 HG11 VAL A 235       4.973  -0.852 -37.279  1.00 93.39           H  
ATOM   3800 HG12 VAL A 235       4.175  -2.260 -36.517  1.00 93.39           H  
ATOM   3801 HG13 VAL A 235       5.490  -2.504 -37.672  1.00 93.39           H  
ATOM   3802  CG2 VAL A 235       7.476  -1.336 -36.338  1.00 93.39           C  
ATOM   3803 HG21 VAL A 235       7.379  -0.318 -36.716  1.00 93.39           H  
ATOM   3804 HG22 VAL A 235       7.781  -2.004 -37.142  1.00 93.39           H  
ATOM   3805 HG23 VAL A 235       8.260  -1.370 -35.581  1.00 93.39           H  
ATOM   3806  N   GLY A 236       3.290  -0.751 -34.095  1.00 91.81           N  
ATOM   3807  H   GLY A 236       3.319   0.094 -34.647  1.00 91.81           H  
ATOM   3808  CA  GLY A 236       1.984  -1.249 -33.656  1.00 91.81           C  
ATOM   3809  HA2 GLY A 236       1.378  -0.424 -33.282  1.00 91.81           H  
ATOM   3810  HA3 GLY A 236       2.103  -1.964 -32.842  1.00 91.81           H  
ATOM   3811  C   GLY A 236       1.233  -1.921 -34.806  1.00 91.81           C  
ATOM   3812  O   GLY A 236       1.258  -1.426 -35.942  1.00 91.81           O  
ATOM   3813  N   SER A 237       0.520  -3.007 -34.511  1.00 92.80           N  
ATOM   3814  H   SER A 237       0.499  -3.335 -33.556  1.00 92.80           H  
ATOM   3815  CA  SER A 237      -0.462  -3.594 -35.422  1.00 92.80           C  
ATOM   3816  HA  SER A 237      -0.941  -2.789 -35.978  1.00 92.80           H  
ATOM   3817  C   SER A 237      -1.532  -4.363 -34.663  1.00 92.80           C  
ATOM   3818  CB  SER A 237       0.182  -4.551 -36.424  1.00 92.80           C  
ATOM   3819  HB2 SER A 237       0.467  -5.479 -35.928  1.00 92.80           H  
ATOM   3820  HB3 SER A 237       1.069  -4.089 -36.857  1.00 92.80           H  
ATOM   3821  O   SER A 237      -1.232  -5.196 -33.815  1.00 92.80           O  
ATOM   3822  OG  SER A 237      -0.765  -4.811 -37.446  1.00 92.80           O  
ATOM   3823  HG  SER A 237      -0.433  -5.539 -37.977  1.00 92.80           H  
ATOM   3824  N   GLU A 238      -2.781  -4.126 -35.042  1.00 89.75           N  
ATOM   3825  H   GLU A 238      -2.959  -3.403 -35.725  1.00 89.75           H  
ATOM   3826  CA  GLU A 238      -3.929  -4.911 -34.581  1.00 89.75           C  
ATOM   3827  HA  GLU A 238      -3.703  -5.372 -33.619  1.00 89.75           H  
ATOM   3828  C   GLU A 238      -4.258  -6.062 -35.545  1.00 89.75           C  
ATOM   3829  CB  GLU A 238      -5.125  -3.970 -34.379  1.00 89.75           C  
ATOM   3830  HB2 GLU A 238      -5.995  -4.556 -34.079  1.00 89.75           H  
ATOM   3831  HB3 GLU A 238      -5.351  -3.461 -35.316  1.00 89.75           H  
ATOM   3832  O   GLU A 238      -5.115  -6.886 -35.252  1.00 89.75           O  
ATOM   3833  CG  GLU A 238      -4.828  -2.931 -33.289  1.00 89.75           C  
ATOM   3834  HG2 GLU A 238      -4.568  -3.446 -32.365  1.00 89.75           H  
ATOM   3835  HG3 GLU A 238      -3.970  -2.325 -33.580  1.00 89.75           H  
ATOM   3836  CD  GLU A 238      -6.022  -2.010 -33.039  1.00 89.75           C  
ATOM   3837  OE1 GLU A 238      -6.970  -2.446 -32.355  1.00 89.75           O  
ATOM   3838  OE2 GLU A 238      -5.951  -0.825 -33.444  1.00 89.75           O  
ATOM   3839  N   ASN A 239      -3.581  -6.136 -36.697  1.00 90.72           N  
ATOM   3840  H   ASN A 239      -2.793  -5.518 -36.831  1.00 90.72           H  
ATOM   3841  CA  ASN A 239      -3.841  -7.161 -37.700  1.00 90.72           C  
ATOM   3842  HA  ASN A 239      -4.885  -7.468 -37.628  1.00 90.72           H  
ATOM   3843  C   ASN A 239      -2.968  -8.388 -37.465  1.00 90.72           C  
ATOM   3844  CB  ASN A 239      -3.607  -6.608 -39.110  1.00 90.72           C  
ATOM   3845  HB2 ASN A 239      -3.785  -7.403 -39.834  1.00 90.72           H  
ATOM   3846  HB3 ASN A 239      -2.569  -6.291 -39.202  1.00 90.72           H  
ATOM   3847  O   ASN A 239      -1.742  -8.276 -37.374  1.00 90.72           O  
ATOM   3848  CG  ASN A 239      -4.535  -5.462 -39.446  1.00 90.72           C  
ATOM   3849  ND2 ASN A 239      -4.004  -4.369 -39.941  1.00 90.72           N  
ATOM   3850 HD21 ASN A 239      -4.662  -3.616 -40.083  1.00 90.72           H  
ATOM   3851 HD22 ASN A 239      -2.999  -4.281 -39.978  1.00 90.72           H  
ATOM   3852  OD1 ASN A 239      -5.738  -5.513 -39.291  1.00 90.72           O  
ATOM   3853  N   GLU A 240      -3.601  -9.552 -37.477  1.00 90.15           N  
ATOM   3854  H   GLU A 240      -4.610  -9.565 -37.516  1.00 90.15           H  
ATOM   3855  CA  GLU A 240      -2.923 -10.838 -37.565  1.00 90.15           C  
ATOM   3856  HA  GLU A 240      -1.959 -10.771 -37.060  1.00 90.15           H  
ATOM   3857  C   GLU A 240      -2.654 -11.193 -39.030  1.00 90.15           C  
ATOM   3858  CB  GLU A 240      -3.741 -11.910 -36.839  1.00 90.15           C  
ATOM   3859  HB2 GLU A 240      -4.765 -11.903 -37.212  1.00 90.15           H  
ATOM   3860  HB3 GLU A 240      -3.293 -12.883 -37.038  1.00 90.15           H  
ATOM   3861  O   GLU A 240      -3.494 -10.993 -39.912  1.00 90.15           O  
ATOM   3862  CG  GLU A 240      -3.722 -11.648 -35.324  1.00 90.15           C  
ATOM   3863  HG2 GLU A 240      -4.144 -10.662 -35.125  1.00 90.15           H  
ATOM   3864  HG3 GLU A 240      -2.685 -11.636 -34.990  1.00 90.15           H  
ATOM   3865  CD  GLU A 240      -4.499 -12.683 -34.503  1.00 90.15           C  
ATOM   3866  OE1 GLU A 240      -4.469 -12.520 -33.260  1.00 90.15           O  
ATOM   3867  OE2 GLU A 240      -5.118 -13.587 -35.107  1.00 90.15           O  
ATOM   3868  N   ILE A 241      -1.448 -11.680 -39.306  1.00 91.33           N  
ATOM   3869  H   ILE A 241      -0.801 -11.817 -38.543  1.00 91.33           H  
ATOM   3870  CA  ILE A 241      -1.003 -12.098 -40.634  1.00 91.33           C  
ATOM   3871  HA  ILE A 241      -1.845 -12.078 -41.325  1.00 91.33           H  
ATOM   3872  C   ILE A 241      -0.499 -13.529 -40.522  1.00 91.33           C  
ATOM   3873  CB  ILE A 241       0.113 -11.177 -41.173  1.00 91.33           C  
ATOM   3874  HB  ILE A 241       0.972 -11.273 -40.509  1.00 91.33           H  
ATOM   3875  O   ILE A 241       0.274 -13.838 -39.622  1.00 91.33           O  
ATOM   3876  CG1 ILE A 241      -0.315  -9.694 -41.212  1.00 91.33           C  
ATOM   3877 HG12 ILE A 241      -0.843  -9.419 -40.299  1.00 91.33           H  
ATOM   3878 HG13 ILE A 241      -0.984  -9.520 -42.055  1.00 91.33           H  
ATOM   3879  CG2 ILE A 241       0.533 -11.613 -42.595  1.00 91.33           C  
ATOM   3880 HG21 ILE A 241      -0.314 -11.527 -43.275  1.00 91.33           H  
ATOM   3881 HG22 ILE A 241       1.372 -11.015 -42.952  1.00 91.33           H  
ATOM   3882 HG23 ILE A 241       0.871 -12.649 -42.581  1.00 91.33           H  
ATOM   3883  CD1 ILE A 241       0.898  -8.773 -41.308  1.00 91.33           C  
ATOM   3884 HD11 ILE A 241       1.533  -9.014 -42.161  1.00 91.33           H  
ATOM   3885 HD12 ILE A 241       1.502  -8.900 -40.410  1.00 91.33           H  
ATOM   3886 HD13 ILE A 241       0.546  -7.744 -41.392  1.00 91.33           H  
ATOM   3887  N   GLU A 242      -0.883 -14.369 -41.478  1.00 89.36           N  
ATOM   3888  H   GLU A 242      -1.592 -14.075 -42.135  1.00 89.36           H  
ATOM   3889  CA  GLU A 242      -0.354 -15.721 -41.626  1.00 89.36           C  
ATOM   3890  HA  GLU A 242       0.066 -16.043 -40.673  1.00 89.36           H  
ATOM   3891  C   GLU A 242       0.753 -15.753 -42.692  1.00 89.36           C  
ATOM   3892  CB  GLU A 242      -1.510 -16.673 -41.947  1.00 89.36           C  
ATOM   3893  HB2 GLU A 242      -1.865 -16.470 -42.958  1.00 89.36           H  
ATOM   3894  HB3 GLU A 242      -2.323 -16.482 -41.247  1.00 89.36           H  
ATOM   3895  O   GLU A 242       0.554 -15.330 -43.841  1.00 89.36           O  
ATOM   3896  CG  GLU A 242      -1.101 -18.147 -41.826  1.00 89.36           C  
ATOM   3897  HG2 GLU A 242      -0.237 -18.325 -42.467  1.00 89.36           H  
ATOM   3898  HG3 GLU A 242      -0.801 -18.350 -40.798  1.00 89.36           H  
ATOM   3899  CD  GLU A 242      -2.229 -19.108 -42.235  1.00 89.36           C  
ATOM   3900  OE1 GLU A 242      -1.899 -20.298 -42.439  1.00 89.36           O  
ATOM   3901  OE2 GLU A 242      -3.379 -18.650 -42.431  1.00 89.36           O  
ATOM   3902  N   ILE A 243       1.933 -16.250 -42.317  1.00 90.60           N  
ATOM   3903  H   ILE A 243       2.037 -16.537 -41.354  1.00 90.60           H  
ATOM   3904  CA  ILE A 243       3.057 -16.518 -43.220  1.00 90.60           C  
ATOM   3905  HA  ILE A 243       2.684 -16.560 -44.244  1.00 90.60           H  
ATOM   3906  C   ILE A 243       3.628 -17.883 -42.868  1.00 90.60           C  
ATOM   3907  CB  ILE A 243       4.144 -15.422 -43.144  1.00 90.60           C  
ATOM   3908  HB  ILE A 243       4.537 -15.384 -42.128  1.00 90.60           H  
ATOM   3909  O   ILE A 243       3.982 -18.134 -41.726  1.00 90.60           O  
ATOM   3910  CG1 ILE A 243       3.502 -14.060 -43.469  1.00 90.60           C  
ATOM   3911 HG12 ILE A 243       2.888 -14.151 -44.365  1.00 90.60           H  
ATOM   3912 HG13 ILE A 243       2.860 -13.784 -42.634  1.00 90.60           H  
ATOM   3913  CG2 ILE A 243       5.316 -15.741 -44.094  1.00 90.60           C  
ATOM   3914 HG21 ILE A 243       5.773 -16.691 -43.817  1.00 90.60           H  
ATOM   3915 HG22 ILE A 243       4.970 -15.791 -45.127  1.00 90.60           H  
ATOM   3916 HG23 ILE A 243       6.098 -14.987 -44.001  1.00 90.60           H  
ATOM   3917  CD1 ILE A 243       4.470 -12.908 -43.689  1.00 90.60           C  
ATOM   3918 HD11 ILE A 243       4.968 -13.007 -44.653  1.00 90.60           H  
ATOM   3919 HD12 ILE A 243       5.217 -12.881 -42.895  1.00 90.60           H  
ATOM   3920 HD13 ILE A 243       3.876 -11.994 -43.688  1.00 90.60           H  
ATOM   3921  N   ASN A 244       3.743 -18.767 -43.859  1.00 86.72           N  
ATOM   3922  H   ASN A 244       3.475 -18.486 -44.791  1.00 86.72           H  
ATOM   3923  CA  ASN A 244       4.289 -20.118 -43.683  1.00 86.72           C  
ATOM   3924  HA  ASN A 244       4.103 -20.664 -44.608  1.00 86.72           H  
ATOM   3925  C   ASN A 244       3.592 -20.950 -42.586  1.00 86.72           C  
ATOM   3926  CB  ASN A 244       5.816 -20.040 -43.506  1.00 86.72           C  
ATOM   3927  HB2 ASN A 244       6.223 -21.048 -43.413  1.00 86.72           H  
ATOM   3928  HB3 ASN A 244       6.043 -19.511 -42.580  1.00 86.72           H  
ATOM   3929  O   ASN A 244       4.218 -21.810 -41.978  1.00 86.72           O  
ATOM   3930  CG  ASN A 244       6.526 -19.368 -44.660  1.00 86.72           C  
ATOM   3931  ND2 ASN A 244       7.683 -18.804 -44.406  1.00 86.72           N  
ATOM   3932 HD21 ASN A 244       8.040 -18.818 -43.462  1.00 86.72           H  
ATOM   3933 HD22 ASN A 244       8.162 -18.358 -45.176  1.00 86.72           H  
ATOM   3934  OD1 ASN A 244       6.068 -19.336 -45.794  1.00 86.72           O  
ATOM   3935  N   GLY A 245       2.299 -20.713 -42.351  1.00 89.80           N  
ATOM   3936  H   GLY A 245       1.833 -19.972 -42.854  1.00 89.80           H  
ATOM   3937  CA  GLY A 245       1.524 -21.401 -41.315  1.00 89.80           C  
ATOM   3938  HA2 GLY A 245       1.801 -22.454 -41.286  1.00 89.80           H  
ATOM   3939  HA3 GLY A 245       0.465 -21.331 -41.563  1.00 89.80           H  
ATOM   3940  C   GLY A 245       1.706 -20.830 -39.907  1.00 89.80           C  
ATOM   3941  O   GLY A 245       1.055 -21.301 -38.979  1.00 89.80           O  
ATOM   3942  N   GLU A 246       2.540 -19.805 -39.735  1.00 89.84           N  
ATOM   3943  H   GLU A 246       3.076 -19.456 -40.517  1.00 89.84           H  
ATOM   3944  CA  GLU A 246       2.648 -19.058 -38.486  1.00 89.84           C  
ATOM   3945  HA  GLU A 246       2.261 -19.663 -37.665  1.00 89.84           H  
ATOM   3946  C   GLU A 246       1.795 -17.792 -38.578  1.00 89.84           C  
ATOM   3947  CB  GLU A 246       4.114 -18.750 -38.155  1.00 89.84           C  
ATOM   3948  HB2 GLU A 246       4.573 -18.219 -38.988  1.00 89.84           H  
ATOM   3949  HB3 GLU A 246       4.138 -18.110 -37.273  1.00 89.84           H  
ATOM   3950  O   GLU A 246       1.925 -17.005 -39.519  1.00 89.84           O  
ATOM   3951  CG  GLU A 246       4.898 -20.040 -37.855  1.00 89.84           C  
ATOM   3952  HG2 GLU A 246       4.912 -20.665 -38.747  1.00 89.84           H  
ATOM   3953  HG3 GLU A 246       4.376 -20.586 -37.069  1.00 89.84           H  
ATOM   3954  CD  GLU A 246       6.347 -19.790 -37.409  1.00 89.84           C  
ATOM   3955  OE1 GLU A 246       6.994 -20.783 -37.003  1.00 89.84           O  
ATOM   3956  OE2 GLU A 246       6.814 -18.632 -37.500  1.00 89.84           O  
ATOM   3957  N   THR A 247       0.898 -17.611 -37.607  1.00 90.38           N  
ATOM   3958  H   THR A 247       0.890 -18.263 -36.836  1.00 90.38           H  
ATOM   3959  CA  THR A 247       0.075 -16.403 -37.470  1.00 90.38           C  
ATOM   3960  HA  THR A 247       0.078 -15.859 -38.415  1.00 90.38           H  
ATOM   3961  C   THR A 247       0.673 -15.508 -36.395  1.00 90.38           C  
ATOM   3962  CB  THR A 247      -1.388 -16.740 -37.152  1.00 90.38           C  
ATOM   3963  HB  THR A 247      -1.447 -17.271 -36.203  1.00 90.38           H  
ATOM   3964  O   THR A 247       0.954 -15.975 -35.294  1.00 90.38           O  
ATOM   3965  CG2 THR A 247      -2.277 -15.498 -37.100  1.00 90.38           C  
ATOM   3966 HG21 THR A 247      -2.184 -14.933 -38.028  1.00 90.38           H  
ATOM   3967 HG22 THR A 247      -1.999 -14.871 -36.254  1.00 90.38           H  
ATOM   3968 HG23 THR A 247      -3.316 -15.800 -36.969  1.00 90.38           H  
ATOM   3969  OG1 THR A 247      -1.904 -17.558 -38.176  1.00 90.38           O  
ATOM   3970  HG1 THR A 247      -1.326 -18.319 -38.271  1.00 90.38           H  
ATOM   3971  N   PHE A 248       0.867 -14.228 -36.702  1.00 90.44           N  
ATOM   3972  H   PHE A 248       0.672 -13.926 -37.646  1.00 90.44           H  
ATOM   3973  CA  PHE A 248       1.414 -13.241 -35.767  1.00 90.44           C  
ATOM   3974  HA  PHE A 248       1.136 -13.520 -34.751  1.00 90.44           H  
ATOM   3975  C   PHE A 248       0.846 -11.843 -36.036  1.00 90.44           C  
ATOM   3976  CB  PHE A 248       2.947 -13.247 -35.860  1.00 90.44           C  
ATOM   3977  HB2 PHE A 248       3.343 -12.483 -35.191  1.00 90.44           H  
ATOM   3978  HB3 PHE A 248       3.310 -14.206 -35.490  1.00 90.44           H  
ATOM   3979  O   PHE A 248       0.421 -11.535 -37.154  1.00 90.44           O  
ATOM   3980  CG  PHE A 248       3.502 -13.021 -37.255  1.00 90.44           C  
ATOM   3981  CD1 PHE A 248       3.876 -14.119 -38.052  1.00 90.44           C  
ATOM   3982  HD1 PHE A 248       3.761 -15.126 -37.678  1.00 90.44           H  
ATOM   3983  CD2 PHE A 248       3.646 -11.715 -37.758  1.00 90.44           C  
ATOM   3984  HD2 PHE A 248       3.358 -10.875 -37.143  1.00 90.44           H  
ATOM   3985  CE1 PHE A 248       4.411 -13.909 -39.333  1.00 90.44           C  
ATOM   3986  HE1 PHE A 248       4.710 -14.764 -39.922  1.00 90.44           H  
ATOM   3987  CE2 PHE A 248       4.176 -11.502 -39.042  1.00 90.44           C  
ATOM   3988  HE2 PHE A 248       4.301 -10.495 -39.413  1.00 90.44           H  
ATOM   3989  CZ  PHE A 248       4.569 -12.601 -39.823  1.00 90.44           C  
ATOM   3990  HZ  PHE A 248       5.010 -12.438 -40.796  1.00 90.44           H  
ATOM   3991  N   ARG A 249       0.860 -10.958 -35.030  1.00 89.27           N  
ATOM   3992  H   ARG A 249       1.254 -11.243 -34.145  1.00 89.27           H  
ATOM   3993  CA  ARG A 249       0.484  -9.548 -35.228  1.00 89.27           C  
ATOM   3994  HA  ARG A 249      -0.427  -9.524 -35.825  1.00 89.27           H  
ATOM   3995  C   ARG A 249       1.564  -8.825 -36.012  1.00 89.27           C  
ATOM   3996  CB  ARG A 249       0.199  -8.827 -33.908  1.00 89.27           C  
ATOM   3997  HB2 ARG A 249       1.019  -8.996 -33.209  1.00 89.27           H  
ATOM   3998  HB3 ARG A 249       0.123  -7.758 -34.102  1.00 89.27           H  
ATOM   3999  O   ARG A 249       2.737  -8.836 -35.645  1.00 89.27           O  
ATOM   4000  CG  ARG A 249      -1.121  -9.303 -33.295  1.00 89.27           C  
ATOM   4001  HG2 ARG A 249      -1.035 -10.354 -33.022  1.00 89.27           H  
ATOM   4002  HG3 ARG A 249      -1.929  -9.185 -34.017  1.00 89.27           H  
ATOM   4003  CD  ARG A 249      -1.437  -8.476 -32.049  1.00 89.27           C  
ATOM   4004  HD2 ARG A 249      -1.637  -7.445 -32.341  1.00 89.27           H  
ATOM   4005  HD3 ARG A 249      -0.565  -8.498 -31.395  1.00 89.27           H  
ATOM   4006  NE  ARG A 249      -2.602  -9.029 -31.341  1.00 89.27           N  
ATOM   4007  HE  ARG A 249      -3.167  -9.696 -31.847  1.00 89.27           H  
ATOM   4008  NH1 ARG A 249      -2.194  -8.068 -29.291  1.00 89.27           N  
ATOM   4009 HH11 ARG A 249      -1.450  -7.513 -29.690  1.00 89.27           H  
ATOM   4010 HH12 ARG A 249      -2.361  -8.059 -28.295  1.00 89.27           H  
ATOM   4011  NH2 ARG A 249      -3.767  -9.638 -29.496  1.00 89.27           N  
ATOM   4012 HH21 ARG A 249      -3.698  -9.810 -28.503  1.00 89.27           H  
ATOM   4013 HH22 ARG A 249      -4.245 -10.326 -30.059  1.00 89.27           H  
ATOM   4014  CZ  ARG A 249      -2.856  -8.897 -30.053  1.00 89.27           C  
ATOM   4015  N   GLY A 250       1.181  -8.170 -37.098  1.00 91.04           N  
ATOM   4016  H   GLY A 250       0.206  -8.201 -37.363  1.00 91.04           H  
ATOM   4017  CA  GLY A 250       2.169  -7.616 -38.007  1.00 91.04           C  
ATOM   4018  HA2 GLY A 250       2.942  -7.098 -37.439  1.00 91.04           H  
ATOM   4019  HA3 GLY A 250       2.648  -8.446 -38.526  1.00 91.04           H  
ATOM   4020  C   GLY A 250       1.624  -6.653 -39.040  1.00 91.04           C  
ATOM   4021  O   GLY A 250       0.420  -6.418 -39.145  1.00 91.04           O  
ATOM   4022  N   ARG A 251       2.526  -6.096 -39.846  1.00 88.28           N  
ATOM   4023  H   ARG A 251       3.486  -6.375 -39.704  1.00 88.28           H  
ATOM   4024  CA  ARG A 251       2.185  -5.263 -41.008  1.00 88.28           C  
ATOM   4025  HA  ARG A 251       1.101  -5.187 -41.093  1.00 88.28           H  
ATOM   4026  C   ARG A 251       2.706  -5.937 -42.271  1.00 88.28           C  
ATOM   4027  CB  ARG A 251       2.754  -3.844 -40.840  1.00 88.28           C  
ATOM   4028  HB2 ARG A 251       2.530  -3.269 -41.738  1.00 88.28           H  
ATOM   4029  HB3 ARG A 251       3.837  -3.906 -40.737  1.00 88.28           H  
ATOM   4030  O   ARG A 251       3.898  -6.199 -42.378  1.00 88.28           O  
ATOM   4031  CG  ARG A 251       2.176  -3.110 -39.617  1.00 88.28           C  
ATOM   4032  HG2 ARG A 251       1.094  -3.018 -39.711  1.00 88.28           H  
ATOM   4033  HG3 ARG A 251       2.396  -3.690 -38.720  1.00 88.28           H  
ATOM   4034  CD  ARG A 251       2.810  -1.724 -39.431  1.00 88.28           C  
ATOM   4035  HD2 ARG A 251       2.561  -1.354 -38.437  1.00 88.28           H  
ATOM   4036  HD3 ARG A 251       3.895  -1.827 -39.467  1.00 88.28           H  
ATOM   4037  NE  ARG A 251       2.392  -0.754 -40.462  1.00 88.28           N  
ATOM   4038  HE  ARG A 251       3.070  -0.593 -41.193  1.00 88.28           H  
ATOM   4039  NH1 ARG A 251       0.544   0.058 -39.368  1.00 88.28           N  
ATOM   4040 HH11 ARG A 251       0.797  -0.503 -38.568  1.00 88.28           H  
ATOM   4041 HH12 ARG A 251      -0.295   0.620 -39.335  1.00 88.28           H  
ATOM   4042  NH2 ARG A 251       1.022   0.780 -41.433  1.00 88.28           N  
ATOM   4043 HH21 ARG A 251       1.633   0.768 -42.237  1.00 88.28           H  
ATOM   4044 HH22 ARG A 251       0.171   1.324 -41.420  1.00 88.28           H  
ATOM   4045  CZ  ARG A 251       1.325   0.022 -40.415  1.00 88.28           C  
ATOM   4046  N   LYS A 252       1.830  -6.203 -43.242  1.00 87.16           N  
ATOM   4047  H   LYS A 252       0.859  -5.975 -43.082  1.00 87.16           H  
ATOM   4048  CA  LYS A 252       2.208  -6.780 -44.539  1.00 87.16           C  
ATOM   4049  HA  LYS A 252       3.171  -7.280 -44.435  1.00 87.16           H  
ATOM   4050  C   LYS A 252       2.368  -5.671 -45.569  1.00 87.16           C  
ATOM   4051  CB  LYS A 252       1.182  -7.840 -44.973  1.00 87.16           C  
ATOM   4052  HB2 LYS A 252       0.970  -8.495 -44.128  1.00 87.16           H  
ATOM   4053  HB3 LYS A 252       0.248  -7.356 -45.257  1.00 87.16           H  
ATOM   4054  O   LYS A 252       1.444  -4.890 -45.793  1.00 87.16           O  
ATOM   4055  CG  LYS A 252       1.685  -8.710 -46.134  1.00 87.16           C  
ATOM   4056  HG2 LYS A 252       2.704  -9.041 -45.930  1.00 87.16           H  
ATOM   4057  HG3 LYS A 252       1.673  -8.128 -47.055  1.00 87.16           H  
ATOM   4058  CD  LYS A 252       0.783  -9.941 -46.295  1.00 87.16           C  
ATOM   4059  HD2 LYS A 252       0.785 -10.495 -45.357  1.00 87.16           H  
ATOM   4060  HD3 LYS A 252      -0.236  -9.618 -46.508  1.00 87.16           H  
ATOM   4061  CE  LYS A 252       1.280 -10.861 -47.414  1.00 87.16           C  
ATOM   4062  HE2 LYS A 252       1.172 -10.348 -48.370  1.00 87.16           H  
ATOM   4063  HE3 LYS A 252       2.341 -11.053 -47.255  1.00 87.16           H  
ATOM   4064  NZ  LYS A 252       0.532 -12.146 -47.413  1.00 87.16           N  
ATOM   4065  HZ1 LYS A 252       0.659 -12.625 -46.533  1.00 87.16           H  
ATOM   4066  HZ2 LYS A 252      -0.460 -11.999 -47.532  1.00 87.16           H  
ATOM   4067  HZ3 LYS A 252       0.866 -12.767 -48.137  1.00 87.16           H  
ATOM   4068  N   THR A 253       3.520  -5.623 -46.220  1.00 83.85           N  
ATOM   4069  H   THR A 253       4.219  -6.317 -45.998  1.00 83.85           H  
ATOM   4070  CA  THR A 253       3.729  -4.855 -47.449  1.00 83.85           C  
ATOM   4071  HA  THR A 253       2.901  -4.158 -47.577  1.00 83.85           H  
ATOM   4072  C   THR A 253       3.710  -5.802 -48.650  1.00 83.85           C  
ATOM   4073  CB  THR A 253       5.014  -4.009 -47.404  1.00 83.85           C  
ATOM   4074  HB  THR A 253       4.937  -3.275 -48.206  1.00 83.85           H  
ATOM   4075  O   THR A 253       3.518  -7.010 -48.519  1.00 83.85           O  
ATOM   4076  CG2 THR A 253       5.204  -3.234 -46.102  1.00 83.85           C  
ATOM   4077 HG21 THR A 253       4.317  -2.638 -45.890  1.00 83.85           H  
ATOM   4078 HG22 THR A 253       6.063  -2.570 -46.196  1.00 83.85           H  
ATOM   4079 HG23 THR A 253       5.383  -3.919 -45.273  1.00 83.85           H  
ATOM   4080  OG1 THR A 253       6.148  -4.795 -47.680  1.00 83.85           O  
ATOM   4081  HG1 THR A 253       6.610  -4.991 -46.862  1.00 83.85           H  
ATOM   4082  N   ARG A 254       3.895  -5.268 -49.860  1.00 82.95           N  
ATOM   4083  H   ARG A 254       4.103  -4.282 -49.922  1.00 82.95           H  
ATOM   4084  CA  ARG A 254       3.958  -6.100 -51.074  1.00 82.95           C  
ATOM   4085  HA  ARG A 254       3.093  -6.762 -51.105  1.00 82.95           H  
ATOM   4086  C   ARG A 254       5.169  -7.035 -51.106  1.00 82.95           C  
ATOM   4087  CB  ARG A 254       3.969  -5.212 -52.322  1.00 82.95           C  
ATOM   4088  HB2 ARG A 254       4.150  -5.839 -53.195  1.00 82.95           H  
ATOM   4089  HB3 ARG A 254       4.781  -4.489 -52.245  1.00 82.95           H  
ATOM   4090  O   ARG A 254       5.124  -8.031 -51.817  1.00 82.95           O  
ATOM   4091  CG  ARG A 254       2.641  -4.477 -52.515  1.00 82.95           C  
ATOM   4092  HG2 ARG A 254       2.475  -3.791 -51.684  1.00 82.95           H  
ATOM   4093  HG3 ARG A 254       1.824  -5.198 -52.555  1.00 82.95           H  
ATOM   4094  CD  ARG A 254       2.690  -3.688 -53.824  1.00 82.95           C  
ATOM   4095  HD2 ARG A 254       3.561  -3.034 -53.805  1.00 82.95           H  
ATOM   4096  HD3 ARG A 254       2.795  -4.390 -54.651  1.00 82.95           H  
ATOM   4097  NE  ARG A 254       1.473  -2.878 -54.006  1.00 82.95           N  
ATOM   4098  HE  ARG A 254       0.771  -2.942 -53.283  1.00 82.95           H  
ATOM   4099  NH1 ARG A 254       2.059  -1.941 -56.016  1.00 82.95           N  
ATOM   4100 HH11 ARG A 254       1.855  -1.321 -56.787  1.00 82.95           H  
ATOM   4101 HH12 ARG A 254       2.908  -2.487 -56.011  1.00 82.95           H  
ATOM   4102  NH2 ARG A 254       0.122  -1.377 -55.057  1.00 82.95           N  
ATOM   4103 HH21 ARG A 254      -0.548  -1.451 -54.305  1.00 82.95           H  
ATOM   4104 HH22 ARG A 254      -0.063  -0.754 -55.830  1.00 82.95           H  
ATOM   4105  CZ  ARG A 254       1.224  -2.072 -55.022  1.00 82.95           C  
ATOM   4106  N   TRP A 255       6.230  -6.696 -50.378  1.00 81.40           N  
ATOM   4107  H   TRP A 255       6.160  -5.887 -49.778  1.00 81.40           H  
ATOM   4108  CA  TRP A 255       7.548  -7.326 -50.516  1.00 81.40           C  
ATOM   4109  HA  TRP A 255       7.511  -8.125 -51.257  1.00 81.40           H  
ATOM   4110  C   TRP A 255       8.059  -7.939 -49.220  1.00 81.40           C  
ATOM   4111  CB  TRP A 255       8.538  -6.263 -50.996  1.00 81.40           C  
ATOM   4112  HB2 TRP A 255       8.753  -5.584 -50.171  1.00 81.40           H  
ATOM   4113  HB3 TRP A 255       9.473  -6.753 -51.268  1.00 81.40           H  
ATOM   4114  O   TRP A 255       8.979  -8.746 -49.234  1.00 81.40           O  
ATOM   4115  CG  TRP A 255       8.065  -5.458 -52.162  1.00 81.40           C  
ATOM   4116  CD1 TRP A 255       7.640  -4.177 -52.110  1.00 81.40           C  
ATOM   4117  HD1 TRP A 255       7.628  -3.576 -51.213  1.00 81.40           H  
ATOM   4118  CD2 TRP A 255       7.978  -5.860 -53.559  1.00 81.40           C  
ATOM   4119  CE2 TRP A 255       7.486  -4.753 -54.312  1.00 81.40           C  
ATOM   4120  CE3 TRP A 255       8.295  -7.037 -54.270  1.00 81.40           C  
ATOM   4121  HE3 TRP A 255       8.678  -7.890 -53.730  1.00 81.40           H  
ATOM   4122  NE1 TRP A 255       7.298  -3.753 -53.379  1.00 81.40           N  
ATOM   4123  HE1 TRP A 255       7.094  -2.788 -53.599  1.00 81.40           H  
ATOM   4124  CH2 TRP A 255       7.652  -5.992 -56.383  1.00 81.40           C  
ATOM   4125  HH2 TRP A 255       7.550  -6.051 -57.456  1.00 81.40           H  
ATOM   4126  CZ2 TRP A 255       7.322  -4.806 -55.704  1.00 81.40           C  
ATOM   4127  HZ2 TRP A 255       6.977  -3.940 -56.249  1.00 81.40           H  
ATOM   4128  CZ3 TRP A 255       8.135  -7.102 -55.667  1.00 81.40           C  
ATOM   4129  HZ3 TRP A 255       8.395  -8.009 -56.192  1.00 81.40           H  
ATOM   4130  N   SER A 256       7.478  -7.536 -48.100  1.00 86.28           N  
ATOM   4131  H   SER A 256       6.716  -6.874 -48.145  1.00 86.28           H  
ATOM   4132  CA  SER A 256       7.897  -7.945 -46.773  1.00 86.28           C  
ATOM   4133  HA  SER A 256       8.339  -8.940 -46.817  1.00 86.28           H  
ATOM   4134  C   SER A 256       6.690  -8.000 -45.851  1.00 86.28           C  
ATOM   4135  CB  SER A 256       8.950  -6.969 -46.230  1.00 86.28           C  
ATOM   4136  HB2 SER A 256       9.323  -7.344 -45.277  1.00 86.28           H  
ATOM   4137  HB3 SER A 256       9.785  -6.910 -46.928  1.00 86.28           H  
ATOM   4138  O   SER A 256       5.631  -7.437 -46.140  1.00 86.28           O  
ATOM   4139  OG  SER A 256       8.401  -5.674 -46.034  1.00 86.28           O  
ATOM   4140  HG  SER A 256       9.046  -5.160 -45.543  1.00 86.28           H  
ATOM   4141  N   ALA A 257       6.856  -8.652 -44.714  1.00 89.66           N  
ATOM   4142  H   ALA A 257       7.746  -9.081 -44.507  1.00 89.66           H  
ATOM   4143  CA  ALA A 257       5.964  -8.495 -43.585  1.00 89.66           C  
ATOM   4144  HA  ALA A 257       5.329  -7.621 -43.733  1.00 89.66           H  
ATOM   4145  C   ALA A 257       6.806  -8.262 -42.343  1.00 89.66           C  
ATOM   4146  CB  ALA A 257       5.088  -9.729 -43.453  1.00 89.66           C  
ATOM   4147  HB1 ALA A 257       4.536  -9.888 -44.379  1.00 89.66           H  
ATOM   4148  HB2 ALA A 257       5.731 -10.584 -43.244  1.00 89.66           H  
ATOM   4149  HB3 ALA A 257       4.389  -9.599 -42.627  1.00 89.66           H  
ATOM   4150  O   ALA A 257       7.903  -8.809 -42.238  1.00 89.66           O  
ATOM   4151  N   ILE A 258       6.285  -7.443 -41.440  1.00 90.15           N  
ATOM   4152  H   ILE A 258       5.381  -7.031 -41.619  1.00 90.15           H  
ATOM   4153  CA  ILE A 258       6.918  -7.158 -40.162  1.00 90.15           C  
ATOM   4154  HA  ILE A 258       7.911  -7.607 -40.169  1.00 90.15           H  
ATOM   4155  C   ILE A 258       6.104  -7.828 -39.072  1.00 90.15           C  
ATOM   4156  CB  ILE A 258       7.104  -5.646 -39.961  1.00 90.15           C  
ATOM   4157  HB  ILE A 258       6.155  -5.145 -40.150  1.00 90.15           H  
ATOM   4158  O   ILE A 258       4.902  -7.578 -38.984  1.00 90.15           O  
ATOM   4159  CG1 ILE A 258       8.140  -5.189 -41.012  1.00 90.15           C  
ATOM   4160 HG12 ILE A 258       7.810  -5.475 -42.010  1.00 90.15           H  
ATOM   4161 HG13 ILE A 258       9.097  -5.674 -40.820  1.00 90.15           H  
ATOM   4162  CG2 ILE A 258       7.552  -5.306 -38.526  1.00 90.15           C  
ATOM   4163 HG21 ILE A 258       7.686  -4.230 -38.408  1.00 90.15           H  
ATOM   4164 HG22 ILE A 258       8.493  -5.806 -38.300  1.00 90.15           H  
ATOM   4165 HG23 ILE A 258       6.806  -5.625 -37.799  1.00 90.15           H  
ATOM   4166  CD1 ILE A 258       8.349  -3.689 -41.038  1.00 90.15           C  
ATOM   4167 HD11 ILE A 258       8.942  -3.420 -41.912  1.00 90.15           H  
ATOM   4168 HD12 ILE A 258       7.378  -3.197 -41.093  1.00 90.15           H  
ATOM   4169 HD13 ILE A 258       8.896  -3.385 -40.145  1.00 90.15           H  
ATOM   4170  N   ASN A 259       6.755  -8.671 -38.280  1.00 92.69           N  
ATOM   4171  H   ASN A 259       7.756  -8.730 -38.397  1.00 92.69           H  
ATOM   4172  CA  ASN A 259       6.210  -9.267 -37.072  1.00 92.69           C  
ATOM   4173  HA  ASN A 259       5.129  -9.369 -37.166  1.00 92.69           H  
ATOM   4174  C   ASN A 259       6.498  -8.329 -35.894  1.00 92.69           C  
ATOM   4175  CB  ASN A 259       6.816 -10.672 -36.890  1.00 92.69           C  
ATOM   4176  HB2 ASN A 259       7.894 -10.588 -36.749  1.00 92.69           H  
ATOM   4177  HB3 ASN A 259       6.635 -11.269 -37.784  1.00 92.69           H  
ATOM   4178  O   ASN A 259       7.653  -8.021 -35.609  1.00 92.69           O  
ATOM   4179  CG  ASN A 259       6.228 -11.411 -35.698  1.00 92.69           C  
ATOM   4180  ND2 ASN A 259       6.487 -12.687 -35.565  1.00 92.69           N  
ATOM   4181 HD21 ASN A 259       7.074 -13.181 -36.222  1.00 92.69           H  
ATOM   4182 HD22 ASN A 259       6.087 -13.146 -34.759  1.00 92.69           H  
ATOM   4183  OD1 ASN A 259       5.510 -10.854 -34.886  1.00 92.69           O  
ATOM   4184  N   VAL A 260       5.446  -7.865 -35.218  1.00 91.60           N  
ATOM   4185  H   VAL A 260       4.536  -8.253 -35.422  1.00 91.60           H  
ATOM   4186  CA  VAL A 260       5.569  -6.958 -34.068  1.00 91.60           C  
ATOM   4187  HA  VAL A 260       6.244  -6.144 -34.332  1.00 91.60           H  
ATOM   4188  C   VAL A 260       6.197  -7.664 -32.860  1.00 91.60           C  
ATOM   4189  CB  VAL A 260       4.193  -6.351 -33.729  1.00 91.60           C  
ATOM   4190  HB  VAL A 260       3.466  -7.152 -33.593  1.00 91.60           H  
ATOM   4191  O   VAL A 260       6.811  -7.016 -32.021  1.00 91.60           O  
ATOM   4192  CG1 VAL A 260       4.221  -5.514 -32.452  1.00 91.60           C  
ATOM   4193 HG11 VAL A 260       3.324  -4.900 -32.373  1.00 91.60           H  
ATOM   4194 HG12 VAL A 260       5.097  -4.865 -32.450  1.00 91.60           H  
ATOM   4195 HG13 VAL A 260       4.263  -6.178 -31.589  1.00 91.60           H  
ATOM   4196  CG2 VAL A 260       3.704  -5.435 -34.863  1.00 91.60           C  
ATOM   4197 HG21 VAL A 260       3.658  -5.994 -35.798  1.00 91.60           H  
ATOM   4198 HG22 VAL A 260       4.395  -4.601 -34.980  1.00 91.60           H  
ATOM   4199 HG23 VAL A 260       2.709  -5.058 -34.624  1.00 91.60           H  
ATOM   4200  N   GLU A 261       6.093  -8.988 -32.770  1.00 91.17           N  
ATOM   4201  H   GLU A 261       5.623  -9.500 -33.502  1.00 91.17           H  
ATOM   4202  CA  GLU A 261       6.641  -9.768 -31.656  1.00 91.17           C  
ATOM   4203  HA  GLU A 261       6.780  -9.104 -30.803  1.00 91.17           H  
ATOM   4204  C   GLU A 261       8.040 -10.349 -31.941  1.00 91.17           C  
ATOM   4205  CB  GLU A 261       5.624 -10.831 -31.211  1.00 91.17           C  
ATOM   4206  HB2 GLU A 261       5.452 -11.538 -32.023  1.00 91.17           H  
ATOM   4207  HB3 GLU A 261       6.038 -11.370 -30.358  1.00 91.17           H  
ATOM   4208  O   GLU A 261       8.635 -10.972 -31.063  1.00 91.17           O  
ATOM   4209  CG  GLU A 261       4.292 -10.188 -30.784  1.00 91.17           C  
ATOM   4210  HG2 GLU A 261       4.507  -9.328 -30.150  1.00 91.17           H  
ATOM   4211  HG3 GLU A 261       3.760  -9.827 -31.664  1.00 91.17           H  
ATOM   4212  CD  GLU A 261       3.396 -11.166 -30.017  1.00 91.17           C  
ATOM   4213  OE1 GLU A 261       2.953 -10.784 -28.901  1.00 91.17           O  
ATOM   4214  OE2 GLU A 261       3.158 -12.273 -30.544  1.00 91.17           O  
ATOM   4215  N   ASP A 262       8.604 -10.119 -33.134  1.00 93.21           N  
ATOM   4216  H   ASP A 262       8.114  -9.528 -33.790  1.00 93.21           H  
ATOM   4217  CA  ASP A 262       9.986 -10.500 -33.447  1.00 93.21           C  
ATOM   4218  HA  ASP A 262      10.209 -11.441 -32.943  1.00 93.21           H  
ATOM   4219  C   ASP A 262      10.969  -9.441 -32.924  1.00 93.21           C  
ATOM   4220  CB  ASP A 262      10.145 -10.765 -34.953  1.00 93.21           C  
ATOM   4221  HB2 ASP A 262       9.423 -11.529 -35.240  1.00 93.21           H  
ATOM   4222  HB3 ASP A 262       9.908  -9.853 -35.502  1.00 93.21           H  
ATOM   4223  O   ASP A 262      11.060  -8.326 -33.452  1.00 93.21           O  
ATOM   4224  CG  ASP A 262      11.542 -11.250 -35.381  1.00 93.21           C  
ATOM   4225  OD1 ASP A 262      11.695 -11.511 -36.597  1.00 93.21           O  
ATOM   4226  OD2 ASP A 262      12.469 -11.327 -34.537  1.00 93.21           O  
ATOM   4227  N   ILE A 263      11.744  -9.821 -31.904  1.00 93.01           N  
ATOM   4228  H   ILE A 263      11.584 -10.743 -31.525  1.00 93.01           H  
ATOM   4229  CA  ILE A 263      12.757  -8.976 -31.251  1.00 93.01           C  
ATOM   4230  HA  ILE A 263      12.261  -8.078 -30.884  1.00 93.01           H  
ATOM   4231  C   ILE A 263      13.860  -8.492 -32.203  1.00 93.01           C  
ATOM   4232  CB  ILE A 263      13.388  -9.708 -30.043  1.00 93.01           C  
ATOM   4233  HB  ILE A 263      14.122  -9.032 -29.604  1.00 93.01           H  
ATOM   4234  O   ILE A 263      14.525  -7.502 -31.913  1.00 93.01           O  
ATOM   4235  CG1 ILE A 263      14.123 -11.007 -30.456  1.00 93.01           C  
ATOM   4236 HG12 ILE A 263      14.806 -10.793 -31.278  1.00 93.01           H  
ATOM   4237 HG13 ILE A 263      13.401 -11.747 -30.802  1.00 93.01           H  
ATOM   4238  CG2 ILE A 263      12.313  -9.974 -28.974  1.00 93.01           C  
ATOM   4239 HG21 ILE A 263      11.788  -9.043 -28.757  1.00 93.01           H  
ATOM   4240 HG22 ILE A 263      11.594 -10.716 -29.321  1.00 93.01           H  
ATOM   4241 HG23 ILE A 263      12.777 -10.323 -28.051  1.00 93.01           H  
ATOM   4242  CD1 ILE A 263      14.963 -11.624 -29.332  1.00 93.01           C  
ATOM   4243 HD11 ILE A 263      15.676 -10.889 -28.956  1.00 93.01           H  
ATOM   4244 HD12 ILE A 263      14.323 -11.963 -28.518  1.00 93.01           H  
ATOM   4245 HD13 ILE A 263      15.512 -12.480 -29.723  1.00 93.01           H  
ATOM   4246  N   ASN A 264      14.056  -9.159 -33.346  1.00 92.49           N  
ATOM   4247  H   ASN A 264      13.468  -9.954 -33.552  1.00 92.49           H  
ATOM   4248  CA  ASN A 264      15.021  -8.728 -34.358  1.00 92.49           C  
ATOM   4249  HA  ASN A 264      15.900  -8.318 -33.861  1.00 92.49           H  
ATOM   4250  C   ASN A 264      14.453  -7.631 -35.266  1.00 92.49           C  
ATOM   4251  CB  ASN A 264      15.461  -9.931 -35.201  1.00 92.49           C  
ATOM   4252  HB2 ASN A 264      14.616 -10.293 -35.786  1.00 92.49           H  
ATOM   4253  HB3 ASN A 264      16.245  -9.619 -35.891  1.00 92.49           H  
ATOM   4254  O   ASN A 264      15.206  -6.964 -35.971  1.00 92.49           O  
ATOM   4255  CG  ASN A 264      16.008 -11.059 -34.357  1.00 92.49           C  
ATOM   4256  ND2 ASN A 264      15.270 -12.136 -34.250  1.00 92.49           N  
ATOM   4257 HD21 ASN A 264      14.309 -12.082 -34.558  1.00 92.49           H  
ATOM   4258 HD22 ASN A 264      15.594 -12.853 -33.617  1.00 92.49           H  
ATOM   4259  OD1 ASN A 264      17.077 -10.981 -33.778  1.00 92.49           O  
ATOM   4260  N   GLN A 265      13.130  -7.451 -35.287  1.00 91.04           N  
ATOM   4261  H   GLN A 265      12.563  -8.014 -34.669  1.00 91.04           H  
ATOM   4262  CA  GLN A 265      12.456  -6.503 -36.170  1.00 91.04           C  
ATOM   4263  HA  GLN A 265      13.138  -6.198 -36.964  1.00 91.04           H  
ATOM   4264  C   GLN A 265      12.030  -5.236 -35.449  1.00 91.04           C  
ATOM   4265  CB  GLN A 265      11.246  -7.157 -36.832  1.00 91.04           C  
ATOM   4266  HB2 GLN A 265      10.564  -7.539 -36.072  1.00 91.04           H  
ATOM   4267  HB3 GLN A 265      10.725  -6.402 -37.421  1.00 91.04           H  
ATOM   4268  O   GLN A 265      12.108  -4.165 -36.048  1.00 91.04           O  
ATOM   4269  CG  GLN A 265      11.685  -8.294 -37.757  1.00 91.04           C  
ATOM   4270  HG2 GLN A 265      12.189  -9.065 -37.175  1.00 91.04           H  
ATOM   4271  HG3 GLN A 265      12.390  -7.915 -38.497  1.00 91.04           H  
ATOM   4272  CD  GLN A 265      10.513  -8.914 -38.493  1.00 91.04           C  
ATOM   4273  NE2 GLN A 265      10.611 -10.158 -38.886  1.00 91.04           N  
ATOM   4274 HE21 GLN A 265       9.791 -10.564 -39.315  1.00 91.04           H  
ATOM   4275 HE22 GLN A 265      11.246 -10.738 -38.358  1.00 91.04           H  
ATOM   4276  OE1 GLN A 265       9.495  -8.295 -38.741  1.00 91.04           O  
ATOM   4277  N   CYS A 266      11.621  -5.297 -34.182  1.00 91.81           N  
ATOM   4278  H   CYS A 266      11.570  -6.197 -33.726  1.00 91.81           H  
ATOM   4279  CA  CYS A 266      11.292  -4.117 -33.379  1.00 91.81           C  
ATOM   4280  HA  CYS A 266      12.028  -3.335 -33.567  1.00 91.81           H  
ATOM   4281  C   CYS A 266      11.373  -4.402 -31.873  1.00 91.81           C  
ATOM   4282  CB  CYS A 266       9.923  -3.564 -33.815  1.00 91.81           C  
ATOM   4283  HB2 CYS A 266       9.899  -3.468 -34.901  1.00 91.81           H  
ATOM   4284  HB3 CYS A 266       9.777  -2.572 -33.387  1.00 91.81           H  
ATOM   4285  O   CYS A 266      11.399  -5.550 -31.444  1.00 91.81           O  
ATOM   4286  SG  CYS A 266       8.556  -4.623 -33.285  1.00 91.81           S  
ATOM   4287  HG  CYS A 266       9.080  -5.807 -33.616  1.00 91.81           H  
ATOM   4288  N   ASP A 267      11.372  -3.344 -31.061  1.00 95.56           N  
ATOM   4289  H   ASP A 267      11.346  -2.419 -31.465  1.00 95.56           H  
ATOM   4290  CA  ASP A 267      11.553  -3.447 -29.608  1.00 95.56           C  
ATOM   4291  HA  ASP A 267      12.128  -4.351 -29.408  1.00 95.56           H  
ATOM   4292  C   ASP A 267      10.223  -3.573 -28.840  1.00 95.56           C  
ATOM   4293  CB  ASP A 267      12.365  -2.261 -29.074  1.00 95.56           C  
ATOM   4294  HB2 ASP A 267      12.616  -2.452 -28.030  1.00 95.56           H  
ATOM   4295  HB3 ASP A 267      11.733  -1.373 -29.109  1.00 95.56           H  
ATOM   4296  O   ASP A 267      10.171  -3.321 -27.636  1.00 95.56           O  
ATOM   4297  CG  ASP A 267      13.666  -1.967 -29.813  1.00 95.56           C  
ATOM   4298  OD1 ASP A 267      13.943  -0.759 -29.969  1.00 95.56           O  
ATOM   4299  OD2 ASP A 267      14.403  -2.889 -30.214  1.00 95.56           O  
ATOM   4300  N   PHE A 268       9.119  -3.915 -29.514  1.00 95.05           N  
ATOM   4301  H   PHE A 268       9.215  -4.177 -30.485  1.00 95.05           H  
ATOM   4302  CA  PHE A 268       7.789  -3.950 -28.894  1.00 95.05           C  
ATOM   4303  HA  PHE A 268       7.546  -2.958 -28.514  1.00 95.05           H  
ATOM   4304  C   PHE A 268       7.726  -4.910 -27.699  1.00 95.05           C  
ATOM   4305  CB  PHE A 268       6.746  -4.339 -29.943  1.00 95.05           C  
ATOM   4306  HB2 PHE A 268       6.668  -3.546 -30.687  1.00 95.05           H  
ATOM   4307  HB3 PHE A 268       7.100  -5.236 -30.450  1.00 95.05           H  
ATOM   4308  O   PHE A 268       7.183  -4.546 -26.656  1.00 95.05           O  
ATOM   4309  CG  PHE A 268       5.374  -4.621 -29.359  1.00 95.05           C  
ATOM   4310  CD1 PHE A 268       5.004  -5.936 -29.016  1.00 95.05           C  
ATOM   4311  HD1 PHE A 268       5.677  -6.757 -29.214  1.00 95.05           H  
ATOM   4312  CD2 PHE A 268       4.480  -3.563 -29.124  1.00 95.05           C  
ATOM   4313  HD2 PHE A 268       4.763  -2.557 -29.397  1.00 95.05           H  
ATOM   4314  CE1 PHE A 268       3.754  -6.187 -28.426  1.00 95.05           C  
ATOM   4315  HE1 PHE A 268       3.475  -7.200 -28.177  1.00 95.05           H  
ATOM   4316  CE2 PHE A 268       3.226  -3.813 -28.539  1.00 95.05           C  
ATOM   4317  HE2 PHE A 268       2.535  -3.001 -28.371  1.00 95.05           H  
ATOM   4318  CZ  PHE A 268       2.871  -5.124 -28.173  1.00 95.05           C  
ATOM   4319  HZ  PHE A 268       1.913  -5.325 -27.718  1.00 95.05           H  
ATOM   4320  N   VAL A 269       8.315  -6.105 -27.823  1.00 95.15           N  
ATOM   4321  H   VAL A 269       8.728  -6.348 -28.712  1.00 95.15           H  
ATOM   4322  CA  VAL A 269       8.366  -7.082 -26.724  1.00 95.15           C  
ATOM   4323  HA  VAL A 269       7.347  -7.283 -26.391  1.00 95.15           H  
ATOM   4324  C   VAL A 269       9.121  -6.500 -25.529  1.00 95.15           C  
ATOM   4325  CB  VAL A 269       8.987  -8.415 -27.181  1.00 95.15           C  
ATOM   4326  HB  VAL A 269       9.997  -8.227 -27.545  1.00 95.15           H  
ATOM   4327  O   VAL A 269       8.606  -6.550 -24.417  1.00 95.15           O  
ATOM   4328  CG1 VAL A 269       9.064  -9.437 -26.039  1.00 95.15           C  
ATOM   4329 HG11 VAL A 269       9.734  -9.084 -25.255  1.00 95.15           H  
ATOM   4330 HG12 VAL A 269       8.074  -9.603 -25.614  1.00 95.15           H  
ATOM   4331 HG13 VAL A 269       9.456 -10.381 -26.416  1.00 95.15           H  
ATOM   4332  CG2 VAL A 269       8.162  -9.033 -28.315  1.00 95.15           C  
ATOM   4333 HG21 VAL A 269       8.583  -9.999 -28.592  1.00 95.15           H  
ATOM   4334 HG22 VAL A 269       8.196  -8.392 -29.195  1.00 95.15           H  
ATOM   4335 HG23 VAL A 269       7.127  -9.174 -28.003  1.00 95.15           H  
ATOM   4336  N   TYR A 270      10.274  -5.856 -25.749  1.00 95.97           N  
ATOM   4337  H   TYR A 270      10.634  -5.798 -26.691  1.00 95.97           H  
ATOM   4338  CA  TYR A 270      11.029  -5.200 -24.676  1.00 95.97           C  
ATOM   4339  HA  TYR A 270      11.244  -5.940 -23.906  1.00 95.97           H  
ATOM   4340  C   TYR A 270      10.227  -4.083 -24.003  1.00 95.97           C  
ATOM   4341  CB  TYR A 270      12.358  -4.645 -25.208  1.00 95.97           C  
ATOM   4342  HB2 TYR A 270      12.868  -4.136 -24.390  1.00 95.97           H  
ATOM   4343  HB3 TYR A 270      12.158  -3.903 -25.980  1.00 95.97           H  
ATOM   4344  O   TYR A 270      10.225  -3.997 -22.777  1.00 95.97           O  
ATOM   4345  CG  TYR A 270      13.308  -5.695 -25.746  1.00 95.97           C  
ATOM   4346  CD1 TYR A 270      13.761  -6.724 -24.898  1.00 95.97           C  
ATOM   4347  HD1 TYR A 270      13.434  -6.763 -23.869  1.00 95.97           H  
ATOM   4348  CD2 TYR A 270      13.759  -5.633 -27.079  1.00 95.97           C  
ATOM   4349  HD2 TYR A 270      13.451  -4.827 -27.728  1.00 95.97           H  
ATOM   4350  CE1 TYR A 270      14.650  -7.700 -25.384  1.00 95.97           C  
ATOM   4351  HE1 TYR A 270      14.998  -8.487 -24.731  1.00 95.97           H  
ATOM   4352  CE2 TYR A 270      14.641  -6.612 -27.572  1.00 95.97           C  
ATOM   4353  HE2 TYR A 270      14.989  -6.573 -28.593  1.00 95.97           H  
ATOM   4354  OH  TYR A 270      15.949  -8.584 -27.196  1.00 95.97           O  
ATOM   4355  HH  TYR A 270      16.198  -9.218 -26.518  1.00 95.97           H  
ATOM   4356  CZ  TYR A 270      15.089  -7.646 -26.725  1.00 95.97           C  
ATOM   4357  N   LEU A 271       9.497  -3.269 -24.777  1.00 96.42           N  
ATOM   4358  H   LEU A 271       9.561  -3.374 -25.779  1.00 96.42           H  
ATOM   4359  CA  LEU A 271       8.616  -2.242 -24.220  1.00 96.42           C  
ATOM   4360  HA  LEU A 271       9.214  -1.625 -23.549  1.00 96.42           H  
ATOM   4361  C   LEU A 271       7.484  -2.860 -23.386  1.00 96.42           C  
ATOM   4362  CB  LEU A 271       8.064  -1.348 -25.347  1.00 96.42           C  
ATOM   4363  HB2 LEU A 271       8.898  -0.859 -25.850  1.00 96.42           H  
ATOM   4364  HB3 LEU A 271       7.553  -1.978 -26.075  1.00 96.42           H  
ATOM   4365  O   LEU A 271       7.193  -2.350 -22.307  1.00 96.42           O  
ATOM   4366  CG  LEU A 271       7.070  -0.275 -24.848  1.00 96.42           C  
ATOM   4367  HG  LEU A 271       6.232  -0.755 -24.342  1.00 96.42           H  
ATOM   4368  CD1 LEU A 271       7.713   0.731 -23.891  1.00 96.42           C  
ATOM   4369 HD11 LEU A 271       6.987   1.492 -23.607  1.00 96.42           H  
ATOM   4370 HD12 LEU A 271       8.043   0.221 -22.986  1.00 96.42           H  
ATOM   4371 HD13 LEU A 271       8.571   1.205 -24.369  1.00 96.42           H  
ATOM   4372  CD2 LEU A 271       6.492   0.513 -26.021  1.00 96.42           C  
ATOM   4373 HD21 LEU A 271       6.026  -0.176 -26.725  1.00 96.42           H  
ATOM   4374 HD22 LEU A 271       7.289   1.073 -26.510  1.00 96.42           H  
ATOM   4375 HD23 LEU A 271       5.737   1.208 -25.654  1.00 96.42           H  
ATOM   4376  N   ARG A 272       6.849  -3.942 -23.855  1.00 94.92           N  
ATOM   4377  H   ARG A 272       7.137  -4.305 -24.753  1.00 94.92           H  
ATOM   4378  CA  ARG A 272       5.764  -4.629 -23.134  1.00 94.92           C  
ATOM   4379  HA  ARG A 272       5.006  -3.894 -22.863  1.00 94.92           H  
ATOM   4380  C   ARG A 272       6.262  -5.236 -21.820  1.00 94.92           C  
ATOM   4381  CB  ARG A 272       5.123  -5.690 -24.049  1.00 94.92           C  
ATOM   4382  HB2 ARG A 272       5.862  -6.456 -24.280  1.00 94.92           H  
ATOM   4383  HB3 ARG A 272       4.820  -5.218 -24.983  1.00 94.92           H  
ATOM   4384  O   ARG A 272       5.655  -4.997 -20.776  1.00 94.92           O  
ATOM   4385  CG  ARG A 272       3.888  -6.345 -23.402  1.00 94.92           C  
ATOM   4386  HG2 ARG A 272       4.154  -6.793 -22.445  1.00 94.92           H  
ATOM   4387  HG3 ARG A 272       3.141  -5.572 -23.223  1.00 94.92           H  
ATOM   4388  CD  ARG A 272       3.254  -7.430 -24.286  1.00 94.92           C  
ATOM   4389  HD2 ARG A 272       2.321  -7.746 -23.821  1.00 94.92           H  
ATOM   4390  HD3 ARG A 272       3.024  -6.994 -25.259  1.00 94.92           H  
ATOM   4391  NE  ARG A 272       4.129  -8.612 -24.449  1.00 94.92           N  
ATOM   4392  HE  ARG A 272       4.826  -8.768 -23.736  1.00 94.92           H  
ATOM   4393  NH1 ARG A 272       3.155  -9.497 -26.351  1.00 94.92           N  
ATOM   4394 HH11 ARG A 272       2.387  -8.846 -26.275  1.00 94.92           H  
ATOM   4395 HH12 ARG A 272       3.162 -10.132 -27.137  1.00 94.92           H  
ATOM   4396  NH2 ARG A 272       4.941 -10.481 -25.451  1.00 94.92           N  
ATOM   4397 HH21 ARG A 272       4.858 -11.171 -26.183  1.00 94.92           H  
ATOM   4398 HH22 ARG A 272       5.621 -10.578 -24.711  1.00 94.92           H  
ATOM   4399  CZ  ARG A 272       4.066  -9.520 -25.413  1.00 94.92           C  
ATOM   4400  N   GLU A 273       7.374  -5.970 -21.859  1.00 94.83           N  
ATOM   4401  H   GLU A 273       7.813  -6.129 -22.755  1.00 94.83           H  
ATOM   4402  CA  GLU A 273       7.997  -6.567 -20.668  1.00 94.83           C  
ATOM   4403  HA  GLU A 273       7.281  -7.229 -20.179  1.00 94.83           H  
ATOM   4404  C   GLU A 273       8.401  -5.490 -19.650  1.00 94.83           C  
ATOM   4405  CB  GLU A 273       9.243  -7.385 -21.052  1.00 94.83           C  
ATOM   4406  HB2 GLU A 273       9.922  -6.749 -21.620  1.00 94.83           H  
ATOM   4407  HB3 GLU A 273       9.759  -7.674 -20.137  1.00 94.83           H  
ATOM   4408  O   GLU A 273       8.125  -5.615 -18.454  1.00 94.83           O  
ATOM   4409  CG  GLU A 273       8.977  -8.660 -21.869  1.00 94.83           C  
ATOM   4410  HG2 GLU A 273       9.929  -9.157 -22.052  1.00 94.83           H  
ATOM   4411  HG3 GLU A 273       8.560  -8.390 -22.840  1.00 94.83           H  
ATOM   4412  CD  GLU A 273       8.025  -9.637 -21.182  1.00 94.83           C  
ATOM   4413  OE1 GLU A 273       7.008  -9.996 -21.822  1.00 94.83           O  
ATOM   4414  OE2 GLU A 273       8.274  -9.999 -20.008  1.00 94.83           O  
ATOM   4415  N   PHE A 274       9.001  -4.397 -20.129  1.00 95.78           N  
ATOM   4416  H   PHE A 274       9.233  -4.364 -21.111  1.00 95.78           H  
ATOM   4417  CA  PHE A 274       9.370  -3.252 -19.305  1.00 95.78           C  
ATOM   4418  HA  PHE A 274      10.040  -3.583 -18.511  1.00 95.78           H  
ATOM   4419  C   PHE A 274       8.143  -2.610 -18.649  1.00 95.78           C  
ATOM   4420  CB  PHE A 274      10.142  -2.249 -20.169  1.00 95.78           C  
ATOM   4421  HB2 PHE A 274      11.095  -2.692 -20.457  1.00 95.78           H  
ATOM   4422  HB3 PHE A 274       9.577  -2.056 -21.081  1.00 95.78           H  
ATOM   4423  O   PHE A 274       8.035  -2.570 -17.425  1.00 95.78           O  
ATOM   4424  CG  PHE A 274      10.414  -0.931 -19.484  1.00 95.78           C  
ATOM   4425  CD1 PHE A 274       9.965   0.272 -20.058  1.00 95.78           C  
ATOM   4426  HD1 PHE A 274       9.412   0.257 -20.986  1.00 95.78           H  
ATOM   4427  CD2 PHE A 274      11.134  -0.908 -18.278  1.00 95.78           C  
ATOM   4428  HD2 PHE A 274      11.488  -1.831 -17.843  1.00 95.78           H  
ATOM   4429  CE1 PHE A 274      10.299   1.497 -19.458  1.00 95.78           C  
ATOM   4430  HE1 PHE A 274      10.026   2.426 -19.935  1.00 95.78           H  
ATOM   4431  CE2 PHE A 274      11.431   0.312 -17.656  1.00 95.78           C  
ATOM   4432  HE2 PHE A 274      12.010   0.322 -16.744  1.00 95.78           H  
ATOM   4433  CZ  PHE A 274      11.053   1.511 -18.274  1.00 95.78           C  
ATOM   4434  HZ  PHE A 274      11.394   2.445 -17.851  1.00 95.78           H  
ATOM   4435  N   LEU A 275       7.194  -2.148 -19.463  1.00 95.61           N  
ATOM   4436  H   LEU A 275       7.320  -2.286 -20.456  1.00 95.61           H  
ATOM   4437  CA  LEU A 275       6.077  -1.314 -19.029  1.00 95.61           C  
ATOM   4438  HA  LEU A 275       6.477  -0.489 -18.439  1.00 95.61           H  
ATOM   4439  C   LEU A 275       5.074  -2.068 -18.150  1.00 95.61           C  
ATOM   4440  CB  LEU A 275       5.401  -0.765 -20.300  1.00 95.61           C  
ATOM   4441  HB2 LEU A 275       4.986  -1.609 -20.851  1.00 95.61           H  
ATOM   4442  HB3 LEU A 275       6.161  -0.303 -20.931  1.00 95.61           H  
ATOM   4443  O   LEU A 275       4.538  -1.487 -17.210  1.00 95.61           O  
ATOM   4444  CG  LEU A 275       4.285   0.264 -20.061  1.00 95.61           C  
ATOM   4445  HG  LEU A 275       3.568  -0.111 -19.331  1.00 95.61           H  
ATOM   4446  CD1 LEU A 275       4.850   1.601 -19.586  1.00 95.61           C  
ATOM   4447 HD11 LEU A 275       5.546   1.996 -20.326  1.00 95.61           H  
ATOM   4448 HD12 LEU A 275       5.379   1.448 -18.645  1.00 95.61           H  
ATOM   4449 HD13 LEU A 275       4.040   2.313 -19.427  1.00 95.61           H  
ATOM   4450  CD2 LEU A 275       3.544   0.514 -21.374  1.00 95.61           C  
ATOM   4451 HD21 LEU A 275       4.231   0.900 -22.127  1.00 95.61           H  
ATOM   4452 HD22 LEU A 275       3.114  -0.423 -21.729  1.00 95.61           H  
ATOM   4453 HD23 LEU A 275       2.733   1.225 -21.210  1.00 95.61           H  
ATOM   4454  N   ILE A 276       4.793  -3.332 -18.476  1.00 94.27           N  
ATOM   4455  H   ILE A 276       5.279  -3.743 -19.260  1.00 94.27           H  
ATOM   4456  CA  ILE A 276       3.687  -4.084 -17.873  1.00 94.27           C  
ATOM   4457  HA  ILE A 276       3.061  -3.396 -17.305  1.00 94.27           H  
ATOM   4458  C   ILE A 276       4.193  -5.126 -16.872  1.00 94.27           C  
ATOM   4459  CB  ILE A 276       2.781  -4.693 -18.970  1.00 94.27           C  
ATOM   4460  HB  ILE A 276       3.342  -5.443 -19.526  1.00 94.27           H  
ATOM   4461  O   ILE A 276       3.683  -5.209 -15.755  1.00 94.27           O  
ATOM   4462  CG1 ILE A 276       2.305  -3.593 -19.956  1.00 94.27           C  
ATOM   4463 HG12 ILE A 276       3.173  -3.197 -20.483  1.00 94.27           H  
ATOM   4464 HG13 ILE A 276       1.849  -2.778 -19.394  1.00 94.27           H  
ATOM   4465  CG2 ILE A 276       1.597  -5.388 -18.284  1.00 94.27           C  
ATOM   4466 HG21 ILE A 276       1.009  -4.660 -17.726  1.00 94.27           H  
ATOM   4467 HG22 ILE A 276       0.967  -5.884 -19.023  1.00 94.27           H  
ATOM   4468 HG23 ILE A 276       1.944  -6.167 -17.604  1.00 94.27           H  
ATOM   4469  CD1 ILE A 276       1.310  -4.049 -21.029  1.00 94.27           C  
ATOM   4470 HD11 ILE A 276       1.209  -3.271 -21.786  1.00 94.27           H  
ATOM   4471 HD12 ILE A 276       0.333  -4.215 -20.577  1.00 94.27           H  
ATOM   4472 HD13 ILE A 276       1.663  -4.967 -21.499  1.00 94.27           H  
ATOM   4473  N   ARG A 277       5.210  -5.911 -17.240  1.00 94.68           N  
ATOM   4474  H   ARG A 277       5.638  -5.753 -18.142  1.00 94.68           H  
ATOM   4475  CA  ARG A 277       5.581  -7.123 -16.487  1.00 94.68           C  
ATOM   4476  HA  ARG A 277       4.709  -7.480 -15.940  1.00 94.68           H  
ATOM   4477  C   ARG A 277       6.640  -6.903 -15.414  1.00 94.68           C  
ATOM   4478  CB  ARG A 277       5.991  -8.227 -17.466  1.00 94.68           C  
ATOM   4479  HB2 ARG A 277       6.760  -7.857 -18.145  1.00 94.68           H  
ATOM   4480  HB3 ARG A 277       6.403  -9.069 -16.909  1.00 94.68           H  
ATOM   4481  O   ARG A 277       6.706  -7.675 -14.464  1.00 94.68           O  
ATOM   4482  CG  ARG A 277       4.763  -8.713 -18.250  1.00 94.68           C  
ATOM   4483  HG2 ARG A 277       4.197  -7.865 -18.637  1.00 94.68           H  
ATOM   4484  HG3 ARG A 277       4.123  -9.275 -17.571  1.00 94.68           H  
ATOM   4485  CD  ARG A 277       5.133  -9.596 -19.435  1.00 94.68           C  
ATOM   4486  HD2 ARG A 277       4.232  -9.858 -19.989  1.00 94.68           H  
ATOM   4487  HD3 ARG A 277       5.752  -8.993 -20.099  1.00 94.68           H  
ATOM   4488  NE  ARG A 277       5.858 -10.813 -19.029  1.00 94.68           N  
ATOM   4489  HE  ARG A 277       6.841 -10.799 -19.261  1.00 94.68           H  
ATOM   4490  NH1 ARG A 277       4.040 -11.986 -18.368  1.00 94.68           N  
ATOM   4491 HH11 ARG A 277       3.577 -12.736 -17.874  1.00 94.68           H  
ATOM   4492 HH12 ARG A 277       3.475 -11.197 -18.645  1.00 94.68           H  
ATOM   4493  NH2 ARG A 277       6.051 -12.924 -18.175  1.00 94.68           N  
ATOM   4494 HH21 ARG A 277       5.605 -13.739 -17.779  1.00 94.68           H  
ATOM   4495 HH22 ARG A 277       7.050 -12.856 -18.305  1.00 94.68           H  
ATOM   4496  CZ  ARG A 277       5.324 -11.907 -18.531  1.00 94.68           C  
ATOM   4497  N   THR A 278       7.448  -5.853 -15.541  1.00 94.01           N  
ATOM   4498  H   THR A 278       7.378  -5.314 -16.392  1.00 94.01           H  
ATOM   4499  CA  THR A 278       8.559  -5.587 -14.611  1.00 94.01           C  
ATOM   4500  HA  THR A 278       8.571  -6.348 -13.831  1.00 94.01           H  
ATOM   4501  C   THR A 278       8.427  -4.257 -13.865  1.00 94.01           C  
ATOM   4502  CB  THR A 278       9.910  -5.688 -15.331  1.00 94.01           C  
ATOM   4503  HB  THR A 278      10.703  -5.389 -14.646  1.00 94.01           H  
ATOM   4504  O   THR A 278       8.734  -4.216 -12.677  1.00 94.01           O  
ATOM   4505  CG2 THR A 278      10.208  -7.094 -15.849  1.00 94.01           C  
ATOM   4506 HG21 THR A 278      10.187  -7.800 -15.019  1.00 94.01           H  
ATOM   4507 HG22 THR A 278       9.472  -7.399 -16.594  1.00 94.01           H  
ATOM   4508 HG23 THR A 278      11.201  -7.112 -16.298  1.00 94.01           H  
ATOM   4509  OG1 THR A 278       9.923  -4.848 -16.458  1.00 94.01           O  
ATOM   4510  HG1 THR A 278       9.358  -5.252 -17.120  1.00 94.01           H  
ATOM   4511  N   HIS A 279       7.943  -3.185 -14.510  1.00 96.09           N  
ATOM   4512  H   HIS A 279       7.786  -3.252 -15.505  1.00 96.09           H  
ATOM   4513  CA  HIS A 279       7.947  -1.832 -13.928  1.00 96.09           C  
ATOM   4514  HA  HIS A 279       8.401  -1.876 -12.938  1.00 96.09           H  
ATOM   4515  C   HIS A 279       6.558  -1.217 -13.703  1.00 96.09           C  
ATOM   4516  CB  HIS A 279       8.836  -0.899 -14.764  1.00 96.09           C  
ATOM   4517  HB2 HIS A 279       8.466  -0.834 -15.787  1.00 96.09           H  
ATOM   4518  HB3 HIS A 279       8.764   0.106 -14.349  1.00 96.09           H  
ATOM   4519  O   HIS A 279       6.468  -0.061 -13.289  1.00 96.09           O  
ATOM   4520  CG  HIS A 279      10.290  -1.291 -14.772  1.00 96.09           C  
ATOM   4521  CD2 HIS A 279      11.323  -0.625 -14.172  1.00 96.09           C  
ATOM   4522  HD2 HIS A 279      11.257   0.280 -13.585  1.00 96.09           H  
ATOM   4523  ND1 HIS A 279      10.832  -2.401 -15.374  1.00 96.09           N  
ATOM   4524  HD1 HIS A 279      10.327  -3.118 -15.875  1.00 96.09           H  
ATOM   4525  CE1 HIS A 279      12.152  -2.405 -15.146  1.00 96.09           C  
ATOM   4526  HE1 HIS A 279      12.844  -3.159 -15.490  1.00 96.09           H  
ATOM   4527  NE2 HIS A 279      12.497  -1.328 -14.435  1.00 96.09           N  
ATOM   4528  N   LEU A 280       5.465  -1.953 -13.922  1.00 96.21           N  
ATOM   4529  H   LEU A 280       5.578  -2.915 -14.207  1.00 96.21           H  
ATOM   4530  CA  LEU A 280       4.108  -1.409 -13.786  1.00 96.21           C  
ATOM   4531  HA  LEU A 280       4.003  -0.599 -14.507  1.00 96.21           H  
ATOM   4532  C   LEU A 280       3.854  -0.824 -12.389  1.00 96.21           C  
ATOM   4533  CB  LEU A 280       3.094  -2.509 -14.134  1.00 96.21           C  
ATOM   4534  HB2 LEU A 280       3.254  -3.364 -13.476  1.00 96.21           H  
ATOM   4535  HB3 LEU A 280       3.294  -2.822 -15.158  1.00 96.21           H  
ATOM   4536  O   LEU A 280       3.392   0.313 -12.266  1.00 96.21           O  
ATOM   4537  CG  LEU A 280       1.617  -2.091 -14.044  1.00 96.21           C  
ATOM   4538  HG  LEU A 280       1.375  -1.813 -13.019  1.00 96.21           H  
ATOM   4539  CD1 LEU A 280       1.302  -0.915 -14.965  1.00 96.21           C  
ATOM   4540 HD11 LEU A 280       1.623  -1.140 -15.982  1.00 96.21           H  
ATOM   4541 HD12 LEU A 280       0.229  -0.721 -14.956  1.00 96.21           H  
ATOM   4542 HD13 LEU A 280       1.825  -0.027 -14.611  1.00 96.21           H  
ATOM   4543  CD2 LEU A 280       0.721  -3.259 -14.456  1.00 96.21           C  
ATOM   4544 HD21 LEU A 280       0.935  -4.124 -13.829  1.00 96.21           H  
ATOM   4545 HD22 LEU A 280      -0.328  -2.988 -14.343  1.00 96.21           H  
ATOM   4546 HD23 LEU A 280       0.918  -3.532 -15.493  1.00 96.21           H  
ATOM   4547  N   GLN A 281       4.208  -1.566 -11.337  1.00 95.07           N  
ATOM   4548  H   GLN A 281       4.581  -2.490 -11.502  1.00 95.07           H  
ATOM   4549  CA  GLN A 281       4.095  -1.078  -9.963  1.00 95.07           C  
ATOM   4550  HA  GLN A 281       3.095  -0.661  -9.837  1.00 95.07           H  
ATOM   4551  C   GLN A 281       5.097   0.048  -9.672  1.00 95.07           C  
ATOM   4552  CB  GLN A 281       4.258  -2.260  -8.994  1.00 95.07           C  
ATOM   4553  HB2 GLN A 281       3.477  -2.995  -9.192  1.00 95.07           H  
ATOM   4554  HB3 GLN A 281       5.223  -2.733  -9.177  1.00 95.07           H  
ATOM   4555  O   GLN A 281       4.761   1.003  -8.972  1.00 95.07           O  
ATOM   4556  CG  GLN A 281       4.197  -1.855  -7.512  1.00 95.07           C  
ATOM   4557  HG2 GLN A 281       4.331  -2.750  -6.905  1.00 95.07           H  
ATOM   4558  HG3 GLN A 281       5.031  -1.192  -7.284  1.00 95.07           H  
ATOM   4559  CD  GLN A 281       2.898  -1.173  -7.084  1.00 95.07           C  
ATOM   4560  NE2 GLN A 281       2.891  -0.553  -5.925  1.00 95.07           N  
ATOM   4561 HE21 GLN A 281       3.741  -0.489  -5.383  1.00 95.07           H  
ATOM   4562 HE22 GLN A 281       2.024  -0.108  -5.658  1.00 95.07           H  
ATOM   4563  OE1 GLN A 281       1.868  -1.190  -7.742  1.00 95.07           O  
ATOM   4564  N   ASP A 282       6.309  -0.015 -10.228  1.00 96.06           N  
ATOM   4565  H   ASP A 282       6.508  -0.761 -10.879  1.00 96.06           H  
ATOM   4566  CA  ASP A 282       7.314   1.035 -10.035  1.00 96.06           C  
ATOM   4567  HA  ASP A 282       7.466   1.172  -8.964  1.00 96.06           H  
ATOM   4568  C   ASP A 282       6.872   2.380 -10.620  1.00 96.06           C  
ATOM   4569  CB  ASP A 282       8.645   0.634 -10.671  1.00 96.06           C  
ATOM   4570  HB2 ASP A 282       8.875  -0.410 -10.456  1.00 96.06           H  
ATOM   4571  HB3 ASP A 282       8.563   0.710 -11.755  1.00 96.06           H  
ATOM   4572  O   ASP A 282       7.051   3.418  -9.987  1.00 96.06           O  
ATOM   4573  CG  ASP A 282       9.749   1.555 -10.142  1.00 96.06           C  
ATOM   4574  OD1 ASP A 282      10.237   2.394 -10.929  1.00 96.06           O  
ATOM   4575  OD2 ASP A 282      10.050   1.444  -8.927  1.00 96.06           O  
ATOM   4576  N   LEU A 283       6.228   2.374 -11.789  1.00 97.11           N  
ATOM   4577  H   LEU A 283       6.162   1.493 -12.280  1.00 97.11           H  
ATOM   4578  CA  LEU A 283       5.664   3.566 -12.425  1.00 97.11           C  
ATOM   4579  HA  LEU A 283       6.458   4.297 -12.576  1.00 97.11           H  
ATOM   4580  C   LEU A 283       4.596   4.229 -11.545  1.00 97.11           C  
ATOM   4581  CB  LEU A 283       5.073   3.164 -13.786  1.00 97.11           C  
ATOM   4582  HB2 LEU A 283       4.419   3.958 -14.146  1.00 97.11           H  
ATOM   4583  HB3 LEU A 283       4.465   2.269 -13.652  1.00 97.11           H  
ATOM   4584  O   LEU A 283       4.570   5.453 -11.408  1.00 97.11           O  
ATOM   4585  CG  LEU A 283       6.150   2.891 -14.848  1.00 97.11           C  
ATOM   4586  HG  LEU A 283       6.952   2.283 -14.429  1.00 97.11           H  
ATOM   4587  CD1 LEU A 283       5.544   2.132 -16.024  1.00 97.11           C  
ATOM   4588 HD11 LEU A 283       5.133   1.185 -15.674  1.00 97.11           H  
ATOM   4589 HD12 LEU A 283       4.761   2.718 -16.505  1.00 97.11           H  
ATOM   4590 HD13 LEU A 283       6.343   1.907 -16.730  1.00 97.11           H  
ATOM   4591  CD2 LEU A 283       6.743   4.200 -15.372  1.00 97.11           C  
ATOM   4592 HD21 LEU A 283       7.322   4.679 -14.582  1.00 97.11           H  
ATOM   4593 HD22 LEU A 283       5.955   4.872 -15.712  1.00 97.11           H  
ATOM   4594 HD23 LEU A 283       7.420   3.986 -16.200  1.00 97.11           H  
ATOM   4595  N   ILE A 284       3.735   3.432 -10.907  1.00 96.76           N  
ATOM   4596  H   ILE A 284       3.823   2.435 -11.044  1.00 96.76           H  
ATOM   4597  CA  ILE A 284       2.720   3.937  -9.970  1.00 96.76           C  
ATOM   4598  HA  ILE A 284       2.164   4.740 -10.453  1.00 96.76           H  
ATOM   4599  C   ILE A 284       3.399   4.534  -8.731  1.00 96.76           C  
ATOM   4600  CB  ILE A 284       1.723   2.813  -9.596  1.00 96.76           C  
ATOM   4601  HB  ILE A 284       2.281   1.976  -9.178  1.00 96.76           H  
ATOM   4602  O   ILE A 284       3.071   5.648  -8.303  1.00 96.76           O  
ATOM   4603  CG1 ILE A 284       0.958   2.322 -10.847  1.00 96.76           C  
ATOM   4604 HG12 ILE A 284       0.266   3.099 -11.172  1.00 96.76           H  
ATOM   4605 HG13 ILE A 284       1.656   2.142 -11.665  1.00 96.76           H  
ATOM   4606  CG2 ILE A 284       0.722   3.310  -8.533  1.00 96.76           C  
ATOM   4607 HG21 ILE A 284       0.019   2.517  -8.279  1.00 96.76           H  
ATOM   4608 HG22 ILE A 284       1.243   3.586  -7.616  1.00 96.76           H  
ATOM   4609 HG23 ILE A 284       0.171   4.172  -8.911  1.00 96.76           H  
ATOM   4610  CD1 ILE A 284       0.173   1.022 -10.634  1.00 96.76           C  
ATOM   4611 HD11 ILE A 284      -0.238   0.691 -11.588  1.00 96.76           H  
ATOM   4612 HD12 ILE A 284      -0.652   1.176  -9.938  1.00 96.76           H  
ATOM   4613 HD13 ILE A 284       0.836   0.246 -10.251  1.00 96.76           H  
ATOM   4614  N   GLU A 285       4.369   3.822  -8.154  1.00 94.88           N  
ATOM   4615  H   GLU A 285       4.609   2.918  -8.538  1.00 94.88           H  
ATOM   4616  CA  GLU A 285       5.041   4.278  -6.943  1.00 94.88           C  
ATOM   4617  HA  GLU A 285       4.276   4.565  -6.222  1.00 94.88           H  
ATOM   4618  C   GLU A 285       5.895   5.528  -7.192  1.00 94.88           C  
ATOM   4619  CB  GLU A 285       5.877   3.170  -6.302  1.00 94.88           C  
ATOM   4620  HB2 GLU A 285       6.348   3.617  -5.426  1.00 94.88           H  
ATOM   4621  HB3 GLU A 285       6.633   2.817  -7.003  1.00 94.88           H  
ATOM   4622  O   GLU A 285       5.753   6.493  -6.443  1.00 94.88           O  
ATOM   4623  CG  GLU A 285       5.071   1.997  -5.753  1.00 94.88           C  
ATOM   4624  HG2 GLU A 285       4.545   1.499  -6.568  1.00 94.88           H  
ATOM   4625  HG3 GLU A 285       4.323   2.387  -5.063  1.00 94.88           H  
ATOM   4626  CD  GLU A 285       5.952   0.984  -5.008  1.00 94.88           C  
ATOM   4627  OE1 GLU A 285       5.371  -0.014  -4.531  1.00 94.88           O  
ATOM   4628  OE2 GLU A 285       7.182   1.214  -4.861  1.00 94.88           O  
ATOM   4629  N   THR A 286       6.714   5.568  -8.247  1.00 96.67           N  
ATOM   4630  H   THR A 286       6.770   4.746  -8.831  1.00 96.67           H  
ATOM   4631  CA  THR A 286       7.543   6.734  -8.617  1.00 96.67           C  
ATOM   4632  HA  THR A 286       8.197   6.978  -7.780  1.00 96.67           H  
ATOM   4633  C   THR A 286       6.695   7.968  -8.907  1.00 96.67           C  
ATOM   4634  CB  THR A 286       8.423   6.467  -9.847  1.00 96.67           C  
ATOM   4635  HB  THR A 286       8.832   7.414 -10.198  1.00 96.67           H  
ATOM   4636  O   THR A 286       7.048   9.068  -8.469  1.00 96.67           O  
ATOM   4637  CG2 THR A 286       9.586   5.527  -9.572  1.00 96.67           C  
ATOM   4638 HG21 THR A 286      10.289   6.015  -8.897  1.00 96.67           H  
ATOM   4639 HG22 THR A 286       9.238   4.591  -9.135  1.00 96.67           H  
ATOM   4640 HG23 THR A 286      10.109   5.304 -10.502  1.00 96.67           H  
ATOM   4641  OG1 THR A 286       7.656   5.908 -10.875  1.00 96.67           O  
ATOM   4642  HG1 THR A 286       7.594   4.969 -10.689  1.00 96.67           H  
ATOM   4643  N   THR A 287       5.524   7.820  -9.538  1.00 97.26           N  
ATOM   4644  H   THR A 287       5.297   6.930  -9.959  1.00 97.26           H  
ATOM   4645  CA  THR A 287       4.567   8.932  -9.651  1.00 97.26           C  
ATOM   4646  HA  THR A 287       5.074   9.766 -10.137  1.00 97.26           H  
ATOM   4647  C   THR A 287       4.129   9.442  -8.286  1.00 97.26           C  
ATOM   4648  CB  THR A 287       3.355   8.575 -10.521  1.00 97.26           C  
ATOM   4649  HB  THR A 287       2.943   7.605 -10.243  1.00 97.26           H  
ATOM   4650  O   THR A 287       3.980  10.652  -8.112  1.00 97.26           O  
ATOM   4651  CG2 THR A 287       2.255   9.642 -10.495  1.00 97.26           C  
ATOM   4652 HG21 THR A 287       1.512   9.437 -11.267  1.00 97.26           H  
ATOM   4653 HG22 THR A 287       1.750   9.632  -9.529  1.00 97.26           H  
ATOM   4654 HG23 THR A 287       2.692  10.623 -10.679  1.00 97.26           H  
ATOM   4655  OG1 THR A 287       3.808   8.559 -11.845  1.00 97.26           O  
ATOM   4656  HG1 THR A 287       3.093   8.827 -12.427  1.00 97.26           H  
ATOM   4657  N   SER A 288       3.961   8.562  -7.300  1.00 95.59           N  
ATOM   4658  H   SER A 288       4.129   7.585  -7.493  1.00 95.59           H  
ATOM   4659  CA  SER A 288       3.622   8.965  -5.939  1.00 95.59           C  
ATOM   4660  HA  SER A 288       2.834   9.715  -6.009  1.00 95.59           H  
ATOM   4661  C   SER A 288       4.803   9.618  -5.212  1.00 95.59           C  
ATOM   4662  CB  SER A 288       3.039   7.787  -5.157  1.00 95.59           C  
ATOM   4663  HB2 SER A 288       3.821   7.079  -4.881  1.00 95.59           H  
ATOM   4664  HB3 SER A 288       2.305   7.275  -5.780  1.00 95.59           H  
ATOM   4665  O   SER A 288       4.690  10.772  -4.803  1.00 95.59           O  
ATOM   4666  OG  SER A 288       2.391   8.283  -3.998  1.00 95.59           O  
ATOM   4667  HG  SER A 288       3.019   8.252  -3.272  1.00 95.59           H  
ATOM   4668  N   TYR A 289       5.932   8.921  -5.049  1.00 92.49           N  
ATOM   4669  H   TYR A 289       6.005   8.013  -5.484  1.00 92.49           H  
ATOM   4670  CA  TYR A 289       7.020   9.358  -4.165  1.00 92.49           C  
ATOM   4671  HA  TYR A 289       6.572   9.943  -3.362  1.00 92.49           H  
ATOM   4672  C   TYR A 289       8.048  10.301  -4.814  1.00 92.49           C  
ATOM   4673  CB  TYR A 289       7.675   8.150  -3.476  1.00 92.49           C  
ATOM   4674  HB2 TYR A 289       8.360   8.523  -2.715  1.00 92.49           H  
ATOM   4675  HB3 TYR A 289       6.899   7.589  -2.953  1.00 92.49           H  
ATOM   4676  O   TYR A 289       8.805  10.935  -4.083  1.00 92.49           O  
ATOM   4677  CG  TYR A 289       8.448   7.204  -4.376  1.00 92.49           C  
ATOM   4678  CD1 TYR A 289       7.926   5.936  -4.688  1.00 92.49           C  
ATOM   4679  HD1 TYR A 289       6.963   5.633  -4.306  1.00 92.49           H  
ATOM   4680  CD2 TYR A 289       9.722   7.565  -4.858  1.00 92.49           C  
ATOM   4681  HD2 TYR A 289      10.158   8.513  -4.578  1.00 92.49           H  
ATOM   4682  CE1 TYR A 289       8.649   5.071  -5.531  1.00 92.49           C  
ATOM   4683  HE1 TYR A 289       8.298   4.084  -5.797  1.00 92.49           H  
ATOM   4684  CE2 TYR A 289      10.447   6.689  -5.692  1.00 92.49           C  
ATOM   4685  HE2 TYR A 289      11.434   6.955  -6.040  1.00 92.49           H  
ATOM   4686  OH  TYR A 289      10.570   4.538  -6.792  1.00 92.49           O  
ATOM   4687  HH  TYR A 289      11.415   4.836  -7.138  1.00 92.49           H  
ATOM   4688  CZ  TYR A 289       9.899   5.440  -6.037  1.00 92.49           C  
ATOM   4689  N   ILE A 290       8.076  10.441  -6.147  1.00 96.89           N  
ATOM   4690  H   ILE A 290       7.486   9.842  -6.706  1.00 96.89           H  
ATOM   4691  CA  ILE A 290       8.930  11.416  -6.856  1.00 96.89           C  
ATOM   4692  HA  ILE A 290       9.650  11.834  -6.152  1.00 96.89           H  
ATOM   4693  C   ILE A 290       8.083  12.586  -7.357  1.00 96.89           C  
ATOM   4694  CB  ILE A 290       9.751  10.773  -8.007  1.00 96.89           C  
ATOM   4695  HB  ILE A 290       9.073  10.420  -8.784  1.00 96.89           H  
ATOM   4696  O   ILE A 290       8.225  13.718  -6.886  1.00 96.89           O  
ATOM   4697  CG1 ILE A 290      10.552   9.560  -7.495  1.00 96.89           C  
ATOM   4698 HG12 ILE A 290       9.829   8.814  -7.167  1.00 96.89           H  
ATOM   4699 HG13 ILE A 290      11.173   9.854  -6.649  1.00 96.89           H  
ATOM   4700  CG2 ILE A 290      10.669  11.818  -8.669  1.00 96.89           C  
ATOM   4701 HG21 ILE A 290      11.415  12.167  -7.954  1.00 96.89           H  
ATOM   4702 HG22 ILE A 290      11.169  11.382  -9.533  1.00 96.89           H  
ATOM   4703 HG23 ILE A 290      10.089  12.664  -9.038  1.00 96.89           H  
ATOM   4704  CD1 ILE A 290      11.428   8.875  -8.548  1.00 96.89           C  
ATOM   4705 HD11 ILE A 290      12.267   9.513  -8.825  1.00 96.89           H  
ATOM   4706 HD12 ILE A 290      11.824   7.942  -8.146  1.00 96.89           H  
ATOM   4707 HD13 ILE A 290      10.823   8.656  -9.427  1.00 96.89           H  
ATOM   4708  N   HIS A 291       7.190  12.325  -8.315  1.00 96.86           N  
ATOM   4709  H   HIS A 291       7.122  11.374  -8.648  1.00 96.86           H  
ATOM   4710  CA  HIS A 291       6.527  13.388  -9.080  1.00 96.86           C  
ATOM   4711  HA  HIS A 291       7.273  14.134  -9.356  1.00 96.86           H  
ATOM   4712  C   HIS A 291       5.459  14.116  -8.261  1.00 96.86           C  
ATOM   4713  CB  HIS A 291       5.967  12.808 -10.385  1.00 96.86           C  
ATOM   4714  HB2 HIS A 291       5.430  13.596 -10.913  1.00 96.86           H  
ATOM   4715  HB3 HIS A 291       5.257  12.011 -10.162  1.00 96.86           H  
ATOM   4716  O   HIS A 291       5.476  15.349  -8.153  1.00 96.86           O  
ATOM   4717  CG  HIS A 291       7.052  12.281 -11.292  1.00 96.86           C  
ATOM   4718  CD2 HIS A 291       7.166  11.006 -11.765  1.00 96.86           C  
ATOM   4719  HD2 HIS A 291       6.499  10.174 -11.596  1.00 96.86           H  
ATOM   4720  ND1 HIS A 291       8.146  13.027 -11.736  1.00 96.86           N  
ATOM   4721  CE1 HIS A 291       8.892  12.184 -12.471  1.00 96.86           C  
ATOM   4722  HE1 HIS A 291       9.810  12.444 -12.976  1.00 96.86           H  
ATOM   4723  NE2 HIS A 291       8.332  10.964 -12.491  1.00 96.86           N  
ATOM   4724  HE2 HIS A 291       8.711  10.146 -12.945  1.00 96.86           H  
ATOM   4725  N   TYR A 292       4.565  13.361  -7.618  1.00 96.25           N  
ATOM   4726  H   TYR A 292       4.601  12.360  -7.745  1.00 96.25           H  
ATOM   4727  CA  TYR A 292       3.528  13.917  -6.758  1.00 96.25           C  
ATOM   4728  HA  TYR A 292       3.031  14.718  -7.306  1.00 96.25           H  
ATOM   4729  C   TYR A 292       4.106  14.540  -5.486  1.00 96.25           C  
ATOM   4730  CB  TYR A 292       2.474  12.863  -6.419  1.00 96.25           C  
ATOM   4731  HB2 TYR A 292       2.970  11.961  -6.060  1.00 96.25           H  
ATOM   4732  HB3 TYR A 292       1.930  12.597  -7.326  1.00 96.25           H  
ATOM   4733  O   TYR A 292       3.746  15.676  -5.186  1.00 96.25           O  
ATOM   4734  CG  TYR A 292       1.497  13.330  -5.360  1.00 96.25           C  
ATOM   4735  CD1 TYR A 292       1.597  12.850  -4.037  1.00 96.25           C  
ATOM   4736  HD1 TYR A 292       2.361  12.132  -3.775  1.00 96.25           H  
ATOM   4737  CD2 TYR A 292       0.538  14.305  -5.687  1.00 96.25           C  
ATOM   4738  HD2 TYR A 292       0.491  14.706  -6.689  1.00 96.25           H  
ATOM   4739  CE1 TYR A 292       0.734  13.344  -3.038  1.00 96.25           C  
ATOM   4740  HE1 TYR A 292       0.817  12.990  -2.021  1.00 96.25           H  
ATOM   4741  CE2 TYR A 292      -0.319  14.802  -4.692  1.00 96.25           C  
ATOM   4742  HE2 TYR A 292      -1.052  15.559  -4.931  1.00 96.25           H  
ATOM   4743  OH  TYR A 292      -1.051  14.852  -2.430  1.00 96.25           O  
ATOM   4744  HH  TYR A 292      -0.934  14.521  -1.536  1.00 96.25           H  
ATOM   4745  CZ  TYR A 292      -0.217  14.332  -3.365  1.00 96.25           C  
ATOM   4746  N   GLU A 293       5.015  13.873  -4.764  1.00 96.60           N  
ATOM   4747  H   GLU A 293       5.222  12.912  -4.992  1.00 96.60           H  
ATOM   4748  CA  GLU A 293       5.660  14.479  -3.585  1.00 96.60           C  
ATOM   4749  HA  GLU A 293       4.889  14.778  -2.875  1.00 96.60           H  
ATOM   4750  C   GLU A 293       6.431  15.755  -3.947  1.00 96.60           C  
ATOM   4751  CB  GLU A 293       6.609  13.499  -2.880  1.00 96.60           C  
ATOM   4752  HB2 GLU A 293       7.239  13.014  -3.626  1.00 96.60           H  
ATOM   4753  HB3 GLU A 293       7.262  14.066  -2.216  1.00 96.60           H  
ATOM   4754  O   GLU A 293       6.320  16.765  -3.249  1.00 96.60           O  
ATOM   4755  CG  GLU A 293       5.903  12.431  -2.036  1.00 96.60           C  
ATOM   4756  HG2 GLU A 293       6.662  11.833  -1.530  1.00 96.60           H  
ATOM   4757  HG3 GLU A 293       5.355  11.765  -2.702  1.00 96.60           H  
ATOM   4758  CD  GLU A 293       4.922  12.985  -0.991  1.00 96.60           C  
ATOM   4759  OE1 GLU A 293       3.899  12.307  -0.746  1.00 96.60           O  
ATOM   4760  OE2 GLU A 293       5.125  14.081  -0.414  1.00 96.60           O  
ATOM   4761  N   GLY A 294       7.129  15.772  -5.088  1.00 96.04           N  
ATOM   4762  H   GLY A 294       7.236  14.914  -5.609  1.00 96.04           H  
ATOM   4763  CA  GLY A 294       7.780  16.977  -5.597  1.00 96.04           C  
ATOM   4764  HA2 GLY A 294       8.282  16.727  -6.532  1.00 96.04           H  
ATOM   4765  HA3 GLY A 294       8.523  17.316  -4.874  1.00 96.04           H  
ATOM   4766  C   GLY A 294       6.787  18.113  -5.863  1.00 96.04           C  
ATOM   4767  O   GLY A 294       7.039  19.269  -5.510  1.00 96.04           O  
ATOM   4768  N   PHE A 295       5.626  17.809  -6.452  1.00 96.69           N  
ATOM   4769  H   PHE A 295       5.468  16.849  -6.724  1.00 96.69           H  
ATOM   4770  CA  PHE A 295       4.546  18.781  -6.632  1.00 96.69           C  
ATOM   4771  HA  PHE A 295       4.953  19.665  -7.124  1.00 96.69           H  
ATOM   4772  C   PHE A 295       3.968  19.258  -5.291  1.00 96.69           C  
ATOM   4773  CB  PHE A 295       3.462  18.185  -7.542  1.00 96.69           C  
ATOM   4774  HB2 PHE A 295       3.103  17.249  -7.115  1.00 96.69           H  
ATOM   4775  HB3 PHE A 295       3.902  17.945  -8.510  1.00 96.69           H  
ATOM   4776  O   PHE A 295       3.870  20.465  -5.060  1.00 96.69           O  
ATOM   4777  CG  PHE A 295       2.274  19.106  -7.746  1.00 96.69           C  
ATOM   4778  CD1 PHE A 295       1.188  19.061  -6.851  1.00 96.69           C  
ATOM   4779  HD1 PHE A 295       1.191  18.360  -6.029  1.00 96.69           H  
ATOM   4780  CD2 PHE A 295       2.253  20.008  -8.827  1.00 96.69           C  
ATOM   4781  HD2 PHE A 295       3.072  20.022  -9.530  1.00 96.69           H  
ATOM   4782  CE1 PHE A 295       0.080  19.901  -7.044  1.00 96.69           C  
ATOM   4783  HE1 PHE A 295      -0.760  19.844  -6.368  1.00 96.69           H  
ATOM   4784  CE2 PHE A 295       1.149  20.861  -9.009  1.00 96.69           C  
ATOM   4785  HE2 PHE A 295       1.113  21.537  -9.851  1.00 96.69           H  
ATOM   4786  CZ  PHE A 295       0.063  20.804  -8.120  1.00 96.69           C  
ATOM   4787  HZ  PHE A 295      -0.797  21.440  -8.273  1.00 96.69           H  
ATOM   4788  N   ARG A 296       3.622  18.326  -4.400  1.00 95.63           N  
ATOM   4789  H   ARG A 296       3.781  17.364  -4.664  1.00 95.63           H  
ATOM   4790  CA  ARG A 296       3.032  18.564  -3.080  1.00 95.63           C  
ATOM   4791  HA  ARG A 296       2.079  19.081  -3.192  1.00 95.63           H  
ATOM   4792  C   ARG A 296       3.921  19.454  -2.220  1.00 95.63           C  
ATOM   4793  CB  ARG A 296       2.779  17.192  -2.434  1.00 95.63           C  
ATOM   4794  HB2 ARG A 296       3.695  16.604  -2.471  1.00 95.63           H  
ATOM   4795  HB3 ARG A 296       2.017  16.669  -3.013  1.00 95.63           H  
ATOM   4796  O   ARG A 296       3.439  20.464  -1.710  1.00 95.63           O  
ATOM   4797  CG  ARG A 296       2.334  17.275  -0.973  1.00 95.63           C  
ATOM   4798  HG2 ARG A 296       1.463  17.925  -0.884  1.00 95.63           H  
ATOM   4799  HG3 ARG A 296       3.144  17.687  -0.371  1.00 95.63           H  
ATOM   4800  CD  ARG A 296       1.999  15.874  -0.455  1.00 95.63           C  
ATOM   4801  HD2 ARG A 296       2.876  15.231  -0.531  1.00 95.63           H  
ATOM   4802  HD3 ARG A 296       1.217  15.441  -1.078  1.00 95.63           H  
ATOM   4803  NE  ARG A 296       1.521  15.923   0.932  1.00 95.63           N  
ATOM   4804  HE  ARG A 296       0.549  15.679   1.056  1.00 95.63           H  
ATOM   4805  NH1 ARG A 296       3.581  16.118   1.957  1.00 95.63           N  
ATOM   4806 HH11 ARG A 296       4.053  15.799   1.124  1.00 95.63           H  
ATOM   4807 HH12 ARG A 296       4.119  16.317   2.789  1.00 95.63           H  
ATOM   4808  NH2 ARG A 296       1.713  16.256   3.159  1.00 95.63           N  
ATOM   4809 HH21 ARG A 296       0.716  16.111   3.225  1.00 95.63           H  
ATOM   4810 HH22 ARG A 296       2.273  16.070   3.978  1.00 95.63           H  
ATOM   4811  CZ  ARG A 296       2.277  16.102   2.001  1.00 95.63           C  
ATOM   4812  N   ALA A 297       5.212  19.140  -2.120  1.00 95.18           N  
ATOM   4813  H   ALA A 297       5.531  18.277  -2.536  1.00 95.18           H  
ATOM   4814  CA  ALA A 297       6.175  19.934  -1.365  1.00 95.18           C  
ATOM   4815  HA  ALA A 297       5.866  19.955  -0.320  1.00 95.18           H  
ATOM   4816  C   ALA A 297       6.223  21.383  -1.869  1.00 95.18           C  
ATOM   4817  CB  ALA A 297       7.548  19.258  -1.452  1.00 95.18           C  
ATOM   4818  HB1 ALA A 297       7.868  19.179  -2.491  1.00 95.18           H  
ATOM   4819  HB2 ALA A 297       7.491  18.256  -1.027  1.00 95.18           H  
ATOM   4820  HB3 ALA A 297       8.278  19.841  -0.891  1.00 95.18           H  
ATOM   4821  O   ALA A 297       6.075  22.312  -1.074  1.00 95.18           O  
ATOM   4822  N   ARG A 298       6.338  21.590  -3.191  1.00 94.56           N  
ATOM   4823  H   ARG A 298       6.423  20.779  -3.788  1.00 94.56           H  
ATOM   4824  CA  ARG A 298       6.343  22.935  -3.797  1.00 94.56           C  
ATOM   4825  HA  ARG A 298       7.149  23.519  -3.351  1.00 94.56           H  
ATOM   4826  C   ARG A 298       5.061  23.714  -3.492  1.00 94.56           C  
ATOM   4827  CB  ARG A 298       6.571  22.845  -5.315  1.00 94.56           C  
ATOM   4828  HB2 ARG A 298       6.355  23.819  -5.754  1.00 94.56           H  
ATOM   4829  HB3 ARG A 298       5.881  22.118  -5.743  1.00 94.56           H  
ATOM   4830  O   ARG A 298       5.140  24.883  -3.124  1.00 94.56           O  
ATOM   4831  CG  ARG A 298       8.017  22.470  -5.680  1.00 94.56           C  
ATOM   4832  HG2 ARG A 298       8.691  23.192  -5.218  1.00 94.56           H  
ATOM   4833  HG3 ARG A 298       8.264  21.484  -5.288  1.00 94.56           H  
ATOM   4834  CD  ARG A 298       8.254  22.499  -7.199  1.00 94.56           C  
ATOM   4835  HD2 ARG A 298       8.001  23.491  -7.573  1.00 94.56           H  
ATOM   4836  HD3 ARG A 298       9.317  22.348  -7.386  1.00 94.56           H  
ATOM   4837  NE  ARG A 298       7.451  21.487  -7.924  1.00 94.56           N  
ATOM   4838  HE  ARG A 298       6.460  21.665  -7.998  1.00 94.56           H  
ATOM   4839  NH1 ARG A 298       9.108  19.933  -8.331  1.00 94.56           N  
ATOM   4840 HH11 ARG A 298       9.405  19.081  -8.784  1.00 94.56           H  
ATOM   4841 HH12 ARG A 298       9.766  20.467  -7.781  1.00 94.56           H  
ATOM   4842  NH2 ARG A 298       7.075  19.571  -9.123  1.00 94.56           N  
ATOM   4843 HH21 ARG A 298       7.434  18.713  -9.518  1.00 94.56           H  
ATOM   4844 HH22 ARG A 298       6.084  19.755  -9.189  1.00 94.56           H  
ATOM   4845  CZ  ARG A 298       7.879  20.345  -8.448  1.00 94.56           C  
ATOM   4846  N   GLN A 299       3.891  23.080  -3.609  1.00 93.85           N  
ATOM   4847  H   GLN A 299       3.896  22.112  -3.896  1.00 93.85           H  
ATOM   4848  CA  GLN A 299       2.607  23.732  -3.316  1.00 93.85           C  
ATOM   4849  HA  GLN A 299       2.551  24.668  -3.872  1.00 93.85           H  
ATOM   4850  C   GLN A 299       2.466  24.102  -1.833  1.00 93.85           C  
ATOM   4851  CB  GLN A 299       1.434  22.831  -3.741  1.00 93.85           C  
ATOM   4852  HB2 GLN A 299       1.547  21.850  -3.281  1.00 93.85           H  
ATOM   4853  HB3 GLN A 299       0.509  23.268  -3.364  1.00 93.85           H  
ATOM   4854  O   GLN A 299       2.072  25.222  -1.510  1.00 93.85           O  
ATOM   4855  CG  GLN A 299       1.286  22.652  -5.258  1.00 93.85           C  
ATOM   4856  HG2 GLN A 299       0.397  22.051  -5.446  1.00 93.85           H  
ATOM   4857  HG3 GLN A 299       2.147  22.111  -5.653  1.00 93.85           H  
ATOM   4858  CD  GLN A 299       1.135  23.965  -6.014  1.00 93.85           C  
ATOM   4859  NE2 GLN A 299       1.876  24.165  -7.082  1.00 93.85           N  
ATOM   4860 HE21 GLN A 299       1.754  25.060  -7.535  1.00 93.85           H  
ATOM   4861 HE22 GLN A 299       2.499  23.437  -7.400  1.00 93.85           H  
ATOM   4862  OE1 GLN A 299       0.366  24.842  -5.662  1.00 93.85           O  
ATOM   4863  N   LEU A 300       2.810  23.191  -0.918  1.00 91.50           N  
ATOM   4864  H   LEU A 300       3.132  22.287  -1.234  1.00 91.50           H  
ATOM   4865  CA  LEU A 300       2.683  23.421   0.524  1.00 91.50           C  
ATOM   4866  HA  LEU A 300       1.690  23.821   0.730  1.00 91.50           H  
ATOM   4867  C   LEU A 300       3.673  24.474   1.041  1.00 91.50           C  
ATOM   4868  CB  LEU A 300       2.847  22.085   1.270  1.00 91.50           C  
ATOM   4869  HB2 LEU A 300       3.774  21.614   0.944  1.00 91.50           H  
ATOM   4870  HB3 LEU A 300       2.938  22.293   2.336  1.00 91.50           H  
ATOM   4871  O   LEU A 300       3.304  25.296   1.882  1.00 91.50           O  
ATOM   4872  CG  LEU A 300       1.686  21.089   1.073  1.00 91.50           C  
ATOM   4873  HG  LEU A 300       1.563  20.858   0.015  1.00 91.50           H  
ATOM   4874  CD1 LEU A 300       1.996  19.793   1.820  1.00 91.50           C  
ATOM   4875 HD11 LEU A 300       2.116  19.982   2.887  1.00 91.50           H  
ATOM   4876 HD12 LEU A 300       2.911  19.356   1.421  1.00 91.50           H  
ATOM   4877 HD13 LEU A 300       1.187  19.078   1.671  1.00 91.50           H  
ATOM   4878  CD2 LEU A 300       0.358  21.634   1.601  1.00 91.50           C  
ATOM   4879 HD21 LEU A 300       0.479  21.995   2.622  1.00 91.50           H  
ATOM   4880 HD22 LEU A 300      -0.389  20.840   1.594  1.00 91.50           H  
ATOM   4881 HD23 LEU A 300       0.001  22.441   0.960  1.00 91.50           H  
ATOM   4882  N   ILE A 301       4.902  24.496   0.515  1.00 91.99           N  
ATOM   4883  H   ILE A 301       5.156  23.779  -0.150  1.00 91.99           H  
ATOM   4884  CA  ILE A 301       5.893  25.537   0.825  1.00 91.99           C  
ATOM   4885  HA  ILE A 301       6.008  25.600   1.907  1.00 91.99           H  
ATOM   4886  C   ILE A 301       5.379  26.905   0.360  1.00 91.99           C  
ATOM   4887  CB  ILE A 301       7.270  25.173   0.221  1.00 91.99           C  
ATOM   4888  HB  ILE A 301       7.132  24.920  -0.830  1.00 91.99           H  
ATOM   4889  O   ILE A 301       5.322  27.835   1.166  1.00 91.99           O  
ATOM   4890  CG1 ILE A 301       7.865  23.952   0.965  1.00 91.99           C  
ATOM   4891 HG12 ILE A 301       8.191  24.257   1.960  1.00 91.99           H  
ATOM   4892 HG13 ILE A 301       7.098  23.190   1.098  1.00 91.99           H  
ATOM   4893  CG2 ILE A 301       8.248  26.360   0.306  1.00 91.99           C  
ATOM   4894 HG21 ILE A 301       8.366  26.694   1.337  1.00 91.99           H  
ATOM   4895 HG22 ILE A 301       7.899  27.202  -0.292  1.00 91.99           H  
ATOM   4896 HG23 ILE A 301       9.227  26.087  -0.088  1.00 91.99           H  
ATOM   4897  CD1 ILE A 301       9.043  23.292   0.236  1.00 91.99           C  
ATOM   4898 HD11 ILE A 301       8.756  23.036  -0.784  1.00 91.99           H  
ATOM   4899 HD12 ILE A 301       9.326  22.380   0.762  1.00 91.99           H  
ATOM   4900 HD13 ILE A 301       9.904  23.960   0.214  1.00 91.99           H  
ATOM   4901  N   ALA A 302       4.891  27.006  -0.882  1.00 89.79           N  
ATOM   4902  H   ALA A 302       4.969  26.217  -1.507  1.00 89.79           H  
ATOM   4903  CA  ALA A 302       4.339  28.252  -1.414  1.00 89.79           C  
ATOM   4904  HA  ALA A 302       5.107  29.024  -1.357  1.00 89.79           H  
ATOM   4905  C   ALA A 302       3.118  28.749  -0.614  1.00 89.79           C  
ATOM   4906  CB  ALA A 302       3.983  28.027  -2.888  1.00 89.79           C  
ATOM   4907  HB1 ALA A 302       4.874  27.724  -3.437  1.00 89.79           H  
ATOM   4908  HB2 ALA A 302       3.605  28.954  -3.318  1.00 89.79           H  
ATOM   4909  HB3 ALA A 302       3.224  27.249  -2.981  1.00 89.79           H  
ATOM   4910  O   ALA A 302       2.966  29.947  -0.370  1.00 89.79           O  
ATOM   4911  N   LEU A 303       2.242  27.847  -0.157  1.00 86.14           N  
ATOM   4912  H   LEU A 303       2.368  26.882  -0.429  1.00 86.14           H  
ATOM   4913  CA  LEU A 303       1.108  28.202   0.705  1.00 86.14           C  
ATOM   4914  HA  LEU A 303       0.534  28.993   0.222  1.00 86.14           H  
ATOM   4915  C   LEU A 303       1.565  28.769   2.057  1.00 86.14           C  
ATOM   4916  CB  LEU A 303       0.210  26.969   0.906  1.00 86.14           C  
ATOM   4917  HB2 LEU A 303       0.842  26.113   1.142  1.00 86.14           H  
ATOM   4918  HB3 LEU A 303      -0.442  27.139   1.763  1.00 86.14           H  
ATOM   4919  O   LEU A 303       0.986  29.745   2.539  1.00 86.14           O  
ATOM   4920  CG  LEU A 303      -0.670  26.631  -0.311  1.00 86.14           C  
ATOM   4921  HG  LEU A 303      -0.070  26.629  -1.221  1.00 86.14           H  
ATOM   4922  CD1 LEU A 303      -1.288  25.246  -0.125  1.00 86.14           C  
ATOM   4923 HD11 LEU A 303      -0.492  24.504  -0.079  1.00 86.14           H  
ATOM   4924 HD12 LEU A 303      -1.878  25.209   0.791  1.00 86.14           H  
ATOM   4925 HD13 LEU A 303      -1.922  25.008  -0.980  1.00 86.14           H  
ATOM   4926  CD2 LEU A 303      -1.809  27.640  -0.486  1.00 86.14           C  
ATOM   4927 HD21 LEU A 303      -2.430  27.339  -1.330  1.00 86.14           H  
ATOM   4928 HD22 LEU A 303      -2.421  27.675   0.416  1.00 86.14           H  
ATOM   4929 HD23 LEU A 303      -1.407  28.631  -0.696  1.00 86.14           H  
ATOM   4930  N   LYS A 304       2.615  28.195   2.653  1.00 85.55           N  
ATOM   4931  H   LYS A 304       3.048  27.408   2.190  1.00 85.55           H  
ATOM   4932  CA  LYS A 304       3.181  28.659   3.926  1.00 85.55           C  
ATOM   4933  HA  LYS A 304       2.371  28.768   4.648  1.00 85.55           H  
ATOM   4934  C   LYS A 304       3.838  30.035   3.794  1.00 85.55           C  
ATOM   4935  CB  LYS A 304       4.163  27.595   4.433  1.00 85.55           C  
ATOM   4936  HB2 LYS A 304       5.012  27.532   3.752  1.00 85.55           H  
ATOM   4937  HB3 LYS A 304       3.659  26.628   4.438  1.00 85.55           H  
ATOM   4938  O   LYS A 304       3.610  30.905   4.633  1.00 85.55           O
[truncated: 444,538 more chars]
