# Supplementary material for: The structure of a tetrameric septin complex reveals a hydrophobic element essential for NC-interface integrity
Source: Commun Biol. 2024 Jan 6;7:48. doi: 10.1038/s42003-023-05734-w (PMC10771490; doi:10.1038/s42003-023-05734-w)
Supplement: Supplementary file 4 — Supplementary Data 1 [file 42003_2023_5734_MOESM4_ESM.zip › AlphaFold_models/Cdc10_Cdc3_Q81-L412.pdb]

ATOM      1  N   MET A   1      -9.954 -36.199  13.620  1.00 35.26           N  
ATOM      2  CA  MET A   1     -10.334 -35.022  12.832  1.00 35.26           C  
ATOM      3  C   MET A   1     -11.764 -35.280  12.516  1.00 35.26           C  
ATOM      4  O   MET A   1     -12.022 -36.188  11.730  1.00 35.26           O  
ATOM      5  CB  MET A   1      -9.493 -34.886  11.554  1.00 35.26           C  
ATOM      6  CG  MET A   1      -8.087 -34.390  11.899  1.00 35.26           C  
ATOM      7  SD  MET A   1      -6.894 -34.586  10.557  1.00 35.26           S  
ATOM      8  CE  MET A   1      -5.448 -33.811  11.327  1.00 35.26           C  
ATOM      9  H   MET A   1      -8.977 -36.157  13.870  1.00 35.26           H  
ATOM     10  HA  MET A   1     -10.264 -34.105  13.416  1.00 35.26           H  
ATOM     11  HB2 MET A   1      -9.960 -34.169  10.879  1.00 35.26           H  
ATOM     12  HB3 MET A   1      -9.426 -35.850  11.050  1.00 35.26           H  
ATOM     13  HG2 MET A   1      -8.144 -33.336  12.168  1.00 35.26           H  
ATOM     14  HG3 MET A   1      -7.705 -34.943  12.757  1.00 35.26           H  
ATOM     15  HE1 MET A   1      -5.176 -34.350  12.235  1.00 35.26           H  
ATOM     16  HE2 MET A   1      -5.677 -32.774  11.572  1.00 35.26           H  
ATOM     17  HE3 MET A   1      -4.613 -33.832  10.628  1.00 35.26           H  
ATOM     18  H2  MET A   1     -10.136 -37.022  13.064  1.00 35.26           H  
ATOM     19  H3  MET A   1     -10.524 -36.245  14.453  1.00 35.26           H  
ATOM     20  N   ASP A   2     -12.667 -34.620  13.239  1.00 39.63           N  
ATOM     21  CA  ASP A   2     -14.038 -34.530  12.758  1.00 39.63           C  
ATOM     22  C   ASP A   2     -13.968 -34.320  11.259  1.00 39.63           C  
ATOM     23  O   ASP A   2     -13.069 -33.578  10.831  1.00 39.63           O  
ATOM     24  CB  ASP A   2     -14.774 -33.344  13.394  1.00 39.63           C  
ATOM     25  CG  ASP A   2     -15.634 -33.819  14.553  1.00 39.63           C  
ATOM     26  OD1 ASP A   2     -15.466 -33.259  15.655  1.00 39.63           O  
ATOM     27  OD2 ASP A   2     -16.379 -34.802  14.338  1.00 39.63           O1-
ATOM     28  H   ASP A   2     -12.401 -33.885  13.878  1.00 39.63           H  
ATOM     29  HA  ASP A   2     -14.549 -35.467  12.983  1.00 39.63           H  
ATOM     30  HB2 ASP A   2     -15.438 -32.889  12.659  1.00 39.63           H  
ATOM     31  HB3 ASP A   2     -14.063 -32.585  13.720  1.00 39.63           H  
ATOM     32  N   PRO A   3     -14.775 -35.059  10.478  1.00 42.23           N  
ATOM     33  CA  PRO A   3     -14.838 -34.819   9.062  1.00 42.23           C  
ATOM     34  C   PRO A   3     -15.088 -33.336   8.961  1.00 42.23           C  
ATOM     35  O   PRO A   3     -16.154 -32.841   9.321  1.00 42.23           O  
ATOM     36  CB  PRO A   3     -15.983 -35.669   8.514  1.00 42.23           C  
ATOM     37  CG  PRO A   3     -16.863 -35.914   9.737  1.00 42.23           C  
ATOM     38  CD  PRO A   3     -15.884 -35.891  10.906  1.00 42.23           C  
ATOM     39  HA  PRO A   3     -13.899 -35.086   8.576  1.00 42.23           H  
ATOM     40  HB2 PRO A   3     -16.527 -35.165   7.715  1.00 42.23           H  
ATOM     41  HB3 PRO A   3     -15.586 -36.621   8.160  1.00 42.23           H  
ATOM     42  HG2 PRO A   3     -17.392 -36.865   9.673  1.00 42.23           H  
ATOM     43  HG3 PRO A   3     -17.573 -35.094   9.845  1.00 42.23           H  
ATOM     44  HD2 PRO A   3     -15.523 -36.899  11.111  1.00 42.23           H  
ATOM     45  HD3 PRO A   3     -16.384 -35.482  11.784  1.00 42.23           H  
ATOM     46  N   LEU A   4     -14.022 -32.651   8.573  1.00 45.35           N  
ATOM     47  CA  LEU A   4     -14.081 -31.295   8.141  1.00 45.35           C  
ATOM     48  C   LEU A   4     -15.074 -31.423   7.035  1.00 45.35           C  
ATOM     49  O   LEU A   4     -14.842 -32.130   6.049  1.00 45.35           O  
ATOM     50  CB  LEU A   4     -12.693 -30.848   7.691  1.00 45.35           C  
ATOM     51  CG  LEU A   4     -11.963 -30.215   8.885  1.00 45.35           C  
ATOM     52  CD1 LEU A   4     -10.469 -30.505   8.818  1.00 45.35           C  
ATOM     53  CD2 LEU A   4     -12.205 -28.707   8.886  1.00 45.35           C  
ATOM     54  H   LEU A   4     -13.142 -33.139   8.484  1.00 45.35           H  
ATOM     55  HA  LEU A   4     -14.469 -30.646   8.926  1.00 45.35           H  
ATOM     56  HB2 LEU A   4     -12.783 -30.121   6.884  1.00 45.35           H  
ATOM     57  HB3 LEU A   4     -12.136 -31.700   7.300  1.00 45.35           H  
ATOM     58  HG  LEU A   4     -12.329 -30.634   9.822  1.00 45.35           H  
ATOM     59 HD11 LEU A   4      -9.965 -30.021   9.655  1.00 45.35           H  
ATOM     60 HD12 LEU A   4     -10.072 -30.103   7.886  1.00 45.35           H  
ATOM     61 HD13 LEU A   4     -10.297 -31.580   8.858  1.00 45.35           H  
ATOM     62 HD21 LEU A   4     -11.650 -28.238   9.698  1.00 45.35           H  
ATOM     63 HD22 LEU A   4     -13.266 -28.497   9.018  1.00 45.35           H  
ATOM     64 HD23 LEU A   4     -11.880 -28.267   7.943  1.00 45.35           H  
ATOM     65  N   SER A   5     -16.256 -30.940   7.370  1.00 57.24           N  
ATOM     66  CA  SER A   5     -17.386 -30.863   6.493  1.00 57.24           C  
ATOM     67  C   SER A   5     -16.801 -30.438   5.168  1.00 57.24           C  
ATOM     68  O   SER A   5     -16.222 -29.354   5.074  1.00 57.24           O  
ATOM     69  CB  SER A   5     -18.352 -29.825   7.066  1.00 57.24           C  
ATOM     70  OG  SER A   5     -17.647 -28.728   7.623  1.00 57.24           O  
ATOM     71  H   SER A   5     -16.347 -30.470   8.259  1.00 57.24           H  
ATOM     72  HA  SER A   5     -17.878 -31.832   6.407  1.00 57.24           H  
ATOM     73  HB2 SER A   5     -19.028 -29.478   6.285  1.00 57.24           H  
ATOM     74  HB3 SER A   5     -18.941 -30.292   7.856  1.00 57.24           H  
ATOM     75  HG  SER A   5     -17.124 -28.329   6.924  1.00 57.24           H  
ATOM     76  N   SER A   6     -16.781 -31.379   4.224  1.00 73.95           N  
ATOM     77  CA  SER A   6     -16.102 -31.149   2.967  1.00 73.95           C  
ATOM     78  C   SER A   6     -16.830 -29.991   2.326  1.00 73.95           C  
ATOM     79  O   SER A   6     -18.050 -30.063   2.159  1.00 73.95           O  
ATOM     80  CB  SER A   6     -16.125 -32.382   2.069  1.00 73.95           C  
ATOM     81  OG  SER A   6     -17.444 -32.887   1.962  1.00 73.95           O  
ATOM     82  H   SER A   6     -17.206 -32.280   4.389  1.00 73.95           H  
ATOM     83  HA  SER A   6     -15.069 -30.869   3.174  1.00 73.95           H  
ATOM     84  HB2 SER A   6     -15.749 -32.111   1.082  1.00 73.95           H  
ATOM     85  HB3 SER A   6     -15.477 -33.148   2.495  1.00 73.95           H  
ATOM     86  HG  SER A   6     -18.010 -32.128   1.804  1.00 73.95           H  
ATOM     87  N   VAL A   7     -16.109 -28.922   2.039  1.00 80.50           N  
ATOM     88  CA  VAL A   7     -16.717 -27.740   1.454  1.00 80.50           C  
ATOM     89  C   VAL A   7     -16.798 -28.006  -0.037  1.00 80.50           C  
ATOM     90  O   VAL A   7     -15.808 -28.363  -0.675  1.00 80.50           O  
ATOM     91  CB  VAL A   7     -15.968 -26.455   1.833  1.00 80.50           C  
ATOM     92  CG1 VAL A   7     -16.692 -25.228   1.276  1.00 80.50           C  
ATOM     93  CG2 VAL A   7     -15.869 -26.309   3.359  1.00 80.50           C  
ATOM     94  H   VAL A   7     -15.104 -28.959   2.133  1.00 80.50           H  
ATOM     95  HA  VAL A   7     -17.732 -27.638   1.840  1.00 80.50           H  
ATOM     96  HB  VAL A   7     -14.955 -26.481   1.430  1.00 80.50           H  
ATOM     97 HG11 VAL A   7     -16.675 -25.240   0.186  1.00 80.50           H  
ATOM     98 HG12 VAL A   7     -16.184 -24.322   1.607  1.00 80.50           H  
ATOM     99 HG13 VAL A   7     -17.725 -25.200   1.622  1.00 80.50           H  
ATOM    100 HG21 VAL A   7     -15.378 -25.367   3.606  1.00 80.50           H  
ATOM    101 HG22 VAL A   7     -15.273 -27.117   3.782  1.00 80.50           H  
ATOM    102 HG23 VAL A   7     -16.864 -26.320   3.804  1.00 80.50           H  
ATOM    103  N   GLN A   8     -18.001 -27.921  -0.586  1.00 80.15           N  
ATOM    104  CA  GLN A   8     -18.155 -27.939  -2.028  1.00 80.15           C  
ATOM    105  C   GLN A   8     -17.915 -26.510  -2.531  1.00 80.15           C  
ATOM    106  O   GLN A   8     -18.565 -25.599  -2.012  1.00 80.15           O  
ATOM    107  CB  GLN A   8     -19.530 -28.497  -2.396  1.00 80.15           C  
ATOM    108  CG  GLN A   8     -19.616 -28.738  -3.908  1.00 80.15           C  
ATOM    109  CD  GLN A   8     -20.861 -29.509  -4.326  1.00 80.15           C  
ATOM    110  NE2 GLN A   8     -21.049 -29.707  -5.611  1.00 80.15           N  
ATOM    111  OE1 GLN A   8     -21.667 -29.975  -3.532  1.00 80.15           O  
ATOM    112  H   GLN A   8     -18.778 -27.594  -0.031  1.00 80.15           H  
ATOM    113  HA  GLN A   8     -17.417 -28.619  -2.452  1.00 80.15           H  
ATOM    114  HB2 GLN A   8     -19.665 -29.448  -1.880  1.00 80.15           H  
ATOM    115  HB3 GLN A   8     -20.315 -27.808  -2.083  1.00 80.15           H  
ATOM    116  HG2 GLN A   8     -19.610 -27.779  -4.428  1.00 80.15           H  
ATOM    117  HG3 GLN A   8     -18.746 -29.307  -4.236  1.00 80.15           H  
ATOM    118 HE21 GLN A   8     -20.422 -29.277  -6.276  1.00 80.15           H  
ATOM    119 HE22 GLN A   8     -21.911 -30.159  -5.880  1.00 80.15           H  
ATOM    120  N   PRO A   9     -17.005 -26.302  -3.500  1.00 86.19           N  
ATOM    121  CA  PRO A   9     -16.831 -25.001  -4.129  1.00 86.19           C  
ATOM    122  C   PRO A   9     -18.155 -24.476  -4.691  1.00 86.19           C  
ATOM    123  O   PRO A   9     -18.931 -25.231  -5.278  1.00 86.19           O  
ATOM    124  CB  PRO A   9     -15.791 -25.218  -5.230  1.00 86.19           C  
ATOM    125  CG  PRO A   9     -15.016 -26.450  -4.789  1.00 86.19           C  
ATOM    126  CD  PRO A   9     -16.074 -27.270  -4.065  1.00 86.19           C  
ATOM    127  HA  PRO A   9     -16.445 -24.296  -3.393  1.00 86.19           H  
ATOM    128  HB2 PRO A   9     -15.124 -24.362  -5.334  1.00 86.19           H  
ATOM    129  HB3 PRO A   9     -16.290 -25.447  -6.172  1.00 86.19           H  
ATOM    130  HG2 PRO A   9     -14.229 -26.161  -4.093  1.00 86.19           H  
ATOM    131  HG3 PRO A   9     -14.613 -26.990  -5.646  1.00 86.19           H  
ATOM    132  HD2 PRO A   9     -15.598 -27.875  -3.293  1.00 86.19           H  
ATOM    133  HD3 PRO A   9     -16.599 -27.905  -4.780  1.00 86.19           H  
ATOM    134  N   ALA A  10     -18.410 -23.180  -4.530  1.00 86.73           N  
ATOM    135  CA  ALA A  10     -19.600 -22.513  -5.052  1.00 86.73           C  
ATOM    136  C   ALA A  10     -19.634 -22.489  -6.592  1.00 86.73           C  
ATOM    137  O   ALA A  10     -20.701 -22.391  -7.188  1.00 86.73           O  
ATOM    138  CB  ALA A  10     -19.644 -21.097  -4.465  1.00 86.73           C  
ATOM    139  H   ALA A  10     -17.749 -22.623  -4.008  1.00 86.73           H  
ATOM    140  HA  ALA A  10     -20.483 -23.057  -4.717  1.00 86.73           H  
ATOM    141  HB1 ALA A  10     -19.684 -21.148  -3.377  1.00 86.73           H  
ATOM    142  HB2 ALA A  10     -20.531 -20.578  -4.827  1.00 86.73           H  
ATOM    143  HB3 ALA A  10     -18.757 -20.537  -4.762  1.00 86.73           H  
ATOM    144  N   SER A  11     -18.472 -22.601  -7.240  1.00 86.99           N  
ATOM    145  CA  SER A  11     -18.313 -22.706  -8.692  1.00 86.99           C  
ATOM    146  C   SER A  11     -17.161 -23.651  -9.029  1.00 86.99           C  
ATOM    147  O   SER A  11     -16.330 -23.942  -8.171  1.00 86.99           O  
ATOM    148  CB  SER A  11     -18.066 -21.321  -9.304  1.00 86.99           C  
ATOM    149  OG  SER A  11     -16.823 -20.788  -8.871  1.00 86.99           O  
ATOM    150  H   SER A  11     -17.641 -22.766  -6.690  1.00 86.99           H  
ATOM    151  HA  SER A  11     -19.226 -23.115  -9.123  1.00 86.99           H  
ATOM    152  HB2 SER A  11     -18.873 -20.651  -9.007  1.00 86.99           H  
ATOM    153  HB3 SER A  11     -18.066 -21.395 -10.391  1.00 86.99           H  
ATOM    154  HG  SER A  11     -16.174 -20.983  -9.551  1.00 86.99           H  
ATOM    155  N   TYR A  12     -17.092 -24.098 -10.283  1.00 85.26           N  
ATOM    156  CA  TYR A  12     -15.986 -24.915 -10.780  1.00 85.26           C  
ATOM    157  C   TYR A  12     -14.645 -24.189 -10.605  1.00 85.26           C  
ATOM    158  O   TYR A  12     -14.490 -23.042 -11.029  1.00 85.26           O  
ATOM    159  CB  TYR A  12     -16.258 -25.243 -12.251  1.00 85.26           C  
ATOM    160  CG  TYR A  12     -15.228 -26.139 -12.898  1.00 85.26           C  
ATOM    161  CD1 TYR A  12     -14.349 -25.623 -13.870  1.00 85.26           C  
ATOM    162  CD2 TYR A  12     -15.176 -27.499 -12.545  1.00 85.26           C  
ATOM    163  CE1 TYR A  12     -13.438 -26.480 -14.516  1.00 85.26           C  
ATOM    164  CE2 TYR A  12     -14.261 -28.352 -13.180  1.00 85.26           C  
ATOM    165  CZ  TYR A  12     -13.403 -27.847 -14.177  1.00 85.26           C  
ATOM    166  OH  TYR A  12     -12.494 -28.655 -14.769  1.00 85.26           O  
ATOM    167  H   TYR A  12     -17.786 -23.796 -10.952  1.00 85.26           H  
ATOM    168  HA  TYR A  12     -15.951 -25.846 -10.213  1.00 85.26           H  
ATOM    169  HB2 TYR A  12     -16.324 -24.312 -12.814  1.00 85.26           H  
ATOM    170  HB3 TYR A  12     -17.225 -25.742 -12.326  1.00 85.26           H  
ATOM    171  HD1 TYR A  12     -14.380 -24.574 -14.125  1.00 85.26           H  
ATOM    172  HD2 TYR A  12     -15.834 -27.898 -11.787  1.00 85.26           H  
ATOM    173  HE1 TYR A  12     -12.756 -26.101 -15.263  1.00 85.26           H  
ATOM    174  HE2 TYR A  12     -14.222 -29.398 -12.912  1.00 85.26           H  
ATOM    175  HH  TYR A  12     -12.397 -29.442 -14.229  1.00 85.26           H  
ATOM    176  N   VAL A  13     -13.689 -24.853  -9.962  1.00 82.79           N  
ATOM    177  CA  VAL A  13     -12.329 -24.351  -9.729  1.00 82.79           C  
ATOM    178  C   VAL A  13     -11.353 -24.987 -10.723  1.00 82.79           C  
ATOM    179  O   VAL A  13     -10.408 -24.329 -11.163  1.00 82.79           O  
ATOM    180  CB  VAL A  13     -11.918 -24.624  -8.270  1.00 82.79           C  
ATOM    181  CG1 VAL A  13     -10.495 -24.146  -7.980  1.00 82.79           C  
ATOM    182  CG2 VAL A  13     -12.836 -23.923  -7.262  1.00 82.79           C  
ATOM    183  H   VAL A  13     -13.912 -25.783  -9.636  1.00 82.79           H  
ATOM    184  HA  VAL A  13     -12.301 -23.274  -9.892  1.00 82.79           H  
ATOM    185  HB  VAL A  13     -11.973 -25.697  -8.088  1.00 82.79           H  
ATOM    186 HG11 VAL A  13     -10.252 -24.291  -6.927  1.00 82.79           H  
ATOM    187 HG12 VAL A  13     -10.402 -23.091  -8.235  1.00 82.79           H  
ATOM    188 HG13 VAL A  13      -9.791 -24.716  -8.586  1.00 82.79           H  
ATOM    189 HG21 VAL A  13     -12.530 -24.170  -6.246  1.00 82.79           H  
ATOM    190 HG22 VAL A  13     -12.795 -22.843  -7.407  1.00 82.79           H  
ATOM    191 HG23 VAL A  13     -13.862 -24.264  -7.399  1.00 82.79           H  
ATOM    192  N   GLY A  14     -11.596 -26.244 -11.110  1.00 85.41           N  
ATOM    193  CA  GLY A  14     -10.818 -26.979 -12.108  1.00 85.41           C  
ATOM    194  C   GLY A  14      -9.767 -27.926 -11.543  1.00 85.41           C  
ATOM    195  O   GLY A  14      -8.901 -28.387 -12.290  1.00 85.41           O  
ATOM    196  H   GLY A  14     -12.380 -26.738 -10.708  1.00 85.41           H  
ATOM    197  HA2 GLY A  14     -10.344 -26.291 -12.808  1.00 85.41           H  
ATOM    198  HA3 GLY A  14     -11.510 -27.619 -12.655  1.00 85.41           H  
ATOM    199  N   PHE A  15      -9.814 -28.233 -10.243  1.00 84.49           N  
ATOM    200  CA  PHE A  15      -8.883 -29.191  -9.638  1.00 84.49           C  
ATOM    201  C   PHE A  15      -9.243 -30.649  -9.970  1.00 84.49           C  
ATOM    202  O   PHE A  15      -8.426 -31.551  -9.795  1.00 84.49           O  
ATOM    203  CB  PHE A  15      -8.747 -28.938  -8.132  1.00 84.49           C  
ATOM    204  CG  PHE A  15      -9.982 -29.161  -7.299  1.00 84.49           C  
ATOM    205  CD1 PHE A  15     -10.739 -28.055  -6.885  1.00 84.49           C  
ATOM    206  CD2 PHE A  15     -10.328 -30.455  -6.874  1.00 84.49           C  
ATOM    207  CE1 PHE A  15     -11.840 -28.236  -6.038  1.00 84.49           C  
ATOM    208  CE2 PHE A  15     -11.419 -30.635  -6.011  1.00 84.49           C  
ATOM    209  CZ  PHE A  15     -12.171 -29.524  -5.588  1.00 84.49           C  
ATOM    210  H   PHE A  15     -10.674 -28.014  -9.761  1.00 84.49           H  
ATOM    211  HA  PHE A  15      -7.899 -29.017 -10.074  1.00 84.49           H  
ATOM    212  HB2 PHE A  15      -7.963 -29.577  -7.726  1.00 84.49           H  
ATOM    213  HB3 PHE A  15      -8.419 -27.911  -7.976  1.00 84.49           H  
ATOM    214  HD1 PHE A  15     -10.467 -27.063  -7.213  1.00 84.49           H  
ATOM    215  HD2 PHE A  15      -9.751 -31.304  -7.211  1.00 84.49           H  
ATOM    216  HE1 PHE A  15     -12.423 -27.378  -5.736  1.00 84.49           H  
ATOM    217  HE2 PHE A  15     -11.691 -31.629  -5.688  1.00 84.49           H  
ATOM    218  HZ  PHE A  15     -13.026 -29.654  -4.942  1.00 84.49           H  
ATOM    219  N   ASP A  16     -10.430 -30.921 -10.508  1.00 84.83           N  
ATOM    220  CA  ASP A  16     -10.743 -32.231 -11.087  1.00 84.83           C  
ATOM    221  C   ASP A  16      -9.820 -32.600 -12.275  1.00 84.83           C  
ATOM    222  O   ASP A  16      -9.478 -33.774 -12.467  1.00 84.83           O  
ATOM    223  CB  ASP A  16     -12.222 -32.264 -11.486  1.00 84.83           C  
ATOM    224  CG  ASP A  16     -12.507 -31.430 -12.737  1.00 84.83           C  
ATOM    225  OD1 ASP A  16     -13.288 -31.893 -13.585  1.00 84.83           O  
ATOM    226  OD2 ASP A  16     -11.851 -30.380 -12.924  1.00 84.83           O1-
ATOM    227  H   ASP A  16     -11.099 -30.177 -10.648  1.00 84.83           H  
ATOM    228  HA  ASP A  16     -10.595 -32.981 -10.310  1.00 84.83           H  
ATOM    229  HB2 ASP A  16     -12.832 -31.909 -10.655  1.00 84.83           H  
ATOM    230  HB3 ASP A  16     -12.491 -33.302 -11.685  1.00 84.83           H  
ATOM    231  N   THR A  17      -9.323 -31.604 -13.021  1.00 82.44           N  
ATOM    232  CA  THR A  17      -8.428 -31.799 -14.178  1.00 82.44           C  
ATOM    233  C   THR A  17      -7.028 -32.283 -13.809  1.00 82.44           C  
ATOM    234  O   THR A  17      -6.327 -32.834 -14.662  1.00 82.44           O  
ATOM    235  CB  THR A  17      -8.314 -30.554 -15.071  1.00 82.44           C  
ATOM    236  CG2 THR A  17      -9.667 -30.072 -15.568  1.00 82.44           C  
ATOM    237  OG1 THR A  17      -7.693 -29.453 -14.445  1.00 82.44           O  
ATOM    238  H   THR A  17      -9.761 -30.704 -12.888  1.00 82.44           H  
ATOM    239  HA  THR A  17      -8.865 -32.587 -14.792  1.00 82.44           H  
ATOM    240  HB  THR A  17      -7.718 -30.824 -15.943  1.00 82.44           H  
ATOM    241  HG1 THR A  17      -8.203 -29.196 -13.674  1.00 82.44           H  
ATOM    242 HG21 THR A  17     -10.232 -30.902 -15.993  1.00 82.44           H  
ATOM    243 HG22 THR A  17     -10.222 -29.652 -14.729  1.00 82.44           H  
ATOM    244 HG23 THR A  17      -9.535 -29.299 -16.325  1.00 82.44           H  
ATOM    245  N   ILE A  18      -6.650 -32.193 -12.528  1.00 74.33           N  
ATOM    246  CA  ILE A  18      -5.379 -32.715 -11.997  1.00 74.33           C  
ATOM    247  C   ILE A  18      -5.288 -34.234 -12.184  1.00 74.33           C  
ATOM    248  O   ILE A  18      -4.205 -34.809 -12.211  1.00 74.33           O  
ATOM    249  CB  ILE A  18      -5.215 -32.358 -10.506  1.00 74.33           C  
ATOM    250  CG1 ILE A  18      -5.317 -30.837 -10.274  1.00 74.33           C  
ATOM    251  CG2 ILE A  18      -3.852 -32.837  -9.962  1.00 74.33           C  
ATOM    252  CD1 ILE A  18      -5.625 -30.540  -8.809  1.00 74.33           C  
ATOM    253  H   ILE A  18      -7.280 -31.733 -11.886  1.00 74.33           H  
ATOM    254  HA  ILE A  18      -4.559 -32.251 -12.546  1.00 74.33           H  
ATOM    255  HB  ILE A  18      -6.009 -32.858  -9.951  1.00 74.33           H  
ATOM    256 HG12 ILE A  18      -4.384 -30.354 -10.562  1.00 74.33           H  
ATOM    257 HG13 ILE A  18      -6.117 -30.394 -10.868  1.00 74.33           H  
ATOM    258 HG21 ILE A  18      -3.763 -33.923 -10.012  1.00 74.33           H  
ATOM    259 HG22 ILE A  18      -3.717 -32.567  -8.915  1.00 74.33           H  
ATOM    260 HG23 ILE A  18      -3.042 -32.391 -10.540  1.00 74.33           H  
ATOM    261 HD11 ILE A  18      -4.853 -30.964  -8.167  1.00 74.33           H  
ATOM    262 HD12 ILE A  18      -6.544 -31.033  -8.493  1.00 74.33           H  
ATOM    263 HD13 ILE A  18      -5.712 -29.463  -8.662  1.00 74.33           H  
ATOM    264  N   THR A  19      -6.420 -34.913 -12.369  1.00 72.58           N  
ATOM    265  CA  THR A  19      -6.466 -36.329 -12.767  1.00 72.58           C  
ATOM    266  C   THR A  19      -5.581 -36.653 -13.967  1.00 72.58           C  
ATOM    267  O   THR A  19      -5.016 -37.742 -14.020  1.00 72.58           O  
ATOM    268  CB  THR A  19      -7.901 -36.738 -13.122  1.00 72.58           C  
ATOM    269  CG2 THR A  19      -8.837 -36.792 -11.917  1.00 72.58           C  
ATOM    270  OG1 THR A  19      -8.476 -35.834 -14.030  1.00 72.58           O  
ATOM    271  H   THR A  19      -7.283 -34.388 -12.380  1.00 72.58           H  
ATOM    272  HA  THR A  19      -6.099 -36.947 -11.948  1.00 72.58           H  
ATOM    273  HB  THR A  19      -7.886 -37.724 -13.586  1.00 72.58           H  
ATOM    274  HG1 THR A  19      -8.909 -35.136 -13.534  1.00 72.58           H  
ATOM    275 HG21 THR A  19      -8.818 -37.798 -11.498  1.00 72.58           H  
ATOM    276 HG22 THR A  19      -8.548 -36.056 -11.167  1.00 72.58           H  
ATOM    277 HG23 THR A  19      -9.862 -36.591 -12.229  1.00 72.58           H  
ATOM    278  N   ASN A  20      -5.407 -35.704 -14.883  1.00 73.63           N  
ATOM    279  CA  ASN A  20      -4.550 -35.870 -16.049  1.00 73.63           C  
ATOM    280  C   ASN A  20      -3.057 -35.717 -15.723  1.00 73.63           C  
ATOM    281  O   ASN A  20      -2.219 -36.104 -16.530  1.00 73.63           O  
ATOM    282  CB  ASN A  20      -5.012 -34.864 -17.109  1.00 73.63           C  
ATOM    283  CG  ASN A  20      -6.451 -35.096 -17.535  1.00 73.63           C  
ATOM    284  ND2 ASN A  20      -7.150 -34.048 -17.897  1.00 73.63           N  
ATOM    285  OD1 ASN A  20      -6.964 -36.204 -17.563  1.00 73.63           O  
ATOM    286  H   ASN A  20      -5.905 -34.832 -14.776  1.00 73.63           H  
ATOM    287  HA  ASN A  20      -4.681 -36.876 -16.448  1.00 73.63           H  
ATOM    288  HB2 ASN A  20      -4.902 -33.853 -16.717  1.00 73.63           H  
ATOM    289  HB3 ASN A  20      -4.380 -34.955 -17.993  1.00 73.63           H  
ATOM    290 HD21 ASN A  20      -8.125 -34.213 -18.106  1.00 73.63           H  
ATOM    291 HD22 ASN A  20      -6.748 -33.127 -17.796  1.00 73.63           H  
ATOM    292  N   GLN A  21      -2.728 -35.173 -14.551  1.00 71.11           N  
ATOM    293  CA  GLN A  21      -1.362 -34.877 -14.121  1.00 71.11           C  
ATOM    294  C   GLN A  21      -0.751 -35.950 -13.229  1.00 71.11           C  
ATOM    295  O   GLN A  21       0.457 -35.967 -13.022  1.00 71.11           O  
ATOM    296  CB  GLN A  21      -1.349 -33.569 -13.332  1.00 71.11           C  
ATOM    297  CG  GLN A  21      -1.992 -32.408 -14.084  1.00 71.11           C  
ATOM    298  CD  GLN A  21      -1.549 -31.102 -13.459  1.00 71.11           C  
ATOM    299  NE2 GLN A  21      -1.251 -30.155 -14.293  1.00 71.11           N  
ATOM    300  OE1 GLN A  21      -1.355 -30.947 -12.261  1.00 71.11           O  
ATOM    301  H   GLN A  21      -3.471 -34.911 -13.919  1.00 71.11           H  
ATOM    302  HA  GLN A  21      -0.717 -34.764 -14.993  1.00 71.11           H  
ATOM    303  HB2 GLN A  21      -1.859 -33.699 -12.377  1.00 71.11           H  
ATOM    304  HB3 GLN A  21      -0.309 -33.319 -13.125  1.00 71.11           H  
ATOM    305  HG2 GLN A  21      -1.660 -32.436 -15.122  1.00 71.11           H  
ATOM    306  HG3 GLN A  21      -3.079 -32.478 -14.069  1.00 71.11           H  
ATOM    307 HE21 GLN A  21      -0.596 -29.464 -13.955  1.00 71.11           H  
ATOM    308 HE22 GLN A  21      -1.435 -30.257 -15.281  1.00 71.11           H  
ATOM    309  N   ILE A  22      -1.572 -36.821 -12.644  1.00 71.17           N  
ATOM    310  CA  ILE A  22      -1.114 -37.720 -11.589  1.00 71.17           C  
ATOM    311  C   ILE A  22      -1.566 -39.152 -11.781  1.00 71.17           C  
ATOM    312  O   ILE A  22      -2.619 -39.464 -12.338  1.00 71.17           O  
ATOM    313  CB  ILE A  22      -1.538 -37.221 -10.204  1.00 71.17           C  
ATOM    314  CG1 ILE A  22      -3.072 -37.114 -10.111  1.00 71.17           C  
ATOM    315  CG2 ILE A  22      -0.828 -35.906  -9.858  1.00 71.17           C  
ATOM    316  CD1 ILE A  22      -3.592 -37.937  -8.940  1.00 71.17           C  
ATOM    317  H   ILE A  22      -2.556 -36.782 -12.869  1.00 71.17           H  
ATOM    318  HA  ILE A  22      -0.024 -37.748 -11.597  1.00 71.17           H  
ATOM    319  HB  ILE A  22      -1.183 -37.954  -9.480  1.00 71.17           H  
ATOM    320 HG12 ILE A  22      -3.563 -37.474 -11.015  1.00 71.17           H  
ATOM    321 HG13 ILE A  22      -3.346 -36.063 -10.018  1.00 71.17           H  
ATOM    322 HG21 ILE A  22      -1.246 -35.074 -10.423  1.00 71.17           H  
ATOM    323 HG22 ILE A  22       0.227 -35.999 -10.115  1.00 71.17           H  
ATOM    324 HG23 ILE A  22      -0.884 -35.697  -8.790  1.00 71.17           H  
ATOM    325 HD11 ILE A  22      -4.670 -37.820  -8.831  1.00 71.17           H  
ATOM    326 HD12 ILE A  22      -3.083 -37.664  -8.016  1.00 71.17           H  
ATOM    327 HD13 ILE A  22      -3.416 -38.987  -9.174  1.00 71.17           H  
ATOM    328  N   GLU A  23      -0.783 -40.059 -11.210  1.00 69.88           N  
ATOM    329  CA  GLU A  23      -1.127 -41.465 -11.229  1.00 69.88           C  
ATOM    330  C   GLU A  23      -2.465 -41.737 -10.540  1.00 69.88           C  
ATOM    331  O   GLU A  23      -2.715 -41.353  -9.396  1.00 69.88           O  
ATOM    332  CB  GLU A  23      -0.065 -42.314 -10.543  1.00 69.88           C  
ATOM    333  CG  GLU A  23       1.270 -42.370 -11.293  1.00 69.88           C  
ATOM    334  CD  GLU A  23       2.165 -43.492 -10.737  1.00 69.88           C  
ATOM    335  OE1 GLU A  23       3.190 -43.794 -11.379  1.00 69.88           O  
ATOM    336  OE2 GLU A  23       1.777 -44.135  -9.722  1.00 69.88           O1-
ATOM    337  H   GLU A  23       0.099 -39.761 -10.819  1.00 69.88           H  
ATOM    338  HA  GLU A  23      -1.200 -41.775 -12.272  1.00 69.88           H  
ATOM    339  HB2 GLU A  23      -0.467 -43.325 -10.483  1.00 69.88           H  
ATOM    340  HB3 GLU A  23       0.098 -41.951  -9.528  1.00 69.88           H  
ATOM    341  HG2 GLU A  23       1.774 -41.408 -11.200  1.00 69.88           H  
ATOM    342  HG3 GLU A  23       1.069 -42.564 -12.346  1.00 69.88           H  
ATOM    343  N   HIS A  24      -3.279 -42.570 -11.181  1.00 62.82           N  
ATOM    344  CA  HIS A  24      -4.608 -42.975 -10.721  1.00 62.82           C  
ATOM    345  C   HIS A  24      -4.681 -43.476  -9.266  1.00 62.82           C  
ATOM    346  O   HIS A  24      -5.741 -43.473  -8.633  1.00 62.82           O  
ATOM    347  CB  HIS A  24      -5.087 -44.089 -11.665  1.00 62.82           C  
ATOM    348  CG  HIS A  24      -6.459 -43.834 -12.207  1.00 62.82           C  
ATOM    349  CD2 HIS A  24      -6.780 -43.642 -13.523  1.00 62.82           C  
ATOM    350  ND1 HIS A  24      -7.611 -43.681 -11.470  1.00 62.82           N  
ATOM    351  CE1 HIS A  24      -8.604 -43.392 -12.329  1.00 62.82           C  
ATOM    352  NE2 HIS A  24      -8.152 -43.398 -13.587  1.00 62.82           N  
ATOM    353  H   HIS A  24      -3.048 -42.752 -12.147  1.00 62.82           H  
ATOM    354  HA  HIS A  24      -5.254 -42.102 -10.817  1.00 62.82           H  
ATOM    355  HB2 HIS A  24      -4.415 -44.182 -12.517  1.00 62.82           H  
ATOM    356  HB3 HIS A  24      -5.083 -45.050 -11.151  1.00 62.82           H  
ATOM    357  HD1 HIS A  24      -7.656 -43.590 -10.466  1.00 62.82           H  
ATOM    358  HD2 HIS A  24      -6.099 -43.654 -14.361  1.00 62.82           H  
ATOM    359  HE1 HIS A  24      -9.618 -43.140 -12.054  1.00 62.82           H  
ATOM    360  N   ARG A  25      -3.557 -43.952  -8.727  1.00 68.35           N  
ATOM    361  CA  ARG A  25      -3.429 -44.405  -7.338  1.00 68.35           C  
ATOM    362  C   ARG A  25      -3.587 -43.267  -6.336  1.00 68.35           C  
ATOM    363  O   ARG A  25      -4.127 -43.497  -5.254  1.00 68.35           O  
ATOM    364  CB  ARG A  25      -2.057 -45.058  -7.160  1.00 68.35           C  
ATOM    365  CG  ARG A  25      -1.970 -46.382  -7.922  1.00 68.35           C  
ATOM    366  CD  ARG A  25      -0.576 -46.969  -7.734  1.00 68.35           C  
ATOM    367  NE  ARG A  25      -0.463 -48.294  -8.366  1.00 68.35           N  
ATOM    368  CZ  ARG A  25       0.663 -48.972  -8.488  1.00 68.35           C  
ATOM    369  NH1 ARG A  25       1.792 -48.512  -8.028  1.00 68.35           N1+
ATOM    370  NH2 ARG A  25       0.675 -50.127  -9.093  1.00 68.35           N  
ATOM    371  H   ARG A  25      -2.718 -43.823  -9.274  1.00 68.35           H  
ATOM    372  HA  ARG A  25      -4.218 -45.122  -7.111  1.00 68.35           H  
ATOM    373  HB2 ARG A  25      -1.891 -45.251  -6.100  1.00 68.35           H  
ATOM    374  HB3 ARG A  25      -1.280 -44.378  -7.510  1.00 68.35           H  
ATOM    375  HG2 ARG A  25      -2.717 -47.075  -7.534  1.00 68.35           H  
ATOM    376  HG3 ARG A  25      -2.144 -46.217  -8.985  1.00 68.35           H  
ATOM    377  HD2 ARG A  25       0.144 -46.284  -8.183  1.00 68.35           H  
ATOM    378  HD3 ARG A  25      -0.359 -47.053  -6.669  1.00 68.35           H  
ATOM    379  HE  ARG A  25      -1.277 -48.650  -8.847  1.00 68.35           H  
ATOM    380 HH11 ARG A  25       2.667 -48.952  -8.272  1.00 68.35           H  
ATOM    381 HH12 ARG A  25       1.826 -47.536  -7.769  1.00 68.35           H  
ATOM    382 HH21 ARG A  25      -0.152 -50.457  -9.569  1.00 68.35           H  
ATOM    383 HH22 ARG A  25       1.563 -50.581  -9.254  1.00 68.35           H  
ATOM    384  N   LEU A  26      -3.143 -42.070  -6.697  1.00 66.49           N  
ATOM    385  CA  LEU A  26      -3.217 -40.879  -5.859  1.00 66.49           C  
ATOM    386  C   LEU A  26      -4.650 -40.336  -5.795  1.00 66.49           C  
ATOM    387  O   LEU A  26      -5.095 -39.904  -4.733  1.00 66.49           O  
ATOM    388  CB  LEU A  26      -2.209 -39.856  -6.405  1.00 66.49           C  
ATOM    389  CG  LEU A  26      -0.730 -40.255  -6.262  1.00 66.49           C  
ATOM    390  CD1 LEU A  26       0.148 -39.318  -7.084  1.00 66.49           C  
ATOM    391  CD2 LEU A  26      -0.286 -40.204  -4.799  1.00 66.49           C  
ATOM    392  H   LEU A  26      -2.762 -41.951  -7.625  1.00 66.49           H  
ATOM    393  HA  LEU A  26      -2.938 -41.134  -4.837  1.00 66.49           H  
ATOM    394  HB2 LEU A  26      -2.398 -39.736  -7.471  1.00 66.49           H  
ATOM    395  HB3 LEU A  26      -2.368 -38.893  -5.920  1.00 66.49           H  
ATOM    396  HG  LEU A  26      -0.584 -41.269  -6.634  1.00 66.49           H  
ATOM    397 HD11 LEU A  26       1.201 -39.562  -6.946  1.00 66.49           H  
ATOM    398 HD12 LEU A  26      -0.015 -38.279  -6.796  1.00 66.49           H  
ATOM    399 HD13 LEU A  26      -0.084 -39.432  -8.143  1.00 66.49           H  
ATOM    400 HD21 LEU A  26      -0.439 -39.197  -4.409  1.00 66.49           H  
ATOM    401 HD22 LEU A  26      -0.844 -40.926  -4.203  1.00 66.49           H  
ATOM    402 HD23 LEU A  26       0.776 -40.441  -4.742  1.00 66.49           H  
ATOM    403  N   LEU A  27      -5.436 -40.513  -6.860  1.00 70.68           N  
ATOM    404  CA  LEU A  27      -6.826 -40.048  -6.917  1.00 70.68           C  
ATOM    405  C   LEU A  27      -7.715 -40.590  -5.802  1.00 70.68           C  
ATOM    406  O   LEU A  27      -8.528 -39.861  -5.244  1.00 70.68           O  
ATOM    407  CB  LEU A  27      -7.442 -40.431  -8.273  1.00 70.68           C  
ATOM    408  CG  LEU A  27      -6.890 -39.610  -9.441  1.00 70.68           C  
ATOM    409  CD1 LEU A  27      -7.435 -40.148 -10.759  1.00 70.68           C  
ATOM    410  CD2 LEU A  27      -7.315 -38.152  -9.289  1.00 70.68           C  
ATOM    411  H   LEU A  27      -4.995 -40.816  -7.717  1.00 70.68           H  
ATOM    412  HA  LEU A  27      -6.830 -38.966  -6.788  1.00 70.68           H  
ATOM    413  HB2 LEU A  27      -7.278 -41.492  -8.461  1.00 70.68           H  
ATOM    414  HB3 LEU A  27      -8.519 -40.268  -8.228  1.00 70.68           H  
ATOM    415  HG  LEU A  27      -5.803 -39.693  -9.463  1.00 70.68           H  
ATOM    416 HD11 LEU A  27      -7.162 -41.196 -10.885  1.00 70.68           H  
ATOM    417 HD12 LEU A  27      -6.999 -39.585 -11.585  1.00 70.68           H  
ATOM    418 HD13 LEU A  27      -8.519 -40.047 -10.795  1.00 70.68           H  
ATOM    419 HD21 LEU A  27      -8.401 -38.062  -9.269  1.00 70.68           H  
ATOM    420 HD22 LEU A  27      -6.912 -37.573 -10.120  1.00 70.68           H  
ATOM    421 HD23 LEU A  27      -6.907 -37.701  -8.384  1.00 70.68           H  
ATOM    422  N   LYS A  28      -7.549 -41.861  -5.425  1.00 73.67           N  
ATOM    423  CA  LYS A  28      -8.369 -42.456  -4.355  1.00 73.67           C  
ATOM    424  C   LYS A  28      -8.153 -41.800  -2.998  1.00 73.67           C  
ATOM    425  O   LYS A  28      -9.005 -41.918  -2.120  1.00 73.67           O  
ATOM    426  CB  LYS A  28      -8.086 -43.953  -4.237  1.00 73.67           C  
ATOM    427  CG  LYS A  28      -8.775 -44.718  -5.365  1.00 73.67           C  
ATOM    428  CD  LYS A  28      -8.658 -46.222  -5.116  1.00 73.67           C  
ATOM    429  CE  LYS A  28      -9.429 -46.957  -6.211  1.00 73.67           C  
ATOM    430  NZ  LYS A  28      -9.384 -48.426  -6.018  1.00 73.67           N1+
ATOM    431  H   LYS A  28      -6.834 -42.398  -5.893  1.00 73.67           H  
ATOM    432  HA  LYS A  28      -9.422 -42.290  -4.584  1.00 73.67           H  
ATOM    433  HB2 LYS A  28      -8.484 -44.310  -3.287  1.00 73.67           H  
ATOM    434  HB3 LYS A  28      -7.011 -44.135  -4.253  1.00 73.67           H  
ATOM    435  HG2 LYS A  28      -9.829 -44.444  -5.396  1.00 73.67           H  
ATOM    436  HG3 LYS A  28      -8.312 -44.465  -6.319  1.00 73.67           H  
ATOM    437  HD2 LYS A  28      -9.084 -46.461  -4.141  1.00 73.67           H  
ATOM    438  HD3 LYS A  28      -7.607 -46.510  -5.136  1.00 73.67           H  
ATOM    439  HE2 LYS A  28      -9.000 -46.688  -7.176  1.00 73.67           H  
ATOM    440  HE3 LYS A  28     -10.462 -46.607  -6.203  1.00 73.67           H  
ATOM    441  HZ1 LYS A  28      -9.898 -48.885  -6.757  1.00 73.67           H  
ATOM    442  HZ2 LYS A  28      -8.428 -48.752  -6.045  1.00 73.67           H  
ATOM    443  HZ3 LYS A  28      -9.799 -48.677  -5.132  1.00 73.67           H  
ATOM    444  N   LYS A  29      -6.992 -41.189  -2.799  1.00 73.66           N  
ATOM    445  CA  LYS A  29      -6.619 -40.588  -1.528  1.00 73.66           C  
ATOM    446  C   LYS A  29      -7.040 -39.131  -1.427  1.00 73.66           C  
ATOM    447  O   LYS A  29      -7.337 -38.652  -0.333  1.00 73.66           O  
ATOM    448  CB  LYS A  29      -5.114 -40.731  -1.406  1.00 73.66           C  
ATOM    449  CG  LYS A  29      -4.724 -40.436   0.031  1.00 73.66           C  
ATOM    450  CD  LYS A  29      -3.256 -40.772   0.184  1.00 73.66           C  
ATOM    451  CE  LYS A  29      -3.078 -41.248   1.607  1.00 73.66           C  
ATOM    452  NZ  LYS A  29      -2.027 -42.269   1.602  1.00 73.66           N1+
ATOM    453  H   LYS A  29      -6.379 -41.057  -3.590  1.00 73.66           H  
ATOM    454  HA  LYS A  29      -7.116 -41.116  -0.714  1.00 73.66           H  
ATOM    455  HB2 LYS A  29      -4.606 -40.042  -2.082  1.00 73.66           H  
ATOM    456  HB3 LYS A  29      -4.840 -41.754  -1.661  1.00 73.66           H  
ATOM    457  HG2 LYS A  29      -4.880 -39.385   0.277  1.00 73.66           H  
ATOM    458  HG3 LYS A  29      -5.339 -41.055   0.685  1.00 73.66           H  
ATOM    459  HD2 LYS A  29      -2.647 -39.891  -0.019  1.00 73.66           H  
ATOM    460  HD3 LYS A  29      -2.974 -41.560  -0.515  1.00 73.66           H  
ATOM    461  HE2 LYS A  29      -4.008 -41.678   1.978  1.00 73.66           H  
ATOM    462  HE3 LYS A  29      -2.829 -40.393   2.235  1.00 73.66           H  
ATOM    463  HZ1 LYS A  29      -1.863 -42.592   2.545  1.00 73.66           H  
ATOM    464  HZ2 LYS A  29      -1.179 -41.831   1.271  1.00 73.66           H  
ATOM    465  HZ3 LYS A  29      -2.268 -43.034   0.988  1.00 73.66           H  
ATOM    466  N   GLY A  30      -7.076 -38.469  -2.571  1.00 81.88           N  
ATOM    467  CA  GLY A  30      -7.104 -37.028  -2.638  1.00 81.88           C  
ATOM    468  C   GLY A  30      -5.712 -36.427  -2.496  1.00 81.88           C  
ATOM    469  O   GLY A  30      -4.753 -37.075  -2.064  1.00 81.88           O  
ATOM    470  H   GLY A  30      -6.802 -38.954  -3.413  1.00 81.88           H  
ATOM    471  HA2 GLY A  30      -7.508 -36.737  -3.607  1.00 81.88           H  
ATOM    472  HA3 GLY A  30      -7.740 -36.614  -1.855  1.00 81.88           H  
ATOM    473  N   PHE A  31      -5.641 -35.167  -2.881  1.00 85.66           N  
ATOM    474  CA  PHE A  31      -4.434 -34.366  -2.949  1.00 85.66           C  
ATOM    475  C   PHE A  31      -4.256 -33.552  -1.681  1.00 85.66           C  
ATOM    476  O   PHE A  31      -5.225 -33.265  -0.979  1.00 85.66           O  
ATOM    477  CB  PHE A  31      -4.542 -33.452  -4.159  1.00 85.66           C  
ATOM    478  CG  PHE A  31      -4.695 -34.225  -5.437  1.00 85.66           C  
ATOM    479  CD1 PHE A  31      -3.548 -34.599  -6.148  1.00 85.66           C  
ATOM    480  CD2 PHE A  31      -5.979 -34.537  -5.926  1.00 85.66           C  
ATOM    481  CE1 PHE A  31      -3.694 -35.189  -7.403  1.00 85.66           C  
ATOM    482  CE2 PHE A  31      -6.110 -35.170  -7.167  1.00 85.66           C  
ATOM    483  CZ  PHE A  31      -4.975 -35.438  -7.922  1.00 85.66           C  
ATOM    484  H   PHE A  31      -6.496 -34.726  -3.188  1.00 85.66           H  
ATOM    485  HA  PHE A  31      -3.567 -35.014  -3.078  1.00 85.66           H  
ATOM    486  HB2 PHE A  31      -5.409 -32.802  -4.039  1.00 85.66           H  
ATOM    487  HB3 PHE A  31      -3.655 -32.821  -4.225  1.00 85.66           H  
ATOM    488  HD1 PHE A  31      -2.561 -34.341  -5.793  1.00 85.66           H  
ATOM    489  HD2 PHE A  31      -6.862 -34.221  -5.391  1.00 85.66           H  
ATOM    490  HE1 PHE A  31      -2.812 -35.343  -8.006  1.00 85.66           H  
ATOM    491  HE2 PHE A  31      -7.074 -35.341  -7.623  1.00 85.66           H  
ATOM    492  HZ  PHE A  31      -5.119 -35.750  -8.947  1.00 85.66           H  
ATOM    493  N   GLN A  32      -3.016 -33.173  -1.404  1.00 92.21           N  
ATOM    494  CA  GLN A  32      -2.694 -32.235  -0.344  1.00 92.21           C  
ATOM    495  C   GLN A  32      -2.049 -31.011  -0.979  1.00 92.21           C  
ATOM    496  O   GLN A  32      -1.016 -31.137  -1.630  1.00 92.21           O  
ATOM    497  CB  GLN A  32      -1.771 -32.915   0.674  1.00 92.21           C  
ATOM    498  CG  GLN A  32      -1.463 -32.018   1.880  1.00 92.21           C  
ATOM    499  CD  GLN A  32      -2.697 -31.719   2.727  1.00 92.21           C  
ATOM    500  NE2 GLN A  32      -2.954 -30.479   3.073  1.00 92.21           N  
ATOM    501  OE1 GLN A  32      -3.453 -32.609   3.088  1.00 92.21           O  
ATOM    502  H   GLN A  32      -2.283 -33.377  -2.067  1.00 92.21           H  
ATOM    503  HA  GLN A  32      -3.603 -31.924   0.171  1.00 92.21           H  
ATOM    504  HB2 GLN A  32      -0.832 -33.180   0.187  1.00 92.21           H  
ATOM    505  HB3 GLN A  32      -2.239 -33.834   1.025  1.00 92.21           H  
ATOM    506  HG2 GLN A  32      -0.750 -32.552   2.509  1.00 92.21           H  
ATOM    507  HG3 GLN A  32      -0.998 -31.089   1.552  1.00 92.21           H  
ATOM    508 HE21 GLN A  32      -2.311 -29.732   2.849  1.00 92.21           H  
ATOM    509 HE22 GLN A  32      -3.819 -30.291   3.559  1.00 92.21           H  
ATOM    510  N   PHE A  33      -2.621 -29.835  -0.755  1.00 94.77           N  
ATOM    511  CA  PHE A  33      -2.027 -28.576  -1.171  1.00 94.77           C  
ATOM    512  C   PHE A  33      -1.901 -27.633   0.018  1.00 94.77           C  
ATOM    513  O   PHE A  33      -2.861 -27.384   0.738  1.00 94.77           O  
ATOM    514  CB  PHE A  33      -2.804 -27.975  -2.336  1.00 94.77           C  
ATOM    515  CG  PHE A  33      -2.129 -26.763  -2.945  1.00 94.77           C  
ATOM    516  CD1 PHE A  33      -2.881 -25.603  -3.204  1.00 94.77           C  
ATOM    517  CD2 PHE A  33      -0.777 -26.821  -3.349  1.00 94.77           C  
ATOM    518  CE1 PHE A  33      -2.289 -24.515  -3.867  1.00 94.77           C  
ATOM    519  CE2 PHE A  33      -0.176 -25.718  -3.977  1.00 94.77           C  
ATOM    520  CZ  PHE A  33      -0.935 -24.566  -4.243  1.00 94.77           C  
ATOM    521  H   PHE A  33      -3.489 -29.797  -0.240  1.00 94.77           H  
ATOM    522  HA  PHE A  33      -1.020 -28.775  -1.537  1.00 94.77           H  
ATOM    523  HB2 PHE A  33      -3.806 -27.710  -1.998  1.00 94.77           H  
ATOM    524  HB3 PHE A  33      -2.900 -28.729  -3.118  1.00 94.77           H  
ATOM    525  HD1 PHE A  33      -3.927 -25.560  -2.937  1.00 94.77           H  
ATOM    526  HD2 PHE A  33      -0.202 -27.729  -3.245  1.00 94.77           H  
ATOM    527  HE1 PHE A  33      -2.881 -23.648  -4.116  1.00 94.77           H  
ATOM    528  HE2 PHE A  33       0.848 -25.774  -4.316  1.00 94.77           H  
ATOM    529  HZ  PHE A  33      -0.490 -23.738  -4.773  1.00 94.77           H  
ATOM    530  N   ASN A  34      -0.694 -27.144   0.264  1.00 95.82           N  
ATOM    531  CA  ASN A  34      -0.387 -26.298   1.405  1.00 95.82           C  
ATOM    532  C   ASN A  34       0.090 -24.959   0.858  1.00 95.82           C  
ATOM    533  O   ASN A  34       1.215 -24.868   0.368  1.00 95.82           O  
ATOM    534  CB  ASN A  34       0.679 -27.006   2.248  1.00 95.82           C  
ATOM    535  CG  ASN A  34       0.237 -28.346   2.803  1.00 95.82           C  
ATOM    536  ND2 ASN A  34       1.131 -29.294   2.912  1.00 95.82           N  
ATOM    537  OD1 ASN A  34      -0.904 -28.568   3.169  1.00 95.82           O  
ATOM    538  H   ASN A  34       0.060 -27.336  -0.380  1.00 95.82           H  
ATOM    539  HA  ASN A  34      -1.269 -26.133   2.024  1.00 95.82           H  
ATOM    540  HB2 ASN A  34       1.546 -27.165   1.608  1.00 95.82           H  
ATOM    541  HB3 ASN A  34       0.976 -26.370   3.083  1.00 95.82           H  
ATOM    542 HD21 ASN A  34       2.061 -29.119   2.558  1.00 95.82           H  
ATOM    543 HD22 ASN A  34       0.856 -30.194   3.280  1.00 95.82           H  
ATOM    544  N   ILE A  35      -0.768 -23.948   0.907  1.00 95.65           N  
ATOM    545  CA  ILE A  35      -0.504 -22.636   0.322  1.00 95.65           C  
ATOM    546  C   ILE A  35      -0.377 -21.590   1.424  1.00 95.65           C  
ATOM    547  O   ILE A  35      -1.222 -21.492   2.311  1.00 95.65           O  
ATOM    548  CB  ILE A  35      -1.547 -22.305  -0.764  1.00 95.65           C  
ATOM    549  CG1 ILE A  35      -1.116 -21.045  -1.546  1.00 95.65           C  
ATOM    550  CG2 ILE A  35      -2.979 -22.168  -0.218  1.00 95.65           C  
ATOM    551  CD1 ILE A  35      -1.992 -20.785  -2.777  1.00 95.65           C  
ATOM    552  H   ILE A  35      -1.641 -24.073   1.399  1.00 95.65           H  
ATOM    553  HA  ILE A  35       0.457 -22.676  -0.190  1.00 95.65           H  
ATOM    554  HB  ILE A  35      -1.544 -23.141  -1.463  1.00 95.65           H  
ATOM    555 HG12 ILE A  35      -0.090 -21.180  -1.889  1.00 95.65           H  
ATOM    556 HG13 ILE A  35      -1.145 -20.169  -0.898  1.00 95.65           H  
ATOM    557 HG21 ILE A  35      -3.695 -22.229  -1.037  1.00 95.65           H  
ATOM    558 HG22 ILE A  35      -3.087 -21.198   0.267  1.00 95.65           H  
ATOM    559 HG23 ILE A  35      -3.206 -22.963   0.493  1.00 95.65           H  
ATOM    560 HD11 ILE A  35      -2.075 -21.693  -3.372  1.00 95.65           H  
ATOM    561 HD12 ILE A  35      -1.526 -20.022  -3.401  1.00 95.65           H  
ATOM    562 HD13 ILE A  35      -2.984 -20.447  -2.477  1.00 95.65           H  
ATOM    563  N   MET A  36       0.703 -20.821   1.389  1.00 96.72           N  
ATOM    564  CA  MET A  36       0.951 -19.719   2.312  1.00 96.72           C  
ATOM    565  C   MET A  36       0.743 -18.388   1.587  1.00 96.72           C  
ATOM    566  O   MET A  36       1.170 -18.243   0.445  1.00 96.72           O  
ATOM    567  CB  MET A  36       2.360 -19.880   2.885  1.00 96.72           C  
ATOM    568  CG  MET A  36       2.792 -18.742   3.809  1.00 96.72           C  
ATOM    569  SD  MET A  36       4.487 -18.952   4.405  1.00 96.72           S  
ATOM    570  CE  MET A  36       4.184 -19.999   5.845  1.00 96.72           C  
ATOM    571  H   MET A  36       1.351 -20.942   0.624  1.00 96.72           H  
ATOM    572  HA  MET A  36       0.241 -19.769   3.137  1.00 96.72           H  
ATOM    573  HB2 MET A  36       2.411 -20.820   3.435  1.00 96.72           H  
ATOM    574  HB3 MET A  36       3.058 -19.931   2.050  1.00 96.72           H  
ATOM    575  HG2 MET A  36       2.745 -17.805   3.253  1.00 96.72           H  
ATOM    576  HG3 MET A  36       2.109 -18.668   4.655  1.00 96.72           H  
ATOM    577  HE1 MET A  36       3.550 -19.462   6.550  1.00 96.72           H  
ATOM    578  HE2 MET A  36       5.139 -20.219   6.323  1.00 96.72           H  
ATOM    579  HE3 MET A  36       3.691 -20.922   5.540  1.00 96.72           H  
ATOM    580  N   VAL A  37       0.114 -17.412   2.241  1.00 96.40           N  
ATOM    581  CA  VAL A  37      -0.049 -16.050   1.710  1.00 96.40           C  
ATOM    582  C   VAL A  37       0.721 -15.064   2.578  1.00 96.40           C  
ATOM    583  O   VAL A  37       0.537 -15.035   3.790  1.00 96.40           O  
ATOM    584  CB  VAL A  37      -1.526 -15.644   1.549  1.00 96.40           C  
ATOM    585  CG1 VAL A  37      -2.208 -16.507   0.488  1.00 96.40           C  
ATOM    586  CG2 VAL A  37      -2.370 -15.746   2.825  1.00 96.40           C  
ATOM    587  H   VAL A  37      -0.195 -17.582   3.187  1.00 96.40           H  
ATOM    588  HA  VAL A  37       0.393 -15.997   0.716  1.00 96.40           H  
ATOM    589  HB  VAL A  37      -1.554 -14.612   1.201  1.00 96.40           H  
ATOM    590 HG11 VAL A  37      -3.187 -16.085   0.262  1.00 96.40           H  
ATOM    591 HG12 VAL A  37      -1.615 -16.517  -0.427  1.00 96.40           H  
ATOM    592 HG13 VAL A  37      -2.322 -17.529   0.848  1.00 96.40           H  
ATOM    593 HG21 VAL A  37      -1.988 -15.058   3.579  1.00 96.40           H  
ATOM    594 HG22 VAL A  37      -2.349 -16.762   3.220  1.00 96.40           H  
ATOM    595 HG23 VAL A  37      -3.403 -15.472   2.614  1.00 96.40           H  
ATOM    596  N   VAL A  38       1.591 -14.265   1.961  1.00 96.50           N  
ATOM    597  CA  VAL A  38       2.464 -13.300   2.649  1.00 96.50           C  
ATOM    598  C   VAL A  38       2.299 -11.927   2.014  1.00 96.50           C  
ATOM    599  O   VAL A  38       2.200 -11.819   0.797  1.00 96.50           O  
ATOM    600  CB  VAL A  38       3.941 -13.741   2.619  1.00 96.50           C  
ATOM    601  CG1 VAL A  38       4.841 -12.772   3.398  1.00 96.50           C  
ATOM    602  CG2 VAL A  38       4.126 -15.135   3.231  1.00 96.50           C  
ATOM    603  H   VAL A  38       1.682 -14.336   0.958  1.00 96.50           H  
ATOM    604  HA  VAL A  38       2.161 -13.224   3.693  1.00 96.50           H  
ATOM    605  HB  VAL A  38       4.284 -13.778   1.585  1.00 96.50           H  
ATOM    606 HG11 VAL A  38       5.863 -13.150   3.424  1.00 96.50           H  
ATOM    607 HG12 VAL A  38       4.474 -12.653   4.418  1.00 96.50           H  
ATOM    608 HG13 VAL A  38       4.865 -11.799   2.907  1.00 96.50           H  
ATOM    609 HG21 VAL A  38       3.584 -15.869   2.634  1.00 96.50           H  
ATOM    610 HG22 VAL A  38       3.734 -15.144   4.248  1.00 96.50           H  
ATOM    611 HG23 VAL A  38       5.181 -15.408   3.238  1.00 96.50           H  
ATOM    612  N   GLY A  39       2.254 -10.878   2.829  1.00 94.99           N  
ATOM    613  CA  GLY A  39       2.160  -9.487   2.381  1.00 94.99           C  
ATOM    614  C   GLY A  39       1.426  -8.617   3.396  1.00 94.99           C  
ATOM    615  O   GLY A  39       0.826  -9.139   4.340  1.00 94.99           O  
ATOM    616  H   GLY A  39       2.327 -11.039   3.823  1.00 94.99           H  
ATOM    617  HA2 GLY A  39       3.164  -9.090   2.231  1.00 94.99           H  
ATOM    618  HA3 GLY A  39       1.634  -9.422   1.428  1.00 94.99           H  
ATOM    619  N   GLN A  40       1.446  -7.303   3.193  1.00 93.32           N  
ATOM    620  CA  GLN A  40       0.820  -6.347   4.110  1.00 93.32           C  
ATOM    621  C   GLN A  40      -0.701  -6.512   4.226  1.00 93.32           C  
ATOM    622  O   GLN A  40      -1.371  -7.093   3.356  1.00 93.32           O  
ATOM    623  CB  GLN A  40       1.192  -4.914   3.727  1.00 93.32           C  
ATOM    624  CG  GLN A  40       2.701  -4.635   3.857  1.00 93.32           C  
ATOM    625  CD  GLN A  40       3.010  -3.155   3.677  1.00 93.32           C  
ATOM    626  NE2 GLN A  40       4.226  -2.778   3.355  1.00 93.32           N  
ATOM    627  OE1 GLN A  40       2.133  -2.313   3.793  1.00 93.32           O  
ATOM    628  H   GLN A  40       1.950  -6.938   2.397  1.00 93.32           H  
ATOM    629  HA  GLN A  40       1.209  -6.517   5.114  1.00 93.32           H  
ATOM    630  HB2 GLN A  40       0.867  -4.706   2.708  1.00 93.32           H  
ATOM    631  HB3 GLN A  40       0.656  -4.246   4.401  1.00 93.32           H  
ATOM    632  HG2 GLN A  40       3.038  -4.933   4.850  1.00 93.32           H  
ATOM    633  HG3 GLN A  40       3.252  -5.210   3.113  1.00 93.32           H  
ATOM    634 HE21 GLN A  40       4.368  -1.790   3.198  1.00 93.32           H  
ATOM    635 HE22 GLN A  40       4.977  -3.440   3.221  1.00 93.32           H  
ATOM    636  N   SER A  41      -1.261  -6.039   5.338  1.00 92.52           N  
ATOM    637  CA  SER A  41      -2.702  -5.995   5.570  1.00 92.52           C  
ATOM    638  C   SER A  41      -3.424  -5.199   4.481  1.00 92.52           C  
ATOM    639  O   SER A  41      -2.915  -4.224   3.934  1.00 92.52           O  
ATOM    640  CB  SER A  41      -2.992  -5.393   6.943  1.00 92.52           C  
ATOM    641  OG  SER A  41      -4.383  -5.290   7.144  1.00 92.52           O  
ATOM    642  H   SER A  41      -0.672  -5.589   6.024  1.00 92.52           H  
ATOM    643  HA  SER A  41      -3.084  -7.015   5.567  1.00 92.52           H  
ATOM    644  HB2 SER A  41      -2.542  -4.402   7.009  1.00 92.52           H  
ATOM    645  HB3 SER A  41      -2.577  -6.037   7.718  1.00 92.52           H  
ATOM    646  HG  SER A  41      -4.513  -4.777   7.945  1.00 92.52           H  
ATOM    647  N   GLY A  42      -4.631  -5.642   4.130  1.00 92.84           N  
ATOM    648  CA  GLY A  42      -5.458  -4.959   3.139  1.00 92.84           C  
ATOM    649  C   GLY A  42      -5.049  -5.151   1.679  1.00 92.84           C  
ATOM    650  O   GLY A  42      -5.730  -4.606   0.820  1.00 92.84           O  
ATOM    651  H   GLY A  42      -5.063  -6.342   4.717  1.00 92.84           H  
ATOM    652  HA2 GLY A  42      -6.487  -5.303   3.243  1.00 92.84           H  
ATOM    653  HA3 GLY A  42      -5.438  -3.889   3.345  1.00 92.84           H  
ATOM    654  N   LEU A  43      -4.029  -5.952   1.347  1.00 92.27           N  
ATOM    655  CA  LEU A  43      -3.686  -6.273  -0.055  1.00 92.27           C  
ATOM    656  C   LEU A  43      -4.617  -7.301  -0.729  1.00 92.27           C  
ATOM    657  O   LEU A  43      -4.386  -7.689  -1.870  1.00 92.27           O  
ATOM    658  CB  LEU A  43      -2.206  -6.688  -0.159  1.00 92.27           C  
ATOM    659  CG  LEU A  43      -1.199  -5.565   0.145  1.00 92.27           C  
ATOM    660  CD1 LEU A  43       0.219  -6.114  -0.022  1.00 92.27           C  
ATOM    661  CD2 LEU A  43      -1.374  -4.365  -0.791  1.00 92.27           C  
ATOM    662  H   LEU A  43      -3.396  -6.246   2.077  1.00 92.27           H  
ATOM    663  HA  LEU A  43      -3.824  -5.372  -0.653  1.00 92.27           H  
ATOM    664  HB2 LEU A  43      -2.024  -7.526   0.515  1.00 92.27           H  
ATOM    665  HB3 LEU A  43      -2.009  -7.032  -1.175  1.00 92.27           H  
ATOM    666  HG  LEU A  43      -1.327  -5.234   1.176  1.00 92.27           H  
ATOM    667 HD11 LEU A  43       0.410  -6.359  -1.067  1.00 92.27           H  
ATOM    668 HD12 LEU A  43       0.944  -5.365   0.296  1.00 92.27           H  
ATOM    669 HD13 LEU A  43       0.349  -7.010   0.585  1.00 92.27           H  
ATOM    670 HD21 LEU A  43      -0.629  -3.605  -0.555  1.00 92.27           H  
ATOM    671 HD22 LEU A  43      -2.345  -3.894  -0.644  1.00 92.27           H  
ATOM    672 HD23 LEU A  43      -1.262  -4.672  -1.832  1.00 92.27           H  
ATOM    673  N   GLY A  44      -5.674  -7.751  -0.045  1.00 93.60           N  
ATOM    674  CA  GLY A  44      -6.653  -8.693  -0.601  1.00 93.60           C  
ATOM    675  C   GLY A  44      -6.265 -10.172  -0.498  1.00 93.60           C  
ATOM    676  O   GLY A  44      -6.864 -10.990  -1.185  1.00 93.60           O  
ATOM    677  H   GLY A  44      -5.869  -7.321   0.848  1.00 93.60           H  
ATOM    678  HA2 GLY A  44      -6.819  -8.463  -1.654  1.00 93.60           H  
ATOM    679  HA3 GLY A  44      -7.601  -8.561  -0.079  1.00 93.60           H  
ATOM    680  N   LYS A  45      -5.302 -10.537   0.364  1.00 93.88           N  
ATOM    681  CA  LYS A  45      -4.812 -11.922   0.540  1.00 93.88           C  
ATOM    682  C   LYS A  45      -5.926 -12.947   0.775  1.00 93.88           C  
ATOM    683  O   LYS A  45      -6.074 -13.888  -0.001  1.00 93.88           O  
ATOM    684  CB  LYS A  45      -3.780 -12.004   1.678  1.00 93.88           C  
ATOM    685  CG  LYS A  45      -2.556 -11.094   1.485  1.00 93.88           C  
ATOM    686  CD  LYS A  45      -1.468 -11.375   2.534  1.00 93.88           C  
ATOM    687  CE  LYS A  45      -1.924 -11.098   3.975  1.00 93.88           C  
ATOM    688  NZ  LYS A  45      -1.861  -9.658   4.320  1.00 93.88           N1+
ATOM    689  H   LYS A  45      -4.812  -9.793   0.839  1.00 93.88           H  
ATOM    690  HA  LYS A  45      -4.326 -12.234  -0.384  1.00 93.88           H  
ATOM    691  HB2 LYS A  45      -3.436 -13.036   1.745  1.00 93.88           H  
ATOM    692  HB3 LYS A  45      -4.270 -11.751   2.617  1.00 93.88           H  
ATOM    693  HG2 LYS A  45      -2.135 -11.276   0.496  1.00 93.88           H  
ATOM    694  HG3 LYS A  45      -2.855 -10.048   1.545  1.00 93.88           H  
ATOM    695  HD2 LYS A  45      -1.181 -12.424   2.461  1.00 93.88           H  
ATOM    696  HD3 LYS A  45      -0.585 -10.780   2.302  1.00 93.88           H  
ATOM    697  HE2 LYS A  45      -1.271 -11.654   4.648  1.00 93.88           H  
ATOM    698  HE3 LYS A  45      -2.926 -11.498   4.128  1.00 93.88           H  
ATOM    699  HZ1 LYS A  45      -2.287  -9.477   5.218  1.00 93.88           H  
ATOM    700  HZ2 LYS A  45      -2.244  -9.050   3.610  1.00 93.88           H  
ATOM    701  HZ3 LYS A  45      -0.894  -9.381   4.407  1.00 93.88           H  
ATOM    702  N   SER A  46      -6.725 -12.747   1.825  1.00 92.40           N  
ATOM    703  CA  SER A  46      -7.806 -13.664   2.208  1.00 92.40           C  
ATOM    704  C   SER A  46      -8.893 -13.720   1.134  1.00 92.40           C  
ATOM    705  O   SER A  46      -9.287 -14.802   0.712  1.00 92.40           O  
ATOM    706  CB  SER A  46      -8.416 -13.242   3.553  1.00 92.40           C  
ATOM    707  OG  SER A  46      -7.401 -12.868   4.474  1.00 92.40           O  
ATOM    708  H   SER A  46      -6.509 -12.001   2.471  1.00 92.40           H  
ATOM    709  HA  SER A  46      -7.398 -14.669   2.320  1.00 92.40           H  
ATOM    710  HB2 SER A  46      -9.014 -14.058   3.958  1.00 92.40           H  
ATOM    711  HB3 SER A  46      -9.066 -12.381   3.397  1.00 92.40           H  
ATOM    712  HG  SER A  46      -7.157 -13.621   5.016  1.00 92.40           H  
ATOM    713  N   THR A  47      -9.298 -12.558   0.612  1.00 93.92           N  
ATOM    714  CA  THR A  47     -10.281 -12.463  -0.473  1.00 93.92           C  
ATOM    715  C   THR A  47      -9.803 -13.194  -1.725  1.00 93.92           C  
ATOM    716  O   THR A  47     -10.589 -13.916  -2.331  1.00 93.92           O  
ATOM    717  CB  THR A  47     -10.565 -10.995  -0.818  1.00 93.92           C  
ATOM    718  CG2 THR A  47     -11.776 -10.826  -1.731  1.00 93.92           C  
ATOM    719  OG1 THR A  47     -10.822 -10.269   0.363  1.00 93.92           O  
ATOM    720  H   THR A  47      -8.966 -11.691   1.010  1.00 93.92           H  
ATOM    721  HA  THR A  47     -11.210 -12.931  -0.147  1.00 93.92           H  
ATOM    722  HB  THR A  47      -9.688 -10.565  -1.303  1.00 93.92           H  
ATOM    723  HG1 THR A  47     -11.707 -10.503   0.652  1.00 93.92           H  
ATOM    724 HG21 THR A  47     -12.669 -11.217  -1.243  1.00 93.92           H  
ATOM    725 HG22 THR A  47     -11.918  -9.770  -1.957  1.00 93.92           H  
ATOM    726 HG23 THR A  47     -11.620 -11.367  -2.664  1.00 93.92           H  
ATOM    727  N   LEU A  48      -8.523 -13.076  -2.104  1.00 94.90           N  
ATOM    728  CA  LEU A  48      -7.969 -13.791  -3.255  1.00 94.90           C  
ATOM    729  C   LEU A  48      -8.037 -15.306  -3.052  1.00 94.90           C  
ATOM    730  O   LEU A  48      -8.454 -16.006  -3.967  1.00 94.90           O  
ATOM    731  CB  LEU A  48      -6.519 -13.350  -3.533  1.00 94.90           C  
ATOM    732  CG  LEU A  48      -5.943 -13.978  -4.824  1.00 94.90           C  
ATOM    733  CD1 LEU A  48      -6.590 -13.384  -6.073  1.00 94.90           C  
ATOM    734  CD2 LEU A  48      -4.436 -13.768  -4.932  1.00 94.90           C  
ATOM    735  H   LEU A  48      -7.910 -12.462  -1.587  1.00 94.90           H  
ATOM    736  HA  LEU A  48      -8.584 -13.551  -4.122  1.00 94.90           H  
ATOM    737  HB2 LEU A  48      -6.477 -12.264  -3.618  1.00 94.90           H  
ATOM    738  HB3 LEU A  48      -5.900 -13.651  -2.688  1.00 94.90           H  
ATOM    739  HG  LEU A  48      -6.112 -15.055  -4.825  1.00 94.90           H  
ATOM    740 HD11 LEU A  48      -6.463 -12.302  -6.087  1.00 94.90           H  
ATOM    741 HD12 LEU A  48      -6.118 -13.808  -6.960  1.00 94.90           H  
ATOM    742 HD13 LEU A  48      -7.652 -13.625  -6.106  1.00 94.90           H  
ATOM    743 HD21 LEU A  48      -4.083 -14.106  -5.906  1.00 94.90           H  
ATOM    744 HD22 LEU A  48      -4.192 -12.713  -4.810  1.00 94.90           H  
ATOM    745 HD23 LEU A  48      -3.930 -14.371  -4.178  1.00 94.90           H  
ATOM    746  N   ILE A  49      -7.682 -15.818  -1.869  1.00 94.95           N  
ATOM    747  CA  ILE A  49      -7.795 -17.253  -1.563  1.00 94.95           C  
ATOM    748  C   ILE A  49      -9.246 -17.723  -1.664  1.00 94.95           C  
ATOM    749  O   ILE A  49      -9.515 -18.738  -2.310  1.00 94.95           O  
ATOM    750  CB  ILE A  49      -7.196 -17.563  -0.173  1.00 94.95           C  
ATOM    751  CG1 ILE A  49      -5.659 -17.398  -0.168  1.00 94.95           C  
ATOM    752  CG2 ILE A  49      -7.599 -18.964   0.326  1.00 94.95           C  
ATOM    753  CD1 ILE A  49      -4.878 -18.376  -1.062  1.00 94.95           C  
ATOM    754  H   ILE A  49      -7.354 -15.187  -1.151  1.00 94.95           H  
ATOM    755  HA  ILE A  49      -7.248 -17.815  -2.319  1.00 94.95           H  
ATOM    756  HB  ILE A  49      -7.603 -16.846   0.540  1.00 94.95           H  
ATOM    757 HG12 ILE A  49      -5.414 -16.384  -0.484  1.00 94.95           H  
ATOM    758 HG13 ILE A  49      -5.303 -17.512   0.856  1.00 94.95           H  
ATOM    759 HG21 ILE A  49      -7.153 -19.151   1.302  1.00 94.95           H  
ATOM    760 HG22 ILE A  49      -8.678 -19.025   0.463  1.00 94.95           H  
ATOM    761 HG23 ILE A  49      -7.281 -19.734  -0.378  1.00 94.95           H  
ATOM    762 HD11 ILE A  49      -5.046 -19.405  -0.743  1.00 94.95           H  
ATOM    763 HD12 ILE A  49      -5.167 -18.265  -2.107  1.00 94.95           H  
ATOM    764 HD13 ILE A  49      -3.810 -18.170  -0.988  1.00 94.95           H  
ATOM    765  N   ASN A  50     -10.182 -16.976  -1.079  1.00 94.25           N  
ATOM    766  CA  ASN A  50     -11.597 -17.330  -1.135  1.00 94.25           C  
ATOM    767  C   ASN A  50     -12.128 -17.301  -2.581  1.00 94.25           C  
ATOM    768  O   ASN A  50     -12.909 -18.167  -2.982  1.00 94.25           O  
ATOM    769  CB  ASN A  50     -12.388 -16.394  -0.208  1.00 94.25           C  
ATOM    770  CG  ASN A  50     -12.049 -16.528   1.269  1.00 94.25           C  
ATOM    771  ND2 ASN A  50     -12.414 -15.552   2.065  1.00 94.25           N  
ATOM    772  OD1 ASN A  50     -11.472 -17.509   1.725  1.00 94.25           O  
ATOM    773  H   ASN A  50      -9.903 -16.180  -0.523  1.00 94.25           H  
ATOM    774  HA  ASN A  50     -11.706 -18.353  -0.776  1.00 94.25           H  
ATOM    775  HB2 ASN A  50     -13.447 -16.632  -0.314  1.00 94.25           H  
ATOM    776  HB3 ASN A  50     -12.237 -15.359  -0.513  1.00 94.25           H  
ATOM    777 HD21 ASN A  50     -13.023 -14.825   1.718  1.00 94.25           H  
ATOM    778 HD22 ASN A  50     -12.226 -15.641   3.053  1.00 94.25           H  
ATOM    779  N   THR A  51     -11.628 -16.363  -3.394  1.00 95.02           N  
ATOM    780  CA  THR A  51     -11.944 -16.265  -4.827  1.00 95.02           C  
ATOM    781  C   THR A  51     -11.364 -17.449  -5.609  1.00 95.02           C  
ATOM    782  O   THR A  51     -12.083 -18.073  -6.390  1.00 95.02           O  
ATOM    783  CB  THR A  51     -11.431 -14.951  -5.444  1.00 95.02           C  
ATOM    784  CG2 THR A  51     -12.067 -14.691  -6.805  1.00 95.02           C  
ATOM    785  OG1 THR A  51     -11.760 -13.819  -4.673  1.00 95.02           O  
ATOM    786  H   THR A  51     -11.003 -15.683  -2.986  1.00 95.02           H  
ATOM    787  HA  THR A  51     -13.028 -16.288  -4.941  1.00 95.02           H  
ATOM    788  HB  THR A  51     -10.348 -14.994  -5.553  1.00 95.02           H  
ATOM    789  HG1 THR A  51     -11.427 -13.952  -3.783  1.00 95.02           H  
ATOM    790 HG21 THR A  51     -11.863 -15.509  -7.496  1.00 95.02           H  
ATOM    791 HG22 THR A  51     -11.657 -13.768  -7.215  1.00 95.02           H  
ATOM    792 HG23 THR A  51     -13.147 -14.588  -6.701  1.00 95.02           H  
ATOM    793  N   LEU A  52     -10.087 -17.793  -5.379  1.00 92.95           N  
ATOM    794  CA  LEU A  52      -9.360 -18.876  -6.059  1.00 92.95           C  
ATOM    795  C   LEU A  52     -10.044 -20.231  -5.883  1.00 92.95           C  
ATOM    796  O   LEU A  52     -10.167 -20.977  -6.849  1.00 92.95           O  
ATOM    797  CB  LEU A  52      -7.910 -18.959  -5.530  1.00 92.95           C  
ATOM    798  CG  LEU A  52      -6.913 -17.981  -6.180  1.00 92.95           C  
ATOM    799  CD1 LEU A  52      -5.589 -18.007  -5.414  1.00 92.95           C  
ATOM    800  CD2 LEU A  52      -6.619 -18.348  -7.637  1.00 92.95           C  
ATOM    801  H   LEU A  52      -9.571 -17.244  -4.707  1.00 92.95           H  
ATOM    802  HA  LEU A  52      -9.344 -18.683  -7.132  1.00 92.95           H  
ATOM    803  HB2 LEU A  52      -7.534 -19.968  -5.696  1.00 92.95           H  
ATOM    804  HB3 LEU A  52      -7.920 -18.798  -4.452  1.00 92.95           H  
ATOM    805  HG  LEU A  52      -7.311 -16.967  -6.141  1.00 92.95           H  
ATOM    806 HD11 LEU A  52      -5.760 -17.687  -4.386  1.00 92.95           H  
ATOM    807 HD12 LEU A  52      -4.883 -17.318  -5.879  1.00 92.95           H  
ATOM    808 HD13 LEU A  52      -5.169 -19.013  -5.421  1.00 92.95           H  
ATOM    809 HD21 LEU A  52      -5.881 -17.660  -8.050  1.00 92.95           H  
ATOM    810 HD22 LEU A  52      -7.523 -18.264  -8.240  1.00 92.95           H  
ATOM    811 HD23 LEU A  52      -6.234 -19.366  -7.701  1.00 92.95           H  
ATOM    812  N   PHE A  53     -10.503 -20.539  -4.669  1.00 91.83           N  
ATOM    813  CA  PHE A  53     -11.107 -21.834  -4.343  1.00 91.83           C  
ATOM    814  C   PHE A  53     -12.639 -21.825  -4.330  1.00 91.83           C  
ATOM    815  O   PHE A  53     -13.252 -22.809  -3.905  1.00 91.83           O  
ATOM    816  CB  PHE A  53     -10.509 -22.342  -3.030  1.00 91.83           C  
ATOM    817  CG  PHE A  53      -9.027 -22.648  -3.131  1.00 91.83           C  
ATOM    818  CD1 PHE A  53      -8.583 -23.744  -3.893  1.00 91.83           C  
ATOM    819  CD2 PHE A  53      -8.089 -21.813  -2.500  1.00 91.83           C  
ATOM    820  CE1 PHE A  53      -7.206 -24.000  -4.024  1.00 91.83           C  
ATOM    821  CE2 PHE A  53      -6.714 -22.077  -2.614  1.00 91.83           C  
ATOM    822  CZ  PHE A  53      -6.273 -23.172  -3.377  1.00 91.83           C  
ATOM    823  H   PHE A  53     -10.340 -19.881  -3.921  1.00 91.83           H  
ATOM    824  HA  PHE A  53     -10.835 -22.549  -5.120  1.00 91.83           H  
ATOM    825  HB2 PHE A  53     -11.021 -23.259  -2.740  1.00 91.83           H  
ATOM    826  HB3 PHE A  53     -10.687 -21.603  -2.249  1.00 91.83           H  
ATOM    827  HD1 PHE A  53      -9.299 -24.377  -4.398  1.00 91.83           H  
ATOM    828  HD2 PHE A  53      -8.430 -20.957  -1.936  1.00 91.83           H  
ATOM    829  HE1 PHE A  53      -6.867 -24.827  -4.630  1.00 91.83           H  
ATOM    830  HE2 PHE A  53      -5.998 -21.425  -2.135  1.00 91.83           H  
ATOM    831  HZ  PHE A  53      -5.215 -23.362  -3.484  1.00 91.83           H  
ATOM    832  N   ALA A  54     -13.262 -20.724  -4.769  1.00 92.49           N  
ATOM    833  CA  ALA A  54     -14.713 -20.542  -4.789  1.00 92.49           C  
ATOM    834  C   ALA A  54     -15.394 -20.939  -3.462  1.00 92.49           C  
ATOM    835  O   ALA A  54     -16.484 -21.503  -3.461  1.00 92.49           O  
ATOM    836  CB  ALA A  54     -15.271 -21.272  -6.020  1.00 92.49           C  
ATOM    837  H   ALA A  54     -12.691 -19.953  -5.086  1.00 92.49           H  
ATOM    838  HA  ALA A  54     -14.900 -19.475  -4.907  1.00 92.49           H  
ATOM    839  HB1 ALA A  54     -15.094 -22.344  -5.927  1.00 92.49           H  
ATOM    840  HB2 ALA A  54     -16.347 -21.111  -6.095  1.00 92.49           H  
ATOM    841  HB3 ALA A  54     -14.770 -20.934  -6.927  1.00 92.49           H  
ATOM    842  N   SER A  55     -14.720 -20.720  -2.334  1.00 91.95           N  
ATOM    843  CA  SER A  55     -15.124 -21.193  -1.008  1.00 91.95           C  
ATOM    844  C   SER A  55     -14.593 -20.226   0.039  1.00 91.95           C  
ATOM    845  O   SER A  55     -13.448 -19.795  -0.064  1.00 91.95           O  
ATOM    846  CB  SER A  55     -14.529 -22.576  -0.702  1.00 91.95           C  
ATOM    847  OG  SER A  55     -14.867 -23.545  -1.670  1.00 91.95           O  
ATOM    848  H   SER A  55     -13.877 -20.167  -2.390  1.00 91.95           H  
ATOM    849  HA  SER A  55     -16.211 -21.246  -0.941  1.00 91.95           H  
ATOM    850  HB2 SER A  55     -14.886 -22.909   0.273  1.00 91.95           H  
ATOM    851  HB3 SER A  55     -13.442 -22.497  -0.662  1.00 91.95           H  
ATOM    852  HG  SER A  55     -14.428 -23.299  -2.487  1.00 91.95           H  
ATOM    853  N   HIS A  56     -15.370 -19.932   1.079  1.00 91.10           N  
ATOM    854  CA  HIS A  56     -14.882 -19.117   2.190  1.00 91.10           C  
ATOM    855  C   HIS A  56     -13.943 -19.953   3.077  1.00 91.10           C  
ATOM    856  O   HIS A  56     -14.394 -20.721   3.927  1.00 91.10           O  
ATOM    857  CB  HIS A  56     -16.068 -18.518   2.951  1.00 91.10           C  
ATOM    858  CG  HIS A  56     -15.655 -17.300   3.727  1.00 91.10           C  
ATOM    859  CD2 HIS A  56     -15.322 -17.217   5.052  1.00 91.10           C  
ATOM    860  ND1 HIS A  56     -15.475 -16.050   3.184  1.00 91.10           N  
ATOM    861  CE1 HIS A  56     -15.048 -15.230   4.150  1.00 91.10           C  
ATOM    862  NE2 HIS A  56     -14.936 -15.898   5.303  1.00 91.10           N  
ATOM    863  H   HIS A  56     -16.314 -20.288   1.122  1.00 91.10           H  
ATOM    864  HA  HIS A  56     -14.311 -18.284   1.779  1.00 91.10           H  
ATOM    865  HB2 HIS A  56     -16.513 -19.256   3.619  1.00 91.10           H  
ATOM    866  HB3 HIS A  56     -16.829 -18.203   2.237  1.00 91.10           H  
ATOM    867  HD1 HIS A  56     -15.566 -15.790   2.213  1.00 91.10           H  
ATOM    868  HD2 HIS A  56     -15.326 -18.022   5.773  1.00 91.10           H  
ATOM    869  HE1 HIS A  56     -14.797 -14.189   4.007  1.00 91.10           H  
ATOM    870  N   LEU A  57     -12.634 -19.872   2.822  1.00 91.58           N  
ATOM    871  CA  LEU A  57     -11.605 -20.674   3.495  1.00 91.58           C  
ATOM    872  C   LEU A  57     -10.907 -19.915   4.629  1.00 91.58           C  
ATOM    873  O   LEU A  57     -10.380 -20.533   5.562  1.00 91.58           O  
ATOM    874  CB  LEU A  57     -10.548 -21.126   2.472  1.00 91.58           C  
ATOM    875  CG  LEU A  57     -11.044 -22.004   1.309  1.00 91.58           C  
ATOM    876  CD1 LEU A  57      -9.829 -22.558   0.564  1.00 91.58           C  
ATOM    877  CD2 LEU A  57     -11.905 -23.174   1.780  1.00 91.58           C  
ATOM    878  H   LEU A  57     -12.339 -19.223   2.107  1.00 91.58           H  
ATOM    879  HA  LEU A  57     -12.066 -21.556   3.941  1.00 91.58           H  
ATOM    880  HB2 LEU A  57     -10.076 -20.239   2.049  1.00 91.58           H  
ATOM    881  HB3 LEU A  57      -9.782 -21.679   3.014  1.00 91.58           H  
ATOM    882  HG  LEU A  57     -11.622 -21.402   0.609  1.00 91.58           H  
ATOM    883 HD11 LEU A  57      -9.227 -23.179   1.227  1.00 91.58           H  
ATOM    884 HD12 LEU A  57     -10.158 -23.154  -0.287  1.00 91.58           H  
ATOM    885 HD13 LEU A  57      -9.225 -21.728   0.198  1.00 91.58           H  
ATOM    886 HD21 LEU A  57     -11.986 -23.920   0.989  1.00 91.58           H  
ATOM    887 HD22 LEU A  57     -12.903 -22.813   2.031  1.00 91.58           H  
ATOM    888 HD23 LEU A  57     -11.461 -23.627   2.666  1.00 91.58           H  
ATOM    889  N   ILE A  58     -10.841 -18.589   4.528  1.00 89.31           N  
ATOM    890  CA  ILE A  58     -10.218 -17.726   5.529  1.00 89.31           C  
ATOM    891  C   ILE A  58     -11.081 -16.491   5.757  1.00 89.31           C  
ATOM    892  O   ILE A  58     -11.384 -15.756   4.816  1.00 89.31           O  
ATOM    893  CB  ILE A  58      -8.787 -17.313   5.112  1.00 89.31           C  
ATOM    894  CG1 ILE A  58      -7.837 -18.516   5.027  1.00 89.31           C  
ATOM    895  CG2 ILE A  58      -8.227 -16.306   6.139  1.00 89.31           C  
ATOM    896  CD1 ILE A  58      -6.519 -18.141   4.355  1.00 89.31           C  
ATOM    897  H   ILE A  58     -11.263 -18.144   3.725  1.00 89.31           H  
ATOM    898  HA  ILE A  58     -10.154 -18.262   6.476  1.00 89.31           H  
ATOM    899  HB  ILE A  58      -8.831 -16.834   4.134  1.00 89.31           H  
ATOM    900 HG12 ILE A  58      -8.277 -19.322   4.439  1.00 89.31           H  
ATOM    901 HG13 ILE A  58      -7.638 -18.884   6.033  1.00 89.31           H  
ATOM    902 HG21 ILE A  58      -8.454 -16.627   7.156  1.00 89.31           H  
ATOM    903 HG22 ILE A  58      -8.688 -15.337   5.952  1.00 89.31           H  
ATOM    904 HG23 ILE A  58      -7.151 -16.148   6.075  1.00 89.31           H  
ATOM    905 HD11 ILE A  58      -5.764 -18.847   4.701  1.00 89.31           H  
ATOM    906 HD12 ILE A  58      -6.156 -17.147   4.615  1.00 89.31           H  
ATOM    907 HD13 ILE A  58      -6.655 -18.157   3.274  1.00 89.31           H  
ATOM    908  N   ASP A  59     -11.363 -16.219   7.028  1.00 86.54           N  
ATOM    909  CA  ASP A  59     -11.885 -14.934   7.473  1.00 86.54           C  
ATOM    910  C   ASP A  59     -10.783 -13.869   7.435  1.00 86.54           C  
ATOM    911  O   ASP A  59      -9.629 -14.115   7.799  1.00 86.54           O  
ATOM    912  CB  ASP A  59     -12.422 -15.040   8.903  1.00 86.54           C  
ATOM    913  CG  ASP A  59     -13.548 -16.061   9.051  1.00 86.54           C  
ATOM    914  OD1 ASP A  59     -13.369 -16.990   9.872  1.00 86.54           O  
ATOM    915  OD2 ASP A  59     -14.585 -15.888   8.386  1.00 86.54           O1-
ATOM    916  H   ASP A  59     -11.157 -16.904   7.741  1.00 86.54           H  
ATOM    917  HA  ASP A  59     -12.706 -14.640   6.819  1.00 86.54           H  
ATOM    918  HB2 ASP A  59     -12.798 -14.063   9.209  1.00 86.54           H  
ATOM    919  HB3 ASP A  59     -11.602 -15.303   9.572  1.00 86.54           H  
ATOM    920  N   SER A  60     -11.135 -12.645   7.055  1.00 76.47           N  
ATOM    921  CA  SER A  60     -10.198 -11.522   7.080  1.00 76.47           C  
ATOM    922  C   SER A  60      -9.736 -11.232   8.516  1.00 76.47           C  
ATOM    923  O   SER A  60     -10.435 -10.614   9.315  1.00 76.47           O  
ATOM    924  CB  SER A  60     -10.854 -10.303   6.436  1.00 76.47           C  
ATOM    925  OG  SER A  60      -9.979  -9.196   6.451  1.00 76.47           O  
ATOM    926  H   SER A  60     -12.100 -12.483   6.806  1.00 76.47           H  
ATOM    927  HA  SER A  60      -9.327 -11.789   6.483  1.00 76.47           H  
ATOM    928  HB2 SER A  60     -11.126 -10.536   5.407  1.00 76.47           H  
ATOM    929  HB3 SER A  60     -11.758 -10.046   6.988  1.00 76.47           H  
ATOM    930  HG  SER A  60      -9.221  -9.353   5.883  1.00 76.47           H  
ATOM    931  N   ALA A  61      -8.519 -11.663   8.845  1.00 65.86           N  
ATOM    932  CA  ALA A  61      -7.895 -11.416  10.146  1.00 65.86           C  
ATOM    933  C   ALA A  61      -7.546  -9.939  10.373  1.00 65.86           C  
ATOM    934  O   ALA A  61      -7.292  -9.506  11.491  1.00 65.86           O  
ATOM    935  CB  ALA A  61      -6.626 -12.271  10.207  1.00 65.86           C  
ATOM    936  H   ALA A  61      -8.067 -12.304   8.209  1.00 65.86           H  
ATOM    937  HA  ALA A  61      -8.581 -11.717  10.937  1.00 65.86           H  
ATOM    938  HB1 ALA A  61      -6.894 -13.328  10.210  1.00 65.86           H  
ATOM    939  HB2 ALA A  61      -6.052 -12.018  11.098  1.00 65.86           H  
ATOM    940  HB3 ALA A  61      -6.003 -12.073   9.335  1.00 65.86           H  
ATOM    941  N   THR A  62      -7.499  -9.169   9.298  1.00 56.98           N  
ATOM    942  CA  THR A  62      -7.116  -7.760   9.286  1.00 56.98           C  
ATOM    943  C   THR A  62      -8.247  -6.839   9.721  1.00 56.98           C  
ATOM    944  O   THR A  62      -8.092  -5.622   9.758  1.00 56.98           O  
ATOM    945  CB  THR A  62      -6.603  -7.413   7.891  1.00 56.98           C  
ATOM    946  CG2 THR A  62      -5.273  -8.133   7.649  1.00 56.98           C  
ATOM    947  OG1 THR A  62      -7.462  -7.888   6.878  1.00 56.98           O  
ATOM    948  H   THR A  62      -7.748  -9.570   8.405  1.00 56.98           H  
ATOM    949  HA  THR A  62      -6.307  -7.601   9.999  1.00 56.98           H  
ATOM    950  HB  THR A  62      -6.482  -6.334   7.794  1.00 56.98           H  
ATOM    951  HG1 THR A  62      -7.916  -7.131   6.501  1.00 56.98           H  
ATOM    952 HG21 THR A  62      -4.535  -7.799   8.379  1.00 56.98           H  
ATOM    953 HG22 THR A  62      -5.393  -9.214   7.727  1.00 56.98           H  
ATOM    954 HG23 THR A  62      -4.916  -7.896   6.647  1.00 56.98           H  
ATOM    955  N   GLY A  63      -9.385  -7.425  10.079  1.00 56.87           N  
ATOM    956  CA  GLY A  63     -10.438  -6.729  10.793  1.00 56.87           C  
ATOM    957  C   GLY A  63     -10.087  -6.423  12.246  1.00 56.87           C  
ATOM    958  O   GLY A  63     -10.798  -5.641  12.863  1.00 56.87           O  
ATOM    959  H   GLY A  63      -9.473  -8.426   9.972  1.00 56.87           H  
ATOM    960  HA2 GLY A  63     -11.333  -7.351  10.792  1.00 56.87           H  
ATOM    961  HA3 GLY A  63     -10.665  -5.788  10.293  1.00 56.87           H  
ATOM    962  N   ASP A  64      -9.028  -7.000  12.809  1.00 70.63           N  
ATOM    963  CA  ASP A  64      -8.624  -6.632  14.159  1.00 70.63           C  
ATOM    964  C   ASP A  64      -7.880  -5.296  14.147  1.00 70.63           C  
ATOM    965  O   ASP A  64      -7.033  -5.033  13.289  1.00 70.63           O  
ATOM    966  CB  ASP A  64      -7.810  -7.751  14.818  1.00 70.63           C  
ATOM    967  CG  ASP A  64      -8.640  -9.010  15.110  1.00 70.63           C  
ATOM    968  OD1 ASP A  64      -8.030 -10.109  15.144  1.00 70.63           O  
ATOM    969  OD2 ASP A  64      -9.857  -8.876  15.371  1.00 70.63           O1-
ATOM    970  H   ASP A  64      -8.462  -7.658  12.292  1.00 70.63           H  
ATOM    971  HA  ASP A  64      -9.521  -6.498  14.764  1.00 70.63           H  
ATOM    972  HB2 ASP A  64      -7.414  -7.382  15.764  1.00 70.63           H  
ATOM    973  HB3 ASP A  64      -6.965  -8.005  14.178  1.00 70.63           H  
ATOM    974  N   ASP A  65      -8.171  -4.455  15.137  1.00 74.68           N  
ATOM    975  CA  ASP A  65      -7.451  -3.205  15.317  1.00 74.68           C  
ATOM    976  C   ASP A  65      -6.034  -3.480  15.838  1.00 74.68           C  
ATOM    977  O   ASP A  65      -5.779  -3.608  17.040  1.00 74.68           O  
ATOM    978  CB  ASP A  65      -8.232  -2.236  16.211  1.00 74.68           C  
ATOM    979  CG  ASP A  65      -7.615  -0.836  16.162  1.00 74.68           C  
ATOM    980  OD1 ASP A  65      -8.234   0.108  16.692  1.00 74.68           O  
ATOM    981  OD2 ASP A  65      -6.518  -0.676  15.573  1.00 74.68           O1-
ATOM    982  H   ASP A  65      -8.902  -4.697  15.791  1.00 74.68           H  
ATOM    983  HA  ASP A  65      -7.364  -2.728  14.341  1.00 74.68           H  
ATOM    984  HB2 ASP A  65      -8.245  -2.600  17.238  1.00 74.68           H  
ATOM    985  HB3 ASP A  65      -9.262  -2.179  15.859  1.00 74.68           H  
ATOM    986  N   ILE A  66      -5.095  -3.574  14.899  1.00 72.20           N  
ATOM    987  CA  ILE A  66      -3.678  -3.798  15.186  1.00 72.20           C  
ATOM    988  C   ILE A  66      -3.070  -2.595  15.919  1.00 72.20           C  
ATOM    989  O   ILE A  66      -2.073  -2.757  16.620  1.00 72.20           O  
ATOM    990  CB  ILE A  66      -2.925  -4.166  13.887  1.00 72.20           C  
ATOM    991  CG1 ILE A  66      -3.458  -5.507  13.325  1.00 72.20           C  
ATOM    992  CG2 ILE A  66      -1.399  -4.262  14.095  1.00 72.20           C  
ATOM    993  CD1 ILE A  66      -2.994  -5.817  11.897  1.00 72.20           C  
ATOM    994  H   ILE A  66      -5.411  -3.583  13.940  1.00 72.20           H  
ATOM    995  HA  ILE A  66      -3.607  -4.647  15.865  1.00 72.20           H  
ATOM    996  HB  ILE A  66      -3.115  -3.383  13.153  1.00 72.20           H  
ATOM    997 HG12 ILE A  66      -3.157  -6.325  13.981  1.00 72.20           H  
ATOM    998 HG13 ILE A  66      -4.547  -5.493  13.300  1.00 72.20           H  
ATOM    999 HG21 ILE A  66      -0.993  -3.289  14.372  1.00 72.20           H  
ATOM   1000 HG22 ILE A  66      -0.900  -4.546  13.168  1.00 72.20           H  
ATOM   1001 HG23 ILE A  66      -1.153  -4.988  14.869  1.00 72.20           H  
ATOM   1002 HD11 ILE A  66      -1.922  -6.014  11.867  1.00 72.20           H  
ATOM   1003 HD12 ILE A  66      -3.230  -4.980  11.239  1.00 72.20           H  
ATOM   1004 HD13 ILE A  66      -3.514  -6.704  11.536  1.00 72.20           H  
ATOM   1005  N   SER A  67      -3.677  -1.406  15.847  1.00 67.91           N  
ATOM   1006  CA  SER A  67      -3.159  -0.236  16.558  1.00 67.91           C  
ATOM   1007  C   SER A  67      -3.214  -0.363  18.080  1.00 67.91           C  
ATOM   1008  O   SER A  67      -2.412   0.253  18.781  1.00 67.91           O  
ATOM   1009  CB  SER A  67      -3.868   1.036  16.121  1.00 67.91           C  
ATOM   1010  OG  SER A  67      -5.165   1.153  16.656  1.00 67.91           O  
ATOM   1011  H   SER A  67      -4.566  -1.325  15.374  1.00 67.91           H  
ATOM   1012  HA  SER A  67      -2.107  -0.116  16.301  1.00 67.91           H  
ATOM   1013  HB2 SER A  67      -3.899   1.103  15.034  1.00 67.91           H  
ATOM   1014  HB3 SER A  67      -3.265   1.850  16.522  1.00 67.91           H  
ATOM   1015  HG  SER A  67      -5.725   0.487  16.250  1.00 67.91           H  
ATOM   1016  N   ALA A  68      -4.105  -1.213  18.596  1.00 68.99           N  
ATOM   1017  CA  ALA A  68      -4.193  -1.524  20.017  1.00 68.99           C  
ATOM   1018  C   ALA A  68      -3.201  -2.615  20.454  1.00 68.99           C  
ATOM   1019  O   ALA A  68      -3.075  -2.905  21.649  1.00 68.99           O  
ATOM   1020  CB  ALA A  68      -5.641  -1.923  20.312  1.00 68.99           C  
ATOM   1021  H   ALA A  68      -4.754  -1.659  17.964  1.00 68.99           H  
ATOM   1022  HA  ALA A  68      -3.960  -0.626  20.589  1.00 68.99           H  
ATOM   1023  HB1 ALA A  68      -5.906  -2.811  19.739  1.00 68.99           H  
ATOM   1024  HB2 ALA A  68      -5.759  -2.131  21.375  1.00 68.99           H  
ATOM   1025  HB3 ALA A  68      -6.311  -1.110  20.030  1.00 68.99           H  
ATOM   1026  N   LEU A  69      -2.518  -3.260  19.507  1.00 74.11           N  
ATOM   1027  CA  LEU A  69      -1.601  -4.340  19.820  1.00 74.11           C  
ATOM   1028  C   LEU A  69      -0.257  -3.790  20.319  1.00 74.11           C  
ATOM   1029  O   LEU A  69       0.189  -2.722  19.899  1.00 74.11           O  
ATOM   1030  CB  LEU A  69      -1.451  -5.303  18.633  1.00 74.11           C  
ATOM   1031  CG  LEU A  69      -2.768  -6.007  18.243  1.00 74.11           C  
ATOM   1032  CD1 LEU A  69      -2.587  -6.908  17.021  1.00 74.11           C  
ATOM   1033  CD2 LEU A  69      -3.319  -6.878  19.379  1.00 74.11           C  
ATOM   1034  H   LEU A  69      -2.573  -2.933  18.553  1.00 74.11           H  
ATOM   1035  HA  LEU A  69      -2.056  -4.896  20.639  1.00 74.11           H  
ATOM   1036  HB2 LEU A  69      -1.064  -4.752  17.775  1.00 74.11           H  
ATOM   1037  HB3 LEU A  69      -0.705  -6.051  18.902  1.00 74.11           H  
ATOM   1038  HG  LEU A  69      -3.517  -5.255  17.995  1.00 74.11           H  
ATOM   1039 HD11 LEU A  69      -2.059  -6.364  16.239  1.00 74.11           H  
ATOM   1040 HD12 LEU A  69      -2.032  -7.817  17.254  1.00 74.11           H  
ATOM   1041 HD13 LEU A  69      -3.569  -7.180  16.632  1.00 74.11           H  
ATOM   1042 HD21 LEU A  69      -2.529  -7.480  19.826  1.00 74.11           H  
ATOM   1043 HD22 LEU A  69      -4.128  -7.503  19.001  1.00 74.11           H  
ATOM   1044 HD23 LEU A  69      -3.747  -6.226  20.140  1.00 74.11           H  
ATOM   1045  N   PRO A  70       0.426  -4.526  21.212  1.00 69.13           N  
ATOM   1046  CA  PRO A  70       1.762  -4.160  21.647  1.00 69.13           C  
ATOM   1047  C   PRO A  70       2.693  -3.996  20.449  1.00 69.13           C  
ATOM   1048  O   PRO A  70       2.732  -4.853  19.569  1.00 69.13           O  
ATOM   1049  CB  PRO A  70       2.237  -5.298  22.555  1.00 69.13           C  
ATOM   1050  CG  PRO A  70       0.941  -5.944  23.036  1.00 69.13           C  
ATOM   1051  CD  PRO A  70      -0.017  -5.742  21.868  1.00 69.13           C  
ATOM   1052  HA  PRO A  70       1.704  -3.230  22.213  1.00 69.13           H  
ATOM   1053  HB2 PRO A  70       2.801  -6.032  21.979  1.00 69.13           H  
ATOM   1054  HB3 PRO A  70       2.837  -4.927  23.386  1.00 69.13           H  
ATOM   1055  HG2 PRO A  70       0.569  -5.404  23.906  1.00 69.13           H  
ATOM   1056  HG3 PRO A  70       1.077  -7.000  23.269  1.00 69.13           H  
ATOM   1057  HD2 PRO A  70      -1.033  -5.646  22.253  1.00 69.13           H  
ATOM   1058  HD3 PRO A  70       0.053  -6.579  21.174  1.00 69.13           H  
ATOM   1059  N   VAL A  71       3.519  -2.953  20.485  1.00 60.02           N  
ATOM   1060  CA  VAL A  71       4.565  -2.676  19.483  1.00 60.02           C  
ATOM   1061  C   VAL A  71       5.513  -3.869  19.288  1.00 60.02           C  
ATOM   1062  O   VAL A  71       6.158  -4.001  18.261  1.00 60.02           O  
ATOM   1063  CB  VAL A  71       5.368  -1.429  19.917  1.00 60.02           C  
ATOM   1064  CG1 VAL A  71       6.370  -0.967  18.853  1.00 60.02           C  
ATOM   1065  CG2 VAL A  71       4.445  -0.236  20.219  1.00 60.02           C  
ATOM   1066  H   VAL A  71       3.349  -2.249  21.189  1.00 60.02           H  
ATOM   1067  HA  VAL A  71       4.090  -2.476  18.523  1.00 60.02           H  
ATOM   1068  HB  VAL A  71       5.919  -1.664  20.828  1.00 60.02           H  
ATOM   1069 HG11 VAL A  71       5.860  -0.796  17.905  1.00 60.02           H  
ATOM   1070 HG12 VAL A  71       7.147  -1.716  18.704  1.00 60.02           H  
ATOM   1071 HG13 VAL A  71       6.861  -0.045  19.167  1.00 60.02           H  
ATOM   1072 HG21 VAL A  71       3.810  -0.437  21.082  1.00 60.02           H  
ATOM   1073 HG22 VAL A  71       5.041   0.648  20.442  1.00 60.02           H  
ATOM   1074 HG23 VAL A  71       3.817  -0.028  19.352  1.00 60.02           H  
ATOM   1075  N   THR A  72       5.583  -4.762  20.275  1.00 66.66           N  
ATOM   1076  CA  THR A  72       6.420  -5.963  20.263  1.00 66.66           C  
ATOM   1077  C   THR A  72       5.820  -7.146  19.512  1.00 66.66           C  
ATOM   1078  O   THR A  72       6.457  -8.199  19.429  1.00 66.66           O  
ATOM   1079  CB  THR A  72       6.710  -6.404  21.700  1.00 66.66           C  
ATOM   1080  CG2 THR A  72       7.513  -5.353  22.463  1.00 66.66           C  
ATOM   1081  OG1 THR A  72       5.507  -6.601  22.417  1.00 66.66           O  
ATOM   1082  H   THR A  72       4.983  -4.630  21.077  1.00 66.66           H  
ATOM   1083  HA  THR A  72       7.364  -5.731  19.769  1.00 66.66           H  
ATOM   1084  HB  THR A  72       7.280  -7.333  21.689  1.00 66.66           H  
ATOM   1085  HG1 THR A  72       5.742  -7.043  23.236  1.00 66.66           H  
ATOM   1086 HG21 THR A  72       7.782  -5.738  23.447  1.00 66.66           H  
ATOM   1087 HG22 THR A  72       6.934  -4.437  22.582  1.00 66.66           H  
ATOM   1088 HG23 THR A  72       8.427  -5.126  21.914  1.00 66.66           H  
ATOM   1089  N   LYS A  73       4.592  -7.033  19.003  1.00 80.04           N  
ATOM   1090  CA  LYS A  73       4.037  -8.082  18.161  1.00 80.04           C  
ATOM   1091  C   LYS A  73       4.782  -8.153  16.835  1.00 80.04           C  
ATOM   1092  O   LYS A  73       5.325  -7.183  16.328  1.00 80.04           O  
ATOM   1093  CB  LYS A  73       2.537  -7.901  17.957  1.00 80.04           C  
ATOM   1094  CG  LYS A  73       1.742  -8.389  19.178  1.00 80.04           C  
ATOM   1095  CD  LYS A  73       0.366  -8.808  18.670  1.00 80.04           C  
ATOM   1096  CE  LYS A  73      -0.564  -9.367  19.741  1.00 80.04           C  
ATOM   1097  NZ  LYS A  73      -1.720 -10.014  19.065  1.00 80.04           N1+
ATOM   1098  H   LYS A  73       4.124  -6.139  19.039  1.00 80.04           H  
ATOM   1099  HA  LYS A  73       4.208  -9.039  18.652  1.00 80.04           H  
ATOM   1100  HB2 LYS A  73       2.303  -6.858  17.744  1.00 80.04           H  
ATOM   1101  HB3 LYS A  73       2.256  -8.488  17.083  1.00 80.04           H  
ATOM   1102  HG2 LYS A  73       2.225  -9.257  19.628  1.00 80.04           H  
ATOM   1103  HG3 LYS A  73       1.663  -7.590  19.915  1.00 80.04           H  
ATOM   1104  HD2 LYS A  73       0.512  -9.588  17.922  1.00 80.04           H  
ATOM   1105  HD3 LYS A  73      -0.093  -7.958  18.167  1.00 80.04           H  
ATOM   1106  HE2 LYS A  73      -0.883  -8.565  20.408  1.00 80.04           H  
ATOM   1107  HE3 LYS A  73      -0.016 -10.112  20.317  1.00 80.04           H  
ATOM   1108  HZ1 LYS A  73      -2.243  -9.359  18.502  1.00 80.04           H  
ATOM   1109  HZ2 LYS A  73      -2.345 -10.480  19.707  1.00 80.04           H  
ATOM   1110  HZ3 LYS A  73      -1.393 -10.718  18.419  1.00 80.04           H  
ATOM   1111  N   THR A  74       4.810  -9.360  16.306  1.00 83.70           N  
ATOM   1112  CA  THR A  74       5.402  -9.686  15.013  1.00 83.70           C  
ATOM   1113  C   THR A  74       4.372 -10.480  14.225  1.00 83.70           C  
ATOM   1114  O   THR A  74       3.263 -10.723  14.704  1.00 83.70           O  
ATOM   1115  CB  THR A  74       6.712 -10.476  15.185  1.00 83.70           C  
ATOM   1116  CG2 THR A  74       7.791  -9.677  15.913  1.00 83.70           C  
ATOM   1117  OG1 THR A  74       6.496 -11.643  15.944  1.00 83.70           O  
ATOM   1118  H   THR A  74       4.205 -10.063  16.706  1.00 83.70           H  
ATOM   1119  HA  THR A  74       5.616  -8.775  14.455  1.00 83.70           H  
ATOM   1120  HB  THR A  74       7.096 -10.755  14.204  1.00 83.70           H  
ATOM   1121  HG1 THR A  74       6.318 -11.344  16.838  1.00 83.70           H  
ATOM   1122 HG21 THR A  74       8.717 -10.252  15.935  1.00 83.70           H  
ATOM   1123 HG22 THR A  74       7.971  -8.743  15.380  1.00 83.70           H  
ATOM   1124 HG23 THR A  74       7.484  -9.442  16.933  1.00 83.70           H  
ATOM   1125  N   THR A  75       4.731 -10.890  13.017  1.00 92.49           N  
ATOM   1126  CA  THR A  75       3.874 -11.694  12.153  1.00 92.49           C  
ATOM   1127  C   THR A  75       3.433 -12.995  12.829  1.00 92.49           C  
ATOM   1128  O   THR A  75       4.256 -13.813  13.245  1.00 92.49           O  
ATOM   1129  CB  THR A  75       4.632 -11.990  10.861  1.00 92.49           C  
ATOM   1130  CG2 THR A  75       3.725 -12.593   9.805  1.00 92.49           C  
ATOM   1131  OG1 THR A  75       5.140 -10.779  10.350  1.00 92.49           O  
ATOM   1132  H   THR A  75       5.627 -10.618  12.640  1.00 92.49           H  
ATOM   1133  HA  THR A  75       2.984 -11.113  11.910  1.00 92.49           H  
ATOM   1134  HB  THR A  75       5.461 -12.668  11.062  1.00 92.49           H  
ATOM   1135  HG1 THR A  75       4.394 -10.192  10.209  1.00 92.49           H  
ATOM   1136 HG21 THR A  75       4.304 -12.772   8.899  1.00 92.49           H  
ATOM   1137 HG22 THR A  75       2.899 -11.914   9.591  1.00 92.49           H  
ATOM   1138 HG23 THR A  75       3.313 -13.537  10.161  1.00 92.49           H  
ATOM   1139  N   GLU A  76       2.122 -13.205  12.912  1.00 93.86           N  
ATOM   1140  CA  GLU A  76       1.522 -14.431  13.442  1.00 93.86           C  
ATOM   1141  C   GLU A  76       1.266 -15.426  12.295  1.00 93.86           C  
ATOM   1142  O   GLU A  76       1.151 -15.028  11.141  1.00 93.86           O  
ATOM   1143  CB  GLU A  76       0.237 -14.105  14.232  1.00 93.86           C  
ATOM   1144  CG  GLU A  76       0.444 -13.191  15.464  1.00 93.86           C  
ATOM   1145  CD  GLU A  76      -0.861 -12.840  16.223  1.00 93.86           C  
ATOM   1146  OE1 GLU A  76      -0.807 -12.045  17.207  1.00 93.86           O  
ATOM   1147  OE2 GLU A  76      -1.929 -13.383  15.853  1.00 93.86           O1-
ATOM   1148  H   GLU A  76       1.502 -12.519  12.505  1.00 93.86           H  
ATOM   1149  HA  GLU A  76       2.222 -14.897  14.134  1.00 93.86           H  
ATOM   1150  HB2 GLU A  76      -0.469 -13.619  13.559  1.00 93.86           H  
ATOM   1151  HB3 GLU A  76      -0.202 -15.044  14.568  1.00 93.86           H  
ATOM   1152  HG2 GLU A  76       1.129 -13.690  16.150  1.00 93.86           H  
ATOM   1153  HG3 GLU A  76       0.911 -12.260  15.142  1.00 93.86           H  
ATOM   1154  N   MET A  77       1.182 -16.728  12.592  1.00 93.28           N  
ATOM   1155  CA  MET A  77       0.804 -17.760  11.614  1.00 93.28           C  
ATOM   1156  C   MET A  77      -0.610 -18.251  11.934  1.00 93.28           C  
ATOM   1157  O   MET A  77      -0.815 -18.867  12.983  1.00 93.28           O  
ATOM   1158  CB  MET A  77       1.794 -18.943  11.639  1.00 93.28           C  
ATOM   1159  CG  MET A  77       3.246 -18.597  11.288  1.00 93.28           C  
ATOM   1160  SD  MET A  77       3.501 -17.981   9.605  1.00 93.28           S  
ATOM   1161  CE  MET A  77       3.923 -16.261   9.985  1.00 93.28           C  
ATOM   1162  H   MET A  77       1.235 -17.002  13.563  1.00 93.28           H  
ATOM   1163  HA  MET A  77       0.801 -17.345  10.606  1.00 93.28           H  
ATOM   1164  HB2 MET A  77       1.447 -19.697  10.933  1.00 93.28           H  
ATOM   1165  HB3 MET A  77       1.787 -19.389  12.633  1.00 93.28           H  
ATOM   1166  HG2 MET A  77       3.627 -17.870  12.005  1.00 93.28           H  
ATOM   1167  HG3 MET A  77       3.838 -19.506  11.397  1.00 93.28           H  
ATOM   1168  HE1 MET A  77       3.386 -15.920  10.870  1.00 93.28           H  
ATOM   1169  HE2 MET A  77       3.664 -15.622   9.142  1.00 93.28           H  
ATOM   1170  HE3 MET A  77       4.993 -16.187  10.180  1.00 93.28           H  
ATOM   1171  N   LYS A  78      -1.581 -18.017  11.046  1.00 94.58           N  
ATOM   1172  CA  LYS A  78      -2.951 -18.543  11.168  1.00 94.58           C  
ATOM   1173  C   LYS A  78      -3.173 -19.619  10.106  1.00 94.58           C  
ATOM   1174  O   LYS A  78      -3.058 -19.349   8.919  1.00 94.58           O  
ATOM   1175  CB  LYS A  78      -3.990 -17.407  11.072  1.00 94.58           C  
ATOM   1176  CG  LYS A  78      -3.972 -16.463  12.292  1.00 94.58           C  
ATOM   1177  CD  LYS A  78      -5.169 -15.489  12.283  1.00 94.58           C  
ATOM   1178  CE  LYS A  78      -5.088 -14.482  13.450  1.00 94.58           C  
ATOM   1179  NZ  LYS A  78      -6.203 -13.488  13.443  1.00 94.58           N1+
ATOM   1180  H   LYS A  78      -1.340 -17.526  10.196  1.00 94.58           H  
ATOM   1181  HA  LYS A  78      -3.075 -19.017  12.141  1.00 94.58           H  
ATOM   1182  HB2 LYS A  78      -3.815 -16.829  10.165  1.00 94.58           H  
ATOM   1183  HB3 LYS A  78      -4.980 -17.857  10.999  1.00 94.58           H  
ATOM   1184  HG2 LYS A  78      -4.014 -17.057  13.205  1.00 94.58           H  
ATOM   1185  HG3 LYS A  78      -3.041 -15.897  12.291  1.00 94.58           H  
ATOM   1186  HD2 LYS A  78      -5.185 -14.953  11.334  1.00 94.58           H  
ATOM   1187  HD3 LYS A  78      -6.093 -16.062  12.363  1.00 94.58           H  
ATOM   1188  HE2 LYS A  78      -5.091 -15.034  14.390  1.00 94.58           H  
ATOM   1189  HE3 LYS A  78      -4.134 -13.958  13.395  1.00 94.58           H  
ATOM   1190  HZ1 LYS A  78      -6.204 -12.939  12.596  1.00 94.58           H  
ATOM   1191  HZ2 LYS A  78      -6.119 -12.827  14.202  1.00 94.58           H  
ATOM   1192  HZ3 LYS A  78      -7.109 -13.927  13.525  1.00 94.58           H  
ATOM   1193  N   ILE A  79      -3.463 -20.847  10.533  1.00 92.60           N  
ATOM   1194  CA  ILE A  79      -3.625 -22.002   9.637  1.00 92.60           C  
ATOM   1195  C   ILE A  79      -5.096 -22.408   9.619  1.00 92.60           C  
ATOM   1196  O   ILE A  79      -5.660 -22.676  10.681  1.00 92.60           O  
ATOM   1197  CB  ILE A  79      -2.738 -23.191  10.070  1.00 92.60           C  
ATOM   1198  CG1 ILE A  79      -1.253 -22.798  10.241  1.00 92.60           C  
ATOM   1199  CG2 ILE A  79      -2.856 -24.354   9.063  1.00 92.60           C  
ATOM   1200  CD1 ILE A  79      -0.515 -23.778  11.156  1.00 92.60           C  
ATOM   1201  H   ILE A  79      -3.616 -20.990  11.521  1.00 92.60           H  
ATOM   1202  HA  ILE A  79      -3.329 -21.722   8.626  1.00 92.60           H  
ATOM   1203  HB  ILE A  79      -3.110 -23.538  11.035  1.00 92.60           H  
ATOM   1204 HG12 ILE A  79      -0.760 -22.746   9.270  1.00 92.60           H  
ATOM   1205 HG13 ILE A  79      -1.165 -21.817  10.708  1.00 92.60           H  
ATOM   1206 HG21 ILE A  79      -3.882 -24.720   9.022  1.00 92.60           H  
ATOM   1207 HG22 ILE A  79      -2.219 -25.189   9.357  1.00 92.60           H  
ATOM   1208 HG23 ILE A  79      -2.570 -24.016   8.067  1.00 92.60           H  
ATOM   1209 HD11 ILE A  79       0.449 -23.344  11.420  1.00 92.60           H  
ATOM   1210 HD12 ILE A  79      -0.377 -24.742  10.665  1.00 92.60           H  
ATOM   1211 HD13 ILE A  79      -1.078 -23.922  12.079  1.00 92.60           H  
ATOM   1212  N   SER A  80      -5.692 -22.517   8.434  1.00 94.27           N  
ATOM   1213  CA  SER A  80      -7.005 -23.132   8.233  1.00 94.27           C  
ATOM   1214  C   SER A  80      -6.878 -24.369   7.337  1.00 94.27           C  
ATOM   1215  O   SER A  80      -6.211 -24.346   6.303  1.00 94.27           O  
ATOM   1216  CB  SER A  80      -8.023 -22.102   7.724  1.00 94.27           C  
ATOM   1217  OG  SER A  80      -7.741 -21.653   6.414  1.00 94.27           O  
ATOM   1218  H   SER A  80      -5.188 -22.234   7.606  1.00 94.27           H  
ATOM   1219  HA  SER A  80      -7.380 -23.475   9.197  1.00 94.27           H  
ATOM   1220  HB2 SER A  80      -9.015 -22.553   7.744  1.00 94.27           H  
ATOM   1221  HB3 SER A  80      -8.028 -21.246   8.398  1.00 94.27           H  
ATOM   1222  HG  SER A  80      -8.429 -21.041   6.144  1.00 94.27           H  
ATOM   1223  N   THR A  81      -7.472 -25.488   7.758  1.00 93.68           N  
ATOM   1224  CA  THR A  81      -7.461 -26.755   7.010  1.00 93.68           C  
ATOM   1225  C   THR A  81      -8.855 -27.048   6.490  1.00 93.68           C  
ATOM   1226  O   THR A  81      -9.803 -27.061   7.270  1.00 93.68           O  
ATOM   1227  CB  THR A  81      -6.988 -27.939   7.866  1.00 93.68           C  
ATOM   1228  CG2 THR A  81      -6.989 -29.263   7.093  1.00 93.68           C  
ATOM   1229  OG1 THR A  81      -5.672 -27.740   8.323  1.00 93.68           O  
ATOM   1230  H   THR A  81      -8.030 -25.450   8.599  1.00 93.68           H  
ATOM   1231  HA  THR A  81      -6.783 -26.676   6.160  1.00 93.68           H  
ATOM   1232  HB  THR A  81      -7.642 -28.039   8.733  1.00 93.68           H  
ATOM   1233  HG1 THR A  81      -5.109 -27.831   7.551  1.00 93.68           H  
ATOM   1234 HG21 THR A  81      -6.522 -29.133   6.117  1.00 93.68           H  
ATOM   1235 HG22 THR A  81      -6.450 -30.023   7.659  1.00 93.68           H  
ATOM   1236 HG23 THR A  81      -8.013 -29.603   6.942  1.00 93.68           H  
ATOM   1237  N   HIS A  82      -8.965 -27.360   5.203  1.00 94.04           N  
ATOM   1238  CA  HIS A  82     -10.227 -27.621   4.515  1.00 94.04           C  
ATOM   1239  C   HIS A  82     -10.106 -28.823   3.586  1.00 94.04           C  
ATOM   1240  O   HIS A  82      -9.020 -29.160   3.120  1.00 94.04           O  
ATOM   1241  CB  HIS A  82     -10.631 -26.368   3.736  1.00 94.04           C  
ATOM   1242  CG  HIS A  82     -10.812 -25.184   4.642  1.00 94.04           C  
ATOM   1243  CD2 HIS A  82      -9.921 -24.167   4.820  1.00 94.04           C  
ATOM   1244  ND1 HIS A  82     -11.948 -24.946   5.410  1.00 94.04           N  
ATOM   1245  CE1 HIS A  82     -11.734 -23.770   6.016  1.00 94.04           C  
ATOM   1246  NE2 HIS A  82     -10.529 -23.286   5.681  1.00 94.04           N  
ATOM   1247  H   HIS A  82      -8.130 -27.330   4.635  1.00 94.04           H  
ATOM   1248  HA  HIS A  82     -11.008 -27.826   5.248  1.00 94.04           H  
ATOM   1249  HB2 HIS A  82      -9.869 -26.137   2.992  1.00 94.04           H  
ATOM   1250  HB3 HIS A  82     -11.572 -26.549   3.216  1.00 94.04           H  
ATOM   1251  HD2 HIS A  82      -8.960 -24.054   4.340  1.00 94.04           H  
ATOM   1252  HE1 HIS A  82     -12.458 -23.255   6.630  1.00 94.04           H  
ATOM   1253  HE2 HIS A  82     -10.226 -22.343   5.881  1.00 94.04           H  
ATOM   1254  N   THR A  83     -11.230 -29.462   3.279  1.00 92.43           N  
ATOM   1255  CA  THR A  83     -11.296 -30.532   2.280  1.00 92.43           C  
ATOM   1256  C   THR A  83     -12.322 -30.150   1.226  1.00 92.43           C  
ATOM   1257  O   THR A  83     -13.515 -30.138   1.516  1.00 92.43           O  
ATOM   1258  CB  THR A  83     -11.649 -31.876   2.933  1.00 92.43           C  
ATOM   1259  CG2 THR A  83     -11.783 -32.992   1.902  1.00 92.43           C  
ATOM   1260  OG1 THR A  83     -10.648 -32.298   3.833  1.00 92.43           O  
ATOM   1261  H   THR A  83     -12.096 -29.132   3.679  1.00 92.43           H  
ATOM   1262  HA  THR A  83     -10.333 -30.647   1.781  1.00 92.43           H  
ATOM   1263  HB  THR A  83     -12.589 -31.779   3.476  1.00 92.43           H  
ATOM   1264  HG1 THR A  83      -9.878 -32.558   3.322  1.00 92.43           H  
ATOM   1265 HG21 THR A  83     -12.654 -32.812   1.271  1.00 92.43           H  
ATOM   1266 HG22 THR A  83     -10.886 -33.013   1.284  1.00 92.43           H  
ATOM   1267 HG23 THR A  83     -11.916 -33.943   2.417  1.00 92.43           H  
ATOM   1268  N   LEU A  84     -11.865 -29.872   0.008  1.00 91.98           N  
ATOM   1269  CA  LEU A  84     -12.714 -29.589  -1.144  1.00 91.98           C  
ATOM   1270  C   LEU A  84     -12.970 -30.855  -1.960  1.00 91.98           C  
ATOM   1271  O   LEU A  84     -12.128 -31.758  -2.005  1.00 91.98           O  
ATOM   1272  CB  LEU A  84     -12.117 -28.461  -2.003  1.00 91.98           C  
ATOM   1273  CG  LEU A  84     -11.806 -27.159  -1.244  1.00 91.98           C  
ATOM   1274  CD1 LEU A  84     -11.382 -26.077  -2.228  1.00 91.98           C  
ATOM   1275  CD2 LEU A  84     -13.009 -26.637  -0.468  1.00 91.98           C  
ATOM   1276  H   LEU A  84     -10.869 -29.910  -0.158  1.00 91.98           H  
ATOM   1277  HA  LEU A  84     -13.682 -29.248  -0.779  1.00 91.98           H  
ATOM   1278  HB2 LEU A  84     -11.197 -28.817  -2.467  1.00 91.98           H  
ATOM   1279  HB3 LEU A  84     -12.826 -28.231  -2.799  1.00 91.98           H  
ATOM   1280  HG  LEU A  84     -10.985 -27.334  -0.548  1.00 91.98           H  
ATOM   1281 HD11 LEU A  84     -10.598 -26.447  -2.889  1.00 91.98           H  
ATOM   1282 HD12 LEU A  84     -11.014 -25.214  -1.673  1.00 91.98           H  
ATOM   1283 HD13 LEU A  84     -12.231 -25.763  -2.836  1.00 91.98           H  
ATOM   1284 HD21 LEU A  84     -13.246 -27.323   0.345  1.00 91.98           H  
ATOM   1285 HD22 LEU A  84     -13.870 -26.535  -1.129  1.00 91.98           H  
ATOM   1286 HD23 LEU A  84     -12.787 -25.657  -0.044  1.00 91.98           H  
ATOM   1287  N   VAL A  85     -14.140 -30.934  -2.597  1.00 90.45           N  
ATOM   1288  CA  VAL A  85     -14.492 -32.032  -3.509  1.00 90.45           C  
ATOM   1289  C   VAL A  85     -15.116 -31.482  -4.789  1.00 90.45           C  
ATOM   1290  O   VAL A  85     -16.103 -30.758  -4.728  1.00 90.45           O  
ATOM   1291  CB  VAL A  85     -15.415 -33.075  -2.843  1.00 90.45           C  
ATOM   1292  CG1 VAL A  85     -15.721 -34.251  -3.786  1.00 90.45           C  
ATOM   1293  CG2 VAL A  85     -14.786 -33.680  -1.575  1.00 90.45           C  
ATOM   1294  H   VAL A  85     -14.780 -30.157  -2.524  1.00 90.45           H  
ATOM   1295  HA  VAL A  85     -13.568 -32.538  -3.789  1.00 90.45           H  
ATOM   1296  HB  VAL A  85     -16.354 -32.599  -2.564  1.00 90.45           H  
ATOM   1297 HG11 VAL A  85     -16.263 -33.890  -4.660  1.00 90.45           H  
ATOM   1298 HG12 VAL A  85     -14.793 -34.720  -4.112  1.00 90.45           H  
ATOM   1299 HG13 VAL A  85     -16.349 -34.982  -3.277  1.00 90.45           H  
ATOM   1300 HG21 VAL A  85     -15.463 -34.416  -1.142  1.00 90.45           H  
ATOM   1301 HG22 VAL A  85     -13.831 -34.141  -1.825  1.00 90.45           H  
ATOM   1302 HG23 VAL A  85     -14.621 -32.893  -0.838  1.00 90.45           H  
ATOM   1303  N   GLU A  86     -14.565 -31.878  -5.933  1.00 90.16           N  
ATOM   1304  CA  GLU A  86     -15.046 -31.569  -7.288  1.00 90.16           C  
ATOM   1305  C   GLU A  86     -14.950 -32.868  -8.098  1.00 90.16           C  
ATOM   1306  O   GLU A  86     -13.936 -33.557  -8.034  1.00 90.16           O  
ATOM   1307  CB  GLU A  86     -14.203 -30.431  -7.886  1.00 90.16           C  
ATOM   1308  CG  GLU A  86     -14.686 -29.860  -9.220  1.00 90.16           C  
ATOM   1309  CD  GLU A  86     -13.820 -28.641  -9.587  1.00 90.16           C  
ATOM   1310  OE1 GLU A  86     -12.708 -28.821 -10.132  1.00 90.16           O  
ATOM   1311  OE2 GLU A  86     -14.221 -27.505  -9.246  1.00 90.16           O1-
ATOM   1312  H   GLU A  86     -13.749 -32.472  -5.895  1.00 90.16           H  
ATOM   1313  HA  GLU A  86     -16.084 -31.241  -7.253  1.00 90.16           H  
ATOM   1314  HB2 GLU A  86     -13.177 -30.777  -8.012  1.00 90.16           H  
ATOM   1315  HB3 GLU A  86     -14.223 -29.607  -7.172  1.00 90.16           H  
ATOM   1316  HG2 GLU A  86     -14.625 -30.625  -9.994  1.00 90.16           H  
ATOM   1317  HG3 GLU A  86     -15.730 -29.560  -9.120  1.00 90.16           H  
ATOM   1318  N   ASP A  87     -16.042 -33.303  -8.731  1.00 88.92           N  
ATOM   1319  CA  ASP A  87     -16.112 -34.531  -9.544  1.00 88.92           C  
ATOM   1320  C   ASP A  87     -15.434 -35.783  -8.954  1.00 88.92           C  
ATOM   1321  O   ASP A  87     -14.773 -36.573  -9.629  1.00 88.92           O  
ATOM   1322  CB  ASP A  87     -15.745 -34.215 -11.001  1.00 88.92           C  
ATOM   1323  CG  ASP A  87     -16.824 -33.340 -11.647  1.00 88.92           C  
ATOM   1324  OD1 ASP A  87     -16.492 -32.538 -12.532  1.00 88.92           O  
ATOM   1325  OD2 ASP A  87     -18.005 -33.515 -11.254  1.00 88.92           O1-
ATOM   1326  H   ASP A  87     -16.790 -32.640  -8.877  1.00 88.92           H  
ATOM   1327  HA  ASP A  87     -17.164 -34.819  -9.550  1.00 88.92           H  
ATOM   1328  HB2 ASP A  87     -14.775 -33.717 -11.037  1.00 88.92           H  
ATOM   1329  HB3 ASP A  87     -15.684 -35.142 -11.572  1.00 88.92           H  
ATOM   1330  N   ARG A  88     -15.670 -36.021  -7.655  1.00 87.38           N  
ATOM   1331  CA  ARG A  88     -15.110 -37.131  -6.846  1.00 87.38           C  
ATOM   1332  C   ARG A  88     -13.612 -37.018  -6.560  1.00 87.38           C  
ATOM   1333  O   ARG A  88     -13.083 -37.861  -5.831  1.00 87.38           O  
ATOM   1334  CB  ARG A  88     -15.412 -38.512  -7.462  1.00 87.38           C  
ATOM   1335  CG  ARG A  88     -16.864 -38.717  -7.901  1.00 87.38           C  
ATOM   1336  CD  ARG A  88     -16.976 -40.048  -8.642  1.00 87.38           C  
ATOM   1337  NE  ARG A  88     -18.368 -40.301  -9.047  1.00 87.38           N  
ATOM   1338  CZ  ARG A  88     -18.800 -41.323  -9.759  1.00 87.38           C  
ATOM   1339  NH1 ARG A  88     -17.989 -42.251 -10.187  1.00 87.38           N1+
ATOM   1340  NH2 ARG A  88     -20.063 -41.420 -10.064  1.00 87.38           N  
ATOM   1341  H   ARG A  88     -16.148 -35.268  -7.181  1.00 87.38           H  
ATOM   1342  HA  ARG A  88     -15.586 -37.085  -5.867  1.00 87.38           H  
ATOM   1343  HB2 ARG A  88     -15.164 -39.278  -6.728  1.00 87.38           H  
ATOM   1344  HB3 ARG A  88     -14.757 -38.669  -8.319  1.00 87.38           H  
ATOM   1345  HG2 ARG A  88     -17.178 -37.924  -8.580  1.00 87.38           H  
ATOM   1346  HG3 ARG A  88     -17.512 -38.716  -7.024  1.00 87.38           H  
ATOM   1347  HD2 ARG A  88     -16.339 -40.000  -9.524  1.00 87.38           H  
ATOM   1348  HD3 ARG A  88     -16.629 -40.848  -7.988  1.00 87.38           H  
ATOM   1349  HE  ARG A  88     -19.030 -39.570  -8.832  1.00 87.38           H  
ATOM   1350 HH11 ARG A  88     -18.316 -42.963 -10.824  1.00 87.38           H  
ATOM   1351 HH12 ARG A  88     -17.001 -42.094 -10.053  1.00 87.38           H  
ATOM   1352 HH21 ARG A  88     -20.390 -42.163 -10.665  1.00 87.38           H  
ATOM   1353 HH22 ARG A  88     -20.685 -40.662  -9.825  1.00 87.38           H  
ATOM   1354  N   VAL A  89     -12.945 -35.992  -7.068  1.00 88.85           N  
ATOM   1355  CA  VAL A  89     -11.589 -35.626  -6.685  1.00 88.85           C  
ATOM   1356  C   VAL A  89     -11.647 -34.874  -5.366  1.00 88.85           C  
ATOM   1357  O   VAL A  89     -12.440 -33.956  -5.191  1.00 88.85           O  
ATOM   1358  CB  VAL A  89     -10.900 -34.800  -7.784  1.00 88.85           C  
ATOM   1359  CG1 VAL A  89      -9.495 -34.429  -7.319  1.00 88.85           C  
ATOM   1360  CG2 VAL A  89     -10.808 -35.632  -9.069  1.00 88.85           C  
ATOM   1361  H   VAL A  89     -13.441 -35.332  -7.650  1.00 88.85           H  
ATOM   1362  HA  VAL A  89     -11.009 -36.539  -6.542  1.00 88.85           H  
ATOM   1363  HB  VAL A  89     -11.448 -33.879  -7.985  1.00 88.85           H  
ATOM   1364 HG11 VAL A  89      -9.008 -35.315  -6.911  1.00 88.85           H  
ATOM   1365 HG12 VAL A  89      -8.928 -34.019  -8.155  1.00 88.85           H  
ATOM   1366 HG13 VAL A  89      -9.547 -33.656  -6.552  1.00 88.85           H  
ATOM   1367 HG21 VAL A  89     -11.804 -35.793  -9.479  1.00 88.85           H  
ATOM   1368 HG22 VAL A  89     -10.325 -36.590  -8.877  1.00 88.85           H  
ATOM   1369 HG23 VAL A  89     -10.234 -35.085  -9.818  1.00 88.85           H  
ATOM   1370  N   ARG A  90     -10.821 -35.289  -4.407  1.00 91.23           N  
ATOM   1371  CA  ARG A  90     -10.709 -34.637  -3.102  1.00 91.23           C  
ATOM   1372  C   ARG A  90      -9.414 -33.841  -3.043  1.00 91.23           C  
ATOM   1373  O   ARG A  90      -8.352 -34.411  -3.273  1.00 91.23           O  
ATOM   1374  CB  ARG A  90     -10.815 -35.696  -2.000  1.00 91.23           C  
ATOM   1375  CG  ARG A  90     -10.747 -35.058  -0.608  1.00 91.23           C  
ATOM   1376  CD  ARG A  90     -10.819 -36.111   0.499  1.00 91.23           C  
ATOM   1377  NE  ARG A  90     -12.146 -36.753   0.546  1.00 91.23           N  
ATOM   1378  CZ  ARG A  90     -12.517 -37.714   1.368  1.00 91.23           C  
ATOM   1379  NH1 ARG A  90     -11.697 -38.208   2.253  1.00 91.23           N1+
ATOM   1380  NH2 ARG A  90     -13.731 -38.188   1.320  1.00 91.23           N  
ATOM   1381  H   ARG A  90     -10.163 -36.018  -4.641  1.00 91.23           H  
ATOM   1382  HA  ARG A  90     -11.528 -33.929  -2.982  1.00 91.23           H  
ATOM   1383  HB2 ARG A  90     -11.766 -36.217  -2.114  1.00 91.23           H  
ATOM   1384  HB3 ARG A  90     -10.008 -36.420  -2.110  1.00 91.23           H  
ATOM   1385  HG2 ARG A  90      -9.807 -34.518  -0.495  1.00 91.23           H  
ATOM   1386  HG3 ARG A  90     -11.572 -34.353  -0.504  1.00 91.23           H  
ATOM   1387  HD2 ARG A  90     -10.615 -35.619   1.450  1.00 91.23           H  
ATOM   1388  HD3 ARG A  90     -10.044 -36.856   0.323  1.00 91.23           H  
ATOM   1389  HE  ARG A  90     -12.837 -36.386  -0.093  1.00 91.23           H  
ATOM   1390 HH11 ARG A  90     -12.004 -38.901   2.921  1.00 91.23           H  
ATOM   1391 HH12 ARG A  90     -10.776 -37.796   2.308  1.00 91.23           H  
ATOM   1392 HH21 ARG A  90     -14.391 -37.771   0.680  1.00 91.23           H  
ATOM   1393 HH22 ARG A  90     -14.040 -38.878   1.990  1.00 91.23           H  
ATOM   1394  N   LEU A  91      -9.493 -32.579  -2.654  1.00 92.09           N  
ATOM   1395  CA  LEU A  91      -8.347 -31.707  -2.440  1.00 92.09           C  
ATOM   1396  C   LEU A  91      -8.350 -31.237  -0.981  1.00 92.09           C  
ATOM   1397  O   LEU A  91      -9.214 -30.473  -0.565  1.00 92.09           O  
ATOM   1398  CB  LEU A  91      -8.431 -30.566  -3.470  1.00 92.09           C  
ATOM   1399  CG  LEU A  91      -7.326 -29.509  -3.339  1.00 92.09           C  
ATOM   1400  CD1 LEU A  91      -5.923 -30.079  -3.542  1.00 92.09           C  
ATOM   1401  CD2 LEU A  91      -7.547 -28.395  -4.357  1.00 92.09           C  
ATOM   1402  H   LEU A  91     -10.408 -32.181  -2.499  1.00 92.09           H  
ATOM   1403  HA  LEU A  91      -7.421 -32.254  -2.618  1.00 92.09           H  
ATOM   1404  HB2 LEU A  91      -8.391 -30.991  -4.473  1.00 92.09           H  
ATOM   1405  HB3 LEU A  91      -9.394 -30.068  -3.361  1.00 92.09           H  
ATOM   1406  HG  LEU A  91      -7.377 -29.082  -2.338  1.00 92.09           H  
ATOM   1407 HD11 LEU A  91      -5.201 -29.263  -3.516  1.00 92.09           H  
ATOM   1408 HD12 LEU A  91      -5.675 -30.778  -2.743  1.00 92.09           H  
ATOM   1409 HD13 LEU A  91      -5.858 -30.564  -4.516  1.00 92.09           H  
ATOM   1410 HD21 LEU A  91      -8.553 -27.988  -4.257  1.00 92.09           H  
ATOM   1411 HD22 LEU A  91      -7.428 -28.782  -5.369  1.00 92.09           H  
ATOM   1412 HD23 LEU A  91      -6.825 -27.593  -4.198  1.00 92.09           H  
ATOM   1413  N   ASN A  92      -7.406 -31.722  -0.181  1.00 94.03           N  
ATOM   1414  CA  ASN A  92      -7.173 -31.206   1.163  1.00 94.03           C  
ATOM   1415  C   ASN A  92      -6.258 -29.989   1.057  1.00 94.03           C  
ATOM   1416  O   ASN A  92      -5.159 -30.089   0.513  1.00 94.03           O  
ATOM   1417  CB  ASN A  92      -6.557 -32.285   2.057  1.00 94.03           C  
ATOM   1418  CG  ASN A  92      -7.398 -33.538   2.144  1.00 94.03           C  
ATOM   1419  ND2 ASN A  92      -6.815 -34.671   1.830  1.00 94.03           N  
ATOM   1420  OD1 ASN A  92      -8.575 -33.533   2.474  1.00 94.03           O  
ATOM   1421  H   ASN A  92      -6.684 -32.301  -0.584  1.00 94.03           H  
ATOM   1422  HA  ASN A  92      -8.119 -30.894   1.606  1.00 94.03           H  
ATOM   1423  HB2 ASN A  92      -5.573 -32.538   1.663  1.00 94.03           H  
ATOM   1424  HB3 ASN A  92      -6.425 -31.890   3.064  1.00 94.03           H  
ATOM   1425 HD21 ASN A  92      -5.874 -34.626   1.466  1.00 94.03           H  
ATOM   1426 HD22 ASN A  92      -7.379 -35.509   1.823  1.00 94.03           H  
ATOM   1427  N   ILE A  93      -6.706 -28.859   1.584  1.00 94.61           N  
ATOM   1428  CA  ILE A  93      -6.000 -27.587   1.507  1.00 94.61           C  
ATOM   1429  C   ILE A  93      -5.656 -27.138   2.918  1.00 94.61           C  
ATOM   1430  O   ILE A  93      -6.543 -27.037   3.761  1.00 94.61           O  
ATOM   1431  CB  ILE A  93      -6.812 -26.522   0.743  1.00 94.61           C  
ATOM   1432  CG1 ILE A  93      -7.223 -27.067  -0.638  1.00 94.61           C  
ATOM   1433  CG2 ILE A  93      -5.979 -25.232   0.600  1.00 94.61           C  
ATOM   1434  CD1 ILE A  93      -8.039 -26.078  -1.461  1.00 94.61           C  
ATOM   1435  H   ILE A  93      -7.595 -28.863   2.063  1.00 94.61           H  
ATOM   1436  HA  ILE A  93      -5.078 -27.735   0.945  1.00 94.61           H  
ATOM   1437  HB  ILE A  93      -7.714 -26.293   1.311  1.00 94.61           H  
ATOM   1438 HG12 ILE A  93      -6.332 -27.348  -1.199  1.00 94.61           H  
ATOM   1439 HG13 ILE A  93      -7.854 -27.945  -0.497  1.00 94.61           H  
ATOM   1440 HG21 ILE A  93      -5.660 -24.867   1.577  1.00 94.61           H  
ATOM   1441 HG22 ILE A  93      -6.576 -24.439   0.150  1.00 94.61           H  
ATOM   1442 HG23 ILE A  93      -5.100 -25.414  -0.017  1.00 94.61           H  
ATOM   1443 HD11 ILE A  93      -8.887 -25.725  -0.875  1.00 94.61           H  
ATOM   1444 HD12 ILE A  93      -7.415 -25.229  -1.738  1.00 94.61           H  
ATOM   1445 HD13 ILE A  93      -8.393 -26.564  -2.370  1.00 94.61           H  
ATOM   1446  N   ASN A  94      -4.383 -26.844   3.169  1.00 95.55           N  
ATOM   1447  CA  ASN A  94      -3.995 -26.012   4.303  1.00 95.55           C  
ATOM   1448  C   ASN A  94      -3.678 -24.622   3.770  1.00 95.55           C  
ATOM   1449  O   ASN A  94      -2.770 -24.484   2.949  1.00 95.55           O  
ATOM   1450  CB  ASN A  94      -2.789 -26.602   5.044  1.00 95.55           C  
ATOM   1451  CG  ASN A  94      -3.066 -27.953   5.667  1.00 95.55           C  
ATOM   1452  ND2 ASN A  94      -2.102 -28.838   5.683  1.00 95.55           N  
ATOM   1453  OD1 ASN A  94      -4.135 -28.241   6.171  1.00 95.55           O  
ATOM   1454  H   ASN A  94      -3.725 -26.935   2.407  1.00 95.55           H  
ATOM   1455  HA  ASN A  94      -4.819 -25.927   5.011  1.00 95.55           H  
ATOM   1456  HB2 ASN A  94      -2.506 -25.924   5.849  1.00 95.55           H  
ATOM   1457  HB3 ASN A  94      -1.944 -26.666   4.358  1.00 95.55           H  
ATOM   1458 HD21 ASN A  94      -1.346 -28.689   5.030  1.00 95.55           H  
ATOM   1459 HD22 ASN A  94      -2.355 -29.765   5.994  1.00 95.55           H  
ATOM   1460  N   VAL A  95      -4.394 -23.609   4.246  1.00 95.39           N  
ATOM   1461  CA  VAL A  95      -4.039 -22.221   3.973  1.00 95.39           C  
ATOM   1462  C   VAL A  95      -3.356 -21.628   5.194  1.00 95.39           C  
ATOM   1463  O   VAL A  95      -3.869 -21.725   6.308  1.00 95.39           O  
ATOM   1464  CB  VAL A  95      -5.216 -21.360   3.499  1.00 95.39           C  
ATOM   1465  CG1 VAL A  95      -4.584 -20.129   2.833  1.00 95.39           C  
ATOM   1466  CG2 VAL A  95      -6.113 -22.058   2.467  1.00 95.39           C  
ATOM   1467  H   VAL A  95      -5.120 -23.785   4.926  1.00 95.39           H  
ATOM   1468  HA  VAL A  95      -3.316 -22.221   3.158  1.00 95.39           H  
ATOM   1469  HB  VAL A  95      -5.832 -21.067   4.349  1.00 95.39           H  
ATOM   1470 HG11 VAL A  95      -4.057 -19.512   3.561  1.00 95.39           H  
ATOM   1471 HG12 VAL A  95      -3.858 -20.431   2.078  1.00 95.39           H  
ATOM   1472 HG13 VAL A  95      -5.337 -19.530   2.322  1.00 95.39           H  
ATOM   1473 HG21 VAL A  95      -6.593 -22.926   2.919  1.00 95.39           H  
ATOM   1474 HG22 VAL A  95      -5.522 -22.367   1.605  1.00 95.39           H  
ATOM   1475 HG23 VAL A  95      -6.897 -21.375   2.141  1.00 95.39           H  
ATOM   1476  N   ILE A  96      -2.175 -21.052   4.987  1.00 95.68           N  
ATOM   1477  CA  ILE A  96      -1.373 -20.409   6.025  1.00 95.68           C  
ATOM   1478  C   ILE A  96      -1.364 -18.905   5.754  1.00 95.68           C  
ATOM   1479  O   ILE A  96      -0.668 -18.439   4.855  1.00 95.68           O  
ATOM   1480  CB  ILE A  96       0.052 -21.008   6.105  1.00 95.68           C  
ATOM   1481  CG1 ILE A  96       0.076 -22.551   6.229  1.00 95.68           C  
ATOM   1482  CG2 ILE A  96       0.768 -20.401   7.327  1.00 95.68           C  
ATOM   1483  CD1 ILE A  96       0.111 -23.302   4.889  1.00 95.68           C  
ATOM   1484  H   ILE A  96      -1.822 -21.035   4.041  1.00 95.68           H  
ATOM   1485  HA  ILE A  96      -1.848 -20.567   6.994  1.00 95.68           H  
ATOM   1486  HB  ILE A  96       0.616 -20.727   5.216  1.00 95.68           H  
ATOM   1487 HG12 ILE A  96       0.975 -22.849   6.768  1.00 95.68           H  
ATOM   1488 HG13 ILE A  96      -0.783 -22.888   6.810  1.00 95.68           H  
ATOM   1489 HG21 ILE A  96       1.772 -20.813   7.424  1.00 95.68           H  
ATOM   1490 HG22 ILE A  96       0.205 -20.610   8.237  1.00 95.68           H  
ATOM   1491 HG23 ILE A  96       0.858 -19.320   7.213  1.00 95.68           H  
ATOM   1492 HD11 ILE A  96       0.261 -24.365   5.076  1.00 95.68           H  
ATOM   1493 HD12 ILE A  96       0.931 -22.932   4.273  1.00 95.68           H  
ATOM   1494 HD13 ILE A  96      -0.829 -23.181   4.350  1.00 95.68           H  
ATOM   1495  N   ASP A  97      -2.141 -18.154   6.525  1.00 94.51           N  
ATOM   1496  CA  ASP A  97      -2.130 -16.693   6.509  1.00 94.51           C  
ATOM   1497  C   ASP A  97      -1.099 -16.152   7.510  1.00 94.51           C  
ATOM   1498  O   ASP A  97      -0.844 -16.760   8.558  1.00 94.51           O  
ATOM   1499  CB  ASP A  97      -3.550 -16.161   6.762  1.00 94.51           C  
ATOM   1500  CG  ASP A  97      -3.698 -14.647   6.540  1.00 94.51           C  
ATOM   1501  OD1 ASP A  97      -4.660 -14.081   7.102  1.00 94.51           O  
ATOM   1502  OD2 ASP A  97      -2.859 -14.050   5.823  1.00 94.51           O1-
ATOM   1503  H   ASP A  97      -2.657 -18.601   7.269  1.00 94.51           H  
ATOM   1504  HA  ASP A  97      -1.826 -16.355   5.518  1.00 94.51           H  
ATOM   1505  HB2 ASP A  97      -4.237 -16.667   6.085  1.00 94.51           H  
ATOM   1506  HB3 ASP A  97      -3.842 -16.406   7.783  1.00 94.51           H  
ATOM   1507  N   THR A  98      -0.509 -15.002   7.189  1.00 93.84           N  
ATOM   1508  CA  THR A  98       0.554 -14.363   7.976  1.00 93.84           C  
ATOM   1509  C   THR A  98       0.153 -12.953   8.443  1.00 93.84           C  
ATOM   1510  O   THR A  98       0.753 -11.963   8.005  1.00 93.84           O  
ATOM   1511  CB  THR A  98       1.905 -14.387   7.238  1.00 93.84           C  
ATOM   1512  CG2 THR A  98       2.298 -15.784   6.757  1.00 93.84           C  
ATOM   1513  OG1 THR A  98       1.919 -13.511   6.139  1.00 93.84           O  
ATOM   1514  H   THR A  98      -0.815 -14.549   6.339  1.00 93.84           H  
ATOM   1515  HA  THR A  98       0.707 -14.956   8.877  1.00 93.84           H  
ATOM   1516  HB  THR A  98       2.672 -14.052   7.938  1.00 93.84           H  
ATOM   1517  HG1 THR A  98       1.572 -12.684   6.481  1.00 93.84           H  
ATOM   1518 HG21 THR A  98       1.686 -16.068   5.902  1.00 93.84           H  
ATOM   1519 HG22 THR A  98       3.347 -15.789   6.460  1.00 93.84           H  
ATOM   1520 HG23 THR A  98       2.138 -16.511   7.554  1.00 93.84           H  
ATOM   1521  N   PRO A  99      -0.891 -12.801   9.282  1.00 93.13           N  
ATOM   1522  CA  PRO A  99      -1.352 -11.485   9.722  1.00 93.13           C  
ATOM   1523  C   PRO A  99      -0.262 -10.713  10.483  1.00 93.13           C  
ATOM   1524  O   PRO A  99       0.494 -11.284  11.275  1.00 93.13           O  
ATOM   1525  CB  PRO A  99      -2.597 -11.741  10.575  1.00 93.13           C  
ATOM   1526  CG  PRO A  99      -2.397 -13.171  11.065  1.00 93.13           C  
ATOM   1527  CD  PRO A  99      -1.695 -13.848   9.895  1.00 93.13           C  
ATOM   1528  HA  PRO A  99      -1.642 -10.901   8.848  1.00 93.13           H  
ATOM   1529  HB2 PRO A  99      -2.686 -11.037  11.402  1.00 93.13           H  
ATOM   1530  HB3 PRO A  99      -3.482 -11.696   9.940  1.00 93.13           H  
ATOM   1531  HG2 PRO A  99      -3.352 -13.645  11.292  1.00 93.13           H  
ATOM   1532  HG3 PRO A  99      -1.743 -13.166  11.937  1.00 93.13           H  
ATOM   1533  HD2 PRO A  99      -2.438 -14.196   9.178  1.00 93.13           H  
ATOM   1534  HD3 PRO A  99      -1.094 -14.686  10.248  1.00 93.13           H  
ATOM   1535  N   GLY A 100      -0.187  -9.401  10.239  1.00 93.82           N  
ATOM   1536  CA  GLY A 100       0.799  -8.495  10.834  1.00 93.82           C  
ATOM   1537  C   GLY A 100       2.115  -8.366  10.057  1.00 93.82           C  
ATOM   1538  O   GLY A 100       2.997  -7.623  10.479  1.00 93.82           O  
ATOM   1539  H   GLY A 100      -0.823  -8.979   9.576  1.00 93.82           H  
ATOM   1540  HA2 GLY A 100       1.034  -8.826  11.846  1.00 93.82           H  
ATOM   1541  HA3 GLY A 100       0.355  -7.502  10.902  1.00 93.82           H  
ATOM   1542  N   PHE A 101       2.310  -9.092   8.951  1.00 94.86           N  
ATOM   1543  CA  PHE A 101       3.508  -8.939   8.116  1.00 94.86           C  
ATOM   1544  C   PHE A 101       3.580  -7.536   7.496  1.00 94.86           C  
ATOM   1545  O   PHE A 101       2.795  -7.219   6.612  1.00 94.86           O  
ATOM   1546  CB  PHE A 101       3.538 -10.026   7.034  1.00 94.86           C  
ATOM   1547  CG  PHE A 101       4.765  -9.942   6.148  1.00 94.86           C  
ATOM   1548  CD1 PHE A 101       4.705  -9.230   4.937  1.00 94.86           C  
ATOM   1549  CD2 PHE A 101       5.980 -10.523   6.556  1.00 94.86           C  
ATOM   1550  CE1 PHE A 101       5.840  -9.123   4.119  1.00 94.86           C  
ATOM   1551  CE2 PHE A 101       7.122 -10.410   5.740  1.00 94.86           C  
ATOM   1552  CZ  PHE A 101       7.048  -9.714   4.520  1.00 94.86           C  
ATOM   1553  H   PHE A 101       1.555  -9.668   8.606  1.00 94.86           H  
ATOM   1554  HA  PHE A 101       4.399  -9.056   8.733  1.00 94.86           H  
ATOM   1555  HB2 PHE A 101       3.515 -11.010   7.503  1.00 94.86           H  
ATOM   1556  HB3 PHE A 101       2.643  -9.942   6.416  1.00 94.86           H  
ATOM   1557  HD1 PHE A 101       3.790  -8.732   4.650  1.00 94.86           H  
ATOM   1558  HD2 PHE A 101       6.041 -11.044   7.500  1.00 94.86           H  
ATOM   1559  HE1 PHE A 101       5.798  -8.569   3.193  1.00 94.86           H  
ATOM   1560  HE2 PHE A 101       8.058 -10.848   6.053  1.00 94.86           H  
ATOM   1561  HZ  PHE A 101       7.919  -9.607   3.890  1.00 94.86           H  
ATOM   1562  N   GLY A 102       4.540  -6.715   7.932  1.00 93.08           N  
ATOM   1563  CA  GLY A 102       4.734  -5.359   7.408  1.00 93.08           C  
ATOM   1564  C   GLY A 102       3.761  -4.309   7.955  1.00 93.08           C  
ATOM   1565  O   GLY A 102       3.748  -3.187   7.460  1.00 93.08           O  
ATOM   1566  H   GLY A 102       5.100  -6.989   8.727  1.00 93.08           H  
ATOM   1567  HA2 GLY A 102       5.745  -5.028   7.642  1.00 93.08           H  
ATOM   1568  HA3 GLY A 102       4.636  -5.374   6.322  1.00 93.08           H  
ATOM   1569  N   ASP A 103       2.948  -4.653   8.958  1.00 92.11           N  
ATOM   1570  CA  ASP A 103       1.900  -3.766   9.485  1.00 92.11           C  
ATOM   1571  C   ASP A 103       2.333  -2.990  10.741  1.00 92.11           C  
ATOM   1572  O   ASP A 103       1.616  -2.100  11.197  1.00 92.11           O  
ATOM   1573  CB  ASP A 103       0.631  -4.583   9.766  1.00 92.11           C  
ATOM   1574  CG  ASP A 103       0.049  -5.266   8.524  1.00 92.11           C  
ATOM   1575  OD1 ASP A 103      -0.430  -6.417   8.665  1.00 92.11           O  
ATOM   1576  OD2 ASP A 103       0.016  -4.640   7.440  1.00 92.11           O1-
ATOM   1577  H   ASP A 103       3.007  -5.593   9.323  1.00 92.11           H  
ATOM   1578  HA  ASP A 103       1.649  -3.022   8.729  1.00 92.11           H  
ATOM   1579  HB2 ASP A 103      -0.134  -3.920  10.172  1.00 92.11           H  
ATOM   1580  HB3 ASP A 103       0.859  -5.331  10.525  1.00 92.11           H  
ATOM   1581  N   PHE A 104       3.485  -3.322  11.328  1.00 93.23           N  
ATOM   1582  CA  PHE A 104       3.978  -2.689  12.552  1.00 93.23           C  
ATOM   1583  C   PHE A 104       4.894  -1.498  12.255  1.00 93.23           C  
ATOM   1584  O   PHE A 104       5.242  -1.222  11.111  1.00 93.23           O  
ATOM   1585  CB  PHE A 104       4.643  -3.748  13.444  1.00 93.23           C  
ATOM   1586  CG  PHE A 104       3.691  -4.846  13.877  1.00 93.23           C  
ATOM   1587  CD1 PHE A 104       2.664  -4.569  14.800  1.00 93.23           C  
ATOM   1588  CD2 PHE A 104       3.804  -6.137  13.329  1.00 93.23           C  
ATOM   1589  CE1 PHE A 104       1.755  -5.574  15.171  1.00 93.23           C  
ATOM   1590  CE2 PHE A 104       2.895  -7.143  13.701  1.00 93.23           C  
ATOM   1591  CZ  PHE A 104       1.867  -6.862  14.617  1.00 93.23           C  
ATOM   1592  H   PHE A 104       4.070  -4.014  10.880  1.00 93.23           H  
ATOM   1593  HA  PHE A 104       3.125  -2.293  13.104  1.00 93.23           H  
ATOM   1594  HB2 PHE A 104       5.036  -3.274  14.344  1.00 93.23           H  
ATOM   1595  HB3 PHE A 104       5.489  -4.182  12.911  1.00 93.23           H  
ATOM   1596  HD1 PHE A 104       2.567  -3.578  15.219  1.00 93.23           H  
ATOM   1597  HD2 PHE A 104       4.574  -6.346  12.601  1.00 93.23           H  
ATOM   1598  HE1 PHE A 104       0.968  -5.349  15.876  1.00 93.23           H  
ATOM   1599  HE2 PHE A 104       2.971  -8.124  13.257  1.00 93.23           H  
ATOM   1600  HZ  PHE A 104       1.158  -7.633  14.881  1.00 93.23           H  
ATOM   1601  N   ILE A 105       5.294  -0.776  13.303  1.00 92.96           N  
ATOM   1602  CA  ILE A 105       6.288   0.301  13.189  1.00 92.96           C  
ATOM   1603  C   ILE A 105       7.670  -0.295  12.892  1.00 92.96           C  
ATOM   1604  O   ILE A 105       8.346   0.154  11.971  1.00 92.96           O  
ATOM   1605  CB  ILE A 105       6.278   1.169  14.466  1.00 92.96           C  
ATOM   1606  CG1 ILE A 105       4.911   1.879  14.593  1.00 92.96           C  
ATOM   1607  CG2 ILE A 105       7.406   2.203  14.451  1.00 92.96           C  
ATOM   1608  CD1 ILE A 105       4.739   2.766  15.833  1.00 92.96           C  
ATOM   1609  H   ILE A 105       4.977  -1.052  14.222  1.00 92.96           H  
ATOM   1610  HA  ILE A 105       6.031   0.934  12.340  1.00 92.96           H  
ATOM   1611  HB  ILE A 105       6.423   0.522  15.332  1.00 92.96           H  
ATOM   1612 HG12 ILE A 105       4.733   2.484  13.704  1.00 92.96           H  
ATOM   1613 HG13 ILE A 105       4.140   1.111  14.643  1.00 92.96           H  
ATOM   1614 HG21 ILE A 105       8.379   1.728  14.326  1.00 92.96           H  
ATOM   1615 HG22 ILE A 105       7.434   2.750  15.393  1.00 92.96           H  
ATOM   1616 HG23 ILE A 105       7.236   2.896  13.627  1.00 92.96           H  
ATOM   1617 HD11 ILE A 105       3.701   3.093  15.896  1.00 92.96           H  
ATOM   1618 HD12 ILE A 105       5.373   3.650  15.760  1.00 92.96           H  
ATOM   1619 HD13 ILE A 105       4.991   2.202  16.731  1.00 92.96           H  
ATOM   1620  N   ASP A 106       8.055  -1.333  13.639  1.00 94.50           N  
ATOM   1621  CA  ASP A 106       9.282  -2.097  13.419  1.00 94.50           C  
ATOM   1622  C   ASP A 106       8.953  -3.472  12.823  1.00 94.50           C  
ATOM   1623  O   ASP A 106       8.380  -4.342  13.479  1.00 94.50           O  
ATOM   1624  CB  ASP A 106      10.089  -2.195  14.723  1.00 94.50           C  
ATOM   1625  CG  ASP A 106      11.411  -2.959  14.553  1.00 94.50           C  
ATOM   1626  OD1 ASP A 106      12.049  -3.273  15.579  1.00 94.50           O  
ATOM   1627  OD2 ASP A 106      11.790  -3.292  13.403  1.00 94.50           O1-
ATOM   1628  H   ASP A 106       7.426  -1.687  14.345  1.00 94.50           H  
ATOM   1629  HA  ASP A 106       9.914  -1.572  12.702  1.00 94.50           H  
ATOM   1630  HB2 ASP A 106       9.485  -2.695  15.480  1.00 94.50           H  
ATOM   1631  HB3 ASP A 106      10.310  -1.189  15.078  1.00 94.50           H  
ATOM   1632  N   ASN A 107       9.332  -3.665  11.563  1.00 94.24           N  
ATOM   1633  CA  ASN A 107       9.193  -4.902  10.801  1.00 94.24           C  
ATOM   1634  C   ASN A 107      10.550  -5.578  10.533  1.00 94.24           C  
ATOM   1635  O   ASN A 107      10.619  -6.501   9.720  1.00 94.24           O  
ATOM   1636  CB  ASN A 107       8.415  -4.620   9.506  1.00 94.24           C  
ATOM   1637  CG  ASN A 107       7.019  -4.105   9.785  1.00 94.24           C  
ATOM   1638  ND2 ASN A 107       6.784  -2.851   9.496  1.00 94.24           N  
ATOM   1639  OD1 ASN A 107       6.146  -4.832  10.241  1.00 94.24           O  
ATOM   1640  H   ASN A 107       9.802  -2.898  11.104  1.00 94.24           H  
ATOM   1641  HA  ASN A 107       8.608  -5.607  11.391  1.00 94.24           H  
ATOM   1642  HB2 ASN A 107       8.963  -3.896   8.903  1.00 94.24           H  
ATOM   1643  HB3 ASN A 107       8.316  -5.535   8.921  1.00 94.24           H  
ATOM   1644 HD21 ASN A 107       7.523  -2.261   9.139  1.00 94.24           H  
ATOM   1645 HD22 ASN A 107       5.918  -2.430   9.799  1.00 94.24           H  
ATOM   1646  N   SER A 108      11.624  -5.183  11.230  1.00 93.65           N  
ATOM   1647  CA  SER A 108      12.987  -5.727  11.059  1.00 93.65           C  
ATOM   1648  C   SER A 108      13.094  -7.248  11.225  1.00 93.65           C  
ATOM   1649  O   SER A 108      14.055  -7.860  10.762  1.00 93.65           O  
ATOM   1650  CB  SER A 108      13.939  -5.063  12.061  1.00 93.65           C  
ATOM   1651  OG  SER A 108      13.523  -5.315  13.391  1.00 93.65           O  
ATOM   1652  H   SER A 108      11.510  -4.435  11.899  1.00 93.65           H  
ATOM   1653  HA  SER A 108      13.331  -5.489  10.052  1.00 93.65           H  
ATOM   1654  HB2 SER A 108      14.945  -5.458  11.916  1.00 93.65           H  
ATOM   1655  HB3 SER A 108      13.960  -3.987  11.887  1.00 93.65           H  
ATOM   1656  HG  SER A 108      12.955  -4.581  13.634  1.00 93.65           H  
ATOM   1657  N   LYS A 109      12.102  -7.874  11.868  1.00 93.49           N  
ATOM   1658  CA  LYS A 109      12.018  -9.326  12.093  1.00 93.49           C  
ATOM   1659  C   LYS A 109      10.768  -9.970  11.493  1.00 93.49           C  
ATOM   1660  O   LYS A 109      10.470 -11.121  11.802  1.00 93.49           O  
ATOM   1661  CB  LYS A 109      12.164  -9.617  13.593  1.00 93.49           C  
ATOM   1662  CG  LYS A 109      13.542  -9.178  14.096  1.00 93.49           C  
ATOM   1663  CD  LYS A 109      13.700  -9.490  15.580  1.00 93.49           C  
ATOM   1664  CE  LYS A 109      15.082  -8.994  15.994  1.00 93.49           C  
ATOM   1665  NZ  LYS A 109      15.274  -9.110  17.453  1.00 93.49           N1+
ATOM   1666  H   LYS A 109      11.397  -7.272  12.270  1.00 93.49           H  
ATOM   1667  HA  LYS A 109      12.855  -9.804  11.583  1.00 93.49           H  
ATOM   1668  HB2 LYS A 109      11.383  -9.094  14.144  1.00 93.49           H  
ATOM   1669  HB3 LYS A 109      12.058 -10.688  13.768  1.00 93.49           H  
ATOM   1670  HG2 LYS A 109      13.665  -8.104  13.955  1.00 93.49           H  
ATOM   1671  HG3 LYS A 109      14.315  -9.699  13.531  1.00 93.49           H  
ATOM   1672  HD2 LYS A 109      12.925  -8.966  16.139  1.00 93.49           H  
ATOM   1673  HD3 LYS A 109      13.618 -10.565  15.738  1.00 93.49           H  
ATOM   1674  HE2 LYS A 109      15.828  -9.577  15.453  1.00 93.49           H  
ATOM   1675  HE3 LYS A 109      15.181  -7.955  15.680  1.00 93.49           H  
ATOM   1676  HZ1 LYS A 109      16.199  -8.786  17.696  1.00 93.49           H  
ATOM   1677  HZ2 LYS A 109      15.157 -10.074  17.731  1.00 93.49           H  
ATOM   1678  HZ3 LYS A 109      14.593  -8.528  17.920  1.00 93.49           H  
ATOM   1679  N   ALA A 110      10.033  -9.270  10.629  1.00 94.44           N  
ATOM   1680  CA  ALA A 110       8.732  -9.729  10.134  1.00 94.44           C  
ATOM   1681  C   ALA A 110       8.793 -11.068   9.364  1.00 94.44           C  
ATOM   1682  O   ALA A 110       7.870 -11.874   9.445  1.00 94.44           O  
ATOM   1683  CB  ALA A 110       8.126  -8.607   9.286  1.00 94.44           C  
ATOM   1684  H   ALA A 110      10.347  -8.348  10.360  1.00 94.44           H  
ATOM   1685  HA  ALA A 110       8.073  -9.891  10.987  1.00 94.44           H  
ATOM   1686  HB1 ALA A 110       7.170  -8.930   8.874  1.00 94.44           H  
ATOM   1687  HB2 ALA A 110       8.803  -8.350   8.472  1.00 94.44           H  
ATOM   1688  HB3 ALA A 110       7.959  -7.726   9.906  1.00 94.44           H  
ATOM   1689  N   TRP A 111       9.895 -11.374   8.667  1.00 95.06           N  
ATOM   1690  CA  TRP A 111      10.064 -12.657   7.962  1.00 95.06           C  
ATOM   1691  C   TRP A 111      10.495 -13.820   8.870  1.00 95.06           C  
ATOM   1692  O   TRP A 111      10.379 -14.981   8.470  1.00 95.06           O  
ATOM   1693  CB  TRP A 111      11.079 -12.487   6.826  1.00 95.06           C  
ATOM   1694  CG  TRP A 111      12.429 -12.031   7.285  1.00 95.06           C  
ATOM   1695  CD1 TRP A 111      13.363 -12.791   7.902  1.00 95.06           C  
ATOM   1696  CD2 TRP A 111      12.944 -10.669   7.309  1.00 95.06           C  
ATOM   1697  CE2 TRP A 111      14.224 -10.681   7.936  1.00 95.06           C  
ATOM   1698  CE3 TRP A 111      12.424  -9.419   6.919  1.00 95.06           C  
ATOM   1699  NE1 TRP A 111      14.414 -11.993   8.311  1.00 95.06           N  
ATOM   1700  CZ2 TRP A 111      14.973  -9.516   8.136  1.00 95.06           C  
ATOM   1701  CZ3 TRP A 111      13.157  -8.240   7.138  1.00 95.06           C  
ATOM   1702  CH2 TRP A 111      14.431  -8.286   7.729  1.00 95.06           C  
ATOM   1703  H   TRP A 111      10.632 -10.685   8.606  1.00 95.06           H  
ATOM   1704  HA  TRP A 111       9.109 -12.939   7.518  1.00 95.06           H  
ATOM   1705  HB2 TRP A 111      11.186 -13.432   6.293  1.00 95.06           H  
ATOM   1706  HB3 TRP A 111      10.689 -11.757   6.116  1.00 95.06           H  
ATOM   1707  HD1 TRP A 111      13.243 -13.841   8.125  1.00 95.06           H  
ATOM   1708  HE1 TRP A 111      15.109 -12.278   8.986  1.00 95.06           H  
ATOM   1709  HE3 TRP A 111      11.453  -9.363   6.449  1.00 95.06           H  
ATOM   1710  HZ2 TRP A 111      15.921  -9.541   8.653  1.00 95.06           H  
ATOM   1711  HZ3 TRP A 111      12.738  -7.289   6.842  1.00 95.06           H  
ATOM   1712  HH2 TRP A 111      14.975  -7.370   7.907  1.00 95.06           H  
ATOM   1713  N   GLU A 112      11.031 -13.559  10.068  1.00 95.15           N  
ATOM   1714  CA  GLU A 112      11.602 -14.611  10.920  1.00 95.15           C  
ATOM   1715  C   GLU A 112      10.567 -15.671  11.336  1.00 95.15           C  
ATOM   1716  O   GLU A 112      10.876 -16.863  11.201  1.00 95.15           O  
ATOM   1717  CB  GLU A 112      12.320 -14.052  12.161  1.00 95.15           C  
ATOM   1718  CG  GLU A 112      13.520 -13.151  11.851  1.00 95.15           C  
ATOM   1719  CD  GLU A 112      14.291 -12.761  13.127  1.00 95.15           C  
ATOM   1720  OE1 GLU A 112      15.483 -12.417  12.982  1.00 95.15           O  
ATOM   1721  OE2 GLU A 112      13.727 -12.855  14.243  1.00 95.15           O1-
ATOM   1722  H   GLU A 112      11.024 -12.610  10.413  1.00 95.15           H  
ATOM   1723  HA  GLU A 112      12.353 -15.139  10.332  1.00 95.15           H  
ATOM   1724  HB2 GLU A 112      11.624 -13.497  12.789  1.00 95.15           H  
ATOM   1725  HB3 GLU A 112      12.680 -14.904  12.738  1.00 95.15           H  
ATOM   1726  HG2 GLU A 112      14.185 -13.685  11.172  1.00 95.15           H  
ATOM   1727  HG3 GLU A 112      13.173 -12.250  11.345  1.00 95.15           H  
ATOM   1728  N   PRO A 113       9.335 -15.307  11.764  1.00 95.83           N  
ATOM   1729  CA  PRO A 113       8.290 -16.283  12.071  1.00 95.83           C  
ATOM   1730  C   PRO A 113       7.920 -17.160  10.869  1.00 95.83           C  
ATOM   1731  O   PRO A 113       7.731 -18.366  11.029  1.00 95.83           O  
ATOM   1732  CB  PRO A 113       7.087 -15.464  12.559  1.00 95.83           C  
ATOM   1733  CG  PRO A 113       7.711 -14.175  13.083  1.00 95.83           C  
ATOM   1734  CD  PRO A 113       8.857 -13.968  12.104  1.00 95.83           C  
ATOM   1735  HA  PRO A 113       8.638 -16.923  12.882  1.00 95.83           H  
ATOM   1736  HB2 PRO A 113       6.529 -15.986  13.337  1.00 95.83           H  
ATOM   1737  HB3 PRO A 113       6.429 -15.218  11.726  1.00 95.83           H  
ATOM   1738  HG2 PRO A 113       8.104 -14.330  14.088  1.00 95.83           H  
ATOM   1739  HG3 PRO A 113       7.008 -13.341  13.065  1.00 95.83           H  
ATOM   1740  HD2 PRO A 113       9.616 -13.347  12.579  1.00 95.83           H  
ATOM   1741  HD3 PRO A 113       8.481 -13.479  11.205  1.00 95.83           H  
ATOM   1742  N   ILE A 114       7.890 -16.581   9.663  1.00 96.73           N  
ATOM   1743  CA  ILE A 114       7.553 -17.279   8.414  1.00 96.73           C  
ATOM   1744  C   ILE A 114       8.633 -18.314   8.078  1.00 96.73           C  
ATOM   1745  O   ILE A 114       8.350 -19.499   7.888  1.00 96.73           O  
ATOM   1746  CB  ILE A 114       7.370 -16.265   7.255  1.00 96.73           C  
ATOM   1747  CG1 ILE A 114       6.310 -15.193   7.597  1.00 96.73           C  
ATOM   1748  CG2 ILE A 114       6.959 -17.021   5.983  1.00 96.73           C  
ATOM   1749  CD1 ILE A 114       6.161 -14.089   6.546  1.00 96.73           C  
ATOM   1750  H   ILE A 114       8.096 -15.593   9.610  1.00 96.73           H  
ATOM   1751  HA  ILE A 114       6.613 -17.812   8.553  1.00 96.73           H  
ATOM   1752  HB  ILE A 114       8.319 -15.763   7.065  1.00 96.73           H  
ATOM   1753 HG12 ILE A 114       6.562 -14.702   8.537  1.00 96.73           H  
ATOM   1754 HG13 ILE A 114       5.344 -15.685   7.713  1.00 96.73           H  
ATOM   1755 HG21 ILE A 114       5.981 -17.475   6.144  1.00 96.73           H  
ATOM   1756 HG22 ILE A 114       7.677 -17.800   5.726  1.00 96.73           H  
ATOM   1757 HG23 ILE A 114       6.896 -16.345   5.131  1.00 96.73           H  
ATOM   1758 HD11 ILE A 114       5.441 -13.351   6.901  1.00 96.73           H  
ATOM   1759 HD12 ILE A 114       5.784 -14.500   5.609  1.00 96.73           H  
ATOM   1760 HD13 ILE A 114       7.120 -13.600   6.374  1.00 96.73           H  
ATOM   1761  N   VAL A 115       9.901 -17.890   8.076  1.00 96.31           N  
ATOM   1762  CA  VAL A 115      11.052 -18.767   7.805  1.00 96.31           C  
ATOM   1763  C   VAL A 115      11.138 -19.893   8.837  1.00 96.31           C  
ATOM   1764  O   VAL A 115      11.422 -21.044   8.487  1.00 96.31           O  
ATOM   1765  CB  VAL A 115      12.355 -17.944   7.794  1.00 96.31           C  
ATOM   1766  CG1 VAL A 115      13.615 -18.823   7.729  1.00 96.31           C  
ATOM   1767  CG2 VAL A 115      12.394 -16.995   6.590  1.00 96.31           C  
ATOM   1768  H   VAL A 115      10.064 -16.907   8.244  1.00 96.31           H  
ATOM   1769  HA  VAL A 115      10.918 -19.229   6.827  1.00 96.31           H  
ATOM   1770  HB  VAL A 115      12.408 -17.348   8.705  1.00 96.31           H  
ATOM   1771 HG11 VAL A 115      13.722 -19.386   8.656  1.00 96.31           H  
ATOM   1772 HG12 VAL A 115      14.492 -18.188   7.604  1.00 96.31           H  
ATOM   1773 HG13 VAL A 115      13.538 -19.508   6.884  1.00 96.31           H  
ATOM   1774 HG21 VAL A 115      12.425 -17.563   5.659  1.00 96.31           H  
ATOM   1775 HG22 VAL A 115      11.509 -16.359   6.574  1.00 96.31           H  
ATOM   1776 HG23 VAL A 115      13.269 -16.349   6.653  1.00 96.31           H  
ATOM   1777  N   LYS A 116      10.896 -19.578  10.115  1.00 96.65           N  
ATOM   1778  CA  LYS A 116      10.864 -20.563  11.198  1.00 96.65           C  
ATOM   1779  C   LYS A 116       9.758 -21.590  10.969  1.00 96.65           C  
ATOM   1780  O   LYS A 116      10.047 -22.784  11.026  1.00 96.65           O  
ATOM   1781  CB  LYS A 116      10.717 -19.827  12.535  1.00 96.65           C  
ATOM   1782  CG  LYS A 116      10.667 -20.795  13.722  1.00 96.65           C  
ATOM   1783  CD  LYS A 116      10.582 -20.015  15.035  1.00 96.65           C  
ATOM   1784  CE  LYS A 116      10.323 -21.000  16.173  1.00 96.65           C  
ATOM   1785  NZ  LYS A 116      10.165 -20.311  17.470  1.00 96.65           N1+
ATOM   1786  H   LYS A 116      10.680 -18.616  10.334  1.00 96.65           H  
ATOM   1787  HA  LYS A 116      11.804 -21.115  11.204  1.00 96.65           H  
ATOM   1788  HB2 LYS A 116      11.563 -19.151  12.660  1.00 96.65           H  
ATOM   1789  HB3 LYS A 116       9.803 -19.233  12.522  1.00 96.65           H  
ATOM   1790  HG2 LYS A 116      11.557 -21.424  13.726  1.00 96.65           H  
ATOM   1791  HG3 LYS A 116       9.783 -21.425  13.631  1.00 96.65           H  
ATOM   1792  HD2 LYS A 116      11.513 -19.474  15.200  1.00 96.65           H  
ATOM   1793  HD3 LYS A 116       9.756 -19.306  14.975  1.00 96.65           H  
ATOM   1794  HE2 LYS A 116       9.408 -21.543  15.938  1.00 96.65           H  
ATOM   1795  HE3 LYS A 116      11.124 -21.739  16.206  1.00 96.65           H  
ATOM   1796  HZ1 LYS A 116       9.949 -20.993  18.184  1.00 96.65           H  
ATOM   1797  HZ2 LYS A 116      11.005 -19.805  17.711  1.00 96.65           H  
ATOM   1798  HZ3 LYS A 116       9.395 -19.661  17.407  1.00 96.65           H  
ATOM   1799  N   TYR A 117       8.546 -21.146  10.641  1.00 96.52           N  
ATOM   1800  CA  TYR A 117       7.417 -22.029  10.366  1.00 96.52           C  
ATOM   1801  C   TYR A 117       7.718 -23.012   9.226  1.00 96.52           C  
ATOM   1802  O   TYR A 117       7.562 -24.221   9.402  1.00 96.52           O  
ATOM   1803  CB  TYR A 117       6.177 -21.183  10.059  1.00 96.52           C  
ATOM   1804  CG  TYR A 117       4.962 -22.028   9.753  1.00 96.52           C  
ATOM   1805  CD1 TYR A 117       4.651 -22.360   8.421  1.00 96.52           C  
ATOM   1806  CD2 TYR A 117       4.186 -22.539  10.808  1.00 96.52           C  
ATOM   1807  CE1 TYR A 117       3.541 -23.174   8.138  1.00 96.52           C  
ATOM   1808  CE2 TYR A 117       3.081 -23.361  10.529  1.00 96.52           C  
ATOM   1809  CZ  TYR A 117       2.742 -23.661   9.190  1.00 96.52           C  
ATOM   1810  OH  TYR A 117       1.678 -24.452   8.906  1.00 96.52           O  
ATOM   1811  H   TYR A 117       8.383 -20.149  10.609  1.00 96.52           H  
ATOM   1812  HA  TYR A 117       7.212 -22.619  11.260  1.00 96.52           H  
ATOM   1813  HB2 TYR A 117       6.374 -20.527   9.211  1.00 96.52           H  
ATOM   1814  HB3 TYR A 117       5.959 -20.549  10.918  1.00 96.52           H  
ATOM   1815  HD1 TYR A 117       5.265 -21.990   7.613  1.00 96.52           H  
ATOM   1816  HD2 TYR A 117       4.444 -22.299  11.829  1.00 96.52           H  
ATOM   1817  HE1 TYR A 117       3.284 -23.423   7.118  1.00 96.52           H  
ATOM   1818  HE2 TYR A 117       2.505 -23.767  11.347  1.00 96.52           H  
ATOM   1819  HH  TYR A 117       1.122 -24.614   9.672  1.00 96.52           H  
ATOM   1820  N   ILE A 118       8.234 -22.531   8.088  1.00 96.63           N  
ATOM   1821  CA  ILE A 118       8.568 -23.382   6.929  1.00 96.63           C  
ATOM   1822  C   ILE A 118       9.602 -24.455   7.315  1.00 96.63           C  
ATOM   1823  O   ILE A 118       9.412 -25.648   7.058  1.00 96.63           O  
ATOM   1824  CB  ILE A 118       9.060 -22.508   5.751  1.00 96.63           C  
ATOM   1825  CG1 ILE A 118       7.923 -21.595   5.235  1.00 96.63           C  
ATOM   1826  CG2 ILE A 118       9.585 -23.383   4.595  1.00 96.63           C  
ATOM   1827  CD1 ILE A 118       8.426 -20.430   4.377  1.00 96.63           C  
ATOM   1828  H   ILE A 118       8.324 -21.529   7.994  1.00 96.63           H  
ATOM   1829  HA  ILE A 118       7.668 -23.906   6.609  1.00 96.63           H  
ATOM   1830  HB  ILE A 118       9.876 -21.881   6.109  1.00 96.63           H  
ATOM   1831 HG12 ILE A 118       7.215 -22.185   4.653  1.00 96.63           H  
ATOM   1832 HG13 ILE A 118       7.378 -21.161   6.074  1.00 96.63           H  
ATOM   1833 HG21 ILE A 118      10.465 -23.953   4.892  1.00 96.63           H  
ATOM   1834 HG22 ILE A 118       8.813 -24.074   4.258  1.00 96.63           H  
ATOM   1835 HG23 ILE A 118       9.879 -22.769   3.744  1.00 96.63           H  
ATOM   1836 HD11 ILE A 118       9.138 -19.833   4.947  1.00 96.63           H  
ATOM   1837 HD12 ILE A 118       8.900 -20.792   3.465  1.00 96.63           H  
ATOM   1838 HD13 ILE A 118       7.580 -19.797   4.110  1.00 96.63           H  
ATOM   1839  N   LYS A 119      10.680 -24.060   8.007  1.00 96.49           N  
ATOM   1840  CA  LYS A 119      11.719 -24.993   8.478  1.00 96.49           C  
ATOM   1841  C   LYS A 119      11.190 -25.993   9.506  1.00 96.49           C  
ATOM   1842  O   LYS A 119      11.616 -27.150   9.510  1.00 96.49           O  
ATOM   1843  CB  LYS A 119      12.894 -24.203   9.067  1.00 96.49           C  
ATOM   1844  CG  LYS A 119      13.713 -23.501   7.976  1.00 96.49           C  
ATOM   1845  CD  LYS A 119      14.844 -22.679   8.603  1.00 96.49           C  
ATOM   1846  CE  LYS A 119      15.650 -21.990   7.498  1.00 96.49           C  
ATOM   1847  NZ  LYS A 119      16.698 -21.096   8.053  1.00 96.49           N1+
ATOM   1848  H   LYS A 119      10.763 -23.076   8.218  1.00 96.49           H  
ATOM   1849  HA  LYS A 119      12.069 -25.585   7.632  1.00 96.49           H  
ATOM   1850  HB2 LYS A 119      13.548 -24.889   9.604  1.00 96.49           H  
ATOM   1851  HB3 LYS A 119      12.514 -23.467   9.776  1.00 96.49           H  
ATOM   1852  HG2 LYS A 119      13.070 -22.840   7.394  1.00 96.49           H  
ATOM   1853  HG3 LYS A 119      14.136 -24.251   7.307  1.00 96.49           H  
ATOM   1854  HD2 LYS A 119      14.405 -21.928   9.260  1.00 96.49           H  
ATOM   1855  HD3 LYS A 119      15.493 -23.334   9.185  1.00 96.49           H  
ATOM   1856  HE2 LYS A 119      14.958 -21.410   6.887  1.00 96.49           H  
ATOM   1857  HE3 LYS A 119      16.094 -22.750   6.855  1.00 96.49           H  
ATOM   1858  HZ1 LYS A 119      17.363 -21.606   8.616  1.00 96.49           H  
ATOM   1859  HZ2 LYS A 119      17.189 -20.629   7.303  1.00 96.49           H  
ATOM   1860  HZ3 LYS A 119      16.271 -20.378   8.621  1.00 96.49           H  
ATOM   1861  N   GLU A 120      10.268 -25.580  10.370  1.00 96.09           N  
ATOM   1862  CA  GLU A 120       9.602 -26.474  11.316  1.00 96.09           C  
ATOM   1863  C   GLU A 120       8.747 -27.518  10.595  1.00 96.09           C  
ATOM   1864  O   GLU A 120       8.830 -28.691  10.959  1.00 96.09           O  
ATOM   1865  CB  GLU A 120       8.764 -25.679  12.326  1.00 96.09           C  
ATOM   1866  CG  GLU A 120       9.652 -25.044  13.406  1.00 96.09           C  
ATOM   1867  CD  GLU A 120       8.878 -24.146  14.382  1.00 96.09           C  
ATOM   1868  OE1 GLU A 120       9.543 -23.610  15.300  1.00 96.09           O  
ATOM   1869  OE2 GLU A 120       7.641 -24.030  14.254  1.00 96.09           O1-
ATOM   1870  H   GLU A 120       9.981 -24.612  10.350  1.00 96.09           H  
ATOM   1871  HA  GLU A 120      10.360 -27.025  11.873  1.00 96.09           H  
ATOM   1872  HB2 GLU A 120       8.193 -24.910  11.806  1.00 96.09           H  
ATOM   1873  HB3 GLU A 120       8.066 -26.359  12.815  1.00 96.09           H  
ATOM   1874  HG2 GLU A 120      10.129 -25.847  13.967  1.00 96.09           H  
ATOM   1875  HG3 GLU A 120      10.446 -24.463  12.937  1.00 96.09           H  
ATOM   1876  N   GLN A 121       8.012 -27.152   9.538  1.00 96.04           N  
ATOM   1877  CA  GLN A 121       7.260 -28.124   8.735  1.00 96.04           C  
ATOM   1878  C   GLN A 121       8.183 -29.143   8.054  1.00 96.04           C  
ATOM   1879  O   GLN A 121       7.936 -30.350   8.129  1.00 96.04           O  
ATOM   1880  CB  GLN A 121       6.369 -27.428   7.690  1.00 96.04           C  
ATOM   1881  CG  GLN A 121       5.276 -26.521   8.275  1.00 96.04           C  
ATOM   1882  CD  GLN A 121       4.446 -27.203   9.355  1.00 96.04           C  
ATOM   1883  NE2 GLN A 121       4.143 -26.516  10.433  1.00 96.04           N  
ATOM   1884  OE1 GLN A 121       4.102 -28.376   9.288  1.00 96.04           O  
ATOM   1885  H   GLN A 121       7.965 -26.174   9.291  1.00 96.04           H  
ATOM   1886  HA  GLN A 121       6.619 -28.696   9.405  1.00 96.04           H  
ATOM   1887  HB2 GLN A 121       6.985 -26.843   7.007  1.00 96.04           H  
ATOM   1888  HB3 GLN A 121       5.873 -28.210   7.115  1.00 96.04           H  
ATOM   1889  HG2 GLN A 121       4.608 -26.199   7.476  1.00 96.04           H  
ATOM   1890  HG3 GLN A 121       5.731 -25.623   8.692  1.00 96.04           H  
ATOM   1891 HE21 GLN A 121       4.380 -25.535  10.471  1.00 96.04           H  
ATOM   1892 HE22 GLN A 121       3.521 -26.965  11.091  1.00 96.04           H  
ATOM   1893  N   HIS A 122       9.304 -28.700   7.473  1.00 96.23           N  
ATOM   1894  CA  HIS A 122      10.312 -29.623   6.938  1.00 96.23           C  
ATOM   1895  C   HIS A 122      10.911 -30.536   8.021  1.00 96.23           C  
ATOM   1896  O   HIS A 122      11.063 -31.740   7.805  1.00 96.23           O  
ATOM   1897  CB  HIS A 122      11.426 -28.845   6.236  1.00 96.23           C  
ATOM   1898  CG  HIS A 122      11.026 -28.192   4.943  1.00 96.23           C  
ATOM   1899  CD2 HIS A 122      11.544 -27.029   4.444  1.00 96.23           C  
ATOM   1900  ND1 HIS A 122      10.179 -28.701   3.980  1.00 96.23           N  
ATOM   1901  CE1 HIS A 122      10.187 -27.863   2.928  1.00 96.23           C  
ATOM   1902  NE2 HIS A 122      11.011 -26.840   3.175  1.00 96.23           N  
ATOM   1903  H   HIS A 122       9.445 -27.704   7.382  1.00 96.23           H  
ATOM   1904  HA  HIS A 122       9.834 -30.277   6.209  1.00 96.23           H  
ATOM   1905  HB2 HIS A 122      11.836 -28.095   6.911  1.00 96.23           H  
ATOM   1906  HB3 HIS A 122      12.219 -29.552   5.988  1.00 96.23           H  
ATOM   1907  HD1 HIS A 122       9.601 -29.527   4.049  1.00 96.23           H  
ATOM   1908  HD2 HIS A 122      12.270 -26.390   4.925  1.00 96.23           H  
ATOM   1909  HE1 HIS A 122       9.618 -27.976   2.018  1.00 96.23           H  
ATOM   1910  N   SER A 123      11.211 -29.999   9.207  1.00 95.62           N  
ATOM   1911  CA  SER A 123      11.731 -30.767  10.347  1.00 95.62           C  
ATOM   1912  C   SER A 123      10.731 -31.812  10.854  1.00 95.62           C  
ATOM   1913  O   SER A 123      11.103 -32.957  11.131  1.00 95.62           O  
ATOM   1914  CB  SER A 123      12.103 -29.793  11.468  1.00 95.62           C  
ATOM   1915  OG  SER A 123      12.732 -30.457  12.550  1.00 95.62           O  
ATOM   1916  H   SER A 123      11.092 -29.001   9.309  1.00 95.62           H  
ATOM   1917  HA  SER A 123      12.633 -31.294  10.036  1.00 95.62           H  
ATOM   1918  HB2 SER A 123      12.788 -29.045  11.068  1.00 95.62           H  
ATOM   1919  HB3 SER A 123      11.209 -29.284  11.826  1.00 95.62           H  
ATOM   1920  HG  SER A 123      13.267 -29.802  13.003  1.00 95.62           H  
ATOM   1921  N   GLN A 124       9.446 -31.456  10.928  1.00 94.96           N  
ATOM   1922  CA  GLN A 124       8.373 -32.379  11.294  1.00 94.96           C  
ATOM   1923  C   GLN A 124       8.231 -33.507  10.270  1.00 94.96           C  
ATOM   1924  O   GLN A 124       8.146 -34.672  10.665  1.00 94.96           O  
ATOM   1925  CB  GLN A 124       7.045 -31.624  11.425  1.00 94.96           C  
ATOM   1926  CG  GLN A 124       6.971 -30.756  12.690  1.00 94.96           C  
ATOM   1927  CD  GLN A 124       5.638 -30.023  12.789  1.00 94.96           C  
ATOM   1928  NE2 GLN A 124       5.600 -28.841  13.362  1.00 94.96           N  
ATOM   1929  OE1 GLN A 124       4.600 -30.538  12.410  1.00 94.96           O  
ATOM   1930  H   GLN A 124       9.196 -30.506  10.691  1.00 94.96           H  
ATOM   1931  HA  GLN A 124       8.611 -32.841  12.252  1.00 94.96           H  
ATOM   1932  HB2 GLN A 124       6.887 -30.998  10.547  1.00 94.96           H  
ATOM   1933  HB3 GLN A 124       6.239 -32.356  11.467  1.00 94.96           H  
ATOM   1934  HG2 GLN A 124       7.786 -30.032  12.706  1.00 94.96           H  
ATOM   1935  HG3 GLN A 124       7.074 -31.391  13.570  1.00 94.96           H  
ATOM   1936 HE21 GLN A 124       6.445 -28.330  13.574  1.00 94.96           H  
ATOM   1937 HE22 GLN A 124       4.702 -28.380  13.354  1.00 94.96           H  
ATOM   1938  N   TYR A 125       8.259 -33.185   8.975  1.00 94.38           N  
ATOM   1939  CA  TYR A 125       8.194 -34.185   7.911  1.00 94.38           C  
ATOM   1940  C   TYR A 125       9.395 -35.142   7.965  1.00 94.38           C  
ATOM   1941  O   TYR A 125       9.209 -36.357   7.985  1.00 94.38           O  
ATOM   1942  CB  TYR A 125       8.068 -33.483   6.556  1.00 94.38           C  
ATOM   1943  CG  TYR A 125       7.737 -34.441   5.431  1.00 94.38           C  
ATOM   1944  CD1 TYR A 125       8.772 -35.106   4.751  1.00 94.38           C  
ATOM   1945  CD2 TYR A 125       6.397 -34.694   5.081  1.00 94.38           C  
ATOM   1946  CE1 TYR A 125       8.485 -36.012   3.716  1.00 94.38           C  
ATOM   1947  CE2 TYR A 125       6.099 -35.615   4.057  1.00 94.38           C  
ATOM   1948  CZ  TYR A 125       7.143 -36.270   3.370  1.00 94.38           C  
ATOM   1949  OH  TYR A 125       6.862 -37.164   2.387  1.00 94.38           O  
ATOM   1950  H   TYR A 125       8.286 -32.210   8.712  1.00 94.38           H  
ATOM   1951  HA  TYR A 125       7.295 -34.786   8.056  1.00 94.38           H  
ATOM   1952  HB2 TYR A 125       7.275 -32.737   6.616  1.00 94.38           H  
ATOM   1953  HB3 TYR A 125       8.995 -32.958   6.326  1.00 94.38           H  
ATOM   1954  HD1 TYR A 125       9.801 -34.939   5.034  1.00 94.38           H  
ATOM   1955  HD2 TYR A 125       5.594 -34.163   5.571  1.00 94.38           H  
ATOM   1956  HE1 TYR A 125       9.293 -36.518   3.209  1.00 94.38           H  
ATOM   1957  HE2 TYR A 125       5.077 -35.793   3.757  1.00 94.38           H  
ATOM   1958  HH  TYR A 125       7.650 -37.379   1.884  1.00 94.38           H  
ATOM   1959  N   LEU A 126      10.616 -34.611   8.120  1.00 93.68           N  
ATOM   1960  CA  LEU A 126      11.835 -35.409   8.295  1.00 93.68           C  
ATOM   1961  C   LEU A 126      11.755 -36.351   9.499  1.00 93.68           C  
ATOM   1962  O   LEU A 126      12.129 -37.517   9.403  1.00 93.68           O  
ATOM   1963  CB  LEU A 126      13.040 -34.452   8.411  1.00 93.68           C  
ATOM   1964  CG  LEU A 126      14.396 -35.152   8.625  1.00 93.68           C  
ATOM   1965  CD1 LEU A 126      14.696 -36.138   7.499  1.00 93.68           C  
ATOM   1966  CD2 LEU A 126      15.514 -34.110   8.677  1.00 93.68           C  
ATOM   1967  H   LEU A 126      10.697 -33.604   8.110  1.00 93.68           H  
ATOM   1968  HA  LEU A 126      11.955 -36.055   7.425  1.00 93.68           H  
ATOM   1969  HB2 LEU A 126      12.871 -33.775   9.248  1.00 93.68           H  
ATOM   1970  HB3 LEU A 126      13.097 -33.848   7.506  1.00 93.68           H  
ATOM   1971  HG  LEU A 126      14.388 -35.686   9.575  1.00 93.68           H  
ATOM   1972 HD11 LEU A 126      14.035 -37.003   7.564  1.00 93.68           H  
ATOM   1973 HD12 LEU A 126      15.728 -36.484   7.556  1.00 93.68           H  
ATOM   1974 HD13 LEU A 126      14.514 -35.659   6.537  1.00 93.68           H  
ATOM   1975 HD21 LEU A 126      15.565 -33.570   7.732  1.00 93.68           H  
ATOM   1976 HD22 LEU A 126      15.323 -33.404   9.485  1.00 93.68           H  
ATOM   1977 HD23 LEU A 126      16.469 -34.603   8.860  1.00 93.68           H  
ATOM   1978  N   ARG A 127      11.235 -35.882  10.635  1.00 93.64           N  
ATOM   1979  CA  ARG A 127      11.089 -36.723  11.829  1.00 93.64           C  
ATOM   1980  C   ARG A 127      10.117 -37.879  11.598  1.00 93.64           C  
ATOM   1981  O   ARG A 127      10.417 -39.010  11.982  1.00 93.64           O  
ATOM   1982  CB  ARG A 127      10.653 -35.845  13.001  1.00 93.64           C  
ATOM   1983  CG  ARG A 127      10.736 -36.600  14.337  1.00 93.64           C  
ATOM   1984  CD  ARG A 127      10.238 -35.728  15.494  1.00 93.64           C  
ATOM   1985  NE  ARG A 127      11.000 -34.466  15.591  1.00 93.64           N  
ATOM   1986  CZ  ARG A 127      10.565 -33.312  16.062  1.00 93.64           C  
ATOM   1987  NH1 ARG A 127       9.393 -33.188  16.621  1.00 93.64           N1+
ATOM   1988  NH2 ARG A 127      11.307 -32.246  15.971  1.00 93.64           N  
ATOM   1989  H   ARG A 127      10.967 -34.909  10.670  1.00 93.64           H  
ATOM   1990  HA  ARG A 127      12.055 -37.175  12.053  1.00 93.64           H  
ATOM   1991  HB2 ARG A 127      11.312 -34.977  13.038  1.00 93.64           H  
ATOM   1992  HB3 ARG A 127       9.633 -35.495  12.839  1.00 93.64           H  
ATOM   1993  HG2 ARG A 127      11.768 -36.896  14.523  1.00 93.64           H  
ATOM   1994  HG3 ARG A 127      10.119 -37.497  14.298  1.00 93.64           H  
ATOM   1995  HD2 ARG A 127      10.339 -36.288  16.423  1.00 93.64           H  
ATOM   1996  HD3 ARG A 127       9.182 -35.519  15.327  1.00 93.64           H  
ATOM   1997  HE  ARG A 127      11.922 -34.464  15.177  1.00 93.64           H  
ATOM   1998 HH11 ARG A 127       8.806 -34.005  16.713  1.00 93.64           H  
ATOM   1999 HH12 ARG A 127       9.077 -32.292  16.964  1.00 93.64           H  
ATOM   2000 HH21 ARG A 127      12.169 -32.271  15.444  1.00 93.64           H  
ATOM   2001 HH22 ARG A 127      10.962 -31.356  16.301  1.00 93.64           H  
ATOM   2002  N   LYS A 128       8.969 -37.607  10.970  1.00 94.40           N  
ATOM   2003  CA  LYS A 128       7.984 -38.642  10.626  1.00 94.40           C  
ATOM   2004  C   LYS A 128       8.574 -39.643   9.627  1.00 94.40           C  
ATOM   2005  O   LYS A 128       8.371 -40.843   9.778  1.00 94.40           O  
ATOM   2006  CB  LYS A 128       6.706 -37.992  10.073  1.00 94.40           C  
ATOM   2007  CG  LYS A 128       5.908 -37.171  11.100  1.00 94.40           C  
ATOM   2008  CD  LYS A 128       4.716 -36.500  10.399  1.00 94.40           C  
ATOM   2009  CE  LYS A 128       3.963 -35.513  11.297  1.00 94.40           C  
ATOM   2010  NZ  LYS A 128       2.929 -34.768  10.525  1.00 94.40           N1+
ATOM   2011  H   LYS A 128       8.809 -36.657  10.666  1.00 94.40           H  
ATOM   2012  HA  LYS A 128       7.729 -39.216  11.516  1.00 94.40           H  
ATOM   2013  HB2 LYS A 128       6.052 -38.785   9.710  1.00 94.40           H  
ATOM   2014  HB3 LYS A 128       6.975 -37.351   9.234  1.00 94.40           H  
ATOM   2015  HG2 LYS A 128       6.544 -36.407  11.547  1.00 94.40           H  
ATOM   2016  HG3 LYS A 128       5.545 -37.828  11.891  1.00 94.40           H  
ATOM   2017  HD2 LYS A 128       4.023 -37.276  10.073  1.00 94.40           H  
ATOM   2018  HD3 LYS A 128       5.085 -35.961   9.526  1.00 94.40           H  
ATOM   2019  HE2 LYS A 128       3.503 -36.063  12.118  1.00 94.40           H  
ATOM   2020  HE3 LYS A 128       4.682 -34.809  11.716  1.00 94.40           H  
ATOM   2021  HZ1 LYS A 128       3.340 -34.265   9.752  1.00 94.40           H  
ATOM   2022  HZ2 LYS A 128       2.238 -35.394  10.135  1.00 94.40           H  
ATOM   2023  HZ3 LYS A 128       2.460 -34.083  11.100  1.00 94.40           H  
ATOM   2024  N   GLU A 129       9.354 -39.168   8.660  1.00 92.06           N  
ATOM   2025  CA  GLU A 129      10.044 -40.003   7.675  1.00 92.06           C  
ATOM   2026  C   GLU A 129      11.121 -40.915   8.290  1.00 92.06           C  
ATOM   2027  O   GLU A 129      11.198 -42.082   7.912  1.00 92.06           O  
ATOM   2028  CB  GLU A 129      10.592 -39.089   6.570  1.00 92.06           C  
ATOM   2029  CG  GLU A 129      11.538 -39.816   5.611  1.00 92.06           C  
ATOM   2030  CD  GLU A 129      11.495 -39.186   4.226  1.00 92.06           C  
ATOM   2031  OE1 GLU A 129      10.800 -39.791   3.371  1.00 92.06           O  
ATOM   2032  OE2 GLU A 129      12.111 -38.118   4.064  1.00 92.06           O1-
ATOM   2033  H   GLU A 129       9.435 -38.166   8.557  1.00 92.06           H  
ATOM   2034  HA  GLU A 129       9.316 -40.669   7.212  1.00 92.06           H  
ATOM   2035  HB2 GLU A 129      11.130 -38.249   7.010  1.00 92.06           H  
ATOM   2036  HB3 GLU A 129       9.741 -38.696   6.013  1.00 92.06           H  
ATOM   2037  HG2 GLU A 129      11.262 -40.868   5.538  1.00 92.06           H  
ATOM   2038  HG3 GLU A 129      12.550 -39.778   6.012  1.00 92.06           H  
ATOM   2039  N   LEU A 130      11.902 -40.428   9.263  1.00 90.33           N  
ATOM   2040  CA  LEU A 130      12.979 -41.185   9.928  1.00 90.33           C  
ATOM   2041  C   LEU A 130      12.503 -42.122  11.049  1.00 90.33           C  
ATOM   2042  O   LEU A 130      13.308 -42.831  11.657  1.00 90.33           O  
ATOM   2043  CB  LEU A 130      14.022 -40.200  10.486  1.00 90.33           C  
ATOM   2044  CG  LEU A 130      14.830 -39.435   9.426  1.00 90.33           C  
ATOM   2045  CD1 LEU A 130      15.758 -38.449  10.140  1.00 90.33           C  
ATOM   2046  CD2 LEU A 130      15.683 -40.356   8.553  1.00 90.33           C  
ATOM   2047  H   LEU A 130      11.817 -39.444   9.474  1.00 90.33           H  
ATOM   2048  HA  LEU A 130      13.454 -41.832   9.190  1.00 90.33           H  
ATOM   2049  HB2 LEU A 130      14.728 -40.749  11.108  1.00 90.33           H  
ATOM   2050  HB3 LEU A 130      13.506 -39.483  11.125  1.00 90.33           H  
ATOM   2051  HG  LEU A 130      14.155 -38.881   8.774  1.00 90.33           H  
ATOM   2052 HD11 LEU A 130      16.329 -37.882   9.404  1.00 90.33           H  
ATOM   2053 HD12 LEU A 130      16.447 -38.986  10.793  1.00 90.33           H  
ATOM   2054 HD13 LEU A 130      15.162 -37.754  10.730  1.00 90.33           H  
ATOM   2055 HD21 LEU A 130      16.300 -39.756   7.884  1.00 90.33           H  
ATOM   2056 HD22 LEU A 130      15.039 -40.984   7.938  1.00 90.33           H  
ATOM   2057 HD23 LEU A 130      16.321 -40.984   9.175  1.00 90.33           H  
ATOM   2058  N   THR A 131      11.212 -42.119  11.369  1.00 90.88           N  
ATOM   2059  CA  THR A 131      10.673 -42.969  12.431  1.00 90.88           C  
ATOM   2060  C   THR A 131      10.721 -44.438  11.998  1.00 90.88           C  
ATOM   2061  O   THR A 131      10.205 -44.793  10.943  1.00 90.88           O  
ATOM   2062  CB  THR A 131       9.257 -42.516  12.803  1.00 90.88           C  
ATOM   2063  CG2 THR A 131       8.641 -43.372  13.909  1.00 90.88           C  
ATOM   2064  OG1 THR A 131       9.313 -41.204  13.321  1.00 90.88           O  
ATOM   2065  H   THR A 131      10.580 -41.585  10.790  1.00 90.88           H  
ATOM   2066  HA  THR A 131      11.298 -42.852  13.316  1.00 90.88           H  
ATOM   2067  HB  THR A 131       8.614 -42.538  11.923  1.00 90.88           H  
ATOM   2068  HG1 THR A 131       9.741 -40.630  12.681  1.00 90.88           H  
ATOM   2069 HG21 THR A 131       7.692 -42.931  14.215  1.00 90.88           H  
ATOM   2070 HG22 THR A 131       9.309 -43.414  14.770  1.00 90.88           H  
ATOM   2071 HG23 THR A 131       8.439 -44.378  13.540  1.00 90.88           H  
ATOM   2072  N   ALA A 132      11.308 -45.316  12.824  1.00 84.43           N  
ATOM   2073  CA  ALA A 132      11.496 -46.737  12.490  1.00 84.43           C  
ATOM   2074  C   ALA A 132      10.177 -47.464  12.159  1.00 84.43           C  
ATOM   2075  O   ALA A 132      10.140 -48.340  11.298  1.00 84.43           O  
ATOM   2076  CB  ALA A 132      12.209 -47.420  13.665  1.00 84.43           C  
ATOM   2077  H   ALA A 132      11.780 -44.955  13.641  1.00 84.43           H  
ATOM   2078  HA  ALA A 132      12.132 -46.803  11.607  1.00 84.43           H  
ATOM   2079  HB1 ALA A 132      12.415 -48.459  13.408  1.00 84.43           H  
ATOM   2080  HB2 ALA A 132      11.584 -47.390  14.557  1.00 84.43           H  
ATOM   2081  HB3 ALA A 132      13.155 -46.916  13.867  1.00 84.43           H  
ATOM   2082  N   GLN A 133       9.087 -47.075  12.823  1.00 82.62           N  
ATOM   2083  CA  GLN A 133       7.723 -47.499  12.506  1.00 82.62           C  
ATOM   2084  C   GLN A 133       6.966 -46.347  11.847  1.00 82.62           C  
ATOM   2085  O   GLN A 133       6.074 -45.743  12.439  1.00 82.62           O  
ATOM   2086  CB  GLN A 133       7.024 -48.034  13.761  1.00 82.62           C  
ATOM   2087  CG  GLN A 133       7.652 -49.351  14.236  1.00 82.62           C  
ATOM   2088  CD  GLN A 133       6.908 -49.960  15.418  1.00 82.62           C  
ATOM   2089  NE2 GLN A 133       7.270 -51.154  15.831  1.00 82.62           N  
ATOM   2090  OE1 GLN A 133       5.999 -49.397  16.000  1.00 82.62           O  
ATOM   2091  H   GLN A 133       9.194 -46.336  13.503  1.00 82.62           H  
ATOM   2092  HA  GLN A 133       7.749 -48.307  11.775  1.00 82.62           H  
ATOM   2093  HB2 GLN A 133       5.977 -48.219  13.524  1.00 82.62           H  
ATOM   2094  HB3 GLN A 133       7.075 -47.291  14.557  1.00 82.62           H  
ATOM   2095  HG2 GLN A 133       8.687 -49.181  14.533  1.00 82.62           H  
ATOM   2096  HG3 GLN A 133       7.642 -50.068  13.416  1.00 82.62           H  
ATOM   2097 HE21 GLN A 133       6.755 -51.510  16.624  1.00 82.62           H  
ATOM   2098 HE22 GLN A 133       8.024 -51.654  15.382  1.00 82.62           H  
ATOM   2099  N   ARG A 134       7.373 -46.013  10.622  1.00 84.33           N  
ATOM   2100  CA  ARG A 134       6.742 -44.960   9.826  1.00 84.33           C  
ATOM   2101  C   ARG A 134       5.295 -45.336   9.508  1.00 84.33           C  
ATOM   2102  O   ARG A 134       5.000 -46.460   9.096  1.00 84.33           O  
ATOM   2103  CB  ARG A 134       7.588 -44.708   8.565  1.00 84.33           C  
ATOM   2104  CG  ARG A 134       7.105 -43.514   7.729  1.00 84.33           C  
ATOM   2105  CD  ARG A 134       7.997 -43.318   6.494  1.00 84.33           C  
ATOM   2106  NE  ARG A 134       7.438 -42.337   5.535  1.00 84.33           N  
ATOM   2107  CZ  ARG A 134       8.106 -41.710   4.574  1.00 84.33           C  
ATOM   2108  NH1 ARG A 134       9.341 -41.986   4.296  1.00 84.33           N1+
ATOM   2109  NH2 ARG A 134       7.586 -40.758   3.856  1.00 84.33           N  
ATOM   2110  H   ARG A 134       8.177 -46.489  10.238  1.00 84.33           H  
ATOM   2111  HA  ARG A 134       6.732 -44.047  10.421  1.00 84.33           H  
ATOM   2112  HB2 ARG A 134       7.576 -45.605   7.946  1.00 84.33           H  
ATOM   2113  HB3 ARG A 134       8.617 -44.514   8.865  1.00 84.33           H  
ATOM   2114  HG2 ARG A 134       7.114 -42.613   8.341  1.00 84.33           H  
ATOM   2115  HG3 ARG A 134       6.086 -43.701   7.389  1.00 84.33           H  
ATOM   2116  HD2 ARG A 134       8.982 -42.994   6.832  1.00 84.33           H  
ATOM   2117  HD3 ARG A 134       8.106 -44.275   5.985  1.00 84.33           H  
ATOM   2118  HE  ARG A 134       6.470 -42.078   5.661  1.00 84.33           H  
ATOM   2119 HH11 ARG A 134       9.849 -42.651   4.861  1.00 84.33           H  
ATOM   2120 HH12 ARG A 134       9.871 -41.331   3.740  1.00 84.33           H  
ATOM   2121 HH21 ARG A 134       6.654 -40.402   4.012  1.00 84.33           H  
ATOM   2122 HH22 ARG A 134       8.209 -40.274   3.225  1.00 84.33           H  
ATOM   2123  N   GLU A 135       4.392 -44.375   9.660  1.00 86.06           N  
ATOM   2124  CA  GLU A 135       3.019 -44.512   9.185  1.00 86.06           C  
ATOM   2125  C   GLU A 135       3.012 -44.783   7.678  1.00 86.06           C  
ATOM   2126  O   GLU A 135       3.787 -44.200   6.919  1.00 86.06           O  
ATOM   2127  CB  GLU A 135       2.211 -43.244   9.483  1.00 86.06           C  
ATOM   2128  CG  GLU A 135       2.005 -43.040  10.991  1.00 86.06           C  
ATOM   2129  CD  GLU A 135       1.236 -41.753  11.326  1.00 86.06           C  
ATOM   2130  OE1 GLU A 135       0.918 -41.581  12.522  1.00 86.06           O  
ATOM   2131  OE2 GLU A 135       0.995 -40.941  10.405  1.00 86.06           O1-
ATOM   2132  H   GLU A 135       4.680 -43.488  10.047  1.00 86.06           H  
ATOM   2133  HA  GLU A 135       2.552 -45.354   9.697  1.00 86.06           H  
ATOM   2134  HB2 GLU A 135       2.735 -42.387   9.059  1.00 86.06           H  
ATOM   2135  HB3 GLU A 135       1.236 -43.332   9.005  1.00 86.06           H  
ATOM   2136  HG2 GLU A 135       2.978 -43.000  11.481  1.00 86.06           H  
ATOM   2137  HG3 GLU A 135       1.463 -43.900  11.383  1.00 86.06           H  
ATOM   2138  N   ARG A 136       2.098 -45.641   7.212  1.00 81.47           N  
ATOM   2139  CA  ARG A 136       1.987 -45.953   5.775  1.00 81.47           C  
ATOM   2140  C   ARG A 136       1.778 -44.714   4.909  1.00 81.47           C  
ATOM   2141  O   ARG A 136       2.103 -44.731   3.728  1.00 81.47           O  
ATOM   2142  CB  ARG A 136       0.827 -46.917   5.524  1.00 81.47           C  
ATOM   2143  CG  ARG A 136       1.162 -48.343   5.960  1.00 81.47           C  
ATOM   2144  CD  ARG A 136       0.005 -49.252   5.543  1.00 81.47           C  
ATOM   2145  NE  ARG A 136       0.284 -50.659   5.867  1.00 81.47           N  
ATOM   2146  CZ  ARG A 136      -0.511 -51.681   5.612  1.00 81.47           C  
ATOM   2147  NH1 ARG A 136      -1.670 -51.527   5.030  1.00 81.47           N1+
ATOM   2148  NH2 ARG A 136      -0.153 -52.889   5.941  1.00 81.47           N  
ATOM   2149  H   ARG A 136       1.491 -46.096   7.879  1.00 81.47           H  
ATOM   2150  HA  ARG A 136       2.924 -46.390   5.431  1.00 81.47           H  
ATOM   2151  HB2 ARG A 136      -0.065 -46.565   6.042  1.00 81.47           H  
ATOM   2152  HB3 ARG A 136       0.617 -46.932   4.454  1.00 81.47           H  
ATOM   2153  HG2 ARG A 136       1.297 -48.382   7.040  1.00 81.47           H  
ATOM   2154  HG3 ARG A 136       2.078 -48.669   5.466  1.00 81.47           H  
ATOM   2155  HD2 ARG A 136      -0.898 -48.929   6.060  1.00 81.47           H  
ATOM   2156  HD3 ARG A 136      -0.146 -49.154   4.468  1.00 81.47           H  
ATOM   2157  HE  ARG A 136       1.165 -50.855   6.320  1.00 81.47           H  
ATOM   2158 HH11 ARG A 136      -1.964 -50.595   4.778  1.00 81.47           H  
ATOM   2159 HH12 ARG A 136      -2.268 -52.321   4.851  1.00 81.47           H  
ATOM   2160 HH21 ARG A 136      -0.760 -53.673   5.748  1.00 81.47           H  
ATOM   2161 HH22 ARG A 136       0.736 -53.047   6.393  1.00 81.47           H  
ATOM   2162  N   PHE A 137       1.194 -43.667   5.475  1.00 83.37           N  
ATOM   2163  CA  PHE A 137       1.072 -42.384   4.824  1.00 83.37           C  
ATOM   2164  C   PHE A 137       1.363 -41.278   5.814  1.00 83.37           C  
ATOM   2165  O   PHE A 137       0.695 -41.189   6.836  1.00 83.37           O  
ATOM   2166  CB  PHE A 137      -0.333 -42.230   4.280  1.00 83.37           C  
ATOM   2167  CG  PHE A 137      -0.519 -40.909   3.566  1.00 83.37           C  
ATOM   2168  CD1 PHE A 137      -1.385 -39.932   4.091  1.00 83.37           C  
ATOM   2169  CD2 PHE A 137       0.130 -40.687   2.332  1.00 83.37           C  
ATOM   2170  CE1 PHE A 137      -1.660 -38.771   3.347  1.00 83.37           C  
ATOM   2171  CE2 PHE A 137      -0.201 -39.559   1.562  1.00 83.37           C  
ATOM   2172  CZ  PHE A 137      -1.097 -38.602   2.069  1.00 83.37           C  
ATOM   2173  H   PHE A 137       1.011 -43.694   6.468  1.00 83.37           H  
ATOM   2174  HA  PHE A 137       1.788 -42.312   4.004  1.00 83.37           H  
ATOM   2175  HB2 PHE A 137      -0.513 -43.054   3.589  1.00 83.37           H  
ATOM   2176  HB3 PHE A 137      -1.052 -42.312   5.095  1.00 83.37           H  
ATOM   2177  HD1 PHE A 137      -1.830 -40.057   5.067  1.00 83.37           H  
ATOM   2178  HD2 PHE A 137       0.858 -41.389   1.955  1.00 83.37           H  
ATOM   2179  HE1 PHE A 137      -2.299 -38.002   3.756  1.00 83.37           H  
ATOM   2180  HE2 PHE A 137       0.286 -39.376   0.616  1.00 83.37           H  
ATOM   2181  HZ  PHE A 137      -1.303 -37.705   1.504  1.00 83.37           H  
ATOM   2182  N   ILE A 138       2.327 -40.436   5.469  1.00 88.65           N  
ATOM   2183  CA  ILE A 138       2.612 -39.221   6.213  1.00 88.65           C  
ATOM   2184  C   ILE A 138       1.743 -38.119   5.621  1.00 88.65           C  
ATOM   2185  O   ILE A 138       1.850 -37.832   4.432  1.00 88.65           O  
ATOM   2186  CB  ILE A 138       4.116 -38.889   6.134  1.00 88.65           C  
ATOM   2187  CG1 ILE A 138       4.928 -40.026   6.795  1.00 88.65           C  
ATOM   2188  CG2 ILE A 138       4.397 -37.532   6.801  1.00 88.65           C  
ATOM   2189  CD1 ILE A 138       6.426 -39.725   6.859  1.00 88.65           C  
ATOM   2190  H   ILE A 138       2.758 -40.528   4.560  1.00 88.65           H  
ATOM   2191  HA  ILE A 138       2.341 -39.356   7.260  1.00 88.65           H  
ATOM   2192  HB  ILE A 138       4.410 -38.815   5.086  1.00 88.65           H  
ATOM   2193 HG12 ILE A 138       4.566 -40.187   7.811  1.00 88.65           H  
ATOM   2194 HG13 ILE A 138       4.791 -40.951   6.234  1.00 88.65           H  
ATOM   2195 HG21 ILE A 138       4.120 -37.573   7.855  1.00 88.65           H  
ATOM   2196 HG22 ILE A 138       5.443 -37.248   6.693  1.00 88.65           H  
ATOM   2197 HG23 ILE A 138       3.830 -36.742   6.308  1.00 88.65           H  
ATOM   2198 HD11 ILE A 138       6.621 -38.874   7.512  1.00 88.65           H  
ATOM   2199 HD12 ILE A 138       6.809 -39.469   5.871  1.00 88.65           H  
ATOM   2200 HD13 ILE A 138       6.957 -40.574   7.288  1.00 88.65           H  
ATOM   2201  N   THR A 139       0.910 -37.491   6.445  1.00 88.91           N  
ATOM   2202  CA  THR A 139       0.243 -36.243   6.063  1.00 88.91           C  
ATOM   2203  C   THR A 139       1.297 -35.169   5.827  1.00 88.91           C  
ATOM   2204  O   THR A 139       2.058 -34.839   6.744  1.00 88.91           O  
ATOM   2205  CB  THR A 139      -0.732 -35.775   7.147  1.00 88.91           C  
ATOM   2206  CG2 THR A 139      -1.539 -34.550   6.721  1.00 88.91           C  
ATOM   2207  OG1 THR A 139      -1.650 -36.805   7.426  1.00 88.91           O  
ATOM   2208  H   THR A 139       0.753 -37.859   7.373  1.00 88.91           H  
ATOM   2209  HA  THR A 139      -0.315 -36.405   5.141  1.00 88.91           H  
ATOM   2210  HB  THR A 139      -0.184 -35.541   8.060  1.00 88.91           H  
ATOM   2211  HG1 THR A 139      -2.426 -36.396   7.814  1.00 88.91           H  
ATOM   2212 HG21 THR A 139      -0.876 -33.702   6.551  1.00 88.91           H  
ATOM   2213 HG22 THR A 139      -2.247 -34.276   7.503  1.00 88.91           H  
ATOM   2214 HG23 THR A 139      -2.083 -34.758   5.799  1.00 88.91           H  
ATOM   2215  N   ASP A 140       1.339 -34.642   4.606  1.00 93.13           N  
ATOM   2216  CA  ASP A 140       2.275 -33.595   4.229  1.00 93.13           C  
ATOM   2217  C   ASP A 140       1.774 -32.231   4.700  1.00 93.13           C  
ATOM   2218  O   ASP A 140       0.698 -31.776   4.317  1.00 93.13           O  
ATOM   2219  CB  ASP A 140       2.526 -33.606   2.718  1.00 93.13           C  
ATOM   2220  CG  ASP A 140       3.814 -32.859   2.375  1.00 93.13           C  
ATOM   2221  OD1 ASP A 140       4.355 -33.144   1.294  1.00 93.13           O  
ATOM   2222  OD2 ASP A 140       4.386 -32.173   3.260  1.00 93.13           O1-
ATOM   2223  H   ASP A 140       0.696 -34.961   3.896  1.00 93.13           H  
ATOM   2224  HA  ASP A 140       3.227 -33.805   4.718  1.00 93.13           H  
ATOM   2225  HB2 ASP A 140       2.631 -34.640   2.388  1.00 93.13           H  
ATOM   2226  HB3 ASP A 140       1.683 -33.161   2.190  1.00 93.13           H  
ATOM   2227  N   THR A 141       2.549 -31.586   5.560  1.00 93.32           N  
ATOM   2228  CA  THR A 141       2.262 -30.244   6.078  1.00 93.32           C  
ATOM   2229  C   THR A 141       3.303 -29.220   5.620  1.00 93.32           C  
ATOM   2230  O   THR A 141       3.271 -28.077   6.069  1.00 93.32           O  
ATOM   2231  CB  THR A 141       2.113 -30.264   7.607  1.00 93.32           C  
ATOM   2232  CG2 THR A 141       0.972 -31.177   8.066  1.00 93.32           C  
ATOM   2233  OG1 THR A 141       3.291 -30.729   8.234  1.00 93.32           O  
ATOM   2234  H   THR A 141       3.427 -32.010   5.823  1.00 93.32           H  
ATOM   2235  HA  THR A 141       1.314 -29.891   5.673  1.00 93.32           H  
ATOM   2236  HB  THR A 141       1.897 -29.255   7.957  1.00 93.32           H  
ATOM   2237  HG1 THR A 141       3.679 -29.940   8.620  1.00 93.32           H  
ATOM   2238 HG21 THR A 141       0.051 -30.886   7.561  1.00 93.32           H  
ATOM   2239 HG22 THR A 141       1.197 -32.217   7.831  1.00 93.32           H  
ATOM   2240 HG23 THR A 141       0.834 -31.065   9.142  1.00 93.32           H  
ATOM   2241  N   ARG A 142       4.241 -29.608   4.741  1.00 93.40           N  
ATOM   2242  CA  ARG A 142       5.240 -28.703   4.151  1.00 93.40           C  
ATOM   2243  C   ARG A 142       4.540 -27.701   3.238  1.00 93.40           C  
ATOM   2244  O   ARG A 142       3.594 -28.062   2.553  1.00 93.40           O  
ATOM   2245  CB  ARG A 142       6.280 -29.508   3.356  1.00 93.40           C  
ATOM   2246  CG  ARG A 142       7.066 -30.501   4.231  1.00 93.40           C  
ATOM   2247  CD  ARG A 142       7.969 -31.410   3.385  1.00 93.40           C  
ATOM   2248  NE  ARG A 142       7.193 -32.356   2.566  1.00 93.40           N  
ATOM   2249  CZ  ARG A 142       7.671 -33.193   1.660  1.00 93.40           C  
ATOM   2250  NH1 ARG A 142       8.943 -33.381   1.460  1.00 93.40           N1+
ATOM   2251  NH2 ARG A 142       6.885 -33.873   0.892  1.00 93.40           N  
ATOM   2252  H   ARG A 142       4.147 -30.520   4.316  1.00 93.40           H  
ATOM   2253  HA  ARG A 142       5.737 -28.135   4.937  1.00 93.40           H  
ATOM   2254  HB2 ARG A 142       5.764 -30.044   2.558  1.00 93.40           H  
ATOM   2255  HB3 ARG A 142       6.982 -28.818   2.888  1.00 93.40           H  
ATOM   2256  HG2 ARG A 142       7.679 -29.938   4.935  1.00 93.40           H  
ATOM   2257  HG3 ARG A 142       6.384 -31.130   4.801  1.00 93.40           H  
ATOM   2258  HD2 ARG A 142       8.579 -30.791   2.727  1.00 93.40           H  
ATOM   2259  HD3 ARG A 142       8.624 -31.974   4.049  1.00 93.40           H  
ATOM   2260  HE  ARG A 142       6.185 -32.296   2.608  1.00 93.40           H  
ATOM   2261 HH11 ARG A 142       9.240 -33.962   0.689  1.00 93.40           H  
ATOM   2262 HH12 ARG A 142       9.628 -32.904   2.029  1.00 93.40           H  
ATOM   2263 HH21 ARG A 142       5.902 -33.645   0.931  1.00 93.40           H  
ATOM   2264 HH22 ARG A 142       7.231 -34.353   0.073  1.00 93.40           H  
ATOM   2265  N   VAL A 143       4.998 -26.455   3.225  1.00 96.60           N  
ATOM   2266  CA  VAL A 143       4.419 -25.404   2.373  1.00 96.60           C  
ATOM   2267  C   VAL A 143       4.798 -25.682   0.917  1.00 96.60           C  
ATOM   2268  O   VAL A 143       5.985 -25.739   0.614  1.00 96.60           O  
ATOM   2269  CB  VAL A 143       4.899 -24.013   2.831  1.00 96.60           C  
ATOM   2270  CG1 VAL A 143       4.297 -22.898   1.973  1.00 96.60           C  
ATOM   2271  CG2 VAL A 143       4.501 -23.751   4.294  1.00 96.60           C  
ATOM   2272  H   VAL A 143       5.828 -26.230   3.755  1.00 96.60           H  
ATOM   2273  HA  VAL A 143       3.333 -25.432   2.455  1.00 96.60           H  
ATOM   2274  HB  VAL A 143       5.985 -23.962   2.760  1.00 96.60           H  
ATOM   2275 HG11 VAL A 143       3.208 -22.942   1.991  1.00 96.60           H  
ATOM   2276 HG12 VAL A 143       4.640 -22.985   0.942  1.00 96.60           H  
ATOM   2277 HG13 VAL A 143       4.624 -21.928   2.349  1.00 96.60           H  
ATOM   2278 HG21 VAL A 143       3.419 -23.824   4.402  1.00 96.60           H  
ATOM   2279 HG22 VAL A 143       4.982 -24.468   4.959  1.00 96.60           H  
ATOM   2280 HG23 VAL A 143       4.820 -22.749   4.581  1.00 96.60           H  
ATOM   2281  N   HIS A 144       3.806 -25.878   0.045  1.00 95.82           N  
ATOM   2282  CA  HIS A 144       4.006 -26.210  -1.371  1.00 95.82           C  
ATOM   2283  C   HIS A 144       4.142 -24.966  -2.258  1.00 95.82           C  
ATOM   2284  O   HIS A 144       4.836 -25.003  -3.271  1.00 95.82           O  
ATOM   2285  CB  HIS A 144       2.861 -27.104  -1.882  1.00 95.82           C  
ATOM   2286  CG  HIS A 144       2.669 -28.398  -1.128  1.00 95.82           C  
ATOM   2287  CD2 HIS A 144       3.631 -29.134  -0.493  1.00 95.82           C  
ATOM   2288  ND1 HIS A 144       1.492 -29.103  -1.017  1.00 95.82           N  
ATOM   2289  CE1 HIS A 144       1.738 -30.215  -0.306  1.00 95.82           C  
ATOM   2290  NE2 HIS A 144       3.025 -30.271   0.049  1.00 95.82           N  
ATOM   2291  H   HIS A 144       2.853 -25.758   0.358  1.00 95.82           H  
ATOM   2292  HA  HIS A 144       4.935 -26.771  -1.468  1.00 95.82           H  
ATOM   2293  HB2 HIS A 144       1.930 -26.537  -1.847  1.00 95.82           H  
ATOM   2294  HB3 HIS A 144       3.060 -27.354  -2.924  1.00 95.82           H  
ATOM   2295  HD1 HIS A 144       0.713 -29.030  -1.656  1.00 95.82           H  
ATOM   2296  HD2 HIS A 144       4.677 -28.878  -0.421  1.00 95.82           H  
ATOM   2297  HE1 HIS A 144       1.031 -31.015  -0.143  1.00 95.82           H  
ATOM   2298  N   ALA A 145       3.483 -23.869  -1.878  1.00 96.87           N  
ATOM   2299  CA  ALA A 145       3.529 -22.595  -2.587  1.00 96.87           C  
ATOM   2300  C   ALA A 145       3.376 -21.418  -1.615  1.00 96.87           C  
ATOM   2301  O   ALA A 145       2.611 -21.499  -0.650  1.00 96.87           O  
ATOM   2302  CB  ALA A 145       2.420 -22.582  -3.644  1.00 96.87           C  
ATOM   2303  H   ALA A 145       2.905 -23.914  -1.051  1.00 96.87           H  
ATOM   2304  HA  ALA A 145       4.490 -22.496  -3.093  1.00 96.87           H  
ATOM   2305  HB1 ALA A 145       1.445 -22.697  -3.169  1.00 96.87           H  
ATOM   2306  HB2 ALA A 145       2.443 -21.640  -4.192  1.00 96.87           H  
ATOM   2307  HB3 ALA A 145       2.576 -23.401  -4.346  1.00 96.87           H  
ATOM   2308  N   ILE A 146       4.076 -20.319  -1.890  1.00 97.43           N  
ATOM   2309  CA  ILE A 146       3.923 -19.029  -1.213  1.00 97.43           C  
ATOM   2310  C   ILE A 146       3.438 -18.007  -2.241  1.00 97.43           C  
ATOM   2311  O   ILE A 146       4.171 -17.704  -3.179  1.00 97.43           O  
ATOM   2312  CB  ILE A 146       5.241 -18.567  -0.547  1.00 97.43           C  
ATOM   2313  CG1 ILE A 146       5.774 -19.634   0.433  1.00 97.43           C  
ATOM   2314  CG2 ILE A 146       5.017 -17.216   0.163  1.00 97.43           C  
ATOM   2315  CD1 ILE A 146       7.033 -19.229   1.205  1.00 97.43           C  
ATOM   2316  H   ILE A 146       4.717 -20.350  -2.670  1.00 97.43           H  
ATOM   2317  HA  ILE A 146       3.172 -19.121  -0.429  1.00 97.43           H  
ATOM   2318  HB  ILE A 146       5.993 -18.421  -1.323  1.00 97.43           H  
ATOM   2319 HG12 ILE A 146       6.010 -20.540  -0.126  1.00 97.43           H  
ATOM   2320 HG13 ILE A 146       4.998 -19.879   1.159  1.00 97.43           H  
ATOM   2321 HG21 ILE A 146       5.950 -16.839   0.580  1.00 97.43           H  
ATOM   2322 HG22 ILE A 146       4.659 -16.462  -0.538  1.00 97.43           H  
ATOM   2323 HG23 ILE A 146       4.282 -17.337   0.959  1.00 97.43           H  
ATOM   2324 HD11 ILE A 146       6.804 -18.447   1.929  1.00 97.43           H  
ATOM   2325 HD12 ILE A 146       7.403 -20.101   1.745  1.00 97.43           H  
ATOM   2326 HD13 ILE A 146       7.801 -18.883   0.514  1.00 97.43           H  
ATOM   2327  N   LEU A 147       2.248 -17.438  -2.047  1.00 97.06           N  
ATOM   2328  CA  LEU A 147       1.821 -16.243  -2.777  1.00 97.06           C  
ATOM   2329  C   LEU A 147       2.336 -15.011  -2.037  1.00 97.06           C  
ATOM   2330  O   LEU A 147       1.895 -14.730  -0.919  1.00 97.06           O  
ATOM   2331  CB  LEU A 147       0.295 -16.187  -2.953  1.00 97.06           C  
ATOM   2332  CG  LEU A 147      -0.339 -17.421  -3.606  1.00 97.06           C  
ATOM   2333  CD1 LEU A 147      -1.827 -17.160  -3.857  1.00 97.06           C  
ATOM   2334  CD2 LEU A 147       0.324 -17.795  -4.928  1.00 97.06           C  
ATOM   2335  H   LEU A 147       1.717 -17.711  -1.232  1.00 97.06           H  
ATOM   2336  HA  LEU A 147       2.265 -16.250  -3.773  1.00 97.06           H  
ATOM   2337  HB2 LEU A 147       0.064 -15.312  -3.560  1.00 97.06           H  
ATOM   2338  HB3 LEU A 147      -0.161 -16.042  -1.973  1.00 97.06           H  
ATOM   2339  HG  LEU A 147      -0.243 -18.262  -2.918  1.00 97.06           H  
ATOM   2340 HD11 LEU A 147      -2.290 -18.030  -4.322  1.00 97.06           H  
ATOM   2341 HD12 LEU A 147      -2.331 -16.954  -2.913  1.00 97.06           H  
ATOM   2342 HD13 LEU A 147      -1.945 -16.305  -4.523  1.00 97.06           H  
ATOM   2343 HD21 LEU A 147      -0.192 -18.655  -5.356  1.00 97.06           H  
ATOM   2344 HD22 LEU A 147       0.293 -16.956  -5.624  1.00 97.06           H  
ATOM   2345 HD23 LEU A 147       1.358 -18.089  -4.750  1.00 97.06           H  
ATOM   2346  N   TYR A 148       3.282 -14.299  -2.646  1.00 97.25           N  
ATOM   2347  CA  TYR A 148       3.875 -13.096  -2.066  1.00 97.25           C  
ATOM   2348  C   TYR A 148       3.240 -11.849  -2.688  1.00 97.25           C  
ATOM   2349  O   TYR A 148       3.441 -11.574  -3.869  1.00 97.25           O  
ATOM   2350  CB  TYR A 148       5.400 -13.133  -2.224  1.00 97.25           C  
ATOM   2351  CG  TYR A 148       6.083 -12.080  -1.378  1.00 97.25           C  
ATOM   2352  CD1 TYR A 148       6.199 -10.760  -1.854  1.00 97.25           C  
ATOM   2353  CD2 TYR A 148       6.532 -12.406  -0.083  1.00 97.25           C  
ATOM   2354  CE1 TYR A 148       6.728  -9.761  -1.018  1.00 97.25           C  
ATOM   2355  CE2 TYR A 148       7.067 -11.405   0.750  1.00 97.25           C  
ATOM   2356  CZ  TYR A 148       7.141 -10.075   0.290  1.00 97.25           C  
ATOM   2357  OH  TYR A 148       7.552  -9.099   1.134  1.00 97.25           O  
ATOM   2358  H   TYR A 148       3.547 -14.561  -3.585  1.00 97.25           H  
ATOM   2359  HA  TYR A 148       3.670 -13.074  -0.996  1.00 97.25           H  
ATOM   2360  HB2 TYR A 148       5.670 -12.995  -3.271  1.00 97.25           H  
ATOM   2361  HB3 TYR A 148       5.762 -14.113  -1.914  1.00 97.25           H  
ATOM   2362  HD1 TYR A 148       5.846 -10.498  -2.840  1.00 97.25           H  
ATOM   2363  HD2 TYR A 148       6.431 -13.417   0.285  1.00 97.25           H  
ATOM   2364  HE1 TYR A 148       6.783  -8.735  -1.351  1.00 97.25           H  
ATOM   2365  HE2 TYR A 148       7.375 -11.626   1.761  1.00 97.25           H  
ATOM   2366  HH  TYR A 148       7.461  -8.233   0.729  1.00 97.25           H  
ATOM   2367  N   PHE A 149       2.456 -11.113  -1.903  1.00 96.82           N  
ATOM   2368  CA  PHE A 149       1.704  -9.945  -2.350  1.00 96.82           C  
ATOM   2369  C   PHE A 149       2.573  -8.690  -2.312  1.00 96.82           C  
ATOM   2370  O   PHE A 149       2.966  -8.231  -1.240  1.00 96.82           O  
ATOM   2371  CB  PHE A 149       0.440  -9.750  -1.502  1.00 96.82           C  
ATOM   2372  CG  PHE A 149      -0.698 -10.698  -1.811  1.00 96.82           C  
ATOM   2373  CD1 PHE A 149      -1.908 -10.191  -2.323  1.00 96.82           C  
ATOM   2374  CD2 PHE A 149      -0.568 -12.078  -1.555  1.00 96.82           C  
ATOM   2375  CE1 PHE A 149      -2.985 -11.056  -2.573  1.00 96.82           C  
ATOM   2376  CE2 PHE A 149      -1.641 -12.944  -1.812  1.00 96.82           C  
ATOM   2377  CZ  PHE A 149      -2.846 -12.429  -2.313  1.00 96.82           C  
ATOM   2378  H   PHE A 149       2.385 -11.367  -0.928  1.00 96.82           H  
ATOM   2379  HA  PHE A 149       1.386 -10.103  -3.381  1.00 96.82           H  
ATOM   2380  HB2 PHE A 149       0.084  -8.732  -1.661  1.00 96.82           H  
ATOM   2381  HB3 PHE A 149       0.692  -9.841  -0.445  1.00 96.82           H  
ATOM   2382  HD1 PHE A 149      -2.016  -9.135  -2.524  1.00 96.82           H  
ATOM   2383  HD2 PHE A 149       0.350 -12.476  -1.149  1.00 96.82           H  
ATOM   2384  HE1 PHE A 149      -3.914 -10.664  -2.958  1.00 96.82           H  
ATOM   2385  HE2 PHE A 149      -1.543 -14.001  -1.611  1.00 96.82           H  
ATOM   2386  HZ  PHE A 149      -3.686 -13.092  -2.459  1.00 96.82           H  
ATOM   2387  N   LEU A 150       2.800  -8.116  -3.488  1.00 95.55           N  
ATOM   2388  CA  LEU A 150       3.438  -6.826  -3.703  1.00 95.55           C  
ATOM   2389  C   LEU A 150       2.383  -5.719  -3.743  1.00 95.55           C  
ATOM   2390  O   LEU A 150       1.280  -5.910  -4.268  1.00 95.55           O  
ATOM   2391  CB  LEU A 150       4.248  -6.875  -5.012  1.00 95.55           C  
ATOM   2392  CG  LEU A 150       5.363  -7.938  -5.027  1.00 95.55           C  
ATOM   2393  CD1 LEU A 150       6.004  -7.994  -6.410  1.00 95.55           C  
ATOM   2394  CD2 LEU A 150       6.454  -7.622  -4.006  1.00 95.55           C  
ATOM   2395  H   LEU A 150       2.434  -8.579  -4.307  1.00 95.55           H  
ATOM   2396  HA  LEU A 150       4.111  -6.613  -2.873  1.00 95.55           H  
ATOM   2397  HB2 LEU A 150       3.562  -7.078  -5.834  1.00 95.55           H  
ATOM   2398  HB3 LEU A 150       4.693  -5.895  -5.188  1.00 95.55           H  
ATOM   2399  HG  LEU A 150       4.947  -8.922  -4.810  1.00 95.55           H  
ATOM   2400 HD11 LEU A 150       6.799  -8.738  -6.419  1.00 95.55           H  
ATOM   2401 HD12 LEU A 150       6.424  -7.019  -6.658  1.00 95.55           H  
ATOM   2402 HD13 LEU A 150       5.252  -8.260  -7.153  1.00 95.55           H  
ATOM   2403 HD21 LEU A 150       6.028  -7.600  -3.003  1.00 95.55           H  
ATOM   2404 HD22 LEU A 150       7.238  -8.379  -4.046  1.00 95.55           H  
ATOM   2405 HD23 LEU A 150       6.883  -6.642  -4.214  1.00 95.55           H  
ATOM   2406  N   GLN A 151       2.727  -4.554  -3.196  1.00 92.93           N  
ATOM   2407  CA  GLN A 151       1.876  -3.374  -3.293  1.00 92.93           C  
ATOM   2408  C   GLN A 151       1.909  -2.783  -4.716  1.00 92.93           C  
ATOM   2409  O   GLN A 151       2.983  -2.710  -5.310  1.00 92.93           O  
ATOM   2410  CB  GLN A 151       2.331  -2.287  -2.320  1.00 92.93           C  
ATOM   2411  CG  GLN A 151       2.343  -2.647  -0.824  1.00 92.93           C  
ATOM   2412  CD  GLN A 151       2.339  -1.361  -0.001  1.00 92.93           C  
ATOM   2413  NE2 GLN A 151       1.913  -1.358   1.232  1.00 92.93           N  
ATOM   2414  OE1 GLN A 151       2.650  -0.293  -0.490  1.00 92.93           O  
ATOM   2415  H   GLN A 151       3.665  -4.440  -2.839  1.00 92.93           H  
ATOM   2416  HA  GLN A 151       0.857  -3.665  -3.035  1.00 92.93           H  
ATOM   2417  HB2 GLN A 151       3.328  -1.948  -2.602  1.00 92.93           H  
ATOM   2418  HB3 GLN A 151       1.646  -1.452  -2.466  1.00 92.93           H  
ATOM   2419  HG2 GLN A 151       3.231  -3.232  -0.584  1.00 92.93           H  
ATOM   2420  HG3 GLN A 151       1.458  -3.232  -0.574  1.00 92.93           H  
ATOM   2421 HE21 GLN A 151       1.665  -0.438   1.566  1.00 92.93           H  
ATOM   2422 HE22 GLN A 151       1.693  -2.177   1.781  1.00 92.93           H  
ATOM   2423  N   PRO A 152       0.786  -2.278  -5.257  1.00 92.54           N  
ATOM   2424  CA  PRO A 152       0.739  -1.635  -6.571  1.00 92.54           C  
ATOM   2425  C   PRO A 152       1.186  -0.160  -6.492  1.00 92.54           C  
ATOM   2426  O   PRO A 152       0.410   0.775  -6.719  1.00 92.54           O  
ATOM   2427  CB  PRO A 152      -0.708  -1.824  -7.026  1.00 92.54           C  
ATOM   2428  CG  PRO A 152      -1.488  -1.719  -5.716  1.00 92.54           C  
ATOM   2429  CD  PRO A 152      -0.556  -2.376  -4.698  1.00 92.54           C  
ATOM   2430  HA  PRO A 152       1.396  -2.151  -7.270  1.00 92.54           H  
ATOM   2431  HB2 PRO A 152      -0.840  -2.823  -7.443  1.00 92.54           H  
ATOM   2432  HB3 PRO A 152      -1.014  -1.072  -7.753  1.00 92.54           H  
ATOM   2433  HG2 PRO A 152      -1.635  -0.670  -5.458  1.00 92.54           H  
ATOM   2434  HG3 PRO A 152      -2.448  -2.233  -5.773  1.00 92.54           H  
ATOM   2435  HD2 PRO A 152      -0.818  -3.427  -4.580  1.00 92.54           H  
ATOM   2436  HD3 PRO A 152      -0.623  -1.862  -3.739  1.00 92.54           H  
ATOM   2437  N   ASN A 153       2.439   0.077  -6.100  1.00 90.95           N  
ATOM   2438  CA  ASN A 153       2.991   1.422  -5.896  1.00 90.95           C  
ATOM   2439  C   ASN A 153       3.756   1.970  -7.119  1.00 90.95           C  
ATOM   2440  O   ASN A 153       4.019   3.173  -7.166  1.00 90.95           O  
ATOM   2441  CB  ASN A 153       3.802   1.437  -4.586  1.00 90.95           C  
ATOM   2442  CG  ASN A 153       5.063   0.597  -4.631  1.00 90.95           C  
ATOM   2443  ND2 ASN A 153       5.776   0.504  -3.536  1.00 90.95           N  
ATOM   2444  OD1 ASN A 153       5.419   0.031  -5.650  1.00 90.95           O  
ATOM   2445  H   ASN A 153       3.039  -0.715  -5.914  1.00 90.95           H  
ATOM   2446  HA  ASN A 153       2.165   2.117  -5.741  1.00 90.95           H  
ATOM   2447  HB2 ASN A 153       3.181   1.074  -3.766  1.00 90.95           H  
ATOM   2448  HB3 ASN A 153       4.096   2.459  -4.346  1.00 90.95           H  
ATOM   2449 HD21 ASN A 153       5.506   0.988  -2.692  1.00 90.95           H  
ATOM   2450 HD22 ASN A 153       6.626  -0.038  -3.593  1.00 90.95           H  
ATOM   2451  N   GLY A 154       4.067   1.126  -8.112  1.00 92.01           N  
ATOM   2452  CA  GLY A 154       4.825   1.514  -9.308  1.00 92.01           C  
ATOM   2453  C   GLY A 154       6.305   1.804  -9.030  1.00 92.01           C  
ATOM   2454  O   GLY A 154       6.929   2.563  -9.770  1.00 92.01           O  
ATOM   2455  H   GLY A 154       3.873   0.143  -7.981  1.00 92.01           H  
ATOM   2456  HA2 GLY A 154       4.379   2.407  -9.748  1.00 92.01           H  
ATOM   2457  HA3 GLY A 154       4.768   0.712 -10.044  1.00 92.01           H  
ATOM   2458  N   LYS A 155       6.855   1.285  -7.925  1.00 90.91           N  
ATOM   2459  CA  LYS A 155       8.227   1.539  -7.461  1.00 90.91           C  
ATOM   2460  C   LYS A 155       9.018   0.241  -7.310  1.00 90.91           C  
ATOM   2461  O   LYS A 155       8.483  -0.849  -7.439  1.00 90.91           O  
ATOM   2462  CB  LYS A 155       8.189   2.332  -6.138  1.00 90.91           C  
ATOM   2463  CG  LYS A 155       7.561   3.731  -6.248  1.00 90.91           C  
ATOM   2464  CD  LYS A 155       8.360   4.641  -7.188  1.00 90.91           C  
ATOM   2465  CE  LYS A 155       7.774   6.051  -7.198  1.00 90.91           C  
ATOM   2466  NZ  LYS A 155       8.544   6.919  -8.118  1.00 90.91           N1+
ATOM   2467  H   LYS A 155       6.304   0.644  -7.372  1.00 90.91           H  
ATOM   2468  HA  LYS A 155       8.768   2.108  -8.217  1.00 90.91           H  
ATOM   2469  HB2 LYS A 155       9.202   2.445  -5.753  1.00 90.91           H  
ATOM   2470  HB3 LYS A 155       7.630   1.756  -5.400  1.00 90.91           H  
ATOM   2471  HG2 LYS A 155       6.533   3.652  -6.602  1.00 90.91           H  
ATOM   2472  HG3 LYS A 155       7.544   4.177  -5.253  1.00 90.91           H  
ATOM   2473  HD2 LYS A 155       9.397   4.676  -6.852  1.00 90.91           H  
ATOM   2474  HD3 LYS A 155       8.325   4.239  -8.201  1.00 90.91           H  
ATOM   2475  HE2 LYS A 155       6.733   5.985  -7.515  1.00 90.91           H  
ATOM   2476  HE3 LYS A 155       7.805   6.445  -6.182  1.00 90.91           H  
ATOM   2477  HZ1 LYS A 155       9.508   6.961  -7.820  1.00 90.91           H  
ATOM   2478  HZ2 LYS A 155       8.166   7.855  -8.138  1.00 90.91           H  
ATOM   2479  HZ3 LYS A 155       8.519   6.530  -9.050  1.00 90.91           H  
ATOM   2480  N   GLU A 156      10.317   0.367  -7.069  1.00 93.89           N  
ATOM   2481  CA  GLU A 156      11.178  -0.776  -6.751  1.00 93.89           C  
ATOM   2482  C   GLU A 156      10.674  -1.533  -5.507  1.00 93.89           C  
ATOM   2483  O   GLU A 156       9.831  -1.040  -4.749  1.00 93.89           O  
ATOM   2484  CB  GLU A 156      12.621  -0.280  -6.559  1.00 93.89           C  
ATOM   2485  CG  GLU A 156      13.231   0.250  -7.868  1.00 93.89           C  
ATOM   2486  CD  GLU A 156      14.688   0.737  -7.731  1.00 93.89           C  
ATOM   2487  OE1 GLU A 156      15.236   1.210  -8.753  1.00 93.89           O  
ATOM   2488  OE2 GLU A 156      15.281   0.660  -6.628  1.00 93.89           O1-
ATOM   2489  H   GLU A 156      10.709   1.290  -6.954  1.00 93.89           H  
ATOM   2490  HA  GLU A 156      11.163  -1.479  -7.583  1.00 93.89           H  
ATOM   2491  HB2 GLU A 156      12.628   0.512  -5.809  1.00 93.89           H  
ATOM   2492  HB3 GLU A 156      13.236  -1.102  -6.193  1.00 93.89           H  
ATOM   2493  HG2 GLU A 156      12.623   1.078  -8.234  1.00 93.89           H  
ATOM   2494  HG3 GLU A 156      13.194  -0.547  -8.611  1.00 93.89           H  
ATOM   2495  N   LEU A 157      11.191  -2.746  -5.290  1.00 95.03           N  
ATOM   2496  CA  LEU A 157      10.812  -3.553  -4.133  1.00 95.03           C  
ATOM   2497  C   LEU A 157      11.159  -2.823  -2.832  1.00 95.03           C  
ATOM   2498  O   LEU A 157      12.263  -2.294  -2.674  1.00 95.03           O  
ATOM   2499  CB  LEU A 157      11.523  -4.915  -4.192  1.00 95.03           C  
ATOM   2500  CG  LEU A 157      11.016  -5.858  -5.294  1.00 95.03           C  
ATOM   2501  CD1 LEU A 157      11.902  -7.104  -5.322  1.00 95.03           C  
ATOM   2502  CD2 LEU A 157       9.580  -6.327  -5.041  1.00 95.03           C  
ATOM   2503  H   LEU A 157      11.984  -3.038  -5.843  1.00 95.03           H  
ATOM   2504  HA  LEU A 157       9.731  -3.697  -4.146  1.00 95.03           H  
ATOM   2505  HB2 LEU A 157      12.586  -4.732  -4.345  1.00 95.03           H  
ATOM   2506  HB3 LEU A 157      11.410  -5.415  -3.230  1.00 95.03           H  
ATOM   2507  HG  LEU A 157      11.072  -5.365  -6.264  1.00 95.03           H  
ATOM   2508 HD11 LEU A 157      12.939  -6.805  -5.473  1.00 95.03           H  
ATOM   2509 HD12 LEU A 157      11.601  -7.740  -6.155  1.00 95.03           H  
ATOM   2510 HD13 LEU A 157      11.813  -7.644  -4.380  1.00 95.03           H  
ATOM   2511 HD21 LEU A 157       9.284  -7.034  -5.816  1.00 95.03           H  
ATOM   2512 HD22 LEU A 157       8.900  -5.476  -5.079  1.00 95.03           H  
ATOM   2513 HD23 LEU A 157       9.504  -6.804  -4.064  1.00 95.03           H  
ATOM   2514  N   SER A 158      10.243  -2.845  -1.861  1.00 94.04           N  
ATOM   2515  CA  SER A 158      10.535  -2.266  -0.550  1.00 94.04           C  
ATOM   2516  C   SER A 158      11.670  -3.033   0.129  1.00 94.04           C  
ATOM   2517  O   SER A 158      11.934  -4.207  -0.164  1.00 94.04           O  
ATOM   2518  CB  SER A 158       9.294  -2.224   0.345  1.00 94.04           C  
ATOM   2519  OG  SER A 158       8.981  -3.516   0.828  1.00 94.04           O  
ATOM   2520  H   SER A 158       9.370  -3.334  -2.003  1.00 94.04           H  
ATOM   2521  HA  SER A 158      10.864  -1.239  -0.706  1.00 94.04           H  
ATOM   2522  HB2 SER A 158       9.493  -1.570   1.194  1.00 94.04           H  
ATOM   2523  HB3 SER A 158       8.448  -1.818  -0.210  1.00 94.04           H  
ATOM   2524  HG  SER A 158       8.496  -3.959   0.129  1.00 94.04           H  
ATOM   2525  N   ARG A 159      12.331  -2.412   1.113  1.00 94.09           N  
ATOM   2526  CA  ARG A 159      13.393  -3.107   1.852  1.00 94.09           C  
ATOM   2527  C   ARG A 159      12.877  -4.372   2.542  1.00 94.09           C  
ATOM   2528  O   ARG A 159      13.604  -5.364   2.615  1.00 94.09           O  
ATOM   2529  CB  ARG A 159      14.066  -2.146   2.846  1.00 94.09           C  
ATOM   2530  CG  ARG A 159      15.296  -2.767   3.529  1.00 94.09           C  
ATOM   2531  CD  ARG A 159      16.387  -3.128   2.517  1.00 94.09           C  
ATOM   2532  NE  ARG A 159      17.502  -3.851   3.145  1.00 94.09           N  
ATOM   2533  CZ  ARG A 159      18.728  -3.941   2.676  1.00 94.09           C  
ATOM   2534  NH1 ARG A 159      19.100  -3.316   1.594  1.00 94.09           N1+
ATOM   2535  NH2 ARG A 159      19.597  -4.690   3.281  1.00 94.09           N  
ATOM   2536  H   ARG A 159      12.094  -1.454   1.331  1.00 94.09           H  
ATOM   2537  HA  ARG A 159      14.107  -3.442   1.099  1.00 94.09           H  
ATOM   2538  HB2 ARG A 159      13.345  -1.857   3.610  1.00 94.09           H  
ATOM   2539  HB3 ARG A 159      14.376  -1.243   2.319  1.00 94.09           H  
ATOM   2540  HG2 ARG A 159      15.701  -2.050   4.243  1.00 94.09           H  
ATOM   2541  HG3 ARG A 159      15.001  -3.664   4.073  1.00 94.09           H  
ATOM   2542  HD2 ARG A 159      15.978  -3.782   1.746  1.00 94.09           H  
ATOM   2543  HD3 ARG A 159      16.734  -2.207   2.050  1.00 94.09           H  
ATOM   2544  HE  ARG A 159      17.291  -4.440   3.938  1.00 94.09           H  
ATOM   2545 HH11 ARG A 159      20.053  -3.375   1.265  1.00 94.09           H  
ATOM   2546 HH12 ARG A 159      18.413  -2.748   1.120  1.00 94.09           H  
ATOM   2547 HH21 ARG A 159      19.205  -5.458   3.807  1.00 94.09           H  
ATOM   2548 HH22 ARG A 159      20.561  -4.738   2.984  1.00 94.09           H  
ATOM   2549  N   LEU A 160      11.630  -4.344   3.014  1.00 94.46           N  
ATOM   2550  CA  LEU A 160      10.966  -5.508   3.592  1.00 94.46           C  
ATOM   2551  C   LEU A 160      10.795  -6.626   2.558  1.00 94.46           C  
ATOM   2552  O   LEU A 160      11.111  -7.777   2.865  1.00 94.46           O  
ATOM   2553  CB  LEU A 160       9.622  -5.062   4.193  1.00 94.46           C  
ATOM   2554  CG  LEU A 160       8.806  -6.214   4.806  1.00 94.46           C  
ATOM   2555  CD1 LEU A 160       9.549  -6.924   5.940  1.00 94.46           C  
ATOM   2556  CD2 LEU A 160       7.492  -5.677   5.366  1.00 94.46           C  
ATOM   2557  H   LEU A 160      11.079  -3.515   2.845  1.00 94.46           H  
ATOM   2558  HA  LEU A 160      11.597  -5.905   4.387  1.00 94.46           H  
ATOM   2559  HB2 LEU A 160       9.807  -4.310   4.959  1.00 94.46           H  
ATOM   2560  HB3 LEU A 160       9.023  -4.601   3.407  1.00 94.46           H  
ATOM   2561  HG  LEU A 160       8.568  -6.945   4.033  1.00 94.46           H  
ATOM   2562 HD11 LEU A 160      10.456  -7.389   5.555  1.00 94.46           H  
ATOM   2563 HD12 LEU A 160       9.802  -6.218   6.730  1.00 94.46           H  
ATOM   2564 HD13 LEU A 160       8.906  -7.711   6.335  1.00 94.46           H  
ATOM   2565 HD21 LEU A 160       6.930  -5.195   4.566  1.00 94.46           H  
ATOM   2566 HD22 LEU A 160       6.898  -6.503   5.758  1.00 94.46           H  
ATOM   2567 HD23 LEU A 160       7.687  -4.949   6.154  1.00 94.46           H  
ATOM   2568  N   ASP A 161      10.367  -6.288   1.339  1.00 95.41           N  
ATOM   2569  CA  ASP A 161      10.211  -7.258   0.253  1.00 95.41           C  
ATOM   2570  C   ASP A 161      11.540  -7.904  -0.116  1.00 95.41           C  
ATOM   2571  O   ASP A 161      11.628  -9.130  -0.185  1.00 95.41           O  
ATOM   2572  CB  ASP A 161       9.560  -6.622  -0.984  1.00 95.41           C  
ATOM   2573  CG  ASP A 161       8.174  -6.056  -0.696  1.00 95.41           C  
ATOM   2574  OD1 ASP A 161       7.927  -4.901  -1.108  1.00 95.41           O  
ATOM   2575  OD2 ASP A 161       7.393  -6.755  -0.011  1.00 95.41           O1-
ATOM   2576  H   ASP A 161      10.132  -5.324   1.151  1.00 95.41           H  
ATOM   2577  HA  ASP A 161       9.571  -8.068   0.603  1.00 95.41           H  
ATOM   2578  HB2 ASP A 161      10.205  -5.828  -1.361  1.00 95.41           H  
ATOM   2579  HB3 ASP A 161       9.467  -7.384  -1.758  1.00 95.41           H  
ATOM   2580  N   VAL A 162      12.599  -7.105  -0.263  1.00 95.83           N  
ATOM   2581  CA  VAL A 162      13.943  -7.608  -0.577  1.00 95.83           C  
ATOM   2582  C   VAL A 162      14.440  -8.576   0.503  1.00 95.83           C  
ATOM   2583  O   VAL A 162      14.912  -9.671   0.188  1.00 95.83           O  
ATOM   2584  CB  VAL A 162      14.926  -6.437  -0.779  1.00 95.83           C  
ATOM   2585  CG1 VAL A 162      16.372  -6.910  -0.992  1.00 95.83           C  
ATOM   2586  CG2 VAL A 162      14.540  -5.597  -2.002  1.00 95.83           C  
ATOM   2587  H   VAL A 162      12.442  -6.109  -0.212  1.00 95.83           H  
ATOM   2588  HA  VAL A 162      13.882  -8.166  -1.511  1.00 95.83           H  
ATOM   2589  HB  VAL A 162      14.907  -5.796   0.103  1.00 95.83           H  
ATOM   2590 HG11 VAL A 162      16.422  -7.568  -1.860  1.00 95.83           H  
ATOM   2591 HG12 VAL A 162      16.739  -7.431  -0.108  1.00 95.83           H  
ATOM   2592 HG13 VAL A 162      17.011  -6.046  -1.175  1.00 95.83           H  
ATOM   2593 HG21 VAL A 162      14.557  -6.207  -2.906  1.00 95.83           H  
ATOM   2594 HG22 VAL A 162      15.229  -4.763  -2.127  1.00 95.83           H  
ATOM   2595 HG23 VAL A 162      13.540  -5.180  -1.885  1.00 95.83           H  
ATOM   2596  N   GLU A 163      14.327  -8.218   1.786  1.00 96.41           N  
ATOM   2597  CA  GLU A 163      14.788  -9.078   2.883  1.00 96.41           C  
ATOM   2598  C   GLU A 163      13.948 -10.359   3.031  1.00 96.41           C  
ATOM   2599  O   GLU A 163      14.502 -11.436   3.299  1.00 96.41           O  
ATOM   2600  CB  GLU A 163      14.790  -8.305   4.209  1.00 96.41           C  
ATOM   2601  CG  GLU A 163      15.862  -7.207   4.321  1.00 96.41           C  
ATOM   2602  CD  GLU A 163      17.311  -7.715   4.263  1.00 96.41           C  
ATOM   2603  OE1 GLU A 163      18.181  -6.934   3.814  1.00 96.41           O  
ATOM   2604  OE2 GLU A 163      17.589  -8.875   4.668  1.00 96.41           O1-
ATOM   2605  H   GLU A 163      13.902  -7.327   2.003  1.00 96.41           H  
ATOM   2606  HA  GLU A 163      15.808  -9.397   2.667  1.00 96.41           H  
ATOM   2607  HB2 GLU A 163      13.809  -7.853   4.353  1.00 96.41           H  
ATOM   2608  HB3 GLU A 163      14.951  -9.017   5.019  1.00 96.41           H  
ATOM   2609  HG2 GLU A 163      15.718  -6.696   5.273  1.00 96.41           H  
ATOM   2610  HG3 GLU A 163      15.714  -6.473   3.529  1.00 96.41           H  
ATOM   2611  N   ALA A 164      12.629 -10.276   2.840  1.00 96.74           N  
ATOM   2612  CA  ALA A 164      11.743 -11.431   2.900  1.00 96.74           C  
ATOM   2613  C   ALA A 164      11.975 -12.378   1.711  1.00 96.74           C  
ATOM   2614  O   ALA A 164      12.265 -13.561   1.918  1.00 96.74           O  
ATOM   2615  CB  ALA A 164      10.294 -10.943   2.988  1.00 96.74           C  
ATOM   2616  H   ALA A 164      12.222  -9.377   2.626  1.00 96.74           H  
ATOM   2617  HA  ALA A 164      11.964 -11.989   3.810  1.00 96.74           H  
ATOM   2618  HB1 ALA A 164      10.037 -10.366   2.099  1.00 96.74           H  
ATOM   2619  HB2 ALA A 164       9.617 -11.793   3.069  1.00 96.74           H  
ATOM   2620  HB3 ALA A 164      10.177 -10.304   3.863  1.00 96.74           H  
ATOM   2621  N   LEU A 165      11.935 -11.868   0.476  1.00 96.82           N  
ATOM   2622  CA  LEU A 165      12.105 -12.660  -0.748  1.00 96.82           C  
ATOM   2623  C   LEU A 165      13.468 -13.354  -0.797  1.00 96.82           C  
ATOM   2624  O   LEU A 165      13.526 -14.545  -1.111  1.00 96.82           O  
ATOM   2625  CB  LEU A 165      11.903 -11.767  -1.985  1.00 96.82           C  
ATOM   2626  CG  LEU A 165      10.445 -11.328  -2.225  1.00 96.82           C  
ATOM   2627  CD1 LEU A 165      10.399 -10.291  -3.346  1.00 96.82           C  
ATOM   2628  CD2 LEU A 165       9.563 -12.511  -2.632  1.00 96.82           C  
ATOM   2629  H   LEU A 165      11.743 -10.883   0.369  1.00 96.82           H  
ATOM   2630  HA  LEU A 165      11.355 -13.452  -0.758  1.00 96.82           H  
ATOM   2631  HB2 LEU A 165      12.245 -12.306  -2.868  1.00 96.82           H  
ATOM   2632  HB3 LEU A 165      12.534 -10.884  -1.885  1.00 96.82           H  
ATOM   2633  HG  LEU A 165      10.031 -10.883  -1.320  1.00 96.82           H  
ATOM   2634 HD11 LEU A 165      10.801 -10.707  -4.270  1.00 96.82           H  
ATOM   2635 HD12 LEU A 165      10.986  -9.422  -3.052  1.00 96.82           H  
ATOM   2636 HD13 LEU A 165       9.371  -9.967  -3.508  1.00 96.82           H  
ATOM   2637 HD21 LEU A 165       9.994 -13.023  -3.492  1.00 96.82           H  
ATOM   2638 HD22 LEU A 165       8.572 -12.144  -2.901  1.00 96.82           H  
ATOM   2639 HD23 LEU A 165       9.449 -13.201  -1.796  1.00 96.82           H  
ATOM   2640  N   LYS A 166      14.545 -12.681  -0.366  1.00 96.30           N  
ATOM   2641  CA  LYS A 166      15.892 -13.272  -0.261  1.00 96.30           C  
ATOM   2642  C   LYS A 166      15.936 -14.549   0.586  1.00 96.30           C  
ATOM   2643  O   LYS A 166      16.774 -15.415   0.357  1.00 96.30           O  
ATOM   2644  CB  LYS A 166      16.838 -12.208   0.318  1.00 96.30           C  
ATOM   2645  CG  LYS A 166      18.302 -12.668   0.363  1.00 96.30           C  
ATOM   2646  CD  LYS A 166      19.198 -11.521   0.834  1.00 96.30           C  
ATOM   2647  CE  LYS A 166      20.660 -11.974   0.860  1.00 96.30           C  
ATOM   2648  NZ  LYS A 166      21.543 -10.858   1.278  1.00 96.30           N1+
ATOM   2649  H   LYS A 166      14.430 -11.697  -0.168  1.00 96.30           H  
ATOM   2650  HA  LYS A 166      16.228 -13.550  -1.260  1.00 96.30           H  
ATOM   2651  HB2 LYS A 166      16.781 -11.316  -0.305  1.00 96.30           H  
ATOM   2652  HB3 LYS A 166      16.511 -11.941   1.323  1.00 96.30           H  
ATOM   2653  HG2 LYS A 166      18.611 -12.984  -0.634  1.00 96.30           H  
ATOM   2654  HG3 LYS A 166      18.411 -13.501   1.056  1.00 96.30           H  
ATOM   2655  HD2 LYS A 166      19.086 -10.682   0.147  1.00 96.30           H  
ATOM   2656  HD3 LYS A 166      18.886 -11.206   1.829  1.00 96.30           H  
ATOM   2657  HE2 LYS A 166      20.753 -12.816   1.547  1.00 96.30           H  
ATOM   2658  HE3 LYS A 166      20.931 -12.319  -0.137  1.00 96.30           H  
ATOM   2659  HZ1 LYS A 166      21.266 -10.506   2.183  1.00 96.30           H  
ATOM   2660  HZ2 LYS A 166      22.509 -11.149   1.312  1.00 96.30           H  
ATOM   2661  HZ3 LYS A 166      21.462 -10.097   0.620  1.00 96.30           H  
ATOM   2662  N   ARG A 167      15.074 -14.663   1.602  1.00 96.50           N  
ATOM   2663  CA  ARG A 167      15.034 -15.818   2.516  1.00 96.50           C  
ATOM   2664  C   ARG A 167      14.004 -16.857   2.095  1.00 96.50           C  
ATOM   2665  O   ARG A 167      14.269 -18.046   2.251  1.00 96.50           O  
ATOM   2666  CB  ARG A 167      14.769 -15.333   3.946  1.00 96.50           C  
ATOM   2667  CG  ARG A 167      15.976 -14.581   4.517  1.00 96.50           C  
ATOM   2668  CD  ARG A 167      15.587 -13.870   5.817  1.00 96.50           C  
ATOM   2669  NE  ARG A 167      16.716 -13.123   6.414  1.00 96.50           N  
ATOM   2670  CZ  ARG A 167      17.167 -11.957   5.980  1.00 96.50           C  
ATOM   2671  NH1 ARG A 167      16.751 -11.408   4.887  1.00 96.50           N1+
ATOM   2672  NH2 ARG A 167      18.069 -11.272   6.618  1.00 96.50           N  
ATOM   2673  H   ARG A 167      14.392 -13.925   1.707  1.00 96.50           H  
ATOM   2674  HA  ARG A 167      15.992 -16.337   2.487  1.00 96.50           H  
ATOM   2675  HB2 ARG A 167      14.562 -16.193   4.584  1.00 96.50           H  
ATOM   2676  HB3 ARG A 167      13.893 -14.684   3.945  1.00 96.50           H  
ATOM   2677  HG2 ARG A 167      16.786 -15.284   4.709  1.00 96.50           H  
ATOM   2678  HG3 ARG A 167      16.321 -13.839   3.797  1.00 96.50           H  
ATOM   2679  HD2 ARG A 167      14.772 -13.179   5.605  1.00 96.50           H  
ATOM   2680  HD3 ARG A 167      15.226 -14.609   6.532  1.00 96.50           H  
ATOM   2681  HE  ARG A 167      17.096 -13.453   7.289  1.00 96.50           H  
ATOM   2682 HH11 ARG A 167      17.041 -10.458   4.702  1.00 96.50           H  
ATOM   2683 HH12 ARG A 167      15.920 -11.727   4.410  1.00 96.50           H  
ATOM   2684 HH21 ARG A 167      18.389 -11.514   7.544  1.00 96.50           H  
ATOM   2685 HH22 ARG A 167      18.240 -10.346   6.251  1.00 96.50           H  
ATOM   2686  N   LEU A 168      12.845 -16.419   1.605  1.00 96.76           N  
ATOM   2687  CA  LEU A 168      11.736 -17.304   1.247  1.00 96.76           C  
ATOM   2688  C   LEU A 168      12.009 -18.082  -0.049  1.00 96.76           C  
ATOM   2689  O   LEU A 168      11.722 -19.276  -0.096  1.00 96.76           O  
ATOM   2690  CB  LEU A 168      10.430 -16.489   1.172  1.00 96.76           C  
ATOM   2691  CG  LEU A 168       9.963 -15.874   2.508  1.00 96.76           C  
ATOM   2692  CD1 LEU A 168       8.687 -15.062   2.288  1.00 96.76           C  
ATOM   2693  CD2 LEU A 168       9.691 -16.921   3.589  1.00 96.76           C  
ATOM   2694  H   LEU A 168      12.706 -15.422   1.525  1.00 96.76           H  
ATOM   2695  HA  LEU A 168      11.624 -18.061   2.023  1.00 96.76           H  
ATOM   2696  HB2 LEU A 168       9.640 -17.145   0.804  1.00 96.76           H  
ATOM   2697  HB3 LEU A 168      10.559 -15.690   0.442  1.00 96.76           H  
ATOM   2698  HG  LEU A 168      10.731 -15.205   2.898  1.00 96.76           H  
ATOM   2699 HD11 LEU A 168       7.885 -15.707   1.927  1.00 96.76           H  
ATOM   2700 HD12 LEU A 168       8.377 -14.591   3.221  1.00 96.76           H  
ATOM   2701 HD13 LEU A 168       8.873 -14.279   1.553  1.00 96.76           H  
ATOM   2702 HD21 LEU A 168       9.340 -16.419   4.490  1.00 96.76           H  
ATOM   2703 HD22 LEU A 168       8.930 -17.620   3.242  1.00 96.76           H  
ATOM   2704 HD23 LEU A 168      10.605 -17.462   3.833  1.00 96.76           H  
ATOM   2705  N   THR A 169      12.636 -17.452  -1.049  1.00 96.91           N  
ATOM   2706  CA  THR A 169      12.953 -18.084  -2.351  1.00 96.91           C  
ATOM   2707  C   THR A 169      13.971 -19.228  -2.257  1.00 96.91           C  
ATOM   2708  O   THR A 169      14.035 -20.078  -3.137  1.00 96.91           O  
ATOM   2709  CB  THR A 169      13.458 -17.048  -3.369  1.00 96.91           C  
ATOM   2710  CG2 THR A 169      12.376 -16.037  -3.744  1.00 96.91           C  
ATOM   2711  OG1 THR A 169      14.556 -16.324  -2.861  1.00 96.91           O  
ATOM   2712  H   THR A 169      12.871 -16.476  -0.938  1.00 96.91           H  
ATOM   2713  HA  THR A 169      12.044 -18.528  -2.757  1.00 96.91           H  
ATOM   2714  HB  THR A 169      13.776 -17.564  -4.274  1.00 96.91           H  
ATOM   2715  HG1 THR A 169      14.207 -15.603  -2.332  1.00 96.91           H  
ATOM   2716 HG21 THR A 169      11.917 -15.592  -2.861  1.00 96.91           H  
ATOM   2717 HG22 THR A 169      12.808 -15.249  -4.360  1.00 96.91           H  
ATOM   2718 HG23 THR A 169      11.609 -16.550  -4.325  1.00 96.91           H  
ATOM   2719  N   GLU A 170      14.735 -19.305  -1.163  1.00 95.72           N  
ATOM   2720  CA  GLU A 170      15.712 -20.375  -0.909  1.00 95.72           C  
ATOM   2721  C   GLU A 170      15.125 -21.595  -0.175  1.00 95.72           C  
ATOM   2722  O   GLU A 170      15.843 -22.569   0.079  1.00 95.72           O  
ATOM   2723  CB  GLU A 170      16.887 -19.789  -0.104  1.00 95.72           C  
ATOM   2724  CG  GLU A 170      17.769 -18.822  -0.912  1.00 95.72           C  
ATOM   2725  CD  GLU A 170      18.487 -19.507  -2.092  1.00 95.72           C  
ATOM   2726  OE1 GLU A 170      18.618 -18.915  -3.184  1.00 95.72           O  
ATOM   2727  OE2 GLU A 170      18.963 -20.657  -1.952  1.00 95.72           O1-
ATOM   2728  H   GLU A 170      14.673 -18.544  -0.502  1.00 95.72           H  
ATOM   2729  HA  GLU A 170      16.093 -20.748  -1.859  1.00 95.72           H  
ATOM   2730  HB2 GLU A 170      17.519 -20.595   0.269  1.00 95.72           H  
ATOM   2731  HB3 GLU A 170      16.493 -19.263   0.766  1.00 95.72           H  
ATOM   2732  HG2 GLU A 170      17.158 -17.995  -1.274  1.00 95.72           H  
ATOM   2733  HG3 GLU A 170      18.520 -18.408  -0.240  1.00 95.72           H  
ATOM   2734  N   ILE A 171      13.859 -21.534   0.257  1.00 96.03           N  
ATOM   2735  CA  ILE A 171      13.245 -22.579   1.097  1.00 96.03           C  
ATOM   2736  C   ILE A 171      11.837 -23.001   0.665  1.00 96.03           C  
ATOM   2737  O   ILE A 171      11.292 -23.918   1.278  1.00 96.03           O  
ATOM   2738  CB  ILE A 171      13.258 -22.176   2.594  1.00 96.03           C  
ATOM   2739  CG1 ILE A 171      12.350 -20.955   2.864  1.00 96.03           C  
ATOM   2740  CG2 ILE A 171      14.696 -21.944   3.104  1.00 96.03           C  
ATOM   2741  CD1 ILE A 171      12.257 -20.557   4.340  1.00 96.03           C  
ATOM   2742  H   ILE A 171      13.311 -20.723   0.009  1.00 96.03           H  
ATOM   2743  HA  ILE A 171      13.836 -23.489   0.996  1.00 96.03           H  
ATOM   2744  HB  ILE A 171      12.856 -23.016   3.160  1.00 96.03           H  
ATOM   2745 HG12 ILE A 171      12.718 -20.100   2.297  1.00 96.03           H  
ATOM   2746 HG13 ILE A 171      11.339 -21.172   2.517  1.00 96.03           H  
ATOM   2747 HG21 ILE A 171      15.084 -21.015   2.687  1.00 96.03           H  
ATOM   2748 HG22 ILE A 171      14.703 -21.889   4.192  1.00 96.03           H  
ATOM   2749 HG23 ILE A 171      15.327 -22.770   2.778  1.00 96.03           H  
ATOM   2750 HD11 ILE A 171      11.980 -21.420   4.946  1.00 96.03           H  
ATOM   2751 HD12 ILE A 171      11.502 -19.779   4.454  1.00 96.03           H  
ATOM   2752 HD13 ILE A 171      13.214 -20.158   4.676  1.00 96.03           H  
ATOM   2753  N   ALA A 172      11.226 -22.335  -0.315  1.00 96.79           N  
ATOM   2754  CA  ALA A 172       9.892 -22.654  -0.815  1.00 96.79           C  
ATOM   2755  C   ALA A 172       9.666 -22.088  -2.228  1.00 96.79           C  
ATOM   2756  O   ALA A 172      10.364 -21.171  -2.662  1.00 96.79           O  
ATOM   2757  CB  ALA A 172       8.860 -22.073   0.160  1.00 96.79           C  
ATOM   2758  H   ALA A 172      11.714 -21.590  -0.791  1.00 96.79           H  
ATOM   2759  HA  ALA A 172       9.772 -23.737  -0.860  1.00 96.79           H  
ATOM   2760  HB1 ALA A 172       7.851 -22.286  -0.194  1.00 96.79           H  
ATOM   2761  HB2 ALA A 172       9.004 -20.994   0.222  1.00 96.79           H  
ATOM   2762  HB3 ALA A 172       8.985 -22.515   1.148  1.00 96.79           H  
ATOM   2763  N   ASN A 173       8.643 -22.598  -2.921  1.00 96.37           N  
ATOM   2764  CA  ASN A 173       8.200 -22.061  -4.208  1.00 96.37           C  
ATOM   2765  C   ASN A 173       7.476 -20.729  -3.992  1.00 96.37           C  
ATOM   2766  O   ASN A 173       6.345 -20.706  -3.504  1.00 96.37           O  
ATOM   2767  CB  ASN A 173       7.279 -23.074  -4.898  1.00 96.37           C  
ATOM   2768  CG  ASN A 173       7.961 -24.390  -5.185  1.00 96.37           C  
ATOM   2769  ND2 ASN A 173       7.273 -25.480  -4.982  1.00 96.37           N  
ATOM   2770  OD1 ASN A 173       9.124 -24.445  -5.545  1.00 96.37           O  
ATOM   2771  H   ASN A 173       8.117 -23.364  -2.527  1.00 96.37           H  
ATOM   2772  HA  ASN A 173       9.066 -21.891  -4.849  1.00 96.37           H  
ATOM   2773  HB2 ASN A 173       6.399 -23.248  -4.278  1.00 96.37           H  
ATOM   2774  HB3 ASN A 173       6.940 -22.667  -5.851  1.00 96.37           H  
ATOM   2775 HD21 ASN A 173       6.322 -25.431  -4.644  1.00 96.37           H  
ATOM   2776 HD22 ASN A 173       7.621 -26.306  -5.447  1.00 96.37           H  
ATOM   2777  N   VAL A 174       8.131 -19.622  -4.330  1.00 97.13           N  
ATOM   2778  CA  VAL A 174       7.565 -18.275  -4.193  1.00 97.13           C  
ATOM   2779  C   VAL A 174       6.991 -17.818  -5.528  1.00 97.13           C  
ATOM   2780  O   VAL A 174       7.682 -17.853  -6.544  1.00 97.13           O  
ATOM   2781  CB  VAL A 174       8.603 -17.276  -3.659  1.00 97.13           C  
ATOM   2782  CG1 VAL A 174       8.003 -15.875  -3.497  1.00 97.13           C  
ATOM   2783  CG2 VAL A 174       9.136 -17.702  -2.283  1.00 97.13           C  
ATOM   2784  H   VAL A 174       9.063 -19.712  -4.710  1.00 97.13           H  
ATOM   2785  HA  VAL A 174       6.746 -18.304  -3.474  1.00 97.13           H  
ATOM   2786  HB  VAL A 174       9.438 -17.222  -4.358  1.00 97.13           H  
ATOM   2787 HG11 VAL A 174       7.713 -15.469  -4.466  1.00 97.13           H  
ATOM   2788 HG12 VAL A 174       7.130 -15.912  -2.845  1.00 97.13           H  
ATOM   2789 HG13 VAL A 174       8.747 -15.204  -3.066  1.00 97.13           H  
ATOM   2790 HG21 VAL A 174       9.857 -16.966  -1.927  1.00 97.13           H  
ATOM   2791 HG22 VAL A 174       9.637 -18.668  -2.353  1.00 97.13           H  
ATOM   2792 HG23 VAL A 174       8.314 -17.775  -1.572  1.00 97.13           H  
ATOM   2793  N   ILE A 175       5.741 -17.359  -5.494  1.00 96.70           N  
ATOM   2794  CA  ILE A 175       4.978 -16.849  -6.632  1.00 96.70           C  
ATOM   2795  C   ILE A 175       4.547 -15.413  -6.293  1.00 96.70           C  
ATOM   2796  O   ILE A 175       3.621 -15.212  -5.501  1.00 96.70           O  
ATOM   2797  CB  ILE A 175       3.775 -17.766  -6.926  1.00 96.70           C  
ATOM   2798  CG1 ILE A 175       4.239 -19.214  -7.213  1.00 96.70           C  
ATOM   2799  CG2 ILE A 175       2.968 -17.206  -8.115  1.00 96.70           C  
ATOM   2800  CD1 ILE A 175       3.106 -20.231  -7.089  1.00 96.70           C  
ATOM   2801  H   ILE A 175       5.248 -17.402  -4.613  1.00 96.70           H  
ATOM   2802  HA  ILE A 175       5.600 -16.846  -7.528  1.00 96.70           H  
ATOM   2803  HB  ILE A 175       3.137 -17.777  -6.042  1.00 96.70           H  
ATOM   2804 HG12 ILE A 175       5.001 -19.529  -6.500  1.00 96.70           H  
ATOM   2805 HG13 ILE A 175       4.681 -19.265  -8.208  1.00 96.70           H  
ATOM   2806 HG21 ILE A 175       2.097 -17.830  -8.317  1.00 96.70           H  
ATOM   2807 HG22 ILE A 175       3.596 -17.167  -9.005  1.00 96.70           H  
ATOM   2808 HG23 ILE A 175       2.602 -16.203  -7.897  1.00 96.70           H  
ATOM   2809 HD11 ILE A 175       3.490 -21.229  -7.301  1.00 96.70           H  
ATOM   2810 HD12 ILE A 175       2.702 -20.210  -6.077  1.00 96.70           H  
ATOM   2811 HD13 ILE A 175       2.313 -20.001  -7.801  1.00 96.70           H  
ATOM   2812  N   PRO A 176       5.242 -14.400  -6.832  1.00 96.67           N  
ATOM   2813  CA  PRO A 176       4.885 -13.000  -6.643  1.00 96.67           C  
ATOM   2814  C   PRO A 176       3.557 -12.637  -7.322  1.00 96.67           C  
ATOM   2815  O   PRO A 176       3.302 -13.025  -8.464  1.00 96.67           O  
ATOM   2816  CB  PRO A 176       6.060 -12.205  -7.219  1.00 96.67           C  
ATOM   2817  CG  PRO A 176       7.235 -13.171  -7.121  1.00 96.67           C  
ATOM   2818  CD  PRO A 176       6.561 -14.500  -7.432  1.00 96.67           C  
ATOM   2819  HA  PRO A 176       4.816 -12.801  -5.574  1.00 96.67           H  
ATOM   2820  HB2 PRO A 176       6.236 -11.282  -6.666  1.00 96.67           H  
ATOM   2821  HB3 PRO A 176       5.890 -12.005  -8.277  1.00 96.67           H  
ATOM   2822  HG2 PRO A 176       8.019 -12.944  -7.843  1.00 96.67           H  
ATOM   2823  HG3 PRO A 176       7.628 -13.178  -6.104  1.00 96.67           H  
ATOM   2824  HD2 PRO A 176       7.144 -15.309  -6.992  1.00 96.67           H  
ATOM   2825  HD3 PRO A 176       6.465 -14.635  -8.509  1.00 96.67           H  
ATOM   2826  N   VAL A 177       2.732 -11.849  -6.635  1.00 96.34           N  
ATOM   2827  CA  VAL A 177       1.459 -11.317  -7.143  1.00 96.34           C  
ATOM   2828  C   VAL A 177       1.346  -9.831  -6.799  1.00 96.34           C  
ATOM   2829  O   VAL A 177       1.720  -9.423  -5.705  1.00 96.34           O  
ATOM   2830  CB  VAL A 177       0.241 -12.115  -6.621  1.00 96.34           C  
ATOM   2831  CG1 VAL A 177       0.339 -13.610  -6.958  1.00 96.34           C  
ATOM   2832  CG2 VAL A 177       0.017 -12.012  -5.105  1.00 96.34           C  
ATOM   2833  H   VAL A 177       3.000 -11.575  -5.700  1.00 96.34           H  
ATOM   2834  HA  VAL A 177       1.456 -11.398  -8.230  1.00 96.34           H  
ATOM   2835  HB  VAL A 177      -0.648 -11.725  -7.116  1.00 96.34           H  
ATOM   2836 HG11 VAL A 177       1.134 -14.080  -6.379  1.00 96.34           H  
ATOM   2837 HG12 VAL A 177       0.560 -13.737  -8.018  1.00 96.34           H  
ATOM   2838 HG13 VAL A 177      -0.606 -14.103  -6.733  1.00 96.34           H  
ATOM   2839 HG21 VAL A 177      -0.207 -10.980  -4.833  1.00 96.34           H  
ATOM   2840 HG22 VAL A 177       0.903 -12.349  -4.567  1.00 96.34           H  
ATOM   2841 HG23 VAL A 177      -0.835 -12.626  -4.814  1.00 96.34           H  
ATOM   2842  N   ILE A 178       0.822  -9.007  -7.703  1.00 95.74           N  
ATOM   2843  CA  ILE A 178       0.461  -7.614  -7.411  1.00 95.74           C  
ATOM   2844  C   ILE A 178      -0.981  -7.627  -6.900  1.00 95.74           C  
ATOM   2845  O   ILE A 178      -1.909  -7.918  -7.658  1.00 95.74           O  
ATOM   2846  CB  ILE A 178       0.638  -6.707  -8.648  1.00 95.74           C  
ATOM   2847  CG1 ILE A 178       2.098  -6.687  -9.150  1.00 95.74           C  
ATOM   2848  CG2 ILE A 178       0.183  -5.272  -8.321  1.00 95.74           C  
ATOM   2849  CD1 ILE A 178       2.221  -6.238 -10.613  1.00 95.74           C  
ATOM   2850  H   ILE A 178       0.487  -9.406  -8.567  1.00 95.74           H  
ATOM   2851  HA  ILE A 178       1.104  -7.223  -6.623  1.00 95.74           H  
ATOM   2852  HB  ILE A 178       0.008  -7.090  -9.451  1.00 95.74           H  
ATOM   2853 HG12 ILE A 178       2.696  -6.034  -8.514  1.00 95.74           H  
ATOM   2854 HG13 ILE A 178       2.534  -7.683  -9.081  1.00 95.74           H  
ATOM   2855 HG21 ILE A 178      -0.856  -5.259  -7.990  1.00 95.74           H  
ATOM   2856 HG22 ILE A 178       0.804  -4.854  -7.530  1.00 95.74           H  
ATOM   2857 HG23 ILE A 178       0.253  -4.638  -9.205  1.00 95.74           H  
ATOM   2858 HD11 ILE A 178       1.827  -7.016 -11.267  1.00 95.74           H  
ATOM   2859 HD12 ILE A 178       1.669  -5.315 -10.790  1.00 95.74           H  
ATOM   2860 HD13 ILE A 178       3.271  -6.068 -10.853  1.00 95.74           H  
ATOM   2861  N   GLY A 179      -1.168  -7.341  -5.611  1.00 92.36           N  
ATOM   2862  CA  GLY A 179      -2.498  -7.268  -5.004  1.00 92.36           C  
ATOM   2863  C   GLY A 179      -3.207  -5.961  -5.354  1.00 92.36           C  
ATOM   2864  O   GLY A 179      -2.552  -4.928  -5.478  1.00 92.36           O  
ATOM   2865  H   GLY A 179      -0.371  -7.026  -5.076  1.00 92.36           H  
ATOM   2866  HA2 GLY A 179      -2.412  -7.326  -3.919  1.00 92.36           H  
ATOM   2867  HA3 GLY A 179      -3.102  -8.106  -5.351  1.00 92.36           H  
ATOM   2868  N   LYS A 180      -4.542  -5.989  -5.477  1.00 90.34           N  
ATOM   2869  CA  LYS A 180      -5.351  -4.803  -5.835  1.00 90.34           C  
ATOM   2870  C   LYS A 180      -4.844  -4.125  -7.115  1.00 90.34           C  
ATOM   2871  O   LYS A 180      -4.648  -2.907  -7.188  1.00 90.34           O  
ATOM   2872  CB  LYS A 180      -5.445  -3.824  -4.653  1.00 90.34           C  
ATOM   2873  CG  LYS A 180      -6.255  -4.382  -3.479  1.00 90.34           C  
ATOM   2874  CD  LYS A 180      -6.164  -3.426  -2.282  1.00 90.34           C  
ATOM   2875  CE  LYS A 180      -7.390  -3.607  -1.381  1.00 90.34           C  
ATOM   2876  NZ  LYS A 180      -7.370  -2.680  -0.226  1.00 90.34           N1+
ATOM   2877  H   LYS A 180      -4.996  -6.891  -5.454  1.00 90.34           H  
ATOM   2878  HA  LYS A 180      -6.365  -5.121  -6.079  1.00 90.34           H  
ATOM   2879  HB2 LYS A 180      -4.444  -3.553  -4.317  1.00 90.34           H  
ATOM   2880  HB3 LYS A 180      -5.943  -2.915  -4.991  1.00 90.34           H  
ATOM   2881  HG2 LYS A 180      -5.882  -5.361  -3.181  1.00 90.34           H  
ATOM   2882  HG3 LYS A 180      -7.293  -4.480  -3.798  1.00 90.34           H  
ATOM   2883  HD2 LYS A 180      -6.107  -2.396  -2.635  1.00 90.34           H  
ATOM   2884  HD3 LYS A 180      -5.248  -3.636  -1.730  1.00 90.34           H  
ATOM   2885  HE2 LYS A 180      -8.291  -3.450  -1.974  1.00 90.34           H  
ATOM   2886  HE3 LYS A 180      -7.394  -4.635  -1.018  1.00 90.34           H  
ATOM   2887  HZ1 LYS A 180      -6.550  -2.884   0.329  1.00 90.34           H  
ATOM   2888  HZ2 LYS A 180      -7.355  -1.706  -0.493  1.00 90.34           H  
ATOM   2889  HZ3 LYS A 180      -8.171  -2.816   0.374  1.00 90.34           H  
ATOM   2890  N   SER A 181      -4.589  -4.935  -8.141  1.00 93.24           N  
ATOM   2891  CA  SER A 181      -4.094  -4.440  -9.427  1.00 93.24           C  
ATOM   2892  C   SER A 181      -5.115  -3.598 -10.204  1.00 93.24           C  
ATOM   2893  O   SER A 181      -4.785  -3.084 -11.269  1.00 93.24           O  
ATOM   2894  CB  SER A 181      -3.629  -5.609 -10.283  1.00 93.24           C  
ATOM   2895  OG  SER A 181      -4.720  -6.435 -10.646  1.00 93.24           O  
ATOM   2896  H   SER A 181      -4.752  -5.926  -8.039  1.00 93.24           H  
ATOM   2897  HA  SER A 181      -3.231  -3.801  -9.238  1.00 93.24           H  
ATOM   2898  HB2 SER A 181      -3.162  -5.207 -11.182  1.00 93.24           H  
ATOM   2899  HB3 SER A 181      -2.894  -6.195  -9.731  1.00 93.24           H  
ATOM   2900  HG  SER A 181      -5.346  -5.919 -11.159  1.00 93.24           H  
ATOM   2901  N   ASP A 182      -6.344  -3.469  -9.697  1.00 91.04           N  
ATOM   2902  CA  ASP A 182      -7.384  -2.548 -10.163  1.00 91.04           C  
ATOM   2903  C   ASP A 182      -7.034  -1.068  -9.952  1.00 91.04           C  
ATOM   2904  O   ASP A 182      -7.653  -0.206 -10.564  1.00 91.04           O  
ATOM   2905  CB  ASP A 182      -8.753  -2.905  -9.540  1.00 91.04           C  
ATOM   2906  CG  ASP A 182      -8.810  -3.049  -8.007  1.00 91.04           C  
ATOM   2907  OD1 ASP A 182      -9.918  -2.884  -7.448  1.00 91.04           O  
ATOM   2908  OD2 ASP A 182      -7.784  -3.430  -7.392  1.00 91.04           O1-
ATOM   2909  H   ASP A 182      -6.536  -3.874  -8.792  1.00 91.04           H  
ATOM   2910  HA  ASP A 182      -7.479  -2.679 -11.241  1.00 91.04           H  
ATOM   2911  HB2 ASP A 182      -9.082  -3.850  -9.972  1.00 91.04           H  
ATOM   2912  HB3 ASP A 182      -9.479  -2.153  -9.847  1.00 91.04           H  
ATOM   2913  N   THR A 183      -5.999  -0.777  -9.159  1.00 90.79           N  
ATOM   2914  CA  THR A 183      -5.387   0.562  -9.056  1.00 90.79           C  
ATOM   2915  C   THR A 183      -4.535   0.964 -10.267  1.00 90.79           C  
ATOM   2916  O   THR A 183      -4.235   2.150 -10.425  1.00 90.79           O  
ATOM   2917  CB  THR A 183      -4.429   0.654  -7.857  1.00 90.79           C  
ATOM   2918  CG2 THR A 183      -5.038   0.590  -6.474  1.00 90.79           C  
ATOM   2919  OG1 THR A 183      -3.508  -0.407  -7.864  1.00 90.79           O  
ATOM   2920  H   THR A 183      -5.592  -1.537  -8.632  1.00 90.79           H  
ATOM   2921  HA  THR A 183      -6.169   1.313  -8.944  1.00 90.79           H  
ATOM   2922  HB  THR A 183      -3.878   1.592  -7.923  1.00 90.79           H  
ATOM   2923  HG1 THR A 183      -3.962  -1.198  -7.565  1.00 90.79           H  
ATOM   2924 HG21 THR A 183      -5.773   1.389  -6.376  1.00 90.79           H  
ATOM   2925 HG22 THR A 183      -4.257   0.761  -5.734  1.00 90.79           H  
ATOM   2926 HG23 THR A 183      -5.451  -0.405  -6.307  1.00 90.79           H  
ATOM   2927  N   LEU A 184      -4.071   0.005 -11.078  1.00 94.00           N  
ATOM   2928  CA  LEU A 184      -3.078   0.238 -12.134  1.00 94.00           C  
ATOM   2929  C   LEU A 184      -3.742   0.266 -13.508  1.00 94.00           C  
ATOM   2930  O   LEU A 184      -4.522  -0.633 -13.844  1.00 94.00           O  
ATOM   2931  CB  LEU A 184      -1.970  -0.832 -12.093  1.00 94.00           C  
ATOM   2932  CG  LEU A 184      -1.169  -0.898 -10.782  1.00 94.00           C  
ATOM   2933  CD1 LEU A 184      -0.162  -2.047 -10.852  1.00 94.00           C  
ATOM   2934  CD2 LEU A 184      -0.397   0.391 -10.489  1.00 94.00           C  
ATOM   2935  H   LEU A 184      -4.418  -0.936 -10.961  1.00 94.00           H  
ATOM   2936  HA  LEU A 184      -2.608   1.210 -11.984  1.00 94.00           H  
ATOM   2937  HB2 LEU A 184      -1.278  -0.637 -12.912  1.00 94.00           H  
ATOM   2938  HB3 LEU A 184      -2.428  -1.805 -12.272  1.00 94.00           H  
ATOM   2939  HG  LEU A 184      -1.851  -1.102  -9.956  1.00 94.00           H  
ATOM   2940 HD11 LEU A 184       0.375  -2.119  -9.906  1.00 94.00           H  
ATOM   2941 HD12 LEU A 184       0.553  -1.859 -11.654  1.00 94.00           H  
ATOM   2942 HD13 LEU A 184      -0.683  -2.985 -11.041  1.00 94.00           H  
ATOM   2943 HD21 LEU A 184      -1.095   1.216 -10.348  1.00 94.00           H  
ATOM   2944 HD22 LEU A 184       0.194   0.274  -9.581  1.00 94.00           H  
ATOM   2945 HD23 LEU A 184       0.263   0.626 -11.324  1.00 94.00           H  
ATOM   2946  N   THR A 185      -3.413   1.272 -14.319  1.00 93.84           N  
ATOM   2947  CA  THR A 185      -3.768   1.249 -15.746  1.00 93.84           C  
ATOM   2948  C   THR A 185      -3.018   0.111 -16.448  1.00 93.84           C  
ATOM   2949  O   THR A 185      -2.084  -0.474 -15.895  1.00 93.84           O  
ATOM   2950  CB  THR A 185      -3.510   2.592 -16.448  1.00 93.84           C  
ATOM   2951  CG2 THR A 185      -4.148   3.778 -15.722  1.00 93.84           C  
ATOM   2952  OG1 THR A 185      -2.129   2.820 -16.567  1.00 93.84           O  
ATOM   2953  H   THR A 185      -2.728   1.945 -14.004  1.00 93.84           H  
ATOM   2954  HA  THR A 185      -4.835   1.042 -15.827  1.00 93.84           H  
ATOM   2955  HB  THR A 185      -3.934   2.542 -17.451  1.00 93.84           H  
ATOM   2956  HG1 THR A 185      -1.989   3.726 -16.854  1.00 93.84           H  
ATOM   2957 HG21 THR A 185      -3.663   3.933 -14.758  1.00 93.84           H  
ATOM   2958 HG22 THR A 185      -4.033   4.678 -16.325  1.00 93.84           H  
ATOM   2959 HG23 THR A 185      -5.210   3.584 -15.568  1.00 93.84           H  
ATOM   2960  N   LEU A 186      -3.425  -0.252 -17.668  1.00 93.86           N  
ATOM   2961  CA  LEU A 186      -2.733  -1.314 -18.412  1.00 93.86           C  
ATOM   2962  C   LEU A 186      -1.259  -0.974 -18.681  1.00 93.86           C  
ATOM   2963  O   LEU A 186      -0.401  -1.853 -18.563  1.00 93.86           O  
ATOM   2964  CB  LEU A 186      -3.458  -1.588 -19.738  1.00 93.86           C  
ATOM   2965  CG  LEU A 186      -4.824  -2.285 -19.621  1.00 93.86           C  
ATOM   2966  CD1 LEU A 186      -5.361  -2.500 -21.037  1.00 93.86           C  
ATOM   2967  CD2 LEU A 186      -4.736  -3.645 -18.921  1.00 93.86           C  
ATOM   2968  H   LEU A 186      -4.169   0.260 -18.119  1.00 93.86           H  
ATOM   2969  HA  LEU A 186      -2.721  -2.222 -17.809  1.00 93.86           H  
ATOM   2970  HB2 LEU A 186      -3.582  -0.645 -20.271  1.00 93.86           H  
ATOM   2971  HB3 LEU A 186      -2.810  -2.218 -20.346  1.00 93.86           H  
ATOM   2972  HG  LEU A 186      -5.517  -1.648 -19.071  1.00 93.86           H  
ATOM   2973 HD11 LEU A 186      -4.644  -3.078 -21.620  1.00 93.86           H  
ATOM   2974 HD12 LEU A 186      -5.516  -1.537 -21.523  1.00 93.86           H  
ATOM   2975 HD13 LEU A 186      -6.303  -3.050 -21.020  1.00 93.86           H  
ATOM   2976 HD21 LEU A 186      -5.691  -4.165 -18.989  1.00 93.86           H  
ATOM   2977 HD22 LEU A 186      -3.973  -4.257 -19.403  1.00 93.86           H  
ATOM   2978 HD23 LEU A 186      -4.487  -3.513 -17.868  1.00 93.86           H  
ATOM   2979  N   ASP A 187      -0.973   0.292 -18.984  1.00 94.96           N  
ATOM   2980  CA  ASP A 187       0.389   0.772 -19.222  1.00 94.96           C  
ATOM   2981  C   ASP A 187       1.209   0.713 -17.926  1.00 94.96           C  
ATOM   2982  O   ASP A 187       2.245   0.051 -17.883  1.00 94.96           O  
ATOM   2983  CB  ASP A 187       0.347   2.190 -19.818  1.00 94.96           C  
ATOM   2984  CG  ASP A 187      -0.352   2.252 -21.185  1.00 94.96           C  
ATOM   2985  OD1 ASP A 187      -0.978   3.300 -21.464  1.00 94.96           O  
ATOM   2986  OD2 ASP A 187      -0.321   1.242 -21.924  1.00 94.96           O1-
ATOM   2987  H   ASP A 187      -1.725   0.954 -19.111  1.00 94.96           H  
ATOM   2988  HA  ASP A 187       0.876   0.119 -19.947  1.00 94.96           H  
ATOM   2989  HB2 ASP A 187      -0.163   2.853 -19.120  1.00 94.96           H  
ATOM   2990  HB3 ASP A 187       1.370   2.547 -19.939  1.00 94.96           H  
ATOM   2991  N   GLU A 188       0.685   1.264 -16.825  1.00 95.27           N  
ATOM   2992  CA  GLU A 188       1.342   1.210 -15.511  1.00 95.27           C  
ATOM   2993  C   GLU A 188       1.568  -0.228 -15.029  1.00 95.27           C  
ATOM   2994  O   GLU A 188       2.589  -0.527 -14.416  1.00 95.27           O  
ATOM   2995  CB  GLU A 188       0.461   1.895 -14.464  1.00 95.27           C  
ATOM   2996  CG  GLU A 188       0.355   3.426 -14.570  1.00 95.27           C  
ATOM   2997  CD  GLU A 188      -0.739   3.960 -13.630  1.00 95.27           C  
ATOM   2998  OE1 GLU A 188      -0.872   5.188 -13.411  1.00 95.27           O  
ATOM   2999  OE2 GLU A 188      -1.516   3.145 -13.084  1.00 95.27           O1-
ATOM   3000  H   GLU A 188      -0.186   1.770 -16.904  1.00 95.27           H  
ATOM   3001  HA  GLU A 188       2.311   1.707 -15.561  1.00 95.27           H  
ATOM   3002  HB2 GLU A 188       0.852   1.660 -13.475  1.00 95.27           H  
ATOM   3003  HB3 GLU A 188      -0.531   1.449 -14.545  1.00 95.27           H  
ATOM   3004  HG2 GLU A 188       1.315   3.866 -14.302  1.00 95.27           H  
ATOM   3005  HG3 GLU A 188       0.123   3.715 -15.596  1.00 95.27           H  
ATOM   3006  N   ARG A 189       0.625  -1.143 -15.290  1.00 94.67           N  
ATOM   3007  CA  ARG A 189       0.770  -2.564 -14.947  1.00 94.67           C  
ATOM   3008  C   ARG A 189       1.930  -3.199 -15.704  1.00 94.67           C  
ATOM   3009  O   ARG A 189       2.656  -3.999 -15.119  1.00 94.67           O  
ATOM   3010  CB  ARG A 189      -0.543  -3.297 -15.244  1.00 94.67           C  
ATOM   3011  CG  ARG A 189      -0.484  -4.793 -14.883  1.00 94.67           C  
ATOM   3012  CD  ARG A 189      -1.743  -5.521 -15.354  1.00 94.67           C  
ATOM   3013  NE  ARG A 189      -2.949  -4.991 -14.696  1.00 94.67           N  
ATOM   3014  CZ  ARG A 189      -4.184  -5.397 -14.896  1.00 94.67           C  
ATOM   3015  NH1 ARG A 189      -4.480  -6.385 -15.691  1.00 94.67           N1+
ATOM   3016  NH2 ARG A 189      -5.169  -4.802 -14.290  1.00 94.67           N  
ATOM   3017  H   ARG A 189      -0.208  -0.828 -15.766  1.00 94.67           H  
ATOM   3018  HA  ARG A 189       1.010  -2.646 -13.886  1.00 94.67           H  
ATOM   3019  HB2 ARG A 189      -1.340  -2.818 -14.675  1.00 94.67           H  
ATOM   3020  HB3 ARG A 189      -0.773  -3.197 -16.305  1.00 94.67           H  
ATOM   3021  HG2 ARG A 189      -0.371  -4.905 -13.804  1.00 94.67           H  
ATOM   3022  HG3 ARG A 189       0.365  -5.269 -15.374  1.00 94.67           H  
ATOM   3023  HD2 ARG A 189      -1.832  -5.399 -16.433  1.00 94.67           H  
ATOM   3024  HD3 ARG A 189      -1.635  -6.583 -15.136  1.00 94.67           H  
ATOM   3025  HE  ARG A 189      -2.832  -4.174 -14.113  1.00 94.67           H  
ATOM   3026 HH11 ARG A 189      -5.454  -6.600 -15.845  1.00 94.67           H  
ATOM   3027 HH12 ARG A 189      -3.752  -6.914 -16.150  1.00 94.67           H  
ATOM   3028 HH21 ARG A 189      -5.014  -3.981 -13.722  1.00 94.67           H  
ATOM   3029 HH22 ARG A 189      -6.104  -5.138 -14.470  1.00 94.67           H  
ATOM   3030  N   THR A 190       2.077  -2.872 -16.985  1.00 95.85           N  
ATOM   3031  CA  THR A 190       3.150  -3.402 -17.832  1.00 95.85           C  
ATOM   3032  C   THR A 190       4.499  -2.863 -17.368  1.00 95.85           C  
ATOM   3033  O   THR A 190       5.387  -3.653 -17.058  1.00 95.85           O  
ATOM   3034  CB  THR A 190       2.888  -3.083 -19.310  1.00 95.85           C  
ATOM   3035  CG2 THR A 190       3.922  -3.731 -20.229  1.00 95.85           C  
ATOM   3036  OG1 THR A 190       1.618  -3.598 -19.663  1.00 95.85           O  
ATOM   3037  H   THR A 190       1.473  -2.159 -17.367  1.00 95.85           H  
ATOM   3038  HA  THR A 190       3.184  -4.486 -17.728  1.00 95.85           H  
ATOM   3039  HB  THR A 190       2.893  -2.004 -19.468  1.00 95.85           H  
ATOM   3040  HG1 THR A 190       0.972  -2.933 -19.414  1.00 95.85           H  
ATOM   3041 HG21 THR A 190       4.911  -3.310 -20.044  1.00 95.85           H  
ATOM   3042 HG22 THR A 190       3.956  -4.807 -20.061  1.00 95.85           H  
ATOM   3043 HG23 THR A 190       3.656  -3.534 -21.268  1.00 95.85           H  
ATOM   3044  N   GLU A 191       4.609  -1.545 -17.189  1.00 96.12           N  
ATOM   3045  CA  GLU A 191       5.818  -0.889 -16.674  1.00 96.12           C  
ATOM   3046  C   GLU A 191       6.208  -1.415 -15.286  1.00 96.12           C  
ATOM   3047  O   GLU A 191       7.375  -1.708 -15.023  1.00 96.12           O  
ATOM   3048  CB  GLU A 191       5.575   0.625 -16.578  1.00 96.12           C  
ATOM   3049  CG  GLU A 191       5.455   1.317 -17.946  1.00 96.12           C  
ATOM   3050  CD  GLU A 191       5.168   2.826 -17.832  1.00 96.12           C  
ATOM   3051  OE1 GLU A 191       5.055   3.471 -18.899  1.00 96.12           O  
ATOM   3052  OE2 GLU A 191       5.103   3.347 -16.692  1.00 96.12           O1-
ATOM   3053  H   GLU A 191       3.836  -0.949 -17.450  1.00 96.12           H  
ATOM   3054  HA  GLU A 191       6.654  -1.077 -17.347  1.00 96.12           H  
ATOM   3055  HB2 GLU A 191       6.412   1.072 -16.043  1.00 96.12           H  
ATOM   3056  HB3 GLU A 191       4.666   0.800 -16.002  1.00 96.12           H  
ATOM   3057  HG2 GLU A 191       4.661   0.845 -18.525  1.00 96.12           H  
ATOM   3058  HG3 GLU A 191       6.391   1.172 -18.486  1.00 96.12           H  
ATOM   3059  N   PHE A 192       5.232  -1.587 -14.390  1.00 96.30           N  
ATOM   3060  CA  PHE A 192       5.485  -2.102 -13.050  1.00 96.30           C  
ATOM   3061  C   PHE A 192       5.907  -3.575 -13.070  1.00 96.30           C  
ATOM   3062  O   PHE A 192       6.806  -3.958 -12.323  1.00 96.30           O  
ATOM   3063  CB  PHE A 192       4.252  -1.868 -12.166  1.00 96.30           C  
ATOM   3064  CG  PHE A 192       4.429  -2.230 -10.704  1.00 96.30           C  
ATOM   3065  CD1 PHE A 192       3.420  -2.933 -10.020  1.00 96.30           C  
ATOM   3066  CD2 PHE A 192       5.586  -1.836 -10.009  1.00 96.30           C  
ATOM   3067  CE1 PHE A 192       3.570  -3.251  -8.659  1.00 96.30           C  
ATOM   3068  CE2 PHE A 192       5.725  -2.157  -8.652  1.00 96.30           C  
ATOM   3069  CZ  PHE A 192       4.730  -2.867  -7.974  1.00 96.30           C  
ATOM   3070  H   PHE A 192       4.300  -1.277 -14.627  1.00 96.30           H  
ATOM   3071  HA  PHE A 192       6.323  -1.536 -12.642  1.00 96.30           H  
ATOM   3072  HB2 PHE A 192       3.994  -0.810 -12.209  1.00 96.30           H  
ATOM   3073  HB3 PHE A 192       3.417  -2.434 -12.579  1.00 96.30           H  
ATOM   3074  HD1 PHE A 192       2.523  -3.224 -10.548  1.00 96.30           H  
ATOM   3075  HD2 PHE A 192       6.378  -1.297 -10.507  1.00 96.30           H  
ATOM   3076  HE1 PHE A 192       2.797  -3.791  -8.132  1.00 96.30           H  
ATOM   3077  HE2 PHE A 192       6.621  -1.885  -8.115  1.00 96.30           H  
ATOM   3078  HZ  PHE A 192       4.867  -3.116  -6.933  1.00 96.30           H  
ATOM   3079  N   ARG A 193       5.318  -4.407 -13.942  1.00 96.33           N  
ATOM   3080  CA  ARG A 193       5.738  -5.806 -14.107  1.00 96.33           C  
ATOM   3081  C   ARG A 193       7.193  -5.886 -14.568  1.00 96.33           C  
ATOM   3082  O   ARG A 193       7.969  -6.614 -13.954  1.00 96.33           O  
ATOM   3083  CB  ARG A 193       4.788  -6.548 -15.065  1.00 96.33           C  
ATOM   3084  CG  ARG A 193       5.078  -8.057 -15.058  1.00 96.33           C  
ATOM   3085  CD  ARG A 193       4.217  -8.869 -16.025  1.00 96.33           C  
ATOM   3086  NE  ARG A 193       2.798  -8.932 -15.605  1.00 96.33           N  
ATOM   3087  CZ  ARG A 193       1.750  -8.608 -16.341  1.00 96.33           C  
ATOM   3088  NH1 ARG A 193       1.872  -8.099 -17.534  1.00 96.33           N1+
ATOM   3089  NH2 ARG A 193       0.536  -8.795 -15.922  1.00 96.33           N  
ATOM   3090  H   ARG A 193       4.606  -4.036 -14.555  1.00 96.33           H  
ATOM   3091  HA  ARG A 193       5.703  -6.289 -13.130  1.00 96.33           H  
ATOM   3092  HB2 ARG A 193       3.759  -6.390 -14.740  1.00 96.33           H  
ATOM   3093  HB3 ARG A 193       4.901  -6.156 -16.075  1.00 96.33           H  
ATOM   3094  HG2 ARG A 193       6.122  -8.229 -15.317  1.00 96.33           H  
ATOM   3095  HG3 ARG A 193       4.895  -8.441 -14.054  1.00 96.33           H  
ATOM   3096  HD2 ARG A 193       4.337  -8.461 -17.028  1.00 96.33           H  
ATOM   3097  HD3 ARG A 193       4.612  -9.885 -16.040  1.00 96.33           H  
ATOM   3098  HE  ARG A 193       2.603  -9.375 -14.719  1.00 96.33           H  
ATOM   3099 HH11 ARG A 193       1.060  -7.835 -18.074  1.00 96.33           H  
ATOM   3100 HH12 ARG A 193       2.803  -7.944 -17.894  1.00 96.33           H  
ATOM   3101 HH21 ARG A 193      -0.242  -8.765 -16.565  1.00 96.33           H  
ATOM   3102 HH22 ARG A 193       0.335  -9.358 -15.108  1.00 96.33           H  
ATOM   3103  N   GLU A 194       7.567  -5.108 -15.582  1.00 96.79           N  
ATOM   3104  CA  GLU A 194       8.945  -5.037 -16.085  1.00 96.79           C  
ATOM   3105  C   GLU A 194       9.920  -4.541 -15.005  1.00 96.79           C  
ATOM   3106  O   GLU A 194      10.985  -5.129 -14.808  1.00 96.79           O  
ATOM   3107  CB  GLU A 194       9.006  -4.110 -17.309  1.00 96.79           C  
ATOM   3108  CG  GLU A 194       8.327  -4.713 -18.550  1.00 96.79           C  
ATOM   3109  CD  GLU A 194       8.357  -3.782 -19.776  1.00 96.79           C  
ATOM   3110  OE1 GLU A 194       7.793  -4.191 -20.818  1.00 96.79           O  
ATOM   3111  OE2 GLU A 194       8.965  -2.689 -19.693  1.00 96.79           O1-
ATOM   3112  H   GLU A 194       6.870  -4.534 -16.035  1.00 96.79           H  
ATOM   3113  HA  GLU A 194       9.275  -6.031 -16.387  1.00 96.79           H  
ATOM   3114  HB2 GLU A 194      10.054  -3.926 -17.547  1.00 96.79           H  
ATOM   3115  HB3 GLU A 194       8.536  -3.158 -17.061  1.00 96.79           H  
ATOM   3116  HG2 GLU A 194       7.292  -4.960 -18.314  1.00 96.79           H  
ATOM   3117  HG3 GLU A 194       8.837  -5.644 -18.800  1.00 96.79           H  
ATOM   3118  N   LEU A 195       9.545  -3.508 -14.242  1.00 96.32           N  
ATOM   3119  CA  LEU A 195      10.347  -3.002 -13.124  1.00 96.32           C  
ATOM   3120  C   LEU A 195      10.619  -4.092 -12.079  1.00 96.32           C  
ATOM   3121  O   LEU A 195      11.760  -4.291 -11.666  1.00 96.32           O  
ATOM   3122  CB  LEU A 195       9.621  -1.799 -12.493  1.00 96.32           C  
ATOM   3123  CG  LEU A 195      10.346  -1.185 -11.281  1.00 96.32           C  
ATOM   3124  CD1 LEU A 195      11.715  -0.618 -11.661  1.00 96.32           C  
ATOM   3125  CD2 LEU A 195       9.499  -0.054 -10.701  1.00 96.32           C  
ATOM   3126  H   LEU A 195       8.689  -3.028 -14.478  1.00 96.32           H  
ATOM   3127  HA  LEU A 195      11.309  -2.673 -13.516  1.00 96.32           H  
ATOM   3128  HB2 LEU A 195       8.630  -2.117 -12.169  1.00 96.32           H  
ATOM   3129  HB3 LEU A 195       9.490  -1.032 -13.256  1.00 96.32           H  
ATOM   3130  HG  LEU A 195      10.480  -1.936 -10.502  1.00 96.32           H  
ATOM   3131 HD11 LEU A 195      12.162  -0.118 -10.802  1.00 96.32           H  
ATOM   3132 HD12 LEU A 195      11.612   0.093 -12.481  1.00 96.32           H  
ATOM   3133 HD13 LEU A 195      12.383  -1.427 -11.956  1.00 96.32           H  
ATOM   3134 HD21 LEU A 195       9.260   0.673 -11.476  1.00 96.32           H  
ATOM   3135 HD22 LEU A 195      10.052   0.441  -9.902  1.00 96.32           H  
ATOM   3136 HD23 LEU A 195       8.577  -0.466 -10.291  1.00 96.32           H  
ATOM   3137  N   ILE A 196       9.579  -4.816 -11.668  1.00 96.93           N  
ATOM   3138  CA  ILE A 196       9.697  -5.864 -10.654  1.00 96.93           C  
ATOM   3139  C   ILE A 196      10.484  -7.078 -11.175  1.00 96.93           C  
ATOM   3140  O   ILE A 196      11.275  -7.653 -10.426  1.00 96.93           O  
ATOM   3141  CB  ILE A 196       8.291  -6.218 -10.128  1.00 96.93           C  
ATOM   3142  CG1 ILE A 196       7.628  -5.059  -9.344  1.00 96.93           C  
ATOM   3143  CG2 ILE A 196       8.342  -7.471  -9.248  1.00 96.93           C  
ATOM   3144  CD1 ILE A 196       8.415  -4.536  -8.136  1.00 96.93           C  
ATOM   3145  H   ILE A 196       8.669  -4.604 -12.051  1.00 96.93           H  
ATOM   3146  HA  ILE A 196      10.284  -5.471  -9.824  1.00 96.93           H  
ATOM   3147  HB  ILE A 196       7.652  -6.447 -10.980  1.00 96.93           H  
ATOM   3148 HG12 ILE A 196       7.472  -4.209 -10.009  1.00 96.93           H  
ATOM   3149 HG13 ILE A 196       6.645  -5.383  -9.004  1.00 96.93           H  
ATOM   3150 HG21 ILE A 196       8.549  -8.331  -9.884  1.00 96.93           H  
ATOM   3151 HG22 ILE A 196       9.128  -7.379  -8.499  1.00 96.93           H  
ATOM   3152 HG23 ILE A 196       7.381  -7.627  -8.758  1.00 96.93           H  
ATOM   3153 HD11 ILE A 196       9.314  -4.014  -8.464  1.00 96.93           H  
ATOM   3154 HD12 ILE A 196       7.797  -3.837  -7.572  1.00 96.93           H  
ATOM   3155 HD13 ILE A 196       8.689  -5.361  -7.478  1.00 96.93           H  
ATOM   3156  N   GLN A 197      10.336  -7.448 -12.451  1.00 96.83           N  
ATOM   3157  CA  GLN A 197      11.157  -8.492 -13.079  1.00 96.83           C  
ATOM   3158  C   GLN A 197      12.649  -8.121 -13.061  1.00 96.83           C  
ATOM   3159  O   GLN A 197      13.477  -8.937 -12.653  1.00 96.83           O  
ATOM   3160  CB  GLN A 197      10.676  -8.739 -14.517  1.00 96.83           C  
ATOM   3161  CG  GLN A 197       9.360  -9.533 -14.579  1.00 96.83           C  
ATOM   3162  CD  GLN A 197       8.790  -9.634 -15.994  1.00 96.83           C  
ATOM   3163  NE2 GLN A 197       7.763 -10.425 -16.200  1.00 96.83           N  
ATOM   3164  OE1 GLN A 197       9.236  -9.012 -16.941  1.00 96.83           O  
ATOM   3165  H   GLN A 197       9.677  -6.947 -13.030  1.00 96.83           H  
ATOM   3166  HA  GLN A 197      11.054  -9.417 -12.512  1.00 96.83           H  
ATOM   3167  HB2 GLN A 197      10.553  -7.781 -15.021  1.00 96.83           H  
ATOM   3168  HB3 GLN A 197      11.437  -9.307 -15.053  1.00 96.83           H  
ATOM   3169  HG2 GLN A 197       9.537 -10.541 -14.203  1.00 96.83           H  
ATOM   3170  HG3 GLN A 197       8.608  -9.069 -13.940  1.00 96.83           H  
ATOM   3171 HE21 GLN A 197       7.377 -10.438 -17.134  1.00 96.83           H  
ATOM   3172 HE22 GLN A 197       7.327 -10.902 -15.424  1.00 96.83           H  
ATOM   3173  N   ASN A 198      12.987  -6.870 -13.394  1.00 96.93           N  
ATOM   3174  CA  ASN A 198      14.363  -6.370 -13.315  1.00 96.93           C  
ATOM   3175  C   ASN A 198      14.915  -6.411 -11.877  1.00 96.93           C  
ATOM   3176  O   ASN A 198      16.076  -6.761 -11.661  1.00 96.93           O  
ATOM   3177  CB  ASN A 198      14.405  -4.936 -13.869  1.00 96.93           C  
ATOM   3178  CG  ASN A 198      14.180  -4.860 -15.368  1.00 96.93           C  
ATOM   3179  ND2 ASN A 198      13.557  -3.811 -15.847  1.00 96.93           N  
ATOM   3180  OD1 ASN A 198      14.598  -5.703 -16.137  1.00 96.93           O  
ATOM   3181  H   ASN A 198      12.269  -6.258 -13.754  1.00 96.93           H  
ATOM   3182  HA  ASN A 198      15.005  -7.005 -13.925  1.00 96.93           H  
ATOM   3183  HB2 ASN A 198      15.387  -4.508 -13.671  1.00 96.93           H  
ATOM   3184  HB3 ASN A 198      13.661  -4.324 -13.358  1.00 96.93           H  
ATOM   3185 HD21 ASN A 198      13.301  -3.894 -16.820  1.00 96.93           H  
ATOM   3186 HD22 ASN A 198      13.026  -3.231 -15.213  1.00 96.93           H  
ATOM   3187  N   GLU A 199      14.091  -6.095 -10.874  1.00 96.81           N  
ATOM   3188  CA  GLU A 199      14.471  -6.205  -9.460  1.00 96.81           C  
ATOM   3189  C   GLU A 199      14.739  -7.666  -9.051  1.00 96.81           C  
ATOM   3190  O   GLU A 199      15.706  -7.942  -8.334  1.00 96.81           O  
ATOM   3191  CB  GLU A 199      13.382  -5.576  -8.575  1.00 96.81           C  
ATOM   3192  CG  GLU A 199      13.356  -4.040  -8.642  1.00 96.81           C  
ATOM   3193  CD  GLU A 199      14.477  -3.441  -7.790  1.00 96.81           C  
ATOM   3194  OE1 GLU A 199      15.552  -3.078  -8.326  1.00 96.81           O  
ATOM   3195  OE2 GLU A 199      14.302  -3.415  -6.554  1.00 96.81           O1-
ATOM   3196  H   GLU A 199      13.170  -5.748 -11.103  1.00 96.81           H  
ATOM   3197  HA  GLU A 199      15.397  -5.653  -9.300  1.00 96.81           H  
ATOM   3198  HB2 GLU A 199      13.550  -5.877  -7.541  1.00 96.81           H  
ATOM   3199  HB3 GLU A 199      12.406  -5.959  -8.872  1.00 96.81           H  
ATOM   3200  HG2 GLU A 199      13.444  -3.701  -9.674  1.00 96.81           H  
ATOM   3201  HG3 GLU A 199      12.397  -3.695  -8.257  1.00 96.81           H  
ATOM   3202  N   PHE A 200      13.947  -8.627  -9.538  1.00 96.76           N  
ATOM   3203  CA  PHE A 200      14.193 -10.053  -9.289  1.00 96.76           C  
ATOM   3204  C   PHE A 200      15.538 -10.518  -9.853  1.00 96.76           C  
ATOM   3205  O   PHE A 200      16.264 -11.244  -9.167  1.00 96.76           O  
ATOM   3206  CB  PHE A 200      13.056 -10.910  -9.867  1.00 96.76           C  
ATOM   3207  CG  PHE A 200      11.661 -10.681  -9.314  1.00 96.76           C  
ATOM   3208  CD1 PHE A 200      11.450 -10.101  -8.046  1.00 96.76           C  
ATOM   3209  CD2 PHE A 200      10.552 -11.091 -10.078  1.00 96.76           C  
ATOM   3210  CE1 PHE A 200      10.150  -9.961  -7.535  1.00 96.76           C  
ATOM   3211  CE2 PHE A 200       9.250 -10.944  -9.571  1.00 96.76           C  
ATOM   3212  CZ  PHE A 200       9.052 -10.388  -8.296  1.00 96.76           C  
ATOM   3213  H   PHE A 200      13.168  -8.361 -10.124  1.00 96.76           H  
ATOM   3214  HA  PHE A 200      14.246 -10.217  -8.213  1.00 96.76           H  
ATOM   3215  HB2 PHE A 200      13.027 -10.768 -10.948  1.00 96.76           H  
ATOM   3216  HB3 PHE A 200      13.304 -11.957  -9.691  1.00 96.76           H  
ATOM   3217  HD1 PHE A 200      12.281  -9.726  -7.466  1.00 96.76           H  
ATOM   3218  HD2 PHE A 200      10.703 -11.516 -11.059  1.00 96.76           H  
ATOM   3219  HE1 PHE A 200       9.992  -9.496  -6.573  1.00 96.76           H  
ATOM   3220  HE2 PHE A 200       8.404 -11.243 -10.172  1.00 96.76           H  
ATOM   3221  HZ  PHE A 200       8.049 -10.245  -7.921  1.00 96.76           H  
ATOM   3222  N   GLU A 201      15.897 -10.071 -11.059  1.00 96.43           N  
ATOM   3223  CA  GLU A 201      17.199 -10.354 -11.670  1.00 96.43           C  
ATOM   3224  C   GLU A 201      18.346  -9.695 -10.893  1.00 96.43           C  
ATOM   3225  O   GLU A 201      19.322 -10.361 -10.538  1.00 96.43           O  
ATOM   3226  CB  GLU A 201      17.222  -9.880 -13.130  1.00 96.43           C  
ATOM   3227  CG  GLU A 201      16.297 -10.705 -14.037  1.00 96.43           C  
ATOM   3228  CD  GLU A 201      16.418 -10.325 -15.522  1.00 96.43           C  
ATOM   3229  OE1 GLU A 201      15.713 -10.973 -16.328  1.00 96.43           O  
ATOM   3230  OE2 GLU A 201      17.268  -9.466 -15.856  1.00 96.43           O1-
ATOM   3231  H   GLU A 201      15.233  -9.519 -11.584  1.00 96.43           H  
ATOM   3232  HA  GLU A 201      17.376 -11.429 -11.658  1.00 96.43           H  
ATOM   3233  HB2 GLU A 201      18.245  -9.982 -13.493  1.00 96.43           H  
ATOM   3234  HB3 GLU A 201      16.940  -8.829 -13.179  1.00 96.43           H  
ATOM   3235  HG2 GLU A 201      15.265 -10.578 -13.712  1.00 96.43           H  
ATOM   3236  HG3 GLU A 201      16.556 -11.758 -13.921  1.00 96.43           H  
ATOM   3237  N   LYS A 202      18.206  -8.407 -10.549  1.00 96.02           N  
ATOM   3238  CA  LYS A 202      19.187  -7.631  -9.769  1.00 96.02           C  
ATOM   3239  C   LYS A 202      19.528  -8.295  -8.436  1.00 96.02           C  
ATOM   3240  O   LYS A 202      20.699  -8.332  -8.053  1.00 96.02           O  
ATOM   3241  CB  LYS A 202      18.596  -6.232  -9.551  1.00 96.02           C  
ATOM   3242  CG  LYS A 202      19.393  -5.278  -8.636  1.00 96.02           C  
ATOM   3243  CD  LYS A 202      18.492  -4.057  -8.417  1.00 96.02           C  
ATOM   3244  CE  LYS A 202      18.926  -2.999  -7.400  1.00 96.02           C  
ATOM   3245  NZ  LYS A 202      17.818  -2.003  -7.276  1.00 96.02           N1+
ATOM   3246  H   LYS A 202      17.381  -7.932 -10.887  1.00 96.02           H  
ATOM   3247  HA  LYS A 202      20.113  -7.552 -10.338  1.00 96.02           H  
ATOM   3248  HB2 LYS A 202      17.603  -6.367  -9.122  1.00 96.02           H  
ATOM   3249  HB3 LYS A 202      18.467  -5.757 -10.524  1.00 96.02           H  
ATOM   3250  HG2 LYS A 202      19.591  -5.745  -7.671  1.00 96.02           H  
ATOM   3251  HG3 LYS A 202      20.329  -4.985  -9.111  1.00 96.02           H  
ATOM   3252  HD2 LYS A 202      17.540  -4.445  -8.056  1.00 96.02           H  
ATOM   3253  HD3 LYS A 202      18.308  -3.574  -9.377  1.00 96.02           H  
ATOM   3254  HE2 LYS A 202      19.850  -2.520  -7.722  1.00 96.02           H  
ATOM   3255  HE3 LYS A 202      19.078  -3.494  -6.441  1.00 96.02           H  
ATOM   3256  HZ1 LYS A 202      17.796  -1.454  -6.429  1.00 96.02           H  
ATOM   3257  HZ2 LYS A 202      17.722  -1.392  -8.074  1.00 96.02           H  
ATOM   3258  HZ3 LYS A 202      16.925  -2.472  -7.318  1.00 96.02           H  
ATOM   3259  N   TYR A 203      18.529  -8.817  -7.724  1.00 95.63           N  
ATOM   3260  CA  TYR A 203      18.729  -9.507  -6.445  1.00 95.63           C  
ATOM   3261  C   TYR A 203      18.955 -11.022  -6.576  1.00 95.63           C  
ATOM   3262  O   TYR A 203      19.193 -11.683  -5.561  1.00 95.63           O  
ATOM   3263  CB  TYR A 203      17.587  -9.163  -5.482  1.00 95.63           C  
ATOM   3264  CG  TYR A 203      17.579  -7.716  -5.027  1.00 95.63           C  
ATOM   3265  CD1 TYR A 203      18.596  -7.245  -4.174  1.00 95.63           C  
ATOM   3266  CD2 TYR A 203      16.564  -6.839  -5.450  1.00 95.63           C  
ATOM   3267  CE1 TYR A 203      18.614  -5.896  -3.769  1.00 95.63           C  
ATOM   3268  CE2 TYR A 203      16.587  -5.490  -5.060  1.00 95.63           C  
ATOM   3269  CZ  TYR A 203      17.611  -5.012  -4.225  1.00 95.63           C  
ATOM   3270  OH  TYR A 203      17.646  -3.703  -3.868  1.00 95.63           O  
ATOM   3271  H   TYR A 203      17.589  -8.696  -8.073  1.00 95.63           H  
ATOM   3272  HA  TYR A 203      19.644  -9.123  -5.995  1.00 95.63           H  
ATOM   3273  HB2 TYR A 203      17.697  -9.778  -4.589  1.00 95.63           H  
ATOM   3274  HB3 TYR A 203      16.634  -9.417  -5.948  1.00 95.63           H  
ATOM   3275  HD1 TYR A 203      19.374  -7.922  -3.852  1.00 95.63           H  
ATOM   3276  HD2 TYR A 203      15.758  -7.192  -6.077  1.00 95.63           H  
ATOM   3277  HE1 TYR A 203      19.406  -5.531  -3.131  1.00 95.63           H  
ATOM   3278  HE2 TYR A 203      15.811  -4.813  -5.387  1.00 95.63           H  
ATOM   3279  HH  TYR A 203      18.349  -3.498  -3.248  1.00 95.63           H  
ATOM   3280  N   ASN A 204      18.943 -11.566  -7.799  1.00 96.28           N  
ATOM   3281  CA  ASN A 204      19.103 -12.990  -8.105  1.00 96.28           C  
ATOM   3282  C   ASN A 204      18.114 -13.888  -7.331  1.00 96.28           C  
ATOM   3283  O   ASN A 204      18.494 -14.899  -6.730  1.00 96.28           O  
ATOM   3284  CB  ASN A 204      20.585 -13.370  -7.945  1.00 96.28           C  
ATOM   3285  CG  ASN A 204      20.899 -14.749  -8.491  1.00 96.28           C  
ATOM   3286  ND2 ASN A 204      21.728 -15.509  -7.813  1.00 96.28           N  
ATOM   3287  OD1 ASN A 204      20.448 -15.170  -9.539  1.00 96.28           O  
ATOM   3288  H   ASN A 204      18.764 -10.958  -8.585  1.00 96.28           H  
ATOM   3289  HA  ASN A 204      18.846 -13.109  -9.157  1.00 96.28           H  
ATOM   3290  HB2 ASN A 204      20.850 -13.327  -6.888  1.00 96.28           H  
ATOM   3291  HB3 ASN A 204      21.198 -12.653  -8.490  1.00 96.28           H  
ATOM   3292 HD21 ASN A 204      21.873 -16.427  -8.207  1.00 96.28           H  
ATOM   3293 HD22 ASN A 204      22.028 -15.211  -6.896  1.00 96.28           H  
ATOM   3294  N   PHE A 205      16.840 -13.494  -7.297  1.00 96.19           N  
ATOM   3295  CA  PHE A 205      15.788 -14.257  -6.630  1.00 96.19           C  
ATOM   3296  C   PHE A 205      15.338 -15.455  -7.470  1.00 96.19           C  
ATOM   3297  O   PHE A 205      14.978 -15.323  -8.637  1.00 96.19           O  
ATOM   3298  CB  PHE A 205      14.604 -13.342  -6.286  1.00 96.19           C  
ATOM   3299  CG  PHE A 205      14.847 -12.277  -5.228  1.00 96.19           C  
ATOM   3300  CD1 PHE A 205      15.846 -12.417  -4.241  1.00 96.19           C  
ATOM   3301  CD2 PHE A 205      14.033 -11.129  -5.221  1.00 96.19           C  
ATOM   3302  CE1 PHE A 205      16.029 -11.416  -3.274  1.00 96.19           C  
ATOM   3303  CE2 PHE A 205      14.219 -10.127  -4.254  1.00 96.19           C  
ATOM   3304  CZ  PHE A 205      15.215 -10.274  -3.276  1.00 96.19           C  
ATOM   3305  H   PHE A 205      16.579 -12.685  -7.844  1.00 96.19           H  
ATOM   3306  HA  PHE A 205      16.188 -14.670  -5.704  1.00 96.19           H  
ATOM   3307  HB2 PHE A 205      13.778 -13.964  -5.940  1.00 96.19           H  
ATOM   3308  HB3 PHE A 205      14.272 -12.856  -7.203  1.00 96.19           H  
ATOM   3309  HD1 PHE A 205      16.503 -13.273  -4.226  1.00 96.19           H  
ATOM   3310  HD2 PHE A 205      13.260 -11.017  -5.967  1.00 96.19           H  
ATOM   3311  HE1 PHE A 205      16.827 -11.510  -2.553  1.00 96.19           H  
ATOM   3312  HE2 PHE A 205      13.602  -9.240  -4.269  1.00 96.19           H  
ATOM   3313  HZ  PHE A 205      15.368  -9.498  -2.541  1.00 96.19           H  
ATOM   3314  N   LYS A 206      15.287 -16.638  -6.848  1.00 94.44           N  
ATOM   3315  CA  LYS A 206      14.786 -17.869  -7.478  1.00 94.44           C  
ATOM   3316  C   LYS A 206      13.260 -17.920  -7.412  1.00 94.44           C  
ATOM   3317  O   LYS A 206      12.682 -18.581  -6.547  1.00 94.44           O  
ATOM   3318  CB  LYS A 206      15.424 -19.099  -6.828  1.00 94.44           C  
ATOM   3319  CG  LYS A 206      16.942 -19.155  -7.038  1.00 94.44           C  
ATOM   3320  CD  LYS A 206      17.481 -20.355  -6.261  1.00 94.44           C  
ATOM   3321  CE  LYS A 206      19.007 -20.347  -6.253  1.00 94.44           C  
ATOM   3322  NZ  LYS A 206      19.491 -20.883  -4.962  1.00 94.44           N1+
ATOM   3323  H   LYS A 206      15.601 -16.682  -5.889  1.00 94.44           H  
ATOM   3324  HA  LYS A 206      15.055 -17.866  -8.534  1.00 94.44           H  
ATOM   3325  HB2 LYS A 206      15.203 -19.087  -5.760  1.00 94.44           H  
ATOM   3326  HB3 LYS A 206      14.979 -19.996  -7.258  1.00 94.44           H  
ATOM   3327  HG2 LYS A 206      17.171 -19.259  -8.098  1.00 94.44           H  
ATOM   3328  HG3 LYS A 206      17.403 -18.246  -6.653  1.00 94.44           H  
ATOM   3329  HD2 LYS A 206      17.111 -21.282  -6.698  1.00 94.44           H  
ATOM   3330  HD3 LYS A 206      17.115 -20.280  -5.237  1.00 94.44           H  
ATOM   3331  HE2 LYS A 206      19.376 -20.925  -7.100  1.00 94.44           H  
ATOM   3332  HE3 LYS A 206      19.344 -19.316  -6.358  1.00 94.44           H  
ATOM   3333  HZ1 LYS A 206      20.499 -20.904  -4.903  1.00 94.44           H  
ATOM   3334  HZ2 LYS A 206      19.084 -21.781  -4.742  1.00 94.44           H  
ATOM   3335  HZ3 LYS A 206      19.180 -20.266  -4.225  1.00 94.44           H  
ATOM   3336  N   ILE A 207      12.614 -17.184  -8.306  1.00 95.71           N  
ATOM   3337  CA  ILE A 207      11.156 -17.177  -8.454  1.00 95.71           C  
ATOM   3338  C   ILE A 207      10.699 -18.430  -9.214  1.00 95.71           C  
ATOM   3339  O   ILE A 207      11.354 -18.861 -10.159  1.00 95.71           O  
ATOM   3340  CB  ILE A 207      10.697 -15.861  -9.119  1.00 95.71           C  
ATOM   3341  CG1 ILE A 207      11.168 -14.604  -8.346  1.00 95.71           C  
ATOM   3342  CG2 ILE A 207       9.170 -15.835  -9.275  1.00 95.71           C  
ATOM   3343  CD1 ILE A 207      10.768 -14.548  -6.865  1.00 95.71           C  
ATOM   3344  H   ILE A 207      13.165 -16.636  -8.951  1.00 95.71           H  
ATOM   3345  HA  ILE A 207      10.705 -17.225  -7.463  1.00 95.71           H  
ATOM   3346  HB  ILE A 207      11.130 -15.810 -10.117  1.00 95.71           H  
ATOM   3347 HG12 ILE A 207      10.766 -13.720  -8.842  1.00 95.71           H  
ATOM   3348 HG13 ILE A 207      12.254 -14.529  -8.410  1.00 95.71           H  
ATOM   3349 HG21 ILE A 207       8.866 -16.527 -10.061  1.00 95.71           H  
ATOM   3350 HG22 ILE A 207       8.842 -14.837  -9.566  1.00 95.71           H  
ATOM   3351 HG23 ILE A 207       8.686 -16.127  -8.343  1.00 95.71           H  
ATOM   3352 HD11 ILE A 207       9.688 -14.650  -6.754  1.00 95.71           H  
ATOM   3353 HD12 ILE A 207      11.266 -15.346  -6.316  1.00 95.71           H  
ATOM   3354 HD13 ILE A 207      11.076 -13.590  -6.446  1.00 95.71           H  
ATOM   3355  N   TYR A 208       9.597 -19.035  -8.773  1.00 95.25           N  
ATOM   3356  CA  TYR A 208       8.990 -20.195  -9.432  1.00 95.25           C  
ATOM   3357  C   TYR A 208       8.111 -19.729 -10.624  1.00 95.25           C  
ATOM   3358  O   TYR A 208       7.441 -18.705 -10.472  1.00 95.25           O  
ATOM   3359  CB  TYR A 208       8.217 -20.963  -8.348  1.00 95.25           C  
ATOM   3360  CG  TYR A 208       7.514 -22.195  -8.856  1.00 95.25           C  
ATOM   3361  CD1 TYR A 208       6.196 -22.078  -9.322  1.00 95.25           C  
ATOM   3362  CD2 TYR A 208       8.192 -23.427  -8.937  1.00 95.25           C  
ATOM   3363  CE1 TYR A 208       5.559 -23.182  -9.913  1.00 95.25           C  
ATOM   3364  CE2 TYR A 208       7.555 -24.531  -9.536  1.00 95.25           C  
ATOM   3365  CZ  TYR A 208       6.241 -24.401 -10.026  1.00 95.25           C  
ATOM   3366  OH  TYR A 208       5.593 -25.443 -10.576  1.00 95.25           O  
ATOM   3367  H   TYR A 208       9.054 -18.581  -8.052  1.00 95.25           H  
ATOM   3368  HA  TYR A 208       9.779 -20.841  -9.815  1.00 95.25           H  
ATOM   3369  HB2 TYR A 208       8.912 -21.260  -7.563  1.00 95.25           H  
ATOM   3370  HB3 TYR A 208       7.479 -20.299  -7.899  1.00 95.25           H  
ATOM   3371  HD1 TYR A 208       5.681 -21.133  -9.226  1.00 95.25           H  
ATOM   3372  HD2 TYR A 208       9.205 -23.523  -8.576  1.00 95.25           H  
ATOM   3373  HE1 TYR A 208       4.543 -23.125 -10.275  1.00 95.25           H  
ATOM   3374  HE2 TYR A 208       8.057 -25.482  -9.635  1.00 95.25           H  
ATOM   3375  HH  TYR A 208       6.175 -26.195 -10.710  1.00 95.25           H  
ATOM   3376  N   PRO A 209       8.058 -20.424 -11.786  1.00 94.42           N  
ATOM   3377  CA  PRO A 209       8.554 -21.775 -12.063  1.00 94.42           C  
ATOM   3378  C   PRO A 209      10.040 -21.850 -12.423  1.00 94.42           C  
ATOM   3379  O   PRO A 209      10.607 -20.953 -13.055  1.00 94.42           O  
ATOM   3380  CB  PRO A 209       7.682 -22.302 -13.204  1.00 94.42           C  
ATOM   3381  CG  PRO A 209       7.402 -21.041 -14.016  1.00 94.42           C  
ATOM   3382  CD  PRO A 209       7.282 -19.964 -12.935  1.00 94.42           C  
ATOM   3383  HA  PRO A 209       8.384 -22.426 -11.206  1.00 94.42           H  
ATOM   3384  HB2 PRO A 209       8.189 -23.067 -13.793  1.00 94.42           H  
ATOM   3385  HB3 PRO A 209       6.747 -22.694 -12.803  1.00 94.42           H  
ATOM   3386  HG2 PRO A 209       8.248 -20.824 -14.666  1.00 94.42           H  
ATOM   3387  HG3 PRO A 209       6.485 -21.135 -14.599  1.00 94.42           H  
ATOM   3388  HD2 PRO A 209       6.237 -19.856 -12.644  1.00 94.42           H  
ATOM   3389  HD3 PRO A 209       7.662 -19.012 -13.305  1.00 94.42           H  
ATOM   3390  N   TYR A 210      10.656 -22.965 -12.033  1.00 92.84           N  
ATOM   3391  CA  TYR A 210      12.062 -23.256 -12.299  1.00 92.84           C  
ATOM   3392  C   TYR A 210      12.219 -24.021 -13.610  1.00 92.84           C  
ATOM   3393  O   TYR A 210      11.448 -24.934 -13.893  1.00 92.84           O  
ATOM   3394  CB  TYR A 210      12.666 -24.060 -11.139  1.00 92.84           C  
ATOM   3395  CG  TYR A 210      12.376 -23.520  -9.750  1.00 92.84           C  
ATOM   3396  CD1 TYR A 210      12.481 -22.142  -9.478  1.00 92.84           C  
ATOM   3397  CD2 TYR A 210      11.974 -24.404  -8.731  1.00 92.84           C  
ATOM   3398  CE1 TYR A 210      12.187 -21.652  -8.194  1.00 92.84           C  
ATOM   3399  CE2 TYR A 210      11.693 -23.918  -7.440  1.00 92.84           C  
ATOM   3400  CZ  TYR A 210      11.795 -22.537  -7.170  1.00 92.84           C  
ATOM   3401  OH  TYR A 210      11.530 -22.050  -5.928  1.00 92.84           O  
ATOM   3402  H   TYR A 210      10.100 -23.704 -11.626  1.00 92.84           H  
ATOM   3403  HA  TYR A 210      12.607 -22.316 -12.386  1.00 92.84           H  
ATOM   3404  HB2 TYR A 210      12.284 -25.079 -11.201  1.00 92.84           H  
ATOM   3405  HB3 TYR A 210      13.746 -24.108 -11.274  1.00 92.84           H  
ATOM   3406  HD1 TYR A 210      12.759 -21.449 -10.259  1.00 92.84           H  
ATOM   3407  HD2 TYR A 210      11.859 -25.456  -8.950  1.00 92.84           H  
ATOM   3408  HE1 TYR A 210      12.249 -20.591  -8.002  1.00 92.84           H  
ATOM   3409  HE2 TYR A 210      11.374 -24.597  -6.663  1.00 92.84           H  
ATOM   3410  HH  TYR A 210      11.717 -21.109  -5.885  1.00 92.84           H  
ATOM   3411  N   ASP A 211      13.258 -23.693 -14.371  1.00 92.31           N  
ATOM   3412  CA  ASP A 211      13.657 -24.509 -15.514  1.00 92.31           C  
ATOM   3413  C   ASP A 211      14.642 -25.595 -15.078  1.00 92.31           C  
ATOM   3414  O   ASP A 211      15.485 -25.384 -14.202  1.00 92.31           O  
ATOM   3415  CB  ASP A 211      14.243 -23.641 -16.632  1.00 92.31           C  
ATOM   3416  CG  ASP A 211      13.200 -22.759 -17.314  1.00 92.31           C  
ATOM   3417  OD1 ASP A 211      13.601 -21.818 -18.030  1.00 92.31           O  
ATOM   3418  OD2 ASP A 211      11.976 -22.959 -17.126  1.00 92.31           O1-
ATOM   3419  H   ASP A 211      13.889 -22.964 -14.069  1.00 92.31           H  
ATOM   3420  HA  ASP A 211      12.779 -25.010 -15.921  1.00 92.31           H  
ATOM   3421  HB2 ASP A 211      14.678 -24.293 -17.390  1.00 92.31           H  
ATOM   3422  HB3 ASP A 211      15.039 -23.017 -16.225  1.00 92.31           H  
ATOM   3423  N   SER A 212      14.561 -26.754 -15.724  1.00 89.67           N  
ATOM   3424  CA  SER A 212      15.554 -27.816 -15.617  1.00 89.67           C  
ATOM   3425  C   SER A 212      15.765 -28.456 -16.983  1.00 89.67           C  
ATOM   3426  O   SER A 212      14.912 -28.354 -17.862  1.00 89.67           O  
ATOM   3427  CB  SER A 212      15.146 -28.853 -14.563  1.00 89.67           C  
ATOM   3428  OG  SER A 212      14.205 -29.774 -15.067  1.00 89.67           O  
ATOM   3429  H   SER A 212      13.867 -26.862 -16.450  1.00 89.67           H  
ATOM   3430  HA  SER A 212      16.503 -27.379 -15.306  1.00 89.67           H  
ATOM   3431  HB2 SER A 212      14.747 -28.352 -13.681  1.00 89.67           H  
ATOM   3432  HB3 SER A 212      16.035 -29.411 -14.268  1.00 89.67           H  
ATOM   3433  HG  SER A 212      13.332 -29.376 -15.088  1.00 89.67           H  
ATOM   3434  N   GLU A 213      16.896 -29.130 -17.159  1.00 86.73           N  
ATOM   3435  CA  GLU A 213      17.201 -29.851 -18.401  1.00 86.73           C  
ATOM   3436  C   GLU A 213      16.273 -31.054 -18.640  1.00 86.73           C  
ATOM   3437  O   GLU A 213      16.251 -31.603 -19.737  1.00 86.73           O  
ATOM   3438  CB  GLU A 213      18.660 -30.329 -18.360  1.00 86.73           C  
ATOM   3439  CG  GLU A 213      19.673 -29.175 -18.274  1.00 86.73           C  
ATOM   3440  CD  GLU A 213      21.140 -29.645 -18.290  1.00 86.73           C  
ATOM   3441  OE1 GLU A 213      22.025 -28.758 -18.339  1.00 86.73           O  
ATOM   3442  OE2 GLU A 213      21.398 -30.870 -18.236  1.00 86.73           O1-
ATOM   3443  H   GLU A 213      17.566 -29.188 -16.405  1.00 86.73           H  
ATOM   3444  HA  GLU A 213      17.071 -29.182 -19.252  1.00 86.73           H  
ATOM   3445  HB2 GLU A 213      18.791 -30.988 -17.502  1.00 86.73           H  
ATOM   3446  HB3 GLU A 213      18.864 -30.898 -19.268  1.00 86.73           H  
ATOM   3447  HG2 GLU A 213      19.505 -28.503 -19.115  1.00 86.73           H  
ATOM   3448  HG3 GLU A 213      19.501 -28.615 -17.355  1.00 86.73           H  
ATOM   3449  N   GLU A 214      15.526 -31.479 -17.619  1.00 86.63           N  
ATOM   3450  CA  GLU A 214      14.607 -32.616 -17.699  1.00 86.63           C  
ATOM   3451  C   GLU A 214      13.234 -32.227 -18.268  1.00 86.63           C  
ATOM   3452  O   GLU A 214      12.471 -33.111 -18.657  1.00 86.63           O  
ATOM   3453  CB  GLU A 214      14.470 -33.269 -16.310  1.00 86.63           C  
ATOM   3454  CG  GLU A 214      15.819 -33.776 -15.760  1.00 86.63           C  
ATOM   3455  CD  GLU A 214      15.721 -34.532 -14.420  1.00 86.63           C  
ATOM   3456  OE1 GLU A 214      16.780 -35.038 -13.971  1.00 86.63           O  
ATOM   3457  OE2 GLU A 214      14.618 -34.633 -13.840  1.00 86.63           O1-
ATOM   3458  H   GLU A 214      15.545 -30.963 -16.751  1.00 86.63           H  
ATOM   3459  HA  GLU A 214      15.018 -33.359 -18.382  1.00 86.63           H  
ATOM   3460  HB2 GLU A 214      14.045 -32.547 -15.613  1.00 86.63           H  
ATOM   3461  HB3 GLU A 214      13.789 -34.115 -16.393  1.00 86.63           H  
ATOM   3462  HG2 GLU A 214      16.491 -32.929 -15.626  1.00 86.63           H  
ATOM   3463  HG3 GLU A 214      16.264 -34.439 -16.503  1.00 86.63           H  
ATOM   3464  N   LEU A 215      12.927 -30.925 -18.340  1.00 91.64           N  
ATOM   3465  CA  LEU A 215      11.670 -30.427 -18.893  1.00 91.64           C  
ATOM   3466  C   LEU A 215      11.655 -30.554 -20.417  1.00 91.64           C  
ATOM   3467  O   LEU A 215      12.642 -30.287 -21.105  1.00 91.64           O  
ATOM   3468  CB  LEU A 215      11.428 -28.969 -18.469  1.00 91.64           C  
ATOM   3469  CG  LEU A 215      11.254 -28.751 -16.959  1.00 91.64           C  
ATOM   3470  CD1 LEU A 215      11.046 -27.262 -16.686  1.00 91.64           C  
ATOM   3471  CD2 LEU A 215      10.072 -29.520 -16.369  1.00 91.64           C  
ATOM   3472  H   LEU A 215      13.644 -30.252 -18.109  1.00 91.64           H  
ATOM   3473  HA  LEU A 215      10.853 -31.040 -18.515  1.00 91.64           H  
ATOM   3474  HB2 LEU A 215      12.271 -28.370 -18.816  1.00 91.64           H  
ATOM   3475  HB3 LEU A 215      10.533 -28.608 -18.974  1.00 91.64           H  
ATOM   3476  HG  LEU A 215      12.163 -29.059 -16.443  1.00 91.64           H  
ATOM   3477 HD11 LEU A 215      11.022 -27.082 -15.611  1.00 91.64           H  
ATOM   3478 HD12 LEU A 215      10.100 -26.943 -17.123  1.00 91.64           H  
ATOM   3479 HD13 LEU A 215      11.856 -26.689 -17.137  1.00 91.64           H  
ATOM   3480 HD21 LEU A 215       9.926 -29.249 -15.323  1.00 91.64           H  
ATOM   3481 HD22 LEU A 215      10.256 -30.593 -16.422  1.00 91.64           H  
ATOM   3482 HD23 LEU A 215       9.162 -29.297 -16.925  1.00 91.64           H  
ATOM   3483  N   THR A 216      10.499 -30.925 -20.950  1.00 91.91           N  
ATOM   3484  CA  THR A 216      10.243 -30.925 -22.390  1.00 91.91           C  
ATOM   3485  C   THR A 216      10.238 -29.502 -22.952  1.00 91.91           C  
ATOM   3486  O   THR A 216      10.005 -28.527 -22.237  1.00 91.91           O  
ATOM   3487  CB  THR A 216       8.912 -31.616 -22.714  1.00 91.91           C  
ATOM   3488  CG2 THR A 216       8.867 -33.073 -22.255  1.00 91.91           C  
ATOM   3489  OG1 THR A 216       7.843 -30.942 -22.107  1.00 91.91           O  
ATOM   3490  H   THR A 216       9.728 -31.096 -20.320  1.00 91.91           H  
ATOM   3491  HA  THR A 216      11.047 -31.472 -22.881  1.00 91.91           H  
ATOM   3492  HB  THR A 216       8.765 -31.594 -23.794  1.00 91.91           H  
ATOM   3493  HG1 THR A 216       7.934 -31.079 -21.161  1.00 91.91           H  
ATOM   3494 HG21 THR A 216       8.952 -33.131 -21.170  1.00 91.91           H  
ATOM   3495 HG22 THR A 216       7.917 -33.514 -22.557  1.00 91.91           H  
ATOM   3496 HG23 THR A 216       9.687 -33.627 -22.710  1.00 91.91           H  
ATOM   3497  N   ASP A 217      10.434 -29.368 -24.265  1.00 93.82           N  
ATOM   3498  CA  ASP A 217      10.346 -28.064 -24.934  1.00 93.82           C  
ATOM   3499  C   ASP A 217       8.969 -27.399 -24.731  1.00 93.82           C  
ATOM   3500  O   ASP A 217       8.884 -26.179 -24.602  1.00 93.82           O  
ATOM   3501  CB  ASP A 217      10.627 -28.233 -26.436  1.00 93.82           C  
ATOM   3502  CG  ASP A 217      12.074 -28.618 -26.769  1.00 93.82           C  
ATOM   3503  OD1 ASP A 217      12.254 -29.369 -27.757  1.00 93.82           O  
ATOM   3504  OD2 ASP A 217      12.997 -28.133 -26.079  1.00 93.82           O1-
ATOM   3505  H   ASP A 217      10.724 -30.167 -24.810  1.00 93.82           H  
ATOM   3506  HA  ASP A 217      11.097 -27.396 -24.512  1.00 93.82           H  
ATOM   3507  HB2 ASP A 217      10.414 -27.287 -26.936  1.00 93.82           H  
ATOM   3508  HB3 ASP A 217       9.947 -28.981 -26.842  1.00 93.82           H  
ATOM   3509  N   GLU A 218       7.894 -28.196 -24.658  1.00 93.53           N  
ATOM   3510  CA  GLU A 218       6.533 -27.712 -24.389  1.00 93.53           C  
ATOM   3511  C   GLU A 218       6.398 -27.148 -22.963  1.00 93.53           C  
ATOM   3512  O   GLU A 218       5.820 -26.077 -22.774  1.00 93.53           O  
ATOM   3513  CB  GLU A 218       5.508 -28.843 -24.621  1.00 93.53           C  
ATOM   3514  CG  GLU A 218       5.415 -29.284 -26.095  1.00 93.53           C  
ATOM   3515  CD  GLU A 218       4.368 -30.386 -26.370  1.00 93.53           C  
ATOM   3516  OE1 GLU A 218       4.266 -30.795 -27.553  1.00 93.53           O  
ATOM   3517  OE2 GLU A 218       3.664 -30.822 -25.432  1.00 93.53           O1-
ATOM   3518  H   GLU A 218       8.038 -29.194 -24.705  1.00 93.53           H  
ATOM   3519  HA  GLU A 218       6.305 -26.893 -25.071  1.00 93.53           H  
ATOM   3520  HB2 GLU A 218       5.776 -29.700 -24.003  1.00 93.53           H  
ATOM   3521  HB3 GLU A 218       4.528 -28.483 -24.307  1.00 93.53           H  
ATOM   3522  HG2 GLU A 218       6.392 -29.647 -26.414  1.00 93.53           H  
ATOM   3523  HG3 GLU A 218       5.173 -28.410 -26.700  1.00 93.53           H  
ATOM   3524  N   GLU A 219       6.974 -27.822 -21.964  1.00 91.86           N  
ATOM   3525  CA  GLU A 219       6.987 -27.357 -20.569  1.00 91.86           C  
ATOM   3526  C   GLU A 219       7.865 -26.116 -20.387  1.00 91.86           C  
ATOM   3527  O   GLU A 219       7.477 -25.178 -19.691  1.00 91.86           O  
ATOM   3528  CB  GLU A 219       7.491 -28.479 -19.654  1.00 91.86           C  
ATOM   3529  CG  GLU A 219       6.455 -29.603 -19.494  1.00 91.86           C  
ATOM   3530  CD  GLU A 219       7.072 -30.894 -18.940  1.00 91.86           C  
ATOM   3531  OE1 GLU A 219       6.389 -31.580 -18.151  1.00 91.86           O  
ATOM   3532  OE2 GLU A 219       8.190 -31.238 -19.397  1.00 91.86           O1-
ATOM   3533  H   GLU A 219       7.448 -28.689 -22.173  1.00 91.86           H  
ATOM   3534  HA  GLU A 219       5.976 -27.086 -20.265  1.00 91.86           H  
ATOM   3535  HB2 GLU A 219       8.419 -28.865 -20.075  1.00 91.86           H  
ATOM   3536  HB3 GLU A 219       7.709 -28.072 -18.667  1.00 91.86           H  
ATOM   3537  HG2 GLU A 219       5.661 -29.250 -18.836  1.00 91.86           H  
ATOM   3538  HG3 GLU A 219       6.001 -29.828 -20.459  1.00 91.86           H  
ATOM   3539  N   LEU A 220       9.020 -26.058 -21.056  1.00 93.67           N  
ATOM   3540  CA  LEU A 220       9.876 -24.871 -21.054  1.00 93.67           C  
ATOM   3541  C   LEU A 220       9.167 -23.663 -21.676  1.00 93.67           C  
ATOM   3542  O   LEU A 220       9.309 -22.542 -21.182  1.00 93.67           O  
ATOM   3543  CB  LEU A 220      11.184 -25.179 -21.803  1.00 93.67           C  
ATOM   3544  CG  LEU A 220      12.143 -26.105 -21.035  1.00 93.67           C  
ATOM   3545  CD1 LEU A 220      13.298 -26.513 -21.950  1.00 93.67           C  
ATOM   3546  CD2 LEU A 220      12.743 -25.415 -19.804  1.00 93.67           C  
ATOM   3547  H   LEU A 220       9.296 -26.866 -21.596  1.00 93.67           H  
ATOM   3548  HA  LEU A 220      10.099 -24.604 -20.021  1.00 93.67           H  
ATOM   3549  HB2 LEU A 220      10.933 -25.637 -22.760  1.00 93.67           H  
ATOM   3550  HB3 LEU A 220      11.701 -24.241 -22.008  1.00 93.67           H  
ATOM   3551  HG  LEU A 220      11.615 -27.004 -20.718  1.00 93.67           H  
ATOM   3552 HD11 LEU A 220      12.903 -27.036 -22.821  1.00 93.67           H  
ATOM   3553 HD12 LEU A 220      13.949 -27.207 -21.418  1.00 93.67           H  
ATOM   3554 HD13 LEU A 220      13.866 -25.639 -22.270  1.00 93.67           H  
ATOM   3555 HD21 LEU A 220      13.451 -26.092 -19.325  1.00 93.67           H  
ATOM   3556 HD22 LEU A 220      13.254 -24.496 -20.090  1.00 93.67           H  
ATOM   3557 HD23 LEU A 220      11.957 -25.183 -19.084  1.00 93.67           H  
ATOM   3558  N   GLU A 221       8.382 -23.869 -22.734  1.00 94.98           N  
ATOM   3559  CA  GLU A 221       7.611 -22.796 -23.361  1.00 94.98           C  
ATOM   3560  C   GLU A 221       6.436 -22.334 -22.483  1.00 94.98           C  
ATOM   3561  O   GLU A 221       6.173 -21.130 -22.373  1.00 94.98           O  
ATOM   3562  CB  GLU A 221       7.162 -23.248 -24.759  1.00 94.98           C  
ATOM   3563  CG  GLU A 221       6.685 -22.081 -25.634  1.00 94.98           C  
ATOM   3564  CD  GLU A 221       7.757 -20.994 -25.875  1.00 94.98           C  
ATOM   3565  OE1 GLU A 221       7.347 -19.860 -26.200  1.00 94.98           O  
ATOM   3566  OE2 GLU A 221       8.985 -21.256 -25.739  1.00 94.98           O1-
ATOM   3567  H   GLU A 221       8.335 -24.796 -23.132  1.00 94.98           H  
ATOM   3568  HA  GLU A 221       8.273 -21.938 -23.475  1.00 94.98           H  
ATOM   3569  HB2 GLU A 221       6.358 -23.978 -24.664  1.00 94.98           H  
ATOM   3570  HB3 GLU A 221       7.997 -23.729 -25.267  1.00 94.98           H  
ATOM   3571  HG2 GLU A 221       5.807 -21.633 -25.170  1.00 94.98           H  
ATOM   3572  HG3 GLU A 221       6.374 -22.485 -26.597  1.00 94.98           H  
ATOM   3573  N   LEU A 222       5.783 -23.261 -21.771  1.00 92.94           N  
ATOM   3574  CA  LEU A 222       4.785 -22.925 -20.754  1.00 92.94           C  
ATOM   3575  C   LEU A 222       5.410 -22.105 -19.617  1.00 92.94           C  
ATOM   3576  O   LEU A 222       4.884 -21.050 -19.258  1.00 92.94           O  
ATOM   3577  CB  LEU A 222       4.126 -24.216 -20.236  1.00 92.94           C  
ATOM   3578  CG  LEU A 222       3.050 -23.980 -19.159  1.00 92.94           C  
ATOM   3579  CD1 LEU A 222       1.880 -23.139 -19.678  1.00 92.94           C  
ATOM   3580  CD2 LEU A 222       2.496 -25.322 -18.678  1.00 92.94           C  
ATOM   3581  H   LEU A 222       6.014 -24.233 -21.921  1.00 92.94           H  
ATOM   3582  HA  LEU A 222       4.023 -22.306 -21.228  1.00 92.94           H  
ATOM   3583  HB2 LEU A 222       3.680 -24.744 -21.078  1.00 92.94           H  
ATOM   3584  HB3 LEU A 222       4.897 -24.859 -19.812  1.00 92.94           H  
ATOM   3585  HG  LEU A 222       3.491 -23.471 -18.302  1.00 92.94           H  
ATOM   3586 HD11 LEU A 222       2.221 -22.130 -19.910  1.00 92.94           H  
ATOM   3587 HD12 LEU A 222       1.461 -23.597 -20.575  1.00 92.94           H  
ATOM   3588 HD13 LEU A 222       1.109 -23.068 -18.912  1.00 92.94           H  
ATOM   3589 HD21 LEU A 222       3.304 -25.904 -18.236  1.00 92.94           H  
ATOM   3590 HD22 LEU A 222       2.076 -25.877 -19.517  1.00 92.94           H  
ATOM   3591 HD23 LEU A 222       1.728 -25.163 -17.922  1.00 92.94           H  
ATOM   3592  N   ASN A 223       6.566 -22.530 -19.105  1.00 93.72           N  
ATOM   3593  CA  ASN A 223       7.305 -21.816 -18.066  1.00 93.72           C  
ATOM   3594  C   ASN A 223       7.707 -20.404 -18.504  1.00 93.72           C  
ATOM   3595  O   ASN A 223       7.591 -19.457 -17.724  1.00 93.72           O  
ATOM   3596  CB  ASN A 223       8.559 -22.622 -17.701  1.00 93.72           C  
ATOM   3597  CG  ASN A 223       8.331 -23.700 -16.668  1.00 93.72           C  
ATOM   3598  ND2 ASN A 223       9.403 -24.312 -16.225  1.00 93.72           N  
ATOM   3599  OD1 ASN A 223       7.235 -23.929 -16.192  1.00 93.72           O  
ATOM   3600  H   ASN A 223       6.913 -23.431 -19.402  1.00 93.72           H  
ATOM   3601  HA  ASN A 223       6.672 -21.711 -17.185  1.00 93.72           H  
ATOM   3602  HB2 ASN A 223       9.294 -21.943 -17.270  1.00 93.72           H  
ATOM   3603  HB3 ASN A 223       9.001 -23.073 -18.589  1.00 93.72           H  
ATOM   3604 HD21 ASN A 223      10.314 -24.073 -16.589  1.00 93.72           H  
ATOM   3605 HD22 ASN A 223       9.277 -25.035 -15.532  1.00 93.72           H  
ATOM   3606  N   ARG A 224       8.155 -20.226 -19.753  1.00 94.90           N  
ATOM   3607  CA  ARG A 224       8.449 -18.896 -20.315  1.00 94.90           C  
ATOM   3608  C   ARG A 224       7.204 -18.024 -20.390  1.00 94.90           C  
ATOM   3609  O   ARG A 224       7.259 -16.866 -19.976  1.00 94.90           O  
ATOM   3610  CB  ARG A 224       9.047 -19.033 -21.715  1.00 94.90           C  
ATOM   3611  CG  ARG A 224      10.503 -19.493 -21.680  1.00 94.90           C  
ATOM   3612  CD  ARG A 224      10.930 -19.739 -23.122  1.00 94.90           C  
ATOM   3613  NE  ARG A 224      12.258 -20.360 -23.194  1.00 94.90           N  
ATOM   3614  CZ  ARG A 224      12.687 -21.046 -24.234  1.00 94.90           C  
ATOM   3615  NH1 ARG A 224      11.975 -21.180 -25.323  1.00 94.90           N1+
ATOM   3616  NH2 ARG A 224      13.849 -21.637 -24.174  1.00 94.90           N  
ATOM   3617  H   ARG A 224       8.265 -21.047 -20.332  1.00 94.90           H  
ATOM   3618  HA  ARG A 224       9.146 -18.366 -19.666  1.00 94.90           H  
ATOM   3619  HB2 ARG A 224       8.447 -19.735 -22.294  1.00 94.90           H  
ATOM   3620  HB3 ARG A 224       9.009 -18.066 -22.216  1.00 94.90           H  
ATOM   3621  HG2 ARG A 224      10.600 -20.415 -21.106  1.00 94.90           H  
ATOM   3622  HG3 ARG A 224      11.129 -18.721 -21.233  1.00 94.90           H  
ATOM   3623  HD2 ARG A 224      10.197 -20.404 -23.579  1.00 94.90           H  
ATOM   3624  HD3 ARG A 224      10.926 -18.798 -23.671  1.00 94.90           H  
ATOM   3625  HE  ARG A 224      12.824 -20.360 -22.357  1.00 94.90           H  
ATOM   3626 HH11 ARG A 224      12.240 -21.835 -26.045  1.00 94.90           H  
ATOM   3627 HH12 ARG A 224      10.996 -20.931 -25.316  1.00 94.90           H  
ATOM   3628 HH21 ARG A 224      14.350 -21.649 -23.297  1.00 94.90           H  
ATOM   3629 HH22 ARG A 224      14.107 -22.275 -24.913  1.00 94.90           H  
ATOM   3630  N   SER A 225       6.092 -18.585 -20.860  1.00 94.08           N  
ATOM   3631  CA  SER A 225       4.811 -17.879 -20.941  1.00 94.08           C  
ATOM   3632  C   SER A 225       4.367 -17.407 -19.554  1.00 94.08           C  
ATOM   3633  O   SER A 225       4.055 -16.232 -19.369  1.00 94.08           O  
ATOM   3634  CB  SER A 225       3.744 -18.780 -21.570  1.00 94.08           C  
ATOM   3635  OG  SER A 225       4.126 -19.164 -22.876  1.00 94.08           O  
ATOM   3636  H   SER A 225       6.142 -19.538 -21.191  1.00 94.08           H  
ATOM   3637  HA  SER A 225       4.928 -17.001 -21.576  1.00 94.08           H  
ATOM   3638  HB2 SER A 225       3.591 -19.670 -20.960  1.00 94.08           H  
ATOM   3639  HB3 SER A 225       2.804 -18.230 -21.625  1.00 94.08           H  
ATOM   3640  HG  SER A 225       4.827 -19.819 -22.829  1.00 94.08           H  
ATOM   3641  N   VAL A 226       4.450 -18.284 -18.549  1.00 93.41           N  
ATOM   3642  CA  VAL A 226       4.150 -17.962 -17.147  1.00 93.41           C  
ATOM   3643  C   VAL A 226       5.103 -16.902 -16.587  1.00 93.41           C  
ATOM   3644  O   VAL A 226       4.655 -15.943 -15.964  1.00 93.41           O  
ATOM   3645  CB  VAL A 226       4.175 -19.238 -16.287  1.00 93.41           C  
ATOM   3646  CG1 VAL A 226       4.109 -18.910 -14.794  1.00 93.41           C  
ATOM   3647  CG2 VAL A 226       2.981 -20.145 -16.616  1.00 93.41           C  
ATOM   3648  H   VAL A 226       4.712 -19.234 -18.772  1.00 93.41           H  
ATOM   3649  HA  VAL A 226       3.145 -17.545 -17.090  1.00 93.41           H  
ATOM   3650  HB  VAL A 226       5.098 -19.787 -16.477  1.00 93.41           H  
ATOM   3651 HG11 VAL A 226       4.010 -19.832 -14.222  1.00 93.41           H  
ATOM   3652 HG12 VAL A 226       3.261 -18.256 -14.593  1.00 93.41           H  
ATOM   3653 HG13 VAL A 226       5.031 -18.424 -14.474  1.00 93.41           H  
ATOM   3654 HG21 VAL A 226       2.047 -19.640 -16.371  1.00 93.41           H  
ATOM   3655 HG22 VAL A 226       3.056 -21.067 -16.039  1.00 93.41           H  
ATOM   3656 HG23 VAL A 226       2.978 -20.406 -17.674  1.00 93.41           H  
ATOM   3657  N   ARG A 227       6.415 -17.010 -16.822  1.00 93.35           N  
ATOM   3658  CA  ARG A 227       7.373 -16.002 -16.339  1.00 93.35           C  
ATOM   3659  C   ARG A 227       7.119 -14.619 -16.926  1.00 93.35           C  
ATOM   3660  O   ARG A 227       7.296 -13.639 -16.212  1.00 93.35           O  
ATOM   3661  CB  ARG A 227       8.812 -16.447 -16.604  1.00 93.35           C  
ATOM   3662  CG  ARG A 227       9.276 -17.457 -15.546  1.00 93.35           C  
ATOM   3663  CD  ARG A 227      10.760 -17.777 -15.727  1.00 93.35           C  
ATOM   3664  NE  ARG A 227      10.992 -18.509 -16.981  1.00 93.35           N  
ATOM   3665  CZ  ARG A 227      11.155 -19.811 -17.092  1.00 93.35           C  
ATOM   3666  NH1 ARG A 227      11.141 -20.621 -16.073  1.00 93.35           N1+
ATOM   3667  NH2 ARG A 227      11.352 -20.338 -18.259  1.00 93.35           N  
ATOM   3668  H   ARG A 227       6.753 -17.819 -17.322  1.00 93.35           H  
ATOM   3669  HA  ARG A 227       7.236 -15.870 -15.265  1.00 93.35           H  
ATOM   3670  HB2 ARG A 227       8.890 -16.870 -17.605  1.00 93.35           H  
ATOM   3671  HB3 ARG A 227       9.463 -15.574 -16.547  1.00 93.35           H  
ATOM   3672  HG2 ARG A 227       9.140 -17.024 -14.555  1.00 93.35           H  
ATOM   3673  HG3 ARG A 227       8.688 -18.372 -15.607  1.00 93.35           H  
ATOM   3674  HD2 ARG A 227      11.100 -18.358 -14.870  1.00 93.35           H  
ATOM   3675  HD3 ARG A 227      11.329 -16.847 -15.737  1.00 93.35           H  
ATOM   3676  HE  ARG A 227      11.014 -17.968 -17.834  1.00 93.35           H  
ATOM   3677 HH11 ARG A 227      11.324 -21.594 -16.268  1.00 93.35           H  
ATOM   3678 HH12 ARG A 227      10.957 -20.320 -15.126  1.00 93.35           H  
ATOM   3679 HH21 ARG A 227      11.783 -21.251 -18.232  1.00 93.35           H  
ATOM   3680 HH22 ARG A 227      11.467 -19.771 -19.086  1.00 93.35           H  
ATOM   3681  N   SER A 228       6.646 -14.531 -18.170  1.00 94.52           N  
ATOM   3682  CA  SER A 228       6.336 -13.243 -18.804  1.00 94.52           C  
ATOM   3683  C   SER A 228       5.177 -12.487 -18.132  1.00 94.52           C  
ATOM   3684  O   SER A 228       5.125 -11.260 -18.206  1.00 94.52           O  
ATOM   3685  CB  SER A 228       6.069 -13.443 -20.298  1.00 94.52           C  
ATOM   3686  OG  SER A 228       4.768 -13.937 -20.550  1.00 94.52           O  
ATOM   3687  H   SER A 228       6.554 -15.380 -18.710  1.00 94.52           H  
ATOM   3688  HA  SER A 228       7.217 -12.608 -18.712  1.00 94.52           H  
ATOM   3689  HB2 SER A 228       6.178 -12.482 -20.801  1.00 94.52           H  
ATOM   3690  HB3 SER A 228       6.807 -14.130 -20.713  1.00 94.52           H  
ATOM   3691  HG  SER A 228       4.615 -14.759 -20.078  1.00 94.52           H  
ATOM   3692  N   ILE A 229       4.282 -13.198 -17.432  1.00 94.27           N  
ATOM   3693  CA  ILE A 229       3.131 -12.620 -16.719  1.00 94.27           C  
ATOM   3694  C   ILE A 229       3.353 -12.474 -15.204  1.00 94.27           C  
ATOM   3695  O   ILE A 229       2.517 -11.878 -14.530  1.00 94.27           O  
ATOM   3696  CB  ILE A 229       1.828 -13.382 -17.055  1.00 94.27           C  
ATOM   3697  CG1 ILE A 229       1.901 -14.862 -16.635  1.00 94.27           C  
ATOM   3698  CG2 ILE A 229       1.520 -13.251 -18.559  1.00 94.27           C  
ATOM   3699  CD1 ILE A 229       0.582 -15.618 -16.778  1.00 94.27           C  
ATOM   3700  H   ILE A 229       4.378 -14.203 -17.421  1.00 94.27           H  
ATOM   3701  HA  ILE A 229       2.988 -11.601 -17.079  1.00 94.27           H  
ATOM   3702  HB  ILE A 229       1.012 -12.909 -16.508  1.00 94.27           H  
ATOM   3703 HG12 ILE A 229       2.634 -15.365 -17.267  1.00 94.27           H  
ATOM   3704 HG13 ILE A 229       2.214 -14.929 -15.593  1.00 94.27           H  
ATOM   3705 HG21 ILE A 229       2.250 -13.805 -19.149  1.00 94.27           H  
ATOM   3706 HG22 ILE A 229       0.523 -13.631 -18.779  1.00 94.27           H  
ATOM   3707 HG23 ILE A 229       1.556 -12.202 -18.853  1.00 94.27           H  
ATOM   3708 HD11 ILE A 229      -0.195 -15.097 -16.219  1.00 94.27           H  
ATOM   3709 HD12 ILE A 229       0.292 -15.687 -17.826  1.00 94.27           H  
ATOM   3710 HD13 ILE A 229       0.705 -16.630 -16.392  1.00 94.27           H  
ATOM   3711  N   ILE A 230       4.475 -12.963 -14.663  1.00 95.42           N  
ATOM   3712  CA  ILE A 230       4.865 -12.781 -13.254  1.00 95.42           C  
ATOM   3713  C   ILE A 230       5.502 -11.387 -13.048  1.00 95.42           C  
ATOM   3714  O   ILE A 230       6.343 -11.001 -13.857  1.00 95.42           O  
ATOM   3715  CB  ILE A 230       5.809 -13.927 -12.805  1.00 95.42           C  
ATOM   3716  CG1 ILE A 230       4.994 -15.229 -12.634  1.00 95.42           C  
ATOM   3717  CG2 ILE A 230       6.546 -13.622 -11.484  1.00 95.42           C  
ATOM   3718  CD1 ILE A 230       5.834 -16.491 -12.394  1.00 95.42           C  
ATOM   3719  H   ILE A 230       5.140 -13.405 -15.282  1.00 95.42           H  
ATOM   3720  HA  ILE A 230       3.959 -12.853 -12.652  1.00 95.42           H  
ATOM   3721  HB  ILE A 230       6.561 -14.078 -13.580  1.00 95.42           H  
ATOM   3722 HG12 ILE A 230       4.320 -15.102 -11.787  1.00 95.42           H  
ATOM   3723 HG13 ILE A 230       4.379 -15.397 -13.518  1.00 95.42           H  
ATOM   3724 HG21 ILE A 230       5.840 -13.523 -10.660  1.00 95.42           H  
ATOM   3725 HG22 ILE A 230       7.247 -14.426 -11.260  1.00 95.42           H  
ATOM   3726 HG23 ILE A 230       7.144 -12.715 -11.580  1.00 95.42           H  
ATOM   3727 HD11 ILE A 230       6.356 -16.430 -11.439  1.00 95.42           H  
ATOM   3728 HD12 ILE A 230       6.555 -16.622 -13.201  1.00 95.42           H  
ATOM   3729 HD13 ILE A 230       5.174 -17.357 -12.360  1.00 95.42           H  
ATOM   3730  N   PRO A 231       5.204 -10.656 -11.949  1.00 95.51           N  
ATOM   3731  CA  PRO A 231       4.168 -10.943 -10.952  1.00 95.51           C  
ATOM   3732  C   PRO A 231       2.747 -10.855 -11.526  1.00 95.51           C  
ATOM   3733  O   PRO A 231       2.422  -9.925 -12.266  1.00 95.51           O  
ATOM   3734  CB  PRO A 231       4.363  -9.892  -9.854  1.00 95.51           C  
ATOM   3735  CG  PRO A 231       4.965  -8.711 -10.613  1.00 95.51           C  
ATOM   3736  CD  PRO A 231       5.902  -9.428 -11.579  1.00 95.51           C  
ATOM   3737  HA  PRO A 231       4.318 -11.935 -10.524  1.00 95.51           H  
ATOM   3738  HB2 PRO A 231       3.425  -9.643  -9.357  1.00 95.51           H  
ATOM   3739  HB3 PRO A 231       5.092 -10.234  -9.119  1.00 95.51           H  
ATOM   3740  HG2 PRO A 231       4.192  -8.192 -11.180  1.00 95.51           H  
ATOM   3741  HG3 PRO A 231       5.492  -8.020  -9.955  1.00 95.51           H  
ATOM   3742  HD2 PRO A 231       6.828  -9.685 -11.066  1.00 95.51           H  
ATOM   3743  HD3 PRO A 231       6.138  -8.797 -12.436  1.00 95.51           H  
ATOM   3744  N   PHE A 232       1.887 -11.799 -11.130  1.00 96.67           N  
ATOM   3745  CA  PHE A 232       0.488 -11.823 -11.569  1.00 96.67           C  
ATOM   3746  C   PHE A 232      -0.273 -10.636 -10.971  1.00 96.67           C  
ATOM   3747  O   PHE A 232      -0.338 -10.490  -9.751  1.00 96.67           O  
ATOM   3748  CB  PHE A 232      -0.198 -13.130 -11.147  1.00 96.67           C  
ATOM   3749  CG  PHE A 232       0.366 -14.398 -11.753  1.00 96.67           C  
ATOM   3750  CD1 PHE A 232      -0.215 -14.929 -12.919  1.00 96.67           C  
ATOM   3751  CD2 PHE A 232       1.418 -15.086 -11.119  1.00 96.67           C  
ATOM   3752  CE1 PHE A 232       0.238 -16.154 -13.434  1.00 96.67           C  
ATOM   3753  CE2 PHE A 232       1.878 -16.307 -11.646  1.00 96.67           C  
ATOM   3754  CZ  PHE A 232       1.286 -16.841 -12.801  1.00 96.67           C  
ATOM   3755  H   PHE A 232       2.205 -12.510 -10.488  1.00 96.67           H  
ATOM   3756  HA  PHE A 232       0.456 -11.748 -12.655  1.00 96.67           H  
ATOM   3757  HB2 PHE A 232      -1.250 -13.064 -11.423  1.00 96.67           H  
ATOM   3758  HB3 PHE A 232      -0.164 -13.215 -10.061  1.00 96.67           H  
ATOM   3759  HD1 PHE A 232      -1.031 -14.414 -13.404  1.00 96.67           H  
ATOM   3760  HD2 PHE A 232       1.866 -14.689 -10.220  1.00 96.67           H  
ATOM   3761  HE1 PHE A 232      -0.238 -16.587 -14.301  1.00 96.67           H  
ATOM   3762  HE2 PHE A 232       2.682 -16.843 -11.166  1.00 96.67           H  
ATOM   3763  HZ  PHE A 232       1.617 -17.793 -13.187  1.00 96.67           H  
ATOM   3764  N   ALA A 233      -0.880  -9.807 -11.809  1.00 95.95           N  
ATOM   3765  CA  ALA A 233      -1.710  -8.686 -11.399  1.00 95.95           C  
ATOM   3766  C   ALA A 233      -3.132  -9.171 -11.108  1.00 95.95           C  
ATOM   3767  O   ALA A 233      -3.872  -9.513 -12.028  1.00 95.95           O  
ATOM   3768  CB  ALA A 233      -1.639  -7.639 -12.512  1.00 95.95           C  
ATOM   3769  H   ALA A 233      -0.821  -9.995 -12.800  1.00 95.95           H  
ATOM   3770  HA  ALA A 233      -1.314  -8.252 -10.481  1.00 95.95           H  
ATOM   3771  HB1 ALA A 233      -2.247  -6.770 -12.261  1.00 95.95           H  
ATOM   3772  HB2 ALA A 233      -2.019  -8.066 -13.440  1.00 95.95           H  
ATOM   3773  HB3 ALA A 233      -0.605  -7.326 -12.658  1.00 95.95           H  
ATOM   3774  N   VAL A 234      -3.515  -9.235  -9.832  1.00 94.56           N  
ATOM   3775  CA  VAL A 234      -4.752  -9.905  -9.415  1.00 94.56           C  
ATOM   3776  C   VAL A 234      -5.696  -9.009  -8.627  1.00 94.56           C  
ATOM   3777  O   VAL A 234      -5.301  -8.142  -7.843  1.00 94.56           O  
ATOM   3778  CB  VAL A 234      -4.467 -11.213  -8.660  1.00 94.56           C  
ATOM   3779  CG1 VAL A 234      -3.731 -12.207  -9.561  1.00 94.56           C  
ATOM   3780  CG2 VAL A 234      -3.662 -11.004  -7.372  1.00 94.56           C  
ATOM   3781  H   VAL A 234      -2.902  -8.876  -9.114  1.00 94.56           H  
ATOM   3782  HA  VAL A 234      -5.305 -10.194 -10.309  1.00 94.56           H  
ATOM   3783  HB  VAL A 234      -5.423 -11.665  -8.394  1.00 94.56           H  
ATOM   3784 HG11 VAL A 234      -4.219 -12.268 -10.534  1.00 94.56           H  
ATOM   3785 HG12 VAL A 234      -2.696 -11.896  -9.703  1.00 94.56           H  
ATOM   3786 HG13 VAL A 234      -3.754 -13.195  -9.100  1.00 94.56           H  
ATOM   3787 HG21 VAL A 234      -3.441 -11.971  -6.918  1.00 94.56           H  
ATOM   3788 HG22 VAL A 234      -2.718 -10.507  -7.595  1.00 94.56           H  
ATOM   3789 HG23 VAL A 234      -4.227 -10.395  -6.667  1.00 94.56           H  
ATOM   3790  N   VAL A 235      -6.984  -9.301  -8.795  1.00 93.97           N  
ATOM   3791  CA  VAL A 235      -8.084  -8.722  -8.027  1.00 93.97           C  
ATOM   3792  C   VAL A 235      -8.904  -9.876  -7.463  1.00 93.97           C  
ATOM   3793  O   VAL A 235      -9.212 -10.826  -8.172  1.00 93.97           O  
ATOM   3794  CB  VAL A 235      -8.928  -7.774  -8.899  1.00 93.97           C  
ATOM   3795  CG1 VAL A 235     -10.030  -7.106  -8.065  1.00 93.97           C  
ATOM   3796  CG2 VAL A 235      -8.027  -6.683  -9.496  1.00 93.97           C  
ATOM   3797  H   VAL A 235      -7.232 -10.020  -9.459  1.00 93.97           H  
ATOM   3798  HA  VAL A 235      -7.681  -8.143  -7.197  1.00 93.97           H  
ATOM   3799  HB  VAL A 235      -9.389  -8.334  -9.712  1.00 93.97           H  
ATOM   3800 HG11 VAL A 235     -10.727  -7.853  -7.685  1.00 93.97           H  
ATOM   3801 HG12 VAL A 235      -9.591  -6.551  -7.237  1.00 93.97           H  
ATOM   3802 HG13 VAL A 235     -10.589  -6.405  -8.685  1.00 93.97           H  
ATOM   3803 HG21 VAL A 235      -8.623  -5.973 -10.068  1.00 93.97           H  
ATOM   3804 HG22 VAL A 235      -7.303  -7.124 -10.181  1.00 93.97           H  
ATOM   3805 HG23 VAL A 235      -7.505  -6.148  -8.703  1.00 93.97           H  
ATOM   3806  N   GLY A 236      -9.218  -9.823  -6.170  1.00 92.81           N  
ATOM   3807  CA  GLY A 236     -10.075 -10.808  -5.510  1.00 92.81           C  
ATOM   3808  C   GLY A 236     -11.468 -10.239  -5.263  1.00 92.81           C  
ATOM   3809  O   GLY A 236     -11.604  -9.065  -4.913  1.00 92.81           O  
ATOM   3810  H   GLY A 236      -8.979  -8.989  -5.654  1.00 92.81           H  
ATOM   3811  HA2 GLY A 236      -9.642 -11.089  -4.550  1.00 92.81           H  
ATOM   3812  HA3 GLY A 236     -10.161 -11.711  -6.115  1.00 92.81           H  
ATOM   3813  N   SER A 237     -12.499 -11.071  -5.398  1.00 93.36           N  
ATOM   3814  CA  SER A 237     -13.856 -10.747  -4.963  1.00 93.36           C  
ATOM   3815  C   SER A 237     -14.658 -12.006  -4.664  1.00 93.36           C  
ATOM   3816  O   SER A 237     -14.688 -12.943  -5.459  1.00 93.36           O  
ATOM   3817  CB  SER A 237     -14.613  -9.949  -6.021  1.00 93.36           C  
ATOM   3818  OG  SER A 237     -15.793  -9.452  -5.417  1.00 93.36           O  
ATOM   3819  H   SER A 237     -12.320 -12.038  -5.629  1.00 93.36           H  
ATOM   3820  HA  SER A 237     -13.799 -10.144  -4.056  1.00 93.36           H  
ATOM   3821  HB2 SER A 237     -13.993  -9.121  -6.365  1.00 93.36           H  
ATOM   3822  HB3 SER A 237     -14.861 -10.589  -6.868  1.00 93.36           H  
ATOM   3823  HG  SER A 237     -16.354  -9.074  -6.098  1.00 93.36           H  
ATOM   3824  N   GLU A 238     -15.367 -11.991  -3.542  1.00 91.86           N  
ATOM   3825  CA  GLU A 238     -16.359 -13.017  -3.201  1.00 91.86           C  
ATOM   3826  C   GLU A 238     -17.774 -12.627  -3.658  1.00 91.86           C  
ATOM   3827  O   GLU A 238     -18.687 -13.446  -3.604  1.00 91.86           O  
ATOM   3828  CB  GLU A 238     -16.303 -13.296  -1.692  1.00 91.86           C  
ATOM   3829  CG  GLU A 238     -14.934 -13.862  -1.288  1.00 91.86           C  
ATOM   3830  CD  GLU A 238     -14.888 -14.247   0.192  1.00 91.86           C  
ATOM   3831  OE1 GLU A 238     -15.453 -15.303   0.548  1.00 91.86           O  
ATOM   3832  OE2 GLU A 238     -14.184 -13.561   0.969  1.00 91.86           O1-
ATOM   3833  H   GLU A 238     -15.297 -11.188  -2.934  1.00 91.86           H  
ATOM   3834  HA  GLU A 238     -16.120 -13.947  -3.717  1.00 91.86           H  
ATOM   3835  HB2 GLU A 238     -16.495 -12.375  -1.141  1.00 91.86           H  
ATOM   3836  HB3 GLU A 238     -17.072 -14.024  -1.437  1.00 91.86           H  
ATOM   3837  HG2 GLU A 238     -14.721 -14.743  -1.893  1.00 91.86           H  
ATOM   3838  HG3 GLU A 238     -14.156 -13.127  -1.492  1.00 91.86           H  
ATOM   3839  N   ASN A 239     -17.960 -11.390  -4.129  1.00 92.48           N  
ATOM   3840  CA  ASN A 239     -19.264 -10.871  -4.518  1.00 92.48           C  
ATOM   3841  C   ASN A 239     -19.586 -11.226  -5.972  1.00 92.48           C  
ATOM   3842  O   ASN A 239     -18.769 -11.018  -6.872  1.00 92.48           O  
ATOM   3843  CB  ASN A 239     -19.306  -9.353  -4.287  1.00 92.48           C  
ATOM   3844  CG  ASN A 239     -19.174  -8.971  -2.823  1.00 92.48           C  
ATOM   3845  ND2 ASN A 239     -18.595  -7.829  -2.536  1.00 92.48           N  
ATOM   3846  OD1 ASN A 239     -19.596  -9.669  -1.919  1.00 92.48           O  
ATOM   3847  H   ASN A 239     -17.152 -10.800  -4.266  1.00 92.48           H  
ATOM   3848  HA  ASN A 239     -20.023 -11.331  -3.885  1.00 92.48           H  
ATOM   3849  HB2 ASN A 239     -18.510  -8.881  -4.863  1.00 92.48           H  
ATOM   3850  HB3 ASN A 239     -20.260  -8.964  -4.645  1.00 92.48           H  
ATOM   3851 HD21 ASN A 239     -18.261  -7.220  -3.270  1.00 92.48           H  
ATOM   3852 HD22 ASN A 239     -18.572  -7.582  -1.557  1.00 92.48           H  
ATOM   3853  N   GLU A 240     -20.811 -11.692  -6.198  1.00 91.36           N  
ATOM   3854  CA  GLU A 240     -21.386 -11.857  -7.532  1.00 91.36           C  
ATOM   3855  C   GLU A 240     -22.154 -10.592  -7.924  1.00 91.36           C  
ATOM   3856  O   GLU A 240     -22.958 -10.063  -7.155  1.00 91.36           O  
ATOM   3857  CB  GLU A 240     -22.268 -13.113  -7.594  1.00 91.36           C  
ATOM   3858  CG  GLU A 240     -21.415 -14.385  -7.455  1.00 91.36           C  
ATOM   3859  CD  GLU A 240     -22.210 -15.696  -7.554  1.00 91.36           C  
ATOM   3860  OE1 GLU A 240     -21.530 -16.752  -7.560  1.00 91.36           O  
ATOM   3861  OE2 GLU A 240     -23.460 -15.648  -7.601  1.00 91.36           O1-
ATOM   3862  H   GLU A 240     -21.426 -11.848  -5.413  1.00 91.36           H  
ATOM   3863  HA  GLU A 240     -20.582 -11.993  -8.255  1.00 91.36           H  
ATOM   3864  HB2 GLU A 240     -22.775 -13.133  -8.559  1.00 91.36           H  
ATOM   3865  HB3 GLU A 240     -23.014 -13.074  -6.801  1.00 91.36           H  
ATOM   3866  HG2 GLU A 240     -20.657 -14.376  -8.238  1.00 91.36           H  
ATOM   3867  HG3 GLU A 240     -20.898 -14.367  -6.496  1.00 91.36           H  
ATOM   3868  N   ILE A 241     -21.885 -10.086  -9.125  1.00 91.13           N  
ATOM   3869  CA  ILE A 241     -22.507  -8.888  -9.684  1.00 91.13           C  
ATOM   3870  C   ILE A 241     -23.305  -9.301 -10.911  1.00 91.13           C  
ATOM   3871  O   ILE A 241     -22.805 -10.037 -11.755  1.00 91.13           O  
ATOM   3872  CB  ILE A 241     -21.454  -7.825 -10.056  1.00 91.13           C  
ATOM   3873  CG1 ILE A 241     -20.568  -7.463  -8.849  1.00 91.13           C  
ATOM   3874  CG2 ILE A 241     -22.149  -6.546 -10.574  1.00 91.13           C  
ATOM   3875  CD1 ILE A 241     -19.334  -6.672  -9.270  1.00 91.13           C  
ATOM   3876  H   ILE A 241     -21.230 -10.579  -9.715  1.00 91.13           H  
ATOM   3877  HA  ILE A 241     -23.191  -8.457  -8.952  1.00 91.13           H  
ATOM   3878  HB  ILE A 241     -20.822  -8.230 -10.847  1.00 91.13           H  
ATOM   3879 HG12 ILE A 241     -21.144  -6.887  -8.124  1.00 91.13           H  
ATOM   3880 HG13 ILE A 241     -20.205  -8.363  -8.353  1.00 91.13           H  
ATOM   3881 HG21 ILE A 241     -22.793  -6.782 -11.421  1.00 91.13           H  
ATOM   3882 HG22 ILE A 241     -21.416  -5.823 -10.931  1.00 91.13           H  
ATOM   3883 HG23 ILE A 241     -22.755  -6.107  -9.781  1.00 91.13           H  
ATOM   3884 HD11 ILE A 241     -19.588  -5.759  -9.808  1.00 91.13           H  
ATOM   3885 HD12 ILE A 241     -18.716  -7.286  -9.925  1.00 91.13           H  
ATOM   3886 HD13 ILE A 241     -18.793  -6.411  -8.360  1.00 91.13           H  
ATOM   3887  N   GLU A 242     -24.522  -8.776 -11.031  1.00 89.03           N  
ATOM   3888  CA  GLU A 242     -25.350  -8.914 -12.226  1.00 89.03           C  
ATOM   3889  C   GLU A 242     -25.270  -7.641 -13.083  1.00 89.03           C  
ATOM   3890  O   GLU A 242     -25.599  -6.541 -12.621  1.00 89.03           O  
ATOM   3891  CB  GLU A 242     -26.785  -9.245 -11.801  1.00 89.03           C  
ATOM   3892  CG  GLU A 242     -27.642  -9.714 -12.985  1.00 89.03           C  
ATOM   3893  CD  GLU A 242     -29.092 -10.038 -12.586  1.00 89.03           C  
ATOM   3894  OE1 GLU A 242     -29.919 -10.160 -13.519  1.00 89.03           O  
ATOM   3895  OE2 GLU A 242     -29.390 -10.113 -11.371  1.00 89.03           O1-
ATOM   3896  H   GLU A 242     -24.888  -8.219 -10.273  1.00 89.03           H  
ATOM   3897  HA  GLU A 242     -24.986  -9.753 -12.819  1.00 89.03           H  
ATOM   3898  HB2 GLU A 242     -26.754 -10.041 -11.056  1.00 89.03           H  
ATOM   3899  HB3 GLU A 242     -27.239  -8.365 -11.344  1.00 89.03           H  
ATOM   3900  HG2 GLU A 242     -27.650  -8.932 -13.744  1.00 89.03           H  
ATOM   3901  HG3 GLU A 242     -27.184 -10.599 -13.427  1.00 89.03           H  
ATOM   3902  N   ILE A 243     -24.838  -7.783 -14.338  1.00 88.36           N  
ATOM   3903  CA  ILE A 243     -24.840  -6.716 -15.347  1.00 88.36           C  
ATOM   3904  C   ILE A 243     -25.405  -7.289 -16.640  1.00 88.36           C  
ATOM   3905  O   ILE A 243     -24.926  -8.295 -17.144  1.00 88.36           O  
ATOM   3906  CB  ILE A 243     -23.434  -6.110 -15.568  1.00 88.36           C  
ATOM   3907  CG1 ILE A 243     -22.864  -5.628 -14.220  1.00 88.36           C  
ATOM   3908  CG2 ILE A 243     -23.491  -4.965 -16.598  1.00 88.36           C  
ATOM   3909  CD1 ILE A 243     -21.574  -4.821 -14.298  1.00 88.36           C  
ATOM   3910  H   ILE A 243     -24.554  -8.704 -14.641  1.00 88.36           H  
ATOM   3911  HA  ILE A 243     -25.501  -5.918 -15.011  1.00 88.36           H  
ATOM   3912  HB  ILE A 243     -22.778  -6.885 -15.965  1.00 88.36           H  
ATOM   3913 HG12 ILE A 243     -22.647  -6.511 -13.619  1.00 88.36           H  
ATOM   3914 HG13 ILE A 243     -23.609  -5.026 -13.700  1.00 88.36           H  
ATOM   3915 HG21 ILE A 243     -23.873  -5.335 -17.550  1.00 88.36           H  
ATOM   3916 HG22 ILE A 243     -24.127  -4.157 -16.236  1.00 88.36           H  
ATOM   3917 HG23 ILE A 243     -22.489  -4.582 -16.792  1.00 88.36           H  
ATOM   3918 HD11 ILE A 243     -21.182  -4.748 -13.283  1.00 88.36           H  
ATOM   3919 HD12 ILE A 243     -21.773  -3.818 -14.674  1.00 88.36           H  
ATOM   3920 HD13 ILE A 243     -20.853  -5.320 -14.946  1.00 88.36           H  
ATOM   3921  N   ASN A 244     -26.431  -6.640 -17.195  1.00 86.18           N  
ATOM   3922  CA  ASN A 244     -27.067  -7.045 -18.456  1.00 86.18           C  
ATOM   3923  C   ASN A 244     -27.566  -8.505 -18.489  1.00 86.18           C  
ATOM   3924  O   ASN A 244     -27.621  -9.117 -19.552  1.00 86.18           O  
ATOM   3925  CB  ASN A 244     -26.142  -6.687 -19.634  1.00 86.18           C  
ATOM   3926  CG  ASN A 244     -25.829  -5.209 -19.713  1.00 86.18           C  
ATOM   3927  ND2 ASN A 244     -24.684  -4.859 -20.248  1.00 86.18           N  
ATOM   3928  OD1 ASN A 244     -26.601  -4.353 -19.305  1.00 86.18           O  
ATOM   3929  H   ASN A 244     -26.751  -5.788 -16.756  1.00 86.18           H  
ATOM   3930  HA  ASN A 244     -27.968  -6.441 -18.565  1.00 86.18           H  
ATOM   3931  HB2 ASN A 244     -25.216  -7.256 -19.551  1.00 86.18           H  
ATOM   3932  HB3 ASN A 244     -26.618  -6.972 -20.573  1.00 86.18           H  
ATOM   3933 HD21 ASN A 244     -24.033  -5.572 -20.542  1.00 86.18           H  
ATOM   3934 HD22 ASN A 244     -24.464  -3.873 -20.268  1.00 86.18           H  
ATOM   3935  N   GLY A 245     -27.962  -9.053 -17.337  1.00 87.80           N  
ATOM   3936  CA  GLY A 245     -28.426 -10.437 -17.213  1.00 87.80           C  
ATOM   3937  C   GLY A 245     -27.306 -11.478 -17.139  1.00 87.80           C  
ATOM   3938  O   GLY A 245     -27.601 -12.665 -17.031  1.00 87.80           O  
ATOM   3939  H   GLY A 245     -27.855  -8.524 -16.484  1.00 87.80           H  
ATOM   3940  HA2 GLY A 245     -29.017 -10.528 -16.301  1.00 87.80           H  
ATOM   3941  HA3 GLY A 245     -29.061 -10.689 -18.062  1.00 87.80           H  
ATOM   3942  N   GLU A 246     -26.042 -11.056 -17.165  1.00 89.17           N  
ATOM   3943  CA  GLU A 246     -24.895 -11.913 -16.880  1.00 89.17           C  
ATOM   3944  C   GLU A 246     -24.432 -11.685 -15.440  1.00 89.17           C  
ATOM   3945  O   GLU A 246     -24.239 -10.549 -14.998  1.00 89.17           O  
ATOM   3946  CB  GLU A 246     -23.764 -11.677 -17.891  1.00 89.17           C  
ATOM   3947  CG  GLU A 246     -24.177 -12.112 -19.308  1.00 89.17           C  
ATOM   3948  CD  GLU A 246     -23.047 -12.012 -20.346  1.00 89.17           C  
ATOM   3949  OE1 GLU A 246     -23.275 -12.498 -21.479  1.00 89.17           O  
ATOM   3950  OE2 GLU A 246     -21.976 -11.449 -20.024  1.00 89.17           O1-
ATOM   3951  H   GLU A 246     -25.843 -10.072 -17.275  1.00 89.17           H  
ATOM   3952  HA  GLU A 246     -25.192 -12.958 -16.971  1.00 89.17           H  
ATOM   3953  HB2 GLU A 246     -22.900 -12.265 -17.580  1.00 89.17           H  
ATOM   3954  HB3 GLU A 246     -23.488 -10.622 -17.892  1.00 89.17           H  
ATOM   3955  HG2 GLU A 246     -25.011 -11.496 -19.641  1.00 89.17           H  
ATOM   3956  HG3 GLU A 246     -24.522 -13.145 -19.264  1.00 89.17           H  
ATOM   3957  N   THR A 247     -24.268 -12.777 -14.696  1.00 90.20           N  
ATOM   3958  CA  THR A 247     -23.738 -12.775 -13.330  1.00 90.20           C  
ATOM   3959  C   THR A 247     -22.287 -13.235 -13.336  1.00 90.20           C  
ATOM   3960  O   THR A 247     -21.995 -14.309 -13.861  1.00 90.20           O  
ATOM   3961  CB  THR A 247     -24.558 -13.677 -12.398  1.00 90.20           C  
ATOM   3962  CG2 THR A 247     -25.971 -13.140 -12.179  1.00 90.20           C  
ATOM   3963  OG1 THR A 247     -24.661 -14.971 -12.952  1.00 90.20           O  
ATOM   3964  H   THR A 247     -24.477 -13.679 -15.099  1.00 90.20           H  
ATOM   3965  HA  THR A 247     -23.785 -11.763 -12.929  1.00 90.20           H  
ATOM   3966  HB  THR A 247     -24.056 -13.738 -11.433  1.00 90.20           H  
ATOM   3967  HG1 THR A 247     -23.767 -15.246 -13.167  1.00 90.20           H  
ATOM   3968 HG21 THR A 247     -26.516 -13.104 -13.123  1.00 90.20           H  
ATOM   3969 HG22 THR A 247     -25.918 -12.140 -11.749  1.00 90.20           H  
ATOM   3970 HG23 THR A 247     -26.500 -13.794 -11.485  1.00 90.20           H  
ATOM   3971  N   PHE A 248     -21.387 -12.468 -12.728  1.00 91.94           N  
ATOM   3972  CA  PHE A 248     -19.966 -12.815 -12.618  1.00 91.94           C  
ATOM   3973  C   PHE A 248     -19.384 -12.364 -11.274  1.00 91.94           C  
ATOM   3974  O   PHE A 248     -19.925 -11.470 -10.621  1.00 91.94           O  
ATOM   3975  CB  PHE A 248     -19.195 -12.204 -13.798  1.00 91.94           C  
ATOM   3976  CG  PHE A 248     -19.274 -10.691 -13.888  1.00 91.94           C  
ATOM   3977  CD1 PHE A 248     -20.246 -10.078 -14.700  1.00 91.94           C  
ATOM   3978  CD2 PHE A 248     -18.378  -9.894 -13.153  1.00 91.94           C  
ATOM   3979  CE1 PHE A 248     -20.307  -8.677 -14.787  1.00 91.94           C  
ATOM   3980  CE2 PHE A 248     -18.446  -8.493 -13.229  1.00 91.94           C  
ATOM   3981  CZ  PHE A 248     -19.404  -7.885 -14.055  1.00 91.94           C  
ATOM   3982  H   PHE A 248     -21.686 -11.586 -12.339  1.00 91.94           H  
ATOM   3983  HA  PHE A 248     -19.856 -13.898 -12.672  1.00 91.94           H  
ATOM   3984  HB2 PHE A 248     -18.147 -12.498 -13.725  1.00 91.94           H  
ATOM   3985  HB3 PHE A 248     -19.579 -12.633 -14.724  1.00 91.94           H  
ATOM   3986  HD1 PHE A 248     -20.943 -10.681 -15.263  1.00 91.94           H  
ATOM   3987  HD2 PHE A 248     -17.626 -10.364 -12.537  1.00 91.94           H  
ATOM   3988  HE1 PHE A 248     -21.044  -8.218 -15.429  1.00 91.94           H  
ATOM   3989  HE2 PHE A 248     -17.751  -7.885 -12.670  1.00 91.94           H  
ATOM   3990  HZ  PHE A 248     -19.432  -6.808 -14.131  1.00 91.94           H  
ATOM   3991  N   ARG A 249     -18.260 -12.957 -10.849  1.00 91.49           N  
ATOM   3992  CA  ARG A 249     -17.548 -12.502  -9.645  1.00 91.49           C  
ATOM   3993  C   ARG A 249     -16.758 -11.239  -9.931  1.00 91.49           C  
ATOM   3994  O   ARG A 249     -15.941 -11.196 -10.850  1.00 91.49           O  
ATOM   3995  CB  ARG A 249     -16.630 -13.578  -9.069  1.00 91.49           C  
ATOM   3996  CG  ARG A 249     -17.456 -14.669  -8.393  1.00 91.49           C  
ATOM   3997  CD  ARG A 249     -16.516 -15.619  -7.663  1.00 91.49           C  
ATOM   3998  NE  ARG A 249     -17.277 -16.753  -7.129  1.00 91.49           N  
ATOM   3999  CZ  ARG A 249     -16.839 -17.987  -7.043  1.00 91.49           C  
ATOM   4000  NH1 ARG A 249     -15.582 -18.293  -7.210  1.00 91.49           N1+
ATOM   4001  NH2 ARG A 249     -17.686 -18.947  -6.830  1.00 91.49           N  
ATOM   4002  H   ARG A 249     -17.821 -13.643 -11.446  1.00 91.49           H  
ATOM   4003  HA  ARG A 249     -18.287 -12.250  -8.884  1.00 91.49           H  
ATOM   4004  HB2 ARG A 249     -15.982 -13.121  -8.322  1.00 91.49           H  
ATOM   4005  HB3 ARG A 249     -16.009 -14.003  -9.858  1.00 91.49           H  
ATOM   4006  HG2 ARG A 249     -18.026 -15.215  -9.145  1.00 91.49           H  
ATOM   4007  HG3 ARG A 249     -18.141 -14.224  -7.672  1.00 91.49           H  
ATOM   4008  HD2 ARG A 249     -16.023 -15.086  -6.850  1.00 91.49           H  
ATOM   4009  HD3 ARG A 249     -15.763 -15.965  -8.373  1.00 91.49           H  
ATOM   4010  HE  ARG A 249     -18.262 -16.600  -6.969  1.00 91.49           H  
ATOM   4011 HH11 ARG A 249     -15.308 -19.264  -7.258  1.00 91.49           H  
ATOM   4012 HH12 ARG A 249     -14.911 -17.556  -7.374  1.00 91.49           H  
ATOM   4013 HH21 ARG A 249     -18.666 -18.709  -6.773  1.00 91.49           H  
ATOM   4014 HH22 ARG A 249     -17.425 -19.863  -7.166  1.00 91.49           H  
ATOM   4015  N   GLY A 250     -16.978 -10.212  -9.125  1.00 91.98           N  
ATOM   4016  CA  GLY A 250     -16.426  -8.904  -9.429  1.00 91.98           C  
ATOM   4017  C   GLY A 250     -16.557  -7.893  -8.310  1.00 91.98           C  
ATOM   4018  O   GLY A 250     -17.142  -8.169  -7.261  1.00 91.98           O  
ATOM   4019  H   GLY A 250     -17.645 -10.309  -8.373  1.00 91.98           H  
ATOM   4020  HA2 GLY A 250     -16.951  -8.521 -10.304  1.00 91.98           H  
ATOM   4021  HA3 GLY A 250     -15.371  -8.992  -9.689  1.00 91.98           H  
ATOM   4022  N   ARG A 251     -16.022  -6.694  -8.538  1.00 91.98           N  
ATOM   4023  CA  ARG A 251     -16.208  -5.540  -7.642  1.00 91.98           C  
ATOM   4024  C   ARG A 251     -16.947  -4.443  -8.400  1.00 91.98           C  
ATOM   4025  O   ARG A 251     -16.578  -4.113  -9.522  1.00 91.98           O  
ATOM   4026  CB  ARG A 251     -14.871  -5.056  -7.048  1.00 91.98           C  
ATOM   4027  CG  ARG A 251     -14.140  -6.155  -6.257  1.00 91.98           C  
ATOM   4028  CD  ARG A 251     -12.732  -5.748  -5.796  1.00 91.98           C  
ATOM   4029  NE  ARG A 251     -12.710  -4.535  -4.962  1.00 91.98           N  
ATOM   4030  CZ  ARG A 251     -13.033  -4.403  -3.689  1.00 91.98           C  
ATOM   4031  NH1 ARG A 251     -13.429  -5.368  -2.910  1.00 91.98           N1+
ATOM   4032  NH2 ARG A 251     -12.966  -3.234  -3.153  1.00 91.98           N  
ATOM   4033  H   ARG A 251     -15.617  -6.536  -9.450  1.00 91.98           H  
ATOM   4034  HA  ARG A 251     -16.842  -5.835  -6.807  1.00 91.98           H  
ATOM   4035  HB2 ARG A 251     -15.074  -4.218  -6.380  1.00 91.98           H  
ATOM   4036  HB3 ARG A 251     -14.216  -4.692  -7.839  1.00 91.98           H  
ATOM   4037  HG2 ARG A 251     -14.017  -7.028  -6.899  1.00 91.98           H  
ATOM   4038  HG3 ARG A 251     -14.741  -6.441  -5.394  1.00 91.98           H  
ATOM   4039  HD2 ARG A 251     -12.119  -5.567  -6.679  1.00 91.98           H  
ATOM   4040  HD3 ARG A 251     -12.283  -6.578  -5.249  1.00 91.98           H  
ATOM   4041  HE  ARG A 251     -12.336  -3.707  -5.402  1.00 91.98           H  
ATOM   4042 HH11 ARG A 251     -13.486  -6.317  -3.251  1.00 91.98           H  
ATOM   4043 HH12 ARG A 251     -13.724  -5.095  -1.983  1.00 91.98           H  
ATOM   4044 HH21 ARG A 251     -12.679  -2.430  -3.694  1.00 91.98           H  
ATOM   4045 HH22 ARG A 251     -13.427  -3.060  -2.272  1.00 91.98           H  
ATOM   4046  N   LYS A 252     -18.010  -3.902  -7.802  1.00 92.34           N  
ATOM   4047  CA  LYS A 252     -18.831  -2.842  -8.397  1.00 92.34           C  
ATOM   4048  C   LYS A 252     -18.514  -1.523  -7.713  1.00 92.34           C  
ATOM   4049  O   LYS A 252     -18.776  -1.371  -6.523  1.00 92.34           O  
ATOM   4050  CB  LYS A 252     -20.322  -3.193  -8.286  1.00 92.34           C  
ATOM   4051  CG  LYS A 252     -21.182  -2.224  -9.107  1.00 92.34           C  
ATOM   4052  CD  LYS A 252     -22.639  -2.692  -9.096  1.00 92.34           C  
ATOM   4053  CE  LYS A 252     -23.498  -1.755  -9.944  1.00 92.34           C  
ATOM   4054  NZ  LYS A 252     -24.888  -2.262 -10.038  1.00 92.34           N1+
ATOM   4055  H   LYS A 252     -18.235  -4.204  -6.865  1.00 92.34           H  
ATOM   4056  HA  LYS A 252     -18.585  -2.737  -9.453  1.00 92.34           H  
ATOM   4057  HB2 LYS A 252     -20.631  -3.164  -7.242  1.00 92.34           H  
ATOM   4058  HB3 LYS A 252     -20.489  -4.205  -8.657  1.00 92.34           H  
ATOM   4059  HG2 LYS A 252     -20.821  -2.198 -10.135  1.00 92.34           H  
ATOM   4060  HG3 LYS A 252     -21.118  -1.223  -8.682  1.00 92.34           H  
ATOM   4061  HD2 LYS A 252     -22.688  -3.701  -9.506  1.00 92.34           H  
ATOM   4062  HD3 LYS A 252     -23.004  -2.703  -8.069  1.00 92.34           H  
ATOM   4063  HE2 LYS A 252     -23.053  -1.685 -10.937  1.00 92.34           H  
ATOM   4064  HE3 LYS A 252     -23.474  -0.760  -9.499  1.00 92.34           H  
ATOM   4065  HZ1 LYS A 252     -24.892  -3.177 -10.466  1.00 92.34           H  
ATOM   4066  HZ2 LYS A 252     -25.454  -1.645 -10.602  1.00 92.34           H  
ATOM   4067  HZ3 LYS A 252     -25.294  -2.344  -9.117  1.00 92.34           H  
ATOM   4068  N   THR A 253     -17.978  -0.576  -8.463  1.00 87.07           N  
ATOM   4069  CA  THR A 253     -17.763   0.802  -8.017  1.00 87.07           C  
ATOM   4070  C   THR A 253     -18.818   1.709  -8.658  1.00 87.07           C  
ATOM   4071  O   THR A 253     -19.674   1.263  -9.426  1.00 87.07           O  
ATOM   4072  CB  THR A 253     -16.334   1.260  -8.345  1.00 87.07           C  
ATOM   4073  CG2 THR A 253     -15.263   0.346  -7.751  1.00 87.07           C  
ATOM   4074  OG1 THR A 253     -16.192   1.295  -9.741  1.00 87.07           O  
ATOM   4075  H   THR A 253     -17.854  -0.741  -9.452  1.00 87.07           H  
ATOM   4076  HA  THR A 253     -17.886   0.869  -6.936  1.00 87.07           H  
ATOM   4077  HB  THR A 253     -16.183   2.265  -7.951  1.00 87.07           H  
ATOM   4078  HG1 THR A 253     -15.257   1.294  -9.958  1.00 87.07           H  
ATOM   4079 HG21 THR A 253     -15.399   0.269  -6.672  1.00 87.07           H  
ATOM   4080 HG22 THR A 253     -14.277   0.769  -7.942  1.00 87.07           H  
ATOM   4081 HG23 THR A 253     -15.310  -0.648  -8.196  1.00 87.07           H  
ATOM   4082  N   ARG A 254     -18.802   3.006  -8.338  1.00 86.32           N  
ATOM   4083  CA  ARG A 254     -19.757   3.972  -8.917  1.00 86.32           C  
ATOM   4084  C   ARG A 254     -19.588   4.189 -10.413  1.00 86.32           C  
ATOM   4085  O   ARG A 254     -20.546   4.543 -11.091  1.00 86.32           O  
ATOM   4086  CB  ARG A 254     -19.605   5.330  -8.235  1.00 86.32           C  
ATOM   4087  CG  ARG A 254     -20.104   5.268  -6.800  1.00 86.32           C  
ATOM   4088  CD  ARG A 254     -20.000   6.669  -6.211  1.00 86.32           C  
ATOM   4089  NE  ARG A 254     -20.522   6.735  -4.852  1.00 86.32           N  
ATOM   4090  CZ  ARG A 254     -20.088   7.528  -3.901  1.00 86.32           C  
ATOM   4091  NH1 ARG A 254     -19.589   8.699  -4.171  1.00 86.32           N1+
ATOM   4092  NH2 ARG A 254     -20.123   7.123  -2.667  1.00 86.32           N  
ATOM   4093  H   ARG A 254     -18.131   3.330  -7.656  1.00 86.32           H  
ATOM   4094  HA  ARG A 254     -20.775   3.607  -8.780  1.00 86.32           H  
ATOM   4095  HB2 ARG A 254     -20.199   6.066  -8.777  1.00 86.32           H  
ATOM   4096  HB3 ARG A 254     -18.562   5.643  -8.256  1.00 86.32           H  
ATOM   4097  HG2 ARG A 254     -21.143   4.939  -6.787  1.00 86.32           H  
ATOM   4098  HG3 ARG A 254     -19.480   4.571  -6.241  1.00 86.32           H  
ATOM   4099  HD2 ARG A 254     -20.571   7.353  -6.840  1.00 86.32           H  
ATOM   4100  HD3 ARG A 254     -18.944   6.938  -6.204  1.00 86.32           H  
ATOM   4101  HE  ARG A 254     -20.896   5.851  -4.539  1.00 86.32           H  
ATOM   4102 HH11 ARG A 254     -19.170   9.286  -3.464  1.00 86.32           H  
ATOM   4103 HH12 ARG A 254     -19.459   8.916  -5.149  1.00 86.32           H  
ATOM   4104 HH21 ARG A 254     -19.652   7.665  -1.956  1.00 86.32           H  
ATOM   4105 HH22 ARG A 254     -20.148   6.115  -2.603  1.00 86.32           H  
ATOM   4106  N   TRP A 255     -18.364   4.034 -10.896  1.00 86.58           N  
ATOM   4107  CA  TRP A 255     -17.964   4.384 -12.254  1.00 86.58           C  
ATOM   4108  C   TRP A 255     -17.891   3.156 -13.166  1.00 86.58           C  
ATOM   4109  O   TRP A 255     -17.856   3.303 -14.388  1.00 86.58           O  
ATOM   4110  CB  TRP A 255     -16.635   5.144 -12.163  1.00 86.58           C  
ATOM   4111  CG  TRP A 255     -15.546   4.457 -11.391  1.00 86.58           C  
ATOM   4112  CD1 TRP A 255     -15.384   4.473 -10.045  1.00 86.58           C  
ATOM   4113  CD2 TRP A 255     -14.457   3.642 -11.910  1.00 86.58           C  
ATOM   4114  CE2 TRP A 255     -13.666   3.191 -10.810  1.00 86.58           C  
ATOM   4115  CE3 TRP A 255     -14.056   3.242 -13.203  1.00 86.58           C  
ATOM   4116  NE1 TRP A 255     -14.260   3.742  -9.700  1.00 86.58           N  
ATOM   4117  CZ2 TRP A 255     -12.547   2.370 -10.977  1.00 86.58           C  
ATOM   4118  CZ3 TRP A 255     -12.946   2.393 -13.379  1.00 86.58           C  
ATOM   4119  CH2 TRP A 255     -12.187   1.971 -12.272  1.00 86.58           C  
ATOM   4120  H   TRP A 255     -17.644   3.691 -10.276  1.00 86.58           H  
ATOM   4121  HA  TRP A 255     -18.699   5.056 -12.697  1.00 86.58           H  
ATOM   4122  HB2 TRP A 255     -16.822   6.107 -11.688  1.00 86.58           H  
ATOM   4123  HB3 TRP A 255     -16.277   5.351 -13.171  1.00 86.58           H  
ATOM   4124  HD1 TRP A 255     -16.007   5.018  -9.352  1.00 86.58           H  
ATOM   4125  HE1 TRP A 255     -13.905   3.636  -8.761  1.00 86.58           H  
ATOM   4126  HE3 TRP A 255     -14.615   3.593 -14.058  1.00 86.58           H  
ATOM   4127  HZ2 TRP A 255     -11.959   2.064 -10.124  1.00 86.58           H  
ATOM   4128  HZ3 TRP A 255     -12.647   2.088 -14.371  1.00 86.58           H  
ATOM   4129  HH2 TRP A 255     -11.304   1.368 -12.417  1.00 86.58           H  
ATOM   4130  N   SER A 256     -17.867   1.948 -12.595  1.00 88.46           N  
ATOM   4131  CA  SER A 256     -17.646   0.718 -13.351  1.00 88.46           C  
ATOM   4132  C   SER A 256     -17.855  -0.555 -12.516  1.00 88.46           C  
ATOM   4133  O   SER A 256     -18.176  -0.512 -11.327  1.00 88.46           O  
ATOM   4134  CB  SER A 256     -16.205   0.740 -13.853  1.00 88.46           C  
ATOM   4135  OG  SER A 256     -15.340   0.749 -12.735  1.00 88.46           O  
ATOM   4136  H   SER A 256     -17.858   1.866 -11.588  1.00 88.46           H  
ATOM   4137  HA  SER A 256     -18.316   0.686 -14.210  1.00 88.46           H  
ATOM   4138  HB2 SER A 256     -16.024   1.616 -14.475  1.00 88.46           H  
ATOM   4139  HB3 SER A 256     -16.030  -0.151 -14.456  1.00 88.46           H  
ATOM   4140  HG  SER A 256     -14.629   1.372 -12.898  1.00 88.46           H  
ATOM   4141  N   ALA A 257     -17.661  -1.717 -13.143  1.00 91.44           N  
ATOM   4142  CA  ALA A 257     -17.560  -2.993 -12.448  1.00 91.44           C  
ATOM   4143  C   ALA A 257     -16.459  -3.853 -13.069  1.00 91.44           C  
ATOM   4144  O   ALA A 257     -16.473  -4.090 -14.275  1.00 91.44           O  
ATOM   4145  CB  ALA A 257     -18.906  -3.706 -12.515  1.00 91.44           C  
ATOM   4146  H   ALA A 257     -17.396  -1.713 -14.117  1.00 91.44           H  
ATOM   4147  HA  ALA A 257     -17.306  -2.811 -11.404  1.00 91.44           H  
ATOM   4148  HB1 ALA A 257     -19.682  -3.080 -12.075  1.00 91.44           H  
ATOM   4149  HB2 ALA A 257     -18.847  -4.652 -11.976  1.00 91.44           H  
ATOM   4150  HB3 ALA A 257     -19.133  -3.902 -13.563  1.00 91.44           H  
ATOM   4151  N   ILE A 258     -15.534  -4.328 -12.241  1.00 92.59           N  
ATOM   4152  CA  ILE A 258     -14.464  -5.231 -12.666  1.00 92.59           C  
ATOM   4153  C   ILE A 258     -14.941  -6.683 -12.573  1.00 92.59           C  
ATOM   4154  O   ILE A 258     -15.491  -7.088 -11.548  1.00 92.59           O  
ATOM   4155  CB  ILE A 258     -13.164  -4.951 -11.881  1.00 92.59           C  
ATOM   4156  CG1 ILE A 258     -11.990  -5.720 -12.513  1.00 92.59           C  
ATOM   4157  CG2 ILE A 258     -13.301  -5.249 -10.378  1.00 92.59           C  
ATOM   4158  CD1 ILE A 258     -10.642  -5.424 -11.867  1.00 92.59           C  
ATOM   4159  H   ILE A 258     -15.633  -4.141 -11.253  1.00 92.59           H  
ATOM   4160  HA  ILE A 258     -14.248  -5.018 -13.712  1.00 92.59           H  
ATOM   4161  HB  ILE A 258     -12.949  -3.888 -11.984  1.00 92.59           H  
ATOM   4162 HG12 ILE A 258     -11.908  -5.419 -13.558  1.00 92.59           H  
ATOM   4163 HG13 ILE A 258     -12.170  -6.795 -12.469  1.00 92.59           H  
ATOM   4164 HG21 ILE A 258     -14.202  -4.764 -10.001  1.00 92.59           H  
ATOM   4165 HG22 ILE A 258     -12.450  -4.834  -9.839  1.00 92.59           H  
ATOM   4166 HG23 ILE A 258     -13.351  -6.324 -10.203  1.00 92.59           H  
ATOM   4167 HD11 ILE A 258     -10.640  -5.815 -10.849  1.00 92.59           H  
ATOM   4168 HD12 ILE A 258      -9.850  -5.911 -12.437  1.00 92.59           H  
ATOM   4169 HD13 ILE A 258     -10.466  -4.348 -11.852  1.00 92.59           H  
ATOM   4170  N   ASN A 259     -14.720  -7.462 -13.629  1.00 93.66           N  
ATOM   4171  CA  ASN A 259     -14.907  -8.907 -13.670  1.00 93.66           C  
ATOM   4172  C   ASN A 259     -13.565  -9.595 -13.394  1.00 93.66           C  
ATOM   4173  O   ASN A 259     -12.609  -9.437 -14.150  1.00 93.66           O  
ATOM   4174  CB  ASN A 259     -15.504  -9.303 -15.033  1.00 93.66           C  
ATOM   4175  CG  ASN A 259     -15.809 -10.790 -15.138  1.00 93.66           C  
ATOM   4176  ND2 ASN A 259     -16.503 -11.206 -16.169  1.00 93.66           N  
ATOM   4177  OD1 ASN A 259     -15.450 -11.597 -14.296  1.00 93.66           O  
ATOM   4178  H   ASN A 259     -14.215  -7.051 -14.401  1.00 93.66           H  
ATOM   4179  HA  ASN A 259     -15.607  -9.208 -12.891  1.00 93.66           H  
ATOM   4180  HB2 ASN A 259     -16.429  -8.751 -15.197  1.00 93.66           H  
ATOM   4181  HB3 ASN A 259     -14.804  -9.040 -15.827  1.00 93.66           H  
ATOM   4182 HD21 ASN A 259     -16.810 -10.559 -16.881  1.00 93.66           H  
ATOM   4183 HD22 ASN A 259     -16.680 -12.199 -16.221  1.00 93.66           H  
ATOM   4184  N   VAL A 260     -13.498 -10.373 -12.313  1.00 92.72           N  
ATOM   4185  CA  VAL A 260     -12.268 -11.066 -11.900  1.00 92.72           C  
ATOM   4186  C   VAL A 260     -11.896 -12.194 -12.872  1.00 92.72           C  
ATOM   4187  O   VAL A 260     -10.726 -12.543 -12.995  1.00 92.72           O  
ATOM   4188  CB  VAL A 260     -12.424 -11.582 -10.456  1.00 92.72           C  
ATOM   4189  CG1 VAL A 260     -11.228 -12.422 -10.013  1.00 92.72           C  
ATOM   4190  CG2 VAL A 260     -12.556 -10.418  -9.462  1.00 92.72           C  
ATOM   4191  H   VAL A 260     -14.349 -10.558 -11.801  1.00 92.72           H  
ATOM   4192  HA  VAL A 260     -11.441 -10.357 -11.921  1.00 92.72           H  
ATOM   4193  HB  VAL A 260     -13.320 -12.199 -10.386  1.00 92.72           H  
ATOM   4194 HG11 VAL A 260     -11.228 -12.551  -8.931  1.00 92.72           H  
ATOM   4195 HG12 VAL A 260     -11.287 -13.405 -10.481  1.00 92.72           H  
ATOM   4196 HG13 VAL A 260     -10.300 -11.933 -10.308  1.00 92.72           H  
ATOM   4197 HG21 VAL A 260     -12.733 -10.809  -8.460  1.00 92.72           H  
ATOM   4198 HG22 VAL A 260     -11.638  -9.830  -9.464  1.00 92.72           H  
ATOM   4199 HG23 VAL A 260     -13.389  -9.775  -9.743  1.00 92.72           H  
ATOM   4200  N   GLU A 261     -12.863 -12.757 -13.595  1.00 92.60           N  
ATOM   4201  CA  GLU A 261     -12.628 -13.844 -14.552  1.00 92.60           C  
ATOM   4202  C   GLU A 261     -12.375 -13.352 -15.991  1.00 92.60           C  
ATOM   4203  O   GLU A 261     -12.160 -14.168 -16.886  1.00 92.60           O  
ATOM   4204  CB  GLU A 261     -13.759 -14.884 -14.466  1.00 92.60           C  
ATOM   4205  CG  GLU A 261     -13.886 -15.479 -13.052  1.00 92.60           C  
ATOM   4206  CD  GLU A 261     -14.761 -16.740 -13.026  1.00 92.60           C  
ATOM   4207  OE1 GLU A 261     -14.291 -17.754 -12.444  1.00 92.60           O  
ATOM   4208  OE2 GLU A 261     -15.873 -16.709 -13.590  1.00 92.60           O1-
ATOM   4209  H   GLU A 261     -13.803 -12.393 -13.526  1.00 92.60           H  
ATOM   4210  HA  GLU A 261     -11.711 -14.360 -14.266  1.00 92.60           H  
ATOM   4211  HB2 GLU A 261     -14.703 -14.424 -14.758  1.00 92.60           H  
ATOM   4212  HB3 GLU A 261     -13.536 -15.694 -15.160  1.00 92.60           H  
ATOM   4213  HG2 GLU A 261     -12.890 -15.732 -12.690  1.00 92.60           H  
ATOM   4214  HG3 GLU A 261     -14.309 -14.735 -12.377  1.00 92.60           H  
ATOM   4215  N   ASP A 262     -12.358 -12.034 -16.229  1.00 94.75           N  
ATOM   4216  CA  ASP A 262     -11.987 -11.459 -17.526  1.00 94.75           C  
ATOM   4217  C   ASP A 262     -10.462 -11.284 -17.631  1.00 94.75           C  
ATOM   4218  O   ASP A 262      -9.855 -10.443 -16.959  1.00 94.75           O  
ATOM   4219  CB  ASP A 262     -12.750 -10.148 -17.767  1.00 94.75           C  
ATOM   4220  CG  ASP A 262     -12.535  -9.536 -19.163  1.00 94.75           C  
ATOM   4221  OD1 ASP A 262     -13.266  -8.568 -19.469  1.00 94.75           O  
ATOM   4222  OD2 ASP A 262     -11.632  -9.977 -19.916  1.00 94.75           O1-
ATOM   4223  H   ASP A 262     -12.471 -11.401 -15.450  1.00 94.75           H  
ATOM   4224  HA  ASP A 262     -12.300 -12.146 -18.312  1.00 94.75           H  
ATOM   4225  HB2 ASP A 262     -12.456  -9.422 -17.010  1.00 94.75           H  
ATOM   4226  HB3 ASP A 262     -13.815 -10.346 -17.646  1.00 94.75           H  
ATOM   4227  N   ILE A 263      -9.850 -12.059 -18.531  1.00 93.09           N  
ATOM   4228  CA  ILE A 263      -8.404 -12.065 -18.804  1.00 93.09           C  
ATOM   4229  C   ILE A 263      -7.859 -10.720 -19.307  1.00 93.09           C  
ATOM   4230  O   ILE A 263      -6.652 -10.501 -19.265  1.00 93.09           O  
ATOM   4231  CB  ILE A 263      -8.044 -13.181 -19.812  1.00 93.09           C  
ATOM   4232  CG1 ILE A 263      -8.724 -12.975 -21.187  1.00 93.09           C  
ATOM   4233  CG2 ILE A 263      -8.376 -14.559 -19.213  1.00 93.09           C  
ATOM   4234  CD1 ILE A 263      -8.217 -13.930 -22.274  1.00 93.09           C  
ATOM   4235  H   ILE A 263     -10.428 -12.713 -19.040  1.00 93.09           H  
ATOM   4236  HA  ILE A 263      -7.885 -12.268 -17.867  1.00 93.09           H  
ATOM   4237  HB  ILE A 263      -6.965 -13.147 -19.962  1.00 93.09           H  
ATOM   4238 HG12 ILE A 263      -9.803 -13.094 -21.089  1.00 93.09           H  
ATOM   4239 HG13 ILE A 263      -8.528 -11.963 -21.541  1.00 93.09           H  
ATOM   4240 HG21 ILE A 263      -7.956 -15.352 -19.832  1.00 93.09           H  
ATOM   4241 HG22 ILE A 263      -7.922 -14.626 -18.224  1.00 93.09           H  
ATOM   4242 HG23 ILE A 263      -9.454 -14.697 -19.124  1.00 93.09           H  
ATOM   4243 HD11 ILE A 263      -8.500 -14.957 -22.040  1.00 93.09           H  
ATOM   4244 HD12 ILE A 263      -8.663 -13.655 -23.230  1.00 93.09           H  
ATOM   4245 HD13 ILE A 263      -7.133 -13.859 -22.355  1.00 93.09           H  
ATOM   4246  N   ASN A 264      -8.722  -9.820 -19.790  1.00 93.68           N  
ATOM   4247  CA  ASN A 264      -8.322  -8.478 -20.220  1.00 93.68           C  
ATOM   4248  C   ASN A 264      -8.270  -7.484 -19.050  1.00 93.68           C  
ATOM   4249  O   ASN A 264      -7.715  -6.394 -19.185  1.00 93.68           O  
ATOM   4250  CB  ASN A 264      -9.287  -7.978 -21.303  1.00 93.68           C  
ATOM   4251  CG  ASN A 264      -9.411  -8.936 -22.468  1.00 93.68           C  
ATOM   4252  ND2 ASN A 264     -10.547  -9.575 -22.599  1.00 93.68           N  
ATOM   4253  OD1 ASN A 264      -8.498  -9.138 -23.250  1.00 93.68           O  
ATOM   4254  H   ASN A 264      -9.706 -10.050 -19.802  1.00 93.68           H  
ATOM   4255  HA  ASN A 264      -7.321  -8.525 -20.650  1.00 93.68           H  
ATOM   4256  HB2 ASN A 264      -8.928  -7.024 -21.690  1.00 93.68           H  
ATOM   4257  HB3 ASN A 264     -10.270  -7.815 -20.863  1.00 93.68           H  
ATOM   4258 HD21 ASN A 264     -11.183  -9.561 -21.814  1.00 93.68           H  
ATOM   4259 HD22 ASN A 264     -10.600 -10.274 -23.325  1.00 93.68           H  
ATOM   4260  N   GLN A 265      -8.868  -7.831 -17.907  1.00 94.73           N  
ATOM   4261  CA  GLN A 265      -8.984  -6.945 -16.748  1.00 94.73           C  
ATOM   4262  C   GLN A 265      -7.935  -7.272 -15.687  1.00 94.73           C  
ATOM   4263  O   GLN A 265      -7.321  -6.354 -15.136  1.00 94.73           O  
ATOM   4264  CB  GLN A 265     -10.406  -7.006 -16.176  1.00 94.73           C  
ATOM   4265  CG  GLN A 265     -11.448  -6.614 -17.236  1.00 94.73           C  
ATOM   4266  CD  GLN A 265     -12.863  -6.495 -16.696  1.00 94.73           C  
ATOM   4267  NE2 GLN A 265     -13.867  -6.622 -17.528  1.00 94.73           N  
ATOM   4268  OE1 GLN A 265     -13.103  -6.244 -15.531  1.00 94.73           O  
ATOM   4269  H   GLN A 265      -9.289  -8.747 -17.847  1.00 94.73           H  
ATOM   4270  HA  GLN A 265      -8.805  -5.917 -17.062  1.00 94.73           H  
ATOM   4271  HB2 GLN A 265     -10.467  -6.316 -15.335  1.00 94.73           H  
ATOM   4272  HB3 GLN A 265     -10.620  -8.012 -15.814  1.00 94.73           H  
ATOM   4273  HG2 GLN A 265     -11.180  -5.653 -17.676  1.00 94.73           H  
ATOM   4274  HG3 GLN A 265     -11.440  -7.351 -18.038  1.00 94.73           H  
ATOM   4275 HE21 GLN A 265     -13.697  -7.077 -18.414  1.00 94.73           H  
ATOM   4276 HE22 GLN A 265     -14.801  -6.529 -17.156  1.00 94.73           H  
ATOM   4277  N   CYS A 266      -7.659  -8.553 -15.428  1.00 94.19           N  
ATOM   4278  CA  CYS A 266      -6.614  -8.998 -14.502  1.00 94.19           C  
ATOM   4279  C   CYS A 266      -6.113 -10.415 -14.829  1.00 94.19           C  
ATOM   4280  O   CYS A 266      -6.711 -11.140 -15.618  1.00 94.19           O  
ATOM   4281  CB  CYS A 266      -7.129  -8.867 -13.057  1.00 94.19           C  
ATOM   4282  SG  CYS A 266      -8.365 -10.133 -12.658  1.00 94.19           S  
ATOM   4283  H   CYS A 266      -8.163  -9.270 -15.929  1.00 94.19           H  
ATOM   4284  HA  CYS A 266      -5.746  -8.346 -14.601  1.00 94.19           H  
ATOM   4285  HB2 CYS A 266      -7.570  -7.880 -12.918  1.00 94.19           H  
ATOM   4286  HB3 CYS A 266      -6.293  -8.961 -12.365  1.00 94.19           H  
ATOM   4287  HG  CYS A 266      -9.139  -9.999 -13.739  1.00 94.19           H  
ATOM   4288  N   ASP A 267      -5.027 -10.829 -14.180  1.00 95.31           N  
ATOM   4289  CA  ASP A 267      -4.346 -12.101 -14.434  1.00 95.31           C  
ATOM   4290  C   ASP A 267      -4.867 -13.246 -13.545  1.00 95.31           C  
ATOM   4291  O   ASP A 267      -4.229 -14.294 -13.428  1.00 95.31           O  
ATOM   4292  CB  ASP A 267      -2.826 -11.939 -14.272  1.00 95.31           C  
ATOM   4293  CG  ASP A 267      -2.197 -10.778 -15.045  1.00 95.31           C  
ATOM   4294  OD1 ASP A 267      -1.174 -10.268 -14.536  1.00 95.31           O  
ATOM   4295  OD2 ASP A 267      -2.694 -10.380 -16.119  1.00 95.31           O1-
ATOM   4296  H   ASP A 267      -4.581 -10.196 -13.531  1.00 95.31           H  
ATOM   4297  HA  ASP A 267      -4.539 -12.379 -15.470  1.00 95.31           H  
ATOM   4298  HB2 ASP A 267      -2.340 -12.857 -14.602  1.00 95.31           H  
ATOM   4299  HB3 ASP A 267      -2.608 -11.812 -13.211  1.00 95.31           H  
ATOM   4300  N   PHE A 268      -6.015 -13.065 -12.879  1.00 94.81           N  
ATOM   4301  CA  PHE A 268      -6.555 -14.038 -11.923  1.00 94.81           C  
ATOM   4302  C   PHE A 268      -6.767 -15.422 -12.549  1.00 94.81           C  
ATOM   4303  O   PHE A 268      -6.417 -16.432 -11.936  1.00 94.81           O  
ATOM   4304  CB  PHE A 268      -7.875 -13.511 -11.354  1.00 94.81           C  
ATOM   4305  CG  PHE A 268      -8.609 -14.527 -10.499  1.00 94.81           C  
ATOM   4306  CD1 PHE A 268      -9.579 -15.371 -11.073  1.00 94.81           C  
ATOM   4307  CD2 PHE A 268      -8.298 -14.647  -9.135  1.00 94.81           C  
ATOM   4308  CE1 PHE A 268     -10.224 -16.341 -10.288  1.00 94.81           C  
ATOM   4309  CE2 PHE A 268      -8.944 -15.615  -8.346  1.00 94.81           C  
ATOM   4310  CZ  PHE A 268      -9.896 -16.471  -8.929  1.00 94.81           C  
ATOM   4311  H   PHE A 268      -6.520 -12.205 -13.038  1.00 94.81           H  
ATOM   4312  HA  PHE A 268      -5.847 -14.161 -11.104  1.00 94.81           H  
ATOM   4313  HB2 PHE A 268      -8.517 -13.226 -12.188  1.00 94.81           H  
ATOM   4314  HB3 PHE A 268      -7.681 -12.616 -10.764  1.00 94.81           H  
ATOM   4315  HD1 PHE A 268      -9.842 -15.259 -12.114  1.00 94.81           H  
ATOM   4316  HD2 PHE A 268      -7.569 -13.982  -8.696  1.00 94.81           H  
ATOM   4317  HE1 PHE A 268     -10.984 -16.969 -10.730  1.00 94.81           H  
ATOM   4318  HE2 PHE A 268      -8.718 -15.690  -7.293  1.00 94.81           H  
ATOM   4319  HZ  PHE A 268     -10.409 -17.209  -8.330  1.00 94.81           H  
ATOM   4320  N   VAL A 269      -7.303 -15.482 -13.774  1.00 94.97           N  
ATOM   4321  CA  VAL A 269      -7.509 -16.752 -14.485  1.00 94.97           C  
ATOM   4322  C   VAL A 269      -6.173 -17.452 -14.714  1.00 94.97           C  
ATOM   4323  O   VAL A 269      -6.056 -18.626 -14.373  1.00 94.97           O  
ATOM   4324  CB  VAL A 269      -8.256 -16.547 -15.813  1.00 94.97           C  
ATOM   4325  CG1 VAL A 269      -8.424 -17.856 -16.596  1.00 94.97           C  
ATOM   4326  CG2 VAL A 269      -9.652 -15.967 -15.559  1.00 94.97           C  
ATOM   4327  H   VAL A 269      -7.573 -14.617 -14.220  1.00 94.97           H  
ATOM   4328  HA  VAL A 269      -8.110 -17.408 -13.855  1.00 94.97           H  
ATOM   4329  HB  VAL A 269      -7.687 -15.847 -16.424  1.00 94.97           H  
ATOM   4330 HG11 VAL A 269      -7.454 -18.242 -16.909  1.00 94.97           H  
ATOM   4331 HG12 VAL A 269      -9.010 -17.673 -17.497  1.00 94.97           H  
ATOM   4332 HG13 VAL A 269      -8.927 -18.604 -15.984  1.00 94.97           H  
ATOM   4333 HG21 VAL A 269     -10.180 -15.856 -16.506  1.00 94.97           H  
ATOM   4334 HG22 VAL A 269      -9.574 -14.978 -15.109  1.00 94.97           H  
ATOM   4335 HG23 VAL A 269     -10.228 -16.621 -14.904  1.00 94.97           H  
ATOM   4336  N   TYR A 270      -5.147 -16.736 -15.184  1.00 95.61           N  
ATOM   4337  CA  TYR A 270      -3.814 -17.308 -15.380  1.00 95.61           C  
ATOM   4338  C   TYR A 270      -3.215 -17.823 -14.072  1.00 95.61           C  
ATOM   4339  O   TYR A 270      -2.685 -18.930 -14.045  1.00 95.61           O  
ATOM   4340  CB  TYR A 270      -2.868 -16.279 -16.005  1.00 95.61           C  
ATOM   4341  CG  TYR A 270      -3.292 -15.763 -17.363  1.00 95.61           C  
ATOM   4342  CD1 TYR A 270      -3.457 -16.665 -18.432  1.00 95.61           C  
ATOM   4343  CD2 TYR A 270      -3.494 -14.385 -17.566  1.00 95.61           C  
ATOM   4344  CE1 TYR A 270      -3.836 -16.188 -19.701  1.00 95.61           C  
ATOM   4345  CE2 TYR A 270      -3.884 -13.905 -18.830  1.00 95.61           C  
ATOM   4346  CZ  TYR A 270      -4.051 -14.809 -19.901  1.00 95.61           C  
ATOM   4347  OH  TYR A 270      -4.417 -14.352 -21.126  1.00 95.61           O  
ATOM   4348  H   TYR A 270      -5.281 -15.758 -15.398  1.00 95.61           H  
ATOM   4349  HA  TYR A 270      -3.898 -18.160 -16.054  1.00 95.61           H  
ATOM   4350  HB2 TYR A 270      -2.737 -15.441 -15.320  1.00 95.61           H  
ATOM   4351  HB3 TYR A 270      -1.897 -16.761 -16.127  1.00 95.61           H  
ATOM   4352  HD1 TYR A 270      -3.291 -17.722 -18.288  1.00 95.61           H  
ATOM   4353  HD2 TYR A 270      -3.330 -13.684 -16.761  1.00 95.61           H  
ATOM   4354  HE1 TYR A 270      -3.965 -16.870 -20.528  1.00 95.61           H  
ATOM   4355  HE2 TYR A 270      -4.042 -12.847 -18.977  1.00 95.61           H  
ATOM   4356  HH  TYR A 270      -4.520 -13.397 -21.120  1.00 95.61           H  
ATOM   4357  N   LEU A 271      -3.356 -17.074 -12.972  1.00 95.87           N  
ATOM   4358  CA  LEU A 271      -2.908 -17.526 -11.654  1.00 95.87           C  
ATOM   4359  C   LEU A 271      -3.645 -18.802 -11.216  1.00 95.87           C  
ATOM   4360  O   LEU A 271      -3.019 -19.732 -10.706  1.00 95.87           O  
ATOM   4361  CB  LEU A 271      -3.093 -16.392 -10.629  1.00 95.87           C  
ATOM   4362  CG  LEU A 271      -2.645 -16.785  -9.206  1.00 95.87           C  
ATOM   4363  CD1 LEU A 271      -1.140 -17.050  -9.133  1.00 95.87           C  
ATOM   4364  CD2 LEU A 271      -2.972 -15.683  -8.204  1.00 95.87           C  
ATOM   4365  H   LEU A 271      -3.774 -16.159 -13.062  1.00 95.87           H  
ATOM   4366  HA  LEU A 271      -1.847 -17.765 -11.729  1.00 95.87           H  
ATOM   4367  HB2 LEU A 271      -4.146 -16.115 -10.597  1.00 95.87           H  
ATOM   4368  HB3 LEU A 271      -2.526 -15.520 -10.956  1.00 95.87           H  
ATOM   4369  HG  LEU A 271      -3.182 -17.677  -8.885  1.00 95.87           H  
ATOM   4370 HD11 LEU A 271      -0.595 -16.194  -9.531  1.00 95.87           H  
ATOM   4371 HD12 LEU A 271      -0.830 -17.214  -8.101  1.00 95.87           H  
ATOM   4372 HD13 LEU A 271      -0.887 -17.933  -9.720  1.00 95.87           H  
ATOM   4373 HD21 LEU A 271      -2.737 -16.026  -7.196  1.00 95.87           H  
ATOM   4374 HD22 LEU A 271      -2.374 -14.800  -8.427  1.00 95.87           H  
ATOM   4375 HD23 LEU A 271      -4.033 -15.441  -8.257  1.00 95.87           H  
ATOM   4376  N   ARG A 272      -4.967 -18.870 -11.416  1.00 93.30           N  
ATOM   4377  CA  ARG A 272      -5.782 -20.044 -11.070  1.00 93.30           C  
ATOM   4378  C   ARG A 272      -5.365 -21.269 -11.882  1.00 93.30           C  
ATOM   4379  O   ARG A 272      -5.178 -22.344 -11.313  1.00 93.30           O  
ATOM   4380  CB  ARG A 272      -7.272 -19.707 -11.258  1.00 93.30           C  
ATOM   4381  CG  ARG A 272      -8.185 -20.851 -10.785  1.00 93.30           C  
ATOM   4382  CD  ARG A 272      -9.679 -20.519 -10.901  1.00 93.30           C  
ATOM   4383  NE  ARG A 272     -10.125 -20.332 -12.300  1.00 93.30           N  
ATOM   4384  CZ  ARG A 272     -11.284 -19.814 -12.682  1.00 93.30           C  
ATOM   4385  NH1 ARG A 272     -12.198 -19.448 -11.830  1.00 93.30           N1+
ATOM   4386  NH2 ARG A 272     -11.561 -19.625 -13.939  1.00 93.30           N  
ATOM   4387  H   ARG A 272      -5.420 -18.067 -11.828  1.00 93.30           H  
ATOM   4388  HA  ARG A 272      -5.603 -20.292 -10.023  1.00 93.30           H  
ATOM   4389  HB2 ARG A 272      -7.467 -19.497 -12.309  1.00 93.30           H  
ATOM   4390  HB3 ARG A 272      -7.508 -18.810 -10.684  1.00 93.30           H  
ATOM   4391  HG2 ARG A 272      -7.967 -21.047  -9.735  1.00 93.30           H  
ATOM   4392  HG3 ARG A 272      -7.983 -21.757 -11.357  1.00 93.30           H  
ATOM   4393  HD2 ARG A 272      -9.876 -19.614 -10.326  1.00 93.30           H  
ATOM   4394  HD3 ARG A 272     -10.244 -21.338 -10.457  1.00 93.30           H  
ATOM   4395  HE  ARG A 272      -9.482 -20.605 -13.030  1.00 93.30           H  
ATOM   4396 HH11 ARG A 272     -12.069 -19.630 -10.845  1.00 93.30           H  
ATOM   4397 HH12 ARG A 272     -13.018 -18.939 -12.128  1.00 93.30           H  
ATOM   4398 HH21 ARG A 272     -10.902 -19.854 -14.670  1.00 93.30           H  
ATOM   4399 HH22 ARG A 272     -12.448 -19.193 -14.153  1.00 93.30           H  
ATOM   4400  N   GLU A 273      -5.200 -21.119 -13.195  1.00 93.99           N  
ATOM   4401  CA  GLU A 273      -4.763 -22.209 -14.072  1.00 93.99           C  
ATOM   4402  C   GLU A 273      -3.338 -22.664 -13.755  1.00 93.99           C  
ATOM   4403  O   GLU A 273      -3.071 -23.867 -13.704  1.00 93.99           O  
ATOM   4404  CB  GLU A 273      -4.864 -21.804 -15.548  1.00 93.99           C  
ATOM   4405  CG  GLU A 273      -6.315 -21.545 -15.973  1.00 93.99           C  
ATOM   4406  CD  GLU A 273      -6.516 -21.644 -17.484  1.00 93.99           C  
ATOM   4407  OE1 GLU A 273      -7.601 -22.164 -17.844  1.00 93.99           O  
ATOM   4408  OE2 GLU A 273      -5.596 -21.279 -18.243  1.00 93.99           O1-
ATOM   4409  H   GLU A 273      -5.360 -20.208 -13.599  1.00 93.99           H  
ATOM   4410  HA  GLU A 273      -5.412 -23.070 -13.910  1.00 93.99           H  
ATOM   4411  HB2 GLU A 273      -4.470 -22.628 -16.142  1.00 93.99           H  
ATOM   4412  HB3 GLU A 273      -4.260 -20.916 -15.736  1.00 93.99           H  
ATOM   4413  HG2 GLU A 273      -6.645 -20.561 -15.638  1.00 93.99           H  
ATOM   4414  HG3 GLU A 273      -6.962 -22.270 -15.479  1.00 93.99           H  
ATOM   4415  N   PHE A 274      -2.444 -21.719 -13.468  1.00 94.46           N  
ATOM   4416  CA  PHE A 274      -1.085 -21.985 -13.018  1.00 94.46           C  
ATOM   4417  C   PHE A 274      -1.078 -22.825 -11.736  1.00 94.46           C  
ATOM   4418  O   PHE A 274      -0.592 -23.953 -11.735  1.00 94.46           O  
ATOM   4419  CB  PHE A 274      -0.354 -20.653 -12.848  1.00 94.46           C  
ATOM   4420  CG  PHE A 274       1.034 -20.790 -12.276  1.00 94.46           C  
ATOM   4421  CD1 PHE A 274       1.373 -20.141 -11.077  1.00 94.46           C  
ATOM   4422  CD2 PHE A 274       2.002 -21.523 -12.978  1.00 94.46           C  
ATOM   4423  CE1 PHE A 274       2.702 -20.172 -10.630  1.00 94.46           C  
ATOM   4424  CE2 PHE A 274       3.314 -21.608 -12.493  1.00 94.46           C  
ATOM   4425  CZ  PHE A 274       3.670 -20.889 -11.347  1.00 94.46           C  
ATOM   4426  H   PHE A 274      -2.712 -20.752 -13.582  1.00 94.46           H  
ATOM   4427  HA  PHE A 274      -0.551 -22.541 -13.788  1.00 94.46           H  
ATOM   4428  HB2 PHE A 274      -0.274 -20.170 -13.821  1.00 94.46           H  
ATOM   4429  HB3 PHE A 274      -0.938 -19.996 -12.202  1.00 94.46           H  
ATOM   4430  HD1 PHE A 274       0.638 -19.555 -10.545  1.00 94.46           H  
ATOM   4431  HD2 PHE A 274       1.750 -21.988 -13.919  1.00 94.46           H  
ATOM   4432  HE1 PHE A 274       3.004 -19.575  -9.782  1.00 94.46           H  
ATOM   4433  HE2 PHE A 274       4.064 -22.149 -13.052  1.00 94.46           H  
ATOM   4434  HZ  PHE A 274       4.712 -20.837 -11.067  1.00 94.46           H  
ATOM   4435  N   LEU A 275      -1.700 -22.321 -10.668  1.00 93.70           N  
ATOM   4436  CA  LEU A 275      -1.661 -22.944  -9.346  1.00 93.70           C  
ATOM   4437  C   LEU A 275      -2.399 -24.279  -9.273  1.00 93.70           C  
ATOM   4438  O   LEU A 275      -1.924 -25.201  -8.615  1.00 93.70           O  
ATOM   4439  CB  LEU A 275      -2.293 -21.986  -8.326  1.00 93.70           C  
ATOM   4440  CG  LEU A 275      -1.449 -20.753  -7.985  1.00 93.70           C  
ATOM   4441  CD1 LEU A 275      -2.264 -19.862  -7.046  1.00 93.70           C  
ATOM   4442  CD2 LEU A 275      -0.154 -21.147  -7.279  1.00 93.70           C  
ATOM   4443  H   LEU A 275      -2.124 -21.409 -10.758  1.00 93.70           H  
ATOM   4444  HA  LEU A 275      -0.624 -23.149  -9.078  1.00 93.70           H  
ATOM   4445  HB2 LEU A 275      -3.257 -21.656  -8.714  1.00 93.70           H  
ATOM   4446  HB3 LEU A 275      -2.480 -22.534  -7.402  1.00 93.70           H  
ATOM   4447  HG  LEU A 275      -1.206 -20.194  -8.889  1.00 93.70           H  
ATOM   4448 HD11 LEU A 275      -2.427 -20.362  -6.092  1.00 93.70           H  
ATOM   4449 HD12 LEU A 275      -1.741 -18.919  -6.887  1.00 93.70           H  
ATOM   4450 HD13 LEU A 275      -3.227 -19.637  -7.505  1.00 93.70           H  
ATOM   4451 HD21 LEU A 275       0.522 -21.624  -7.988  1.00 93.70           H  
ATOM   4452 HD22 LEU A 275      -0.360 -21.829  -6.454  1.00 93.70           H  
ATOM   4453 HD23 LEU A 275       0.322 -20.247  -6.890  1.00 93.70           H  
ATOM   4454  N   ILE A 276      -3.588 -24.361  -9.874  1.00 90.74           N  
ATOM   4455  CA  ILE A 276      -4.536 -25.444  -9.594  1.00 90.74           C  
ATOM   4456  C   ILE A 276      -4.583 -26.470 -10.726  1.00 90.74           C  
ATOM   4457  O   ILE A 276      -4.770 -27.654 -10.456  1.00 90.74           O  
ATOM   4458  CB  ILE A 276      -5.934 -24.869  -9.257  1.00 90.74           C  
ATOM   4459  CG1 ILE A 276      -5.845 -23.827  -8.112  1.00 90.74           C  
ATOM   4460  CG2 ILE A 276      -6.875 -26.020  -8.877  1.00 90.74           C  
ATOM   4461  CD1 ILE A 276      -7.186 -23.232  -7.666  1.00 90.74           C  
ATOM   4462  H   ILE A 276      -3.916 -23.555 -10.386  1.00 90.74           H  
ATOM   4463  HA  ILE A 276      -4.198 -25.989  -8.712  1.00 90.74           H  
ATOM   4464  HB  ILE A 276      -6.341 -24.379 -10.141  1.00 90.74           H  
ATOM   4465 HG12 ILE A 276      -5.357 -24.276  -7.247  1.00 90.74           H  
ATOM   4466 HG13 ILE A 276      -5.234 -22.989  -8.447  1.00 90.74           H  
ATOM   4467 HG21 ILE A 276      -7.030 -26.681  -9.730  1.00 90.74           H  
ATOM   4468 HG22 ILE A 276      -6.451 -26.589  -8.048  1.00 90.74           H  
ATOM   4469 HG23 ILE A 276      -7.856 -25.640  -8.594  1.00 90.74           H  
ATOM   4470 HD11 ILE A 276      -7.779 -22.956  -8.537  1.00 90.74           H  
ATOM   4471 HD12 ILE A 276      -7.734 -23.957  -7.064  1.00 90.74           H  
ATOM   4472 HD13 ILE A 276      -7.006 -22.346  -7.057  1.00 90.74           H  
ATOM   4473  N   ARG A 277      -4.415 -26.040 -11.984  1.00 91.18           N  
ATOM   4474  CA  ARG A 277      -4.648 -26.902 -13.155  1.00 91.18           C  
ATOM   4475  C   ARG A 277      -3.387 -27.423 -13.816  1.00 91.18           C  
ATOM   4476  O   ARG A 277      -3.452 -28.505 -14.379  1.00 91.18           O  
ATOM   4477  CB  ARG A 277      -5.491 -26.183 -14.213  1.00 91.18           C  
ATOM   4478  CG  ARG A 277      -6.885 -25.796 -13.708  1.00 91.18           C  
ATOM   4479  CD  ARG A 277      -7.717 -25.182 -14.838  1.00 91.18           C  
ATOM   4480  NE  ARG A 277      -8.015 -26.160 -15.896  1.00 91.18           N  
ATOM   4481  CZ  ARG A 277      -8.519 -25.883 -17.086  1.00 91.18           C  
ATOM   4482  NH1 ARG A 277      -8.776 -24.674 -17.505  1.00 91.18           N1+
ATOM   4483  NH2 ARG A 277      -8.780 -26.858 -17.909  1.00 91.18           N  
ATOM   4484  H   ARG A 277      -4.190 -25.067 -12.132  1.00 91.18           H  
ATOM   4485  HA  ARG A 277      -5.195 -27.794 -12.848  1.00 91.18           H  
ATOM   4486  HB2 ARG A 277      -5.602 -26.856 -15.063  1.00 91.18           H  
ATOM   4487  HB3 ARG A 277      -4.973 -25.291 -14.566  1.00 91.18           H  
ATOM   4488  HG2 ARG A 277      -7.393 -26.679 -13.322  1.00 91.18           H  
ATOM   4489  HG3 ARG A 277      -6.796 -25.065 -12.904  1.00 91.18           H  
ATOM   4490  HD2 ARG A 277      -7.163 -24.345 -15.263  1.00 91.18           H  
ATOM   4491  HD3 ARG A 277      -8.652 -24.809 -14.421  1.00 91.18           H  
ATOM   4492  HE  ARG A 277      -7.874 -27.131 -15.658  1.00 91.18           H  
ATOM   4493 HH11 ARG A 277      -8.357 -23.864 -17.071  1.00 91.18           H  
ATOM   4494 HH12 ARG A 277      -9.052 -24.488 -18.458  1.00 91.18           H  
ATOM   4495 HH21 ARG A 277      -9.163 -26.644 -18.819  1.00 91.18           H  
ATOM   4496 HH22 ARG A 277      -8.607 -27.808 -17.614  1.00 91.18           H  
ATOM   4497  N   THR A 278      -2.302 -26.649 -13.816  1.00 90.57           N  
ATOM   4498  CA  THR A 278      -1.088 -26.951 -14.596  1.00 90.57           C  
ATOM   4499  C   THR A 278       0.116 -27.282 -13.717  1.00 90.57           C  
ATOM   4500  O   THR A 278       0.796 -28.254 -14.016  1.00 90.57           O  
ATOM   4501  CB  THR A 278      -0.742 -25.840 -15.591  1.00 90.57           C  
ATOM   4502  CG2 THR A 278      -1.797 -25.671 -16.683  1.00 90.57           C  
ATOM   4503  OG1 THR A 278      -0.655 -24.614 -14.918  1.00 90.57           O  
ATOM   4504  H   THR A 278      -2.379 -25.741 -13.380  1.00 90.57           H  
ATOM   4505  HA  THR A 278      -1.266 -27.833 -15.211  1.00 90.57           H  
ATOM   4506  HB  THR A 278       0.216 -26.066 -16.059  1.00 90.57           H  
ATOM   4507  HG1 THR A 278      -1.544 -24.349 -14.672  1.00 90.57           H  
ATOM   4508 HG21 THR A 278      -2.759 -25.394 -16.252  1.00 90.57           H  
ATOM   4509 HG22 THR A 278      -1.901 -26.604 -17.238  1.00 90.57           H  
ATOM   4510 HG23 THR A 278      -1.475 -24.890 -17.372  1.00 90.57           H  
ATOM   4511  N   HIS A 279       0.336 -26.576 -12.602  1.00 93.78           N  
ATOM   4512  CA  HIS A 279       1.548 -26.741 -11.787  1.00 93.78           C  
ATOM   4513  C   HIS A 279       1.296 -27.291 -10.377  1.00 93.78           C  
ATOM   4514  O   HIS A 279       2.232 -27.369  -9.587  1.00 93.78           O  
ATOM   4515  CB  HIS A 279       2.333 -25.423 -11.744  1.00 93.78           C  
ATOM   4516  CG  HIS A 279       2.841 -24.971 -13.089  1.00 93.78           C  
ATOM   4517  CD2 HIS A 279       4.147 -24.902 -13.496  1.00 93.78           C  
ATOM   4518  ND1 HIS A 279       2.075 -24.534 -14.144  1.00 93.78           N  
ATOM   4519  CE1 HIS A 279       2.892 -24.197 -15.151  1.00 93.78           C  
ATOM   4520  NE2 HIS A 279       4.163 -24.380 -14.790  1.00 93.78           N  
ATOM   4521  H   HIS A 279      -0.212 -25.746 -12.431  1.00 93.78           H  
ATOM   4522  HA  HIS A 279       2.206 -27.466 -12.265  1.00 93.78           H  
ATOM   4523  HB2 HIS A 279       1.731 -24.632 -11.298  1.00 93.78           H  
ATOM   4524  HB3 HIS A 279       3.196 -25.562 -11.092  1.00 93.78           H  
ATOM   4525  HD1 HIS A 279       1.066 -24.490 -14.178  1.00 93.78           H  
ATOM   4526  HD2 HIS A 279       5.019 -25.190 -12.927  1.00 93.78           H  
ATOM   4527  HE1 HIS A 279       2.579 -23.814 -16.111  1.00 93.78           H  
ATOM   4528  N   LEU A 280       0.070 -27.704 -10.019  1.00 92.20           N  
ATOM   4529  CA  LEU A 280      -0.204 -28.161  -8.649  1.00 92.20           C  
ATOM   4530  C   LEU A 280       0.715 -29.319  -8.234  1.00 92.20           C  
ATOM   4531  O   LEU A 280       1.285 -29.302  -7.142  1.00 92.20           O  
ATOM   4532  CB  LEU A 280      -1.671 -28.594  -8.482  1.00 92.20           C  
ATOM   4533  CG  LEU A 280      -1.988 -28.799  -6.984  1.00 92.20           C  
ATOM   4534  CD1 LEU A 280      -2.246 -27.471  -6.292  1.00 92.20           C  
ATOM   4535  CD2 LEU A 280      -3.221 -29.644  -6.747  1.00 92.20           C  
ATOM   4536  H   LEU A 280      -0.688 -27.621 -10.681  1.00 92.20           H  
ATOM   4537  HA  LEU A 280       0.000 -27.324  -7.982  1.00 92.20           H  
ATOM   4538  HB2 LEU A 280      -2.337 -27.839  -8.901  1.00 92.20           H  
ATOM   4539  HB3 LEU A 280      -1.836 -29.525  -9.025  1.00 92.20           H  
ATOM   4540  HG  LEU A 280      -1.171 -29.305  -6.471  1.00 92.20           H  
ATOM   4541 HD11 LEU A 280      -2.593 -27.648  -5.274  1.00 92.20           H  
ATOM   4542 HD12 LEU A 280      -3.013 -26.913  -6.829  1.00 92.20           H  
ATOM   4543 HD13 LEU A 280      -1.335 -26.874  -6.275  1.00 92.20           H  
ATOM   4544 HD21 LEU A 280      -3.379 -29.784  -5.678  1.00 92.20           H  
ATOM   4545 HD22 LEU A 280      -4.080 -29.131  -7.178  1.00 92.20           H  
ATOM   4546 HD23 LEU A 280      -3.045 -30.619  -7.202  1.00 92.20           H  
ATOM   4547  N   GLN A 281       0.847 -30.326  -9.100  1.00 91.24           N  
ATOM   4548  CA  GLN A 281       1.696 -31.477  -8.824  1.00 91.24           C  
ATOM   4549  C   GLN A 281       3.184 -31.097  -8.842  1.00 91.24           C  
ATOM   4550  O   GLN A 281       3.914 -31.510  -7.942  1.00 91.24           O  
ATOM   4551  CB  GLN A 281       1.345 -32.605  -9.804  1.00 91.24           C  
ATOM   4552  CG  GLN A 281       2.171 -33.868  -9.545  1.00 91.24           C  
ATOM   4553  CD  GLN A 281       1.987 -34.489  -8.159  1.00 91.24           C  
ATOM   4554  NE2 GLN A 281       2.931 -35.298  -7.745  1.00 91.24           N  
ATOM   4555  OE1 GLN A 281       1.013 -34.295  -7.435  1.00 91.24           O  
ATOM   4556  H   GLN A 281       0.362 -30.277  -9.985  1.00 91.24           H  
ATOM   4557  HA  GLN A 281       1.473 -31.822  -7.814  1.00 91.24           H  
ATOM   4558  HB2 GLN A 281       0.286 -32.847  -9.715  1.00 91.24           H  
ATOM   4559  HB3 GLN A 281       1.534 -32.268 -10.823  1.00 91.24           H  
ATOM   4560  HG2 GLN A 281       3.225 -33.624  -9.684  1.00 91.24           H  
ATOM   4561  HG3 GLN A 281       1.933 -34.614 -10.303  1.00 91.24           H  
ATOM   4562 HE21 GLN A 281       3.735 -35.396  -8.348  1.00 91.24           H  
ATOM   4563 HE22 GLN A 281       2.925 -35.596  -6.780  1.00 91.24           H  
ATOM   4564  N   ASP A 282       3.612 -30.247  -9.779  1.00 94.04           N  
ATOM   4565  CA  ASP A 282       4.999 -29.775  -9.845  1.00 94.04           C  
ATOM   4566  C   ASP A 282       5.390 -28.954  -8.604  1.00 94.04           C  
ATOM   4567  O   ASP A 282       6.465 -29.140  -8.042  1.00 94.04           O  
ATOM   4568  CB  ASP A 282       5.227 -28.972 -11.129  1.00 94.04           C  
ATOM   4569  CG  ASP A 282       6.710 -28.600 -11.224  1.00 94.04           C  
ATOM   4570  OD1 ASP A 282       7.034 -27.427 -10.939  1.00 94.04           O  
ATOM   4571  OD2 ASP A 282       7.530 -29.507 -11.441  1.00 94.04           O1-
ATOM   4572  H   ASP A 282       2.975 -29.927 -10.494  1.00 94.04           H  
ATOM   4573  HA  ASP A 282       5.659 -30.642  -9.891  1.00 94.04           H  
ATOM   4574  HB2 ASP A 282       4.949 -29.576 -11.992  1.00 94.04           H  
ATOM   4575  HB3 ASP A 282       4.609 -28.074 -11.119  1.00 94.04           H  
ATOM   4576  N   LEU A 283       4.491 -28.124  -8.066  1.00 95.45           N  
ATOM   4577  CA  LEU A 283       4.705 -27.401  -6.806  1.00 95.45           C  
ATOM   4578  C   LEU A 283       4.962 -28.357  -5.629  1.00 95.45           C  
ATOM   4579  O   LEU A 283       5.804 -28.089  -4.767  1.00 95.45           O  
ATOM   4580  CB  LEU A 283       3.477 -26.519  -6.516  1.00 95.45           C  
ATOM   4581  CG  LEU A 283       3.405 -25.246  -7.376  1.00 95.45           C  
ATOM   4582  CD1 LEU A 283       2.013 -24.618  -7.259  1.00 95.45           C  
ATOM   4583  CD2 LEU A 283       4.440 -24.221  -6.910  1.00 95.45           C  
ATOM   4584  H   LEU A 283       3.644 -27.953  -8.589  1.00 95.45           H  
ATOM   4585  HA  LEU A 283       5.590 -26.774  -6.913  1.00 95.45           H  
ATOM   4586  HB2 LEU A 283       3.488 -26.225  -5.466  1.00 95.45           H  
ATOM   4587  HB3 LEU A 283       2.576 -27.111  -6.680  1.00 95.45           H  
ATOM   4588  HG  LEU A 283       3.592 -25.482  -8.424  1.00 95.45           H  
ATOM   4589 HD11 LEU A 283       1.774 -24.397  -6.218  1.00 95.45           H  
ATOM   4590 HD12 LEU A 283       1.275 -25.307  -7.666  1.00 95.45           H  
ATOM   4591 HD13 LEU A 283       1.981 -23.702  -7.850  1.00 95.45           H  
ATOM   4592 HD21 LEU A 283       4.326 -24.008  -5.847  1.00 95.45           H  
ATOM   4593 HD22 LEU A 283       4.316 -23.302  -7.483  1.00 95.45           H  
ATOM   4594 HD23 LEU A 283       5.444 -24.596  -7.109  1.00 95.45           H  
ATOM   4595  N   ILE A 284       4.258 -29.489  -5.582  1.00 94.51           N  
ATOM   4596  CA  ILE A 284       4.463 -30.527  -4.561  1.00 94.51           C  
ATOM   4597  C   ILE A 284       5.802 -31.245  -4.794  1.00 94.51           C  
ATOM   4598  O   ILE A 284       6.557 -31.484  -3.844  1.00 94.51           O  
ATOM   4599  CB  ILE A 284       3.268 -31.512  -4.548  1.00 94.51           C  
ATOM   4600  CG1 ILE A 284       1.954 -30.785  -4.183  1.00 94.51           C  
ATOM   4601  CG2 ILE A 284       3.515 -32.659  -3.546  1.00 94.51           C  
ATOM   4602  CD1 ILE A 284       0.684 -31.598  -4.469  1.00 94.51           C  
ATOM   4603  H   ILE A 284       3.625 -29.674  -6.347  1.00 94.51           H  
ATOM   4604  HA  ILE A 284       4.519 -30.049  -3.583  1.00 94.51           H  
ATOM   4605  HB  ILE A 284       3.162 -31.947  -5.542  1.00 94.51           H  
ATOM   4606 HG12 ILE A 284       1.873 -29.851  -4.739  1.00 94.51           H  
ATOM   4607 HG13 ILE A 284       1.976 -30.531  -3.123  1.00 94.51           H  
ATOM   4608 HG21 ILE A 284       3.662 -32.255  -2.545  1.00 94.51           H  
ATOM   4609 HG22 ILE A 284       4.395 -33.231  -3.840  1.00 94.51           H  
ATOM   4610 HG23 ILE A 284       2.668 -33.345  -3.544  1.00 94.51           H  
ATOM   4611 HD11 ILE A 284       0.618 -32.458  -3.803  1.00 94.51           H  
ATOM   4612 HD12 ILE A 284      -0.189 -30.965  -4.310  1.00 94.51           H  
ATOM   4613 HD13 ILE A 284       0.687 -31.936  -5.505  1.00 94.51           H  
ATOM   4614  N   GLU A 285       6.119 -31.569  -6.047  1.00 93.61           N  
ATOM   4615  CA  GLU A 285       7.338 -32.281  -6.439  1.00 93.61           C  
ATOM   4616  C   GLU A 285       8.592 -31.444  -6.206  1.00 93.61           C  
ATOM   4617  O   GLU A 285       9.493 -31.893  -5.499  1.00 93.61           O  
ATOM   4618  CB  GLU A 285       7.232 -32.742  -7.898  1.00 93.61           C  
ATOM   4619  CG  GLU A 285       6.270 -33.934  -7.974  1.00 93.61           C  
ATOM   4620  CD  GLU A 285       6.023 -34.467  -9.385  1.00 93.61           C  
ATOM   4621  OE1 GLU A 285       5.128 -35.345  -9.467  1.00 93.61           O  
ATOM   4622  OE2 GLU A 285       6.745 -34.072 -10.317  1.00 93.61           O1-
ATOM   4623  H   GLU A 285       5.466 -31.342  -6.783  1.00 93.61           H  
ATOM   4624  HA  GLU A 285       7.443 -33.170  -5.818  1.00 93.61           H  
ATOM   4625  HB2 GLU A 285       6.878 -31.921  -8.523  1.00 93.61           H  
ATOM   4626  HB3 GLU A 285       8.215 -33.060  -8.246  1.00 93.61           H  
ATOM   4627  HG2 GLU A 285       5.314 -33.661  -7.527  1.00 93.61           H  
ATOM   4628  HG3 GLU A 285       6.682 -34.741  -7.367  1.00 93.61           H  
ATOM   4629  N   THR A 286       8.625 -30.200  -6.671  1.00 95.50           N  
ATOM   4630  CA  THR A 286       9.711 -29.242  -6.410  1.00 95.50           C  
ATOM   4631  C   THR A 286       9.883 -28.969  -4.918  1.00 95.50           C  
ATOM   4632  O   THR A 286      11.010 -28.935  -4.417  1.00 95.50           O  
ATOM   4633  CB  THR A 286       9.470 -27.915  -7.140  1.00 95.50           C  
ATOM   4634  CG2 THR A 286       9.590 -28.072  -8.651  1.00 95.50           C  
ATOM   4635  OG1 THR A 286       8.186 -27.436  -6.838  1.00 95.50           O  
ATOM   4636  H   THR A 286       7.870 -29.906  -7.273  1.00 95.50           H  
ATOM   4637  HA  THR A 286      10.645 -29.664  -6.781  1.00 95.50           H  
ATOM   4638  HB  THR A 286      10.209 -27.187  -6.804  1.00 95.50           H  
ATOM   4639  HG1 THR A 286       7.603 -27.851  -7.477  1.00 95.50           H  
ATOM   4640 HG21 THR A 286       8.834 -28.753  -9.043  1.00 95.50           H  
ATOM   4641 HG22 THR A 286       9.468 -27.103  -9.136  1.00 95.50           H  
ATOM   4642 HG23 THR A 286      10.573 -28.462  -8.912  1.00 95.50           H  
ATOM   4643  N   THR A 287       8.793 -28.898  -4.146  1.00 95.83           N  
ATOM   4644  CA  THR A 287       8.891 -28.832  -2.680  1.00 95.83           C  
ATOM   4645  C   THR A 287       9.597 -30.056  -2.104  1.00 95.83           C  
ATOM   4646  O   THR A 287      10.372 -29.922  -1.157  1.00 95.83           O  
ATOM   4647  CB  THR A 287       7.525 -28.657  -2.011  1.00 95.83           C  
ATOM   4648  CG2 THR A 287       7.643 -28.566  -0.484  1.00 95.83           C  
ATOM   4649  OG1 THR A 287       6.976 -27.443  -2.434  1.00 95.83           O  
ATOM   4650  H   THR A 287       7.889 -28.890  -4.597  1.00 95.83           H  
ATOM   4651  HA  THR A 287       9.494 -27.962  -2.418  1.00 95.83           H  
ATOM   4652  HB  THR A 287       6.852 -29.473  -2.276  1.00 95.83           H  
ATOM   4653  HG1 THR A 287       6.626 -27.563  -3.320  1.00 95.83           H  
ATOM   4654 HG21 THR A 287       8.424 -27.854  -0.218  1.00 95.83           H  
ATOM   4655 HG22 THR A 287       6.701 -28.215  -0.061  1.00 95.83           H  
ATOM   4656 HG23 THR A 287       7.870 -29.546  -0.065  1.00 95.83           H  
ATOM   4657  N   SER A 288       9.369 -31.248  -2.657  1.00 94.61           N  
ATOM   4658  CA  SER A 288      10.002 -32.485  -2.197  1.00 94.61           C  
ATOM   4659  C   SER A 288      11.460 -32.617  -2.655  1.00 94.61           C  
ATOM   4660  O   SER A 288      12.332 -32.887  -1.826  1.00 94.61           O  
ATOM   4661  CB  SER A 288       9.168 -33.689  -2.640  1.00 94.61           C  
ATOM   4662  OG  SER A 288       9.604 -34.842  -1.938  1.00 94.61           O  
ATOM   4663  H   SER A 288       8.755 -31.288  -3.458  1.00 94.61           H  
ATOM   4664  HA  SER A 288      10.001 -32.477  -1.107  1.00 94.61           H  
ATOM   4665  HB2 SER A 288       9.262 -33.843  -3.715  1.00 94.61           H  
ATOM   4666  HB3 SER A 288       8.120 -33.505  -2.404  1.00 94.61           H  
ATOM   4667  HG  SER A 288      10.227 -35.286  -2.519  1.00 94.61           H  
ATOM   4668  N   TYR A 289      11.728 -32.427  -3.947  1.00 93.38           N  
ATOM   4669  CA  TYR A 289      13.014 -32.702  -4.592  1.00 93.38           C  
ATOM   4670  C   TYR A 289      14.017 -31.549  -4.502  1.00 93.38           C  
ATOM   4671  O   TYR A 289      15.218 -31.801  -4.547  1.00 93.38           O  
ATOM   4672  CB  TYR A 289      12.769 -33.098  -6.057  1.00 93.38           C  
ATOM   4673  CG  TYR A 289      12.008 -34.400  -6.233  1.00 93.38           C  
ATOM   4674  CD1 TYR A 289      12.565 -35.604  -5.757  1.00 93.38           C  
ATOM   4675  CD2 TYR A 289      10.767 -34.422  -6.899  1.00 93.38           C  
ATOM   4676  CE1 TYR A 289      11.881 -36.821  -5.936  1.00 93.38           C  
ATOM   4677  CE2 TYR A 289      10.068 -35.632  -7.064  1.00 93.38           C  
ATOM   4678  CZ  TYR A 289      10.627 -36.834  -6.588  1.00 93.38           C  
ATOM   4679  OH  TYR A 289       9.973 -38.013  -6.758  1.00 93.38           O  
ATOM   4680  H   TYR A 289      10.959 -32.193  -4.559  1.00 93.38           H  
ATOM   4681  HA  TYR A 289      13.483 -33.548  -4.089  1.00 93.38           H  
ATOM   4682  HB2 TYR A 289      12.236 -32.290  -6.559  1.00 93.38           H  
ATOM   4683  HB3 TYR A 289      13.732 -33.208  -6.555  1.00 93.38           H  
ATOM   4684  HD1 TYR A 289      13.538 -35.591  -5.288  1.00 93.38           H  
ATOM   4685  HD2 TYR A 289      10.363 -33.514  -7.322  1.00 93.38           H  
ATOM   4686  HE1 TYR A 289      12.324 -37.745  -5.595  1.00 93.38           H  
ATOM   4687  HE2 TYR A 289       9.133 -35.650  -7.605  1.00 93.38           H  
ATOM   4688  HH  TYR A 289      10.553 -38.762  -6.600  1.00 93.38           H  
ATOM   4689  N   ILE A 290      13.555 -30.307  -4.324  1.00 95.60           N  
ATOM   4690  CA  ILE A 290      14.419 -29.122  -4.219  1.00 95.60           C  
ATOM   4691  C   ILE A 290      14.454 -28.640  -2.769  1.00 95.60           C  
ATOM   4692  O   ILE A 290      15.465 -28.783  -2.076  1.00 95.60           O  
ATOM   4693  CB  ILE A 290      13.996 -28.017  -5.222  1.00 95.60           C  
ATOM   4694  CG1 ILE A 290      13.951 -28.574  -6.666  1.00 95.60           C  
ATOM   4695  CG2 ILE A 290      14.947 -26.811  -5.118  1.00 95.60           C  
ATOM   4696  CD1 ILE A 290      13.454 -27.569  -7.710  1.00 95.60           C  
ATOM   4697  H   ILE A 290      12.556 -30.156  -4.350  1.00 95.60           H  
ATOM   4698  HA  ILE A 290      15.440 -29.402  -4.476  1.00 95.60           H  
ATOM   4699  HB  ILE A 290      13.001 -27.654  -4.967  1.00 95.60           H  
ATOM   4700 HG12 ILE A 290      14.942 -28.922  -6.955  1.00 95.60           H  
ATOM   4701 HG13 ILE A 290      13.270 -29.424  -6.707  1.00 95.60           H  
ATOM   4702 HG21 ILE A 290      14.585 -25.997  -5.747  1.00 95.60           H  
ATOM   4703 HG22 ILE A 290      14.985 -26.429  -4.098  1.00 95.60           H  
ATOM   4704 HG23 ILE A 290      15.949 -27.094  -5.442  1.00 95.60           H  
ATOM   4705 HD11 ILE A 290      12.495 -27.157  -7.396  1.00 95.60           H  
ATOM   4706 HD12 ILE A 290      13.327 -28.075  -8.667  1.00 95.60           H  
ATOM   4707 HD13 ILE A 290      14.175 -26.761  -7.842  1.00 95.60           H  
ATOM   4708  N   HIS A 291      13.337 -28.102  -2.276  1.00 95.50           N  
ATOM   4709  CA  HIS A 291      13.314 -27.364  -1.007  1.00 95.50           C  
ATOM   4710  C   HIS A 291      13.502 -28.277   0.207  1.00 95.50           C  
ATOM   4711  O   HIS A 291      14.390 -28.066   1.043  1.00 95.50           O  
ATOM   4712  CB  HIS A 291      12.015 -26.554  -0.923  1.00 95.50           C  
ATOM   4713  CG  HIS A 291      11.930 -25.506  -2.003  1.00 95.50           C  
ATOM   4714  CD2 HIS A 291      10.953 -25.389  -2.947  1.00 95.50           C  
ATOM   4715  ND1 HIS A 291      12.897 -24.526  -2.227  1.00 95.50           N  
ATOM   4716  CE1 HIS A 291      12.478 -23.833  -3.300  1.00 95.50           C  
ATOM   4717  NE2 HIS A 291      11.320 -24.338  -3.754  1.00 95.50           N  
ATOM   4718  H   HIS A 291      12.544 -28.023  -2.896  1.00 95.50           H  
ATOM   4719  HA  HIS A 291      14.141 -26.655  -1.001  1.00 95.50           H  
ATOM   4720  HB2 HIS A 291      11.154 -27.219  -0.992  1.00 95.50           H  
ATOM   4721  HB3 HIS A 291      11.978 -26.053   0.045  1.00 95.50           H  
ATOM   4722  HD2 HIS A 291      10.074 -26.004  -3.070  1.00 95.50           H  
ATOM   4723  HE1 HIS A 291      12.991 -22.988  -3.734  1.00 95.50           H  
ATOM   4724  HE2 HIS A 291      10.812 -24.008  -4.562  1.00 95.50           H  
ATOM   4725  N   TYR A 292      12.709 -29.347   0.285  1.00 93.67           N  
ATOM   4726  CA  TYR A 292      12.797 -30.323   1.362  1.00 93.67           C  
ATOM   4727  C   TYR A 292      14.093 -31.128   1.305  1.00 93.67           C  
ATOM   4728  O   TYR A 292      14.722 -31.305   2.345  1.00 93.67           O  
ATOM   4729  CB  TYR A 292      11.600 -31.271   1.328  1.00 93.67           C  
ATOM   4730  CG  TYR A 292      11.736 -32.399   2.324  1.00 93.67           C  
ATOM   4731  CD1 TYR A 292      12.011 -33.709   1.880  1.00 93.67           C  
ATOM   4732  CD2 TYR A 292      11.666 -32.112   3.698  1.00 93.67           C  
ATOM   4733  CE1 TYR A 292      12.207 -34.738   2.819  1.00 93.67           C  
ATOM   4734  CE2 TYR A 292      11.875 -33.132   4.638  1.00 93.67           C  
ATOM   4735  CZ  TYR A 292      12.161 -34.439   4.193  1.00 93.67           C  
ATOM   4736  OH  TYR A 292      12.384 -35.400   5.113  1.00 93.67           O  
ATOM   4737  H   TYR A 292      12.006 -29.473  -0.430  1.00 93.67           H  
ATOM   4738  HA  TYR A 292      12.786 -29.785   2.310  1.00 93.67           H  
ATOM   4739  HB2 TYR A 292      11.521 -31.698   0.328  1.00 93.67           H  
ATOM   4740  HB3 TYR A 292      10.689 -30.708   1.530  1.00 93.67           H  
ATOM   4741  HD1 TYR A 292      12.105 -33.918   0.825  1.00 93.67           H  
ATOM   4742  HD2 TYR A 292      11.508 -31.095   4.026  1.00 93.67           H  
ATOM   4743  HE1 TYR A 292      12.414 -35.750   2.504  1.00 93.67           H  
ATOM   4744  HE2 TYR A 292      11.848 -32.907   5.693  1.00 93.67           H  
ATOM   4745  HH  TYR A 292      12.232 -35.085   6.006  1.00 93.67           H  
ATOM   4746  N   GLU A 293      14.516 -31.598   0.131  1.00 95.34           N  
ATOM   4747  CA  GLU A 293      15.768 -32.348  -0.010  1.00 95.34           C  
ATOM   4748  C   GLU A 293      16.978 -31.481   0.366  1.00 95.34           C  
ATOM   4749  O   GLU A 293      17.832 -31.913   1.145  1.00 95.34           O  
ATOM   4750  CB  GLU A 293      15.872 -32.900  -1.438  1.00 95.34           C  
ATOM   4751  CG  GLU A 293      17.100 -33.789  -1.675  1.00 95.34           C  
ATOM   4752  CD  GLU A 293      17.235 -34.933  -0.663  1.00 95.34           C  
ATOM   4753  OE1 GLU A 293      18.369 -35.214  -0.208  1.00 95.34           O  
ATOM   4754  OE2 GLU A 293      16.234 -35.567  -0.252  1.00 95.34           O1-
ATOM   4755  H   GLU A 293      13.936 -31.482  -0.688  1.00 95.34           H  
ATOM   4756  HA  GLU A 293      15.736 -33.192   0.678  1.00 95.34           H  
ATOM   4757  HB2 GLU A 293      15.914 -32.056  -2.127  1.00 95.34           H  
ATOM   4758  HB3 GLU A 293      14.977 -33.482  -1.658  1.00 95.34           H  
ATOM   4759  HG2 GLU A 293      17.993 -33.165  -1.635  1.00 95.34           H  
ATOM   4760  HG3 GLU A 293      17.037 -34.210  -2.679  1.00 95.34           H  
ATOM   4761  N   GLY A 294      16.997 -30.211  -0.055  1.00 94.38           N  
ATOM   4762  CA  GLY A 294      18.012 -29.243   0.358  1.00 94.38           C  
ATOM   4763  C   GLY A 294      18.014 -28.985   1.869  1.00 94.38           C  
ATOM   4764  O   GLY A 294      19.073 -28.832   2.488  1.00 94.38           O  
ATOM   4765  H   GLY A 294      16.299 -29.908  -0.719  1.00 94.38           H  
ATOM   4766  HA2 GLY A 294      17.813 -28.303  -0.156  1.00 94.38           H  
ATOM   4767  HA3 GLY A 294      18.995 -29.605   0.058  1.00 94.38           H  
ATOM   4768  N   PHE A 295      16.847 -28.956   2.516  1.00 94.88           N  
ATOM   4769  CA  PHE A 295      16.758 -28.907   3.978  1.00 94.88           C  
ATOM   4770  C   PHE A 295      17.253 -30.211   4.629  1.00 94.88           C  
ATOM   4771  O   PHE A 295      18.075 -30.176   5.548  1.00 94.88           O  
ATOM   4772  CB  PHE A 295      15.320 -28.572   4.395  1.00 94.88           C  
ATOM   4773  CG  PHE A 295      15.131 -28.527   5.898  1.00 94.88           C  
ATOM   4774  CD1 PHE A 295      14.762 -29.692   6.596  1.00 94.88           C  
ATOM   4775  CD2 PHE A 295      15.336 -27.326   6.602  1.00 94.88           C  
ATOM   4776  CE1 PHE A 295      14.571 -29.651   7.987  1.00 94.88           C  
ATOM   4777  CE2 PHE A 295      15.163 -27.289   7.997  1.00 94.88           C  
ATOM   4778  CZ  PHE A 295      14.776 -28.450   8.688  1.00 94.88           C  
ATOM   4779  H   PHE A 295      15.998 -29.029   1.973  1.00 94.88           H  
ATOM   4780  HA  PHE A 295      17.403 -28.108   4.344  1.00 94.88           H  
ATOM   4781  HB2 PHE A 295      14.635 -29.310   3.979  1.00 94.88           H  
ATOM   4782  HB3 PHE A 295      15.045 -27.606   3.972  1.00 94.88           H  
ATOM   4783  HD1 PHE A 295      14.600 -30.614   6.056  1.00 94.88           H  
ATOM   4784  HD2 PHE A 295      15.608 -26.430   6.063  1.00 94.88           H  
ATOM   4785  HE1 PHE A 295      14.265 -30.543   8.513  1.00 94.88           H  
ATOM   4786  HE2 PHE A 295      15.297 -26.362   8.534  1.00 94.88           H  
ATOM   4787  HZ  PHE A 295      14.619 -28.413   9.756  1.00 94.88           H  
ATOM   4788  N   ARG A 296      16.786 -31.367   4.149  1.00 94.03           N  
ATOM   4789  CA  ARG A 296      17.090 -32.701   4.677  1.00 94.03           C  
ATOM   4790  C   ARG A 296      18.580 -33.011   4.606  1.00 94.03           C  
ATOM   4791  O   ARG A 296      19.143 -33.446   5.610  1.00 94.03           O  
ATOM   4792  CB  ARG A 296      16.271 -33.738   3.890  1.00 94.03           C  
ATOM   4793  CG  ARG A 296      16.530 -35.165   4.390  1.00 94.03           C  
ATOM   4794  CD  ARG A 296      15.760 -36.201   3.566  1.00 94.03           C  
ATOM   4795  NE  ARG A 296      16.466 -36.485   2.306  1.00 94.03           N  
ATOM   4796  CZ  ARG A 296      17.453 -37.330   2.105  1.00 94.03           C  
ATOM   4797  NH1 ARG A 296      17.941 -38.095   3.029  1.00 94.03           N1+
ATOM   4798  NH2 ARG A 296      17.972 -37.506   0.941  1.00 94.03           N  
ATOM   4799  H   ARG A 296      16.156 -31.312   3.361  1.00 94.03           H  
ATOM   4800  HA  ARG A 296      16.804 -32.741   5.728  1.00 94.03           H  
ATOM   4801  HB2 ARG A 296      15.210 -33.512   3.994  1.00 94.03           H  
ATOM   4802  HB3 ARG A 296      16.532 -33.678   2.833  1.00 94.03           H  
ATOM   4803  HG2 ARG A 296      17.593 -35.399   4.328  1.00 94.03           H  
ATOM   4804  HG3 ARG A 296      16.246 -35.224   5.441  1.00 94.03           H  
ATOM   4805  HD2 ARG A 296      14.758 -35.829   3.351  1.00 94.03           H  
ATOM   4806  HD3 ARG A 296      15.647 -37.117   4.146  1.00 94.03           H  
ATOM   4807  HE  ARG A 296      16.168 -35.991   1.477  1.00 94.03           H  
ATOM   4808 HH11 ARG A 296      17.476 -38.127   3.925  1.00 94.03           H  
ATOM   4809 HH12 ARG A 296      18.609 -38.777   2.698  1.00 94.03           H  
ATOM   4810 HH21 ARG A 296      17.268 -37.347   0.234  1.00 94.03           H  
ATOM   4811 HH22 ARG A 296      18.527 -36.715   0.647  1.00 94.03           H  
ATOM   4812  N   ALA A 297      19.224 -32.767   3.466  1.00 93.35           N  
ATOM   4813  CA  ALA A 297      20.654 -32.997   3.277  1.00 93.35           C  
ATOM   4814  C   ALA A 297      21.482 -32.204   4.301  1.00 93.35           C  
ATOM   4815  O   ALA A 297      22.324 -32.783   4.990  1.00 93.35           O  
ATOM   4816  CB  ALA A 297      21.017 -32.633   1.833  1.00 93.35           C  
ATOM   4817  H   ALA A 297      18.689 -32.453   2.669  1.00 93.35           H  
ATOM   4818  HA  ALA A 297      20.863 -34.056   3.426  1.00 93.35           H  
ATOM   4819  HB1 ALA A 297      20.789 -31.586   1.634  1.00 93.35           H  
ATOM   4820  HB2 ALA A 297      22.079 -32.808   1.661  1.00 93.35           H  
ATOM   4821  HB3 ALA A 297      20.442 -33.250   1.141  1.00 93.35           H  
ATOM   4822  N   ARG A 298      21.165 -30.914   4.493  1.00 93.28           N  
ATOM   4823  CA  ARG A 298      21.810 -30.058   5.505  1.00 93.28           C  
ATOM   4824  C   ARG A 298      21.628 -30.602   6.925  1.00 93.28           C  
ATOM   4825  O   ARG A 298      22.595 -30.676   7.680  1.00 93.28           O  
ATOM   4826  CB  ARG A 298      21.283 -28.616   5.391  1.00 93.28           C  
ATOM   4827  CG  ARG A 298      21.841 -27.892   4.155  1.00 93.28           C  
ATOM   4828  CD  ARG A 298      21.385 -26.427   4.071  1.00 93.28           C  
ATOM   4829  NE  ARG A 298      19.978 -26.291   3.643  1.00 93.28           N  
ATOM   4830  CZ  ARG A 298      19.351 -25.153   3.376  1.00 93.28           C  
ATOM   4831  NH1 ARG A 298      19.918 -23.991   3.561  1.00 93.28           N1+
ATOM   4832  NH2 ARG A 298      18.141 -25.153   2.890  1.00 93.28           N  
ATOM   4833  H   ARG A 298      20.447 -30.518   3.903  1.00 93.28           H  
ATOM   4834  HA  ARG A 298      22.886 -30.055   5.331  1.00 93.28           H  
ATOM   4835  HB2 ARG A 298      21.594 -28.062   6.276  1.00 93.28           H  
ATOM   4836  HB3 ARG A 298      20.193 -28.619   5.356  1.00 93.28           H  
ATOM   4837  HG2 ARG A 298      22.930 -27.900   4.217  1.00 93.28           H  
ATOM   4838  HG3 ARG A 298      21.556 -28.418   3.244  1.00 93.28           H  
ATOM   4839  HD2 ARG A 298      22.018 -25.927   3.338  1.00 93.28           H  
ATOM   4840  HD3 ARG A 298      21.530 -25.948   5.039  1.00 93.28           H  
ATOM   4841  HE  ARG A 298      19.522 -27.141   3.343  1.00 93.28           H  
ATOM   4842 HH11 ARG A 298      20.900 -23.969   3.793  1.00 93.28           H  
ATOM   4843 HH12 ARG A 298      19.478 -23.167   3.175  1.00 93.28           H  
ATOM   4844 HH21 ARG A 298      17.711 -26.022   2.607  1.00 93.28           H  
ATOM   4845 HH22 ARG A 298      17.745 -24.309   2.503  1.00 93.28           H  
ATOM   4846  N   GLN A 299      20.418 -31.035   7.281  1.00 93.01           N  
ATOM   4847  CA  GLN A 299      20.145 -31.607   8.606  1.00 93.01           C  
ATOM   4848  C   GLN A 299      20.880 -32.933   8.845  1.00 93.01           C  
ATOM   4849  O   GLN A 299      21.424 -33.158   9.925  1.00 93.01           O  
ATOM   4850  CB  GLN A 299      18.632 -31.808   8.793  1.00 93.01           C  
ATOM   4851  CG  GLN A 299      17.852 -30.492   8.918  1.00 93.01           C  
ATOM   4852  CD  GLN A 299      18.258 -29.645  10.118  1.00 93.01           C  
ATOM   4853  NE2 GLN A 299      18.086 -28.344  10.045  1.00 93.01           N  
ATOM   4854  OE1 GLN A 299      18.717 -30.124  11.141  1.00 93.01           O  
ATOM   4855  H   GLN A 299      19.663 -30.946   6.616  1.00 93.01           H  
ATOM   4856  HA  GLN A 299      20.506 -30.916   9.368  1.00 93.01           H  
ATOM   4857  HB2 GLN A 299      18.462 -32.394   9.697  1.00 93.01           H  
ATOM   4858  HB3 GLN A 299      18.235 -32.375   7.951  1.00 93.01           H  
ATOM   4859  HG2 GLN A 299      17.978 -29.899   8.012  1.00 93.01           H  
ATOM   4860  HG3 GLN A 299      16.794 -30.733   9.021  1.00 93.01           H  
ATOM   4861 HE21 GLN A 299      18.402 -27.810  10.842  1.00 93.01           H  
ATOM   4862 HE22 GLN A 299      17.694 -27.936   9.208  1.00 93.01           H  
ATOM   4863  N   LEU A 300      20.934 -33.819   7.848  1.00 90.62           N  
ATOM   4864  CA  LEU A 300      21.610 -35.113   7.977  1.00 90.62           C  
ATOM   4865  C   LEU A 300      23.132 -34.977   8.060  1.00 90.62           C  
ATOM   4866  O   LEU A 300      23.765 -35.755   8.776  1.00 90.62           O  
ATOM   4867  CB  LEU A 300      21.208 -36.024   6.809  1.00 90.62           C  
ATOM   4868  CG  LEU A 300      19.752 -36.514   6.868  1.00 90.62           C  
ATOM   4869  CD1 LEU A 300      19.467 -37.336   5.619  1.00 90.62           C  
ATOM   4870  CD2 LEU A 300      19.466 -37.416   8.072  1.00 90.62           C  
ATOM   4871  H   LEU A 300      20.470 -33.595   6.980  1.00 90.62           H  
ATOM   4872  HA  LEU A 300      21.301 -35.577   8.914  1.00 90.62           H  
ATOM   4873  HB2 LEU A 300      21.863 -36.895   6.807  1.00 90.62           H  
ATOM   4874  HB3 LEU A 300      21.367 -35.483   5.876  1.00 90.62           H  
ATOM   4875  HG  LEU A 300      19.065 -35.669   6.898  1.00 90.62           H  
ATOM   4876 HD11 LEU A 300      19.620 -36.713   4.738  1.00 90.62           H  
ATOM   4877 HD12 LEU A 300      20.127 -38.202   5.572  1.00 90.62           H  
ATOM   4878 HD13 LEU A 300      18.429 -37.669   5.649  1.00 90.62           H  
ATOM   4879 HD21 LEU A 300      18.450 -37.807   8.005  1.00 90.62           H  
ATOM   4880 HD22 LEU A 300      19.540 -36.843   8.996  1.00 90.62           H  
ATOM   4881 HD23 LEU A 300      20.171 -38.247   8.100  1.00 90.62           H  
ATOM   4882  N   ILE A 301      23.717 -33.991   7.373  1.00 90.73           N  
ATOM   4883  CA  ILE A 301      25.139 -33.649   7.516  1.00 90.73           C  
ATOM   4884  C   ILE A 301      25.420 -33.211   8.959  1.00 90.73           C  
ATOM   4885  O   ILE A 301      26.266 -33.813   9.621  1.00 90.73           O  
ATOM   4886  CB  ILE A 301      25.547 -32.588   6.467  1.00 90.73           C  
ATOM   4887  CG1 ILE A 301      25.527 -33.214   5.051  1.00 90.73           C  
ATOM   4888  CG2 ILE A 301      26.949 -32.026   6.764  1.00 90.73           C  
ATOM   4889  CD1 ILE A 301      25.538 -32.178   3.920  1.00 90.73           C  
ATOM   4890  H   ILE A 301      23.148 -33.419   6.764  1.00 90.73           H  
ATOM   4891  HA  ILE A 301      25.739 -34.541   7.339  1.00 90.73           H  
ATOM   4892  HB  ILE A 301      24.832 -31.766   6.505  1.00 90.73           H  
ATOM   4893 HG12 ILE A 301      24.635 -33.827   4.925  1.00 90.73           H  
ATOM   4894 HG13 ILE A 301      26.388 -33.872   4.935  1.00 90.73           H  
ATOM   4895 HG21 ILE A 301      27.692 -32.823   6.795  1.00 90.73           H  
ATOM   4896 HG22 ILE A 301      27.246 -31.302   6.005  1.00 90.73           H  
ATOM   4897 HG23 ILE A 301      26.970 -31.498   7.718  1.00 90.73           H  
ATOM   4898 HD11 ILE A 301      26.476 -31.623   3.914  1.00 90.73           H  
ATOM   4899 HD12 ILE A 301      25.432 -32.689   2.963  1.00 90.73           H  
ATOM   4900 HD13 ILE A 301      24.706 -31.484   4.042  1.00 90.73           H  
ATOM   4901  N   ALA A 302      24.627 -32.278   9.495  1.00 89.99           N  
ATOM   4902  CA  ALA A 302      24.776 -31.808  10.874  1.00 89.99           C  
ATOM   4903  C   ALA A 302      24.599 -32.932  11.917  1.00 89.99           C  
ATOM   4904  O   ALA A 302      25.289 -32.972  12.938  1.00 89.99           O  
ATOM   4905  CB  ALA A 302      23.764 -30.678  11.096  1.00 89.99           C  
ATOM   4906  H   ALA A 302      23.958 -31.808   8.902  1.00 89.99           H  
ATOM   4907  HA  ALA A 302      25.781 -31.403  10.994  1.00 89.99           H  
ATOM   4908  HB1 ALA A 302      23.883 -30.274  12.101  1.00 89.99           H  
ATOM   4909  HB2 ALA A 302      23.942 -29.880  10.376  1.00 89.99           H  
ATOM   4910  HB3 ALA A 302      22.746 -31.049  10.975  1.00 89.99           H  
ATOM   4911  N   LEU A 303      23.692 -33.884  11.676  1.00 86.64           N  
ATOM   4912  CA  LEU A 303      23.510 -35.049  12.549  1.00 86.64           C  
ATOM   4913  C   LEU A 303      24.723 -35.992  12.530  1.00 86.64           C  
ATOM   4914  O   LEU A 303      25.093 -36.520  13.581  1.00 86.64           O  
ATOM   4915  CB  LEU A 303      22.220 -35.788  12.149  1.00 86.64           C  
ATOM   4916  CG  LEU A 303      20.932 -35.074  12.603  1.00 86.64           C  
ATOM   4917  CD1 LEU A 303      19.725 -35.693  11.898  1.00 86.64           C  
ATOM   4918  CD2 LEU A 303      20.715 -35.199  14.114  1.00 86.64           C  
ATOM   4919  H   LEU A 303      23.092 -33.770  10.871  1.00 86.64           H  
ATOM   4920  HA  LEU A 303      23.416 -34.701  13.578  1.00 86.64           H  
ATOM   4921  HB2 LEU A 303      22.209 -35.902  11.065  1.00 86.64           H  
ATOM   4922  HB3 LEU A 303      22.232 -36.787  12.584  1.00 86.64           H  
ATOM   4923  HG  LEU A 303      20.978 -34.016  12.348  1.00 86.64           H  
ATOM   4924 HD11 LEU A 303      18.811 -35.210  12.242  1.00 86.64           H  
ATOM   4925 HD12 LEU A 303      19.816 -35.515  10.827  1.00 86.64           H  
ATOM   4926 HD13 LEU A 303      19.674 -36.764  12.094  1.00 86.64           H  
ATOM   4927 HD21 LEU A 303      21.507 -34.676  14.650  1.00 86.64           H  
ATOM   4928 HD22 LEU A 303      20.706 -36.249  14.406  1.00 86.64           H  
ATOM   4929 HD23 LEU A 303      19.763 -34.741  14.383  1.00 86.64           H  
ATOM   4930  N   LYS A 304      25.367 -36.185  11.372  1.00 89.03           N  
ATOM   4931  CA  LYS A 304      26.577 -37.018  11.246  1.00 89.03           C  
ATOM   4932  C   LYS A 304      27.779 -36.392  11.947  1.00 89.03           C  
ATOM   4933  O   LYS A 304      28.485 -37.086  12.676  1.00 89.03           O  
ATOM   4934  CB  LYS A 304      26.903 -37.263   9.767  1.00 89.03           C  
ATOM   4935  CG  LYS A 304      25.981 -38.309   9.128  1.00 89.03           C  
ATOM   4936  CD  LYS A 304      26.341 -38.467   7.646  1.00 89.03           C  
ATOM   4937  CE  LYS A 304      25.443 -39.509   6.976  1.00 89.03           C  
ATOM   4938  NZ  LYS A 304      25.790 -39.666   5.540  1.00 89.03           N1+
[truncated: 457,669 more chars]
