# Supplementary material for: The structure of a tetrameric septin complex reveals a hydrophobic element essential for NC-interface integrity
Source: Commun Biol. 2024 Jan 6;7:48. doi: 10.1038/s42003-023-05734-w (PMC10771490; doi:10.1038/s42003-023-05734-w)
Supplement: Supplementary file 4 — Supplementary Data 1 [file 42003_2023_5734_MOESM4_ESM.zip › AlphaFold_models/Cdc11-rod_tetramer.pdb]

ATOM      1  N   MET A   1       9.365  69.972 -15.870  1.00 31.44           N  
ATOM      2  H   MET A   1       9.641  69.074 -16.240  1.00 31.44           H  
ATOM      3  H2  MET A   1       9.670  70.713 -16.486  1.00 31.44           H  
ATOM      4  H3  MET A   1       8.358  69.998 -15.796  1.00 31.44           H  
ATOM      5  CA  MET A   1       9.937  70.161 -14.527  1.00 31.44           C  
ATOM      6  HA  MET A   1       9.611  69.364 -13.859  1.00 31.44           H  
ATOM      7  C   MET A   1       9.375  71.456 -13.994  1.00 31.44           C  
ATOM      8  CB  MET A   1      11.473  70.222 -14.541  1.00 31.44           C  
ATOM      9  HB2 MET A   1      11.828  70.294 -13.512  1.00 31.44           H  
ATOM     10  HB3 MET A   1      11.789  71.119 -15.074  1.00 31.44           H  
ATOM     11  O   MET A   1      10.063  72.284 -13.423  1.00 31.44           O  
ATOM     12  CG  MET A   1      12.157  69.025 -15.198  1.00 31.44           C  
ATOM     13  HG2 MET A   1      11.881  68.114 -14.666  1.00 31.44           H  
ATOM     14  HG3 MET A   1      11.835  68.943 -16.236  1.00 31.44           H  
ATOM     15  SD  MET A   1      13.957  69.197 -15.171  1.00 31.44           S  
ATOM     16  CE  MET A   1      14.435  67.757 -16.158  1.00 31.44           C  
ATOM     17  HE1 MET A   1      14.054  66.850 -15.690  1.00 31.44           H  
ATOM     18  HE2 MET A   1      14.031  67.846 -17.166  1.00 31.44           H  
ATOM     19  HE3 MET A   1      15.522  67.699 -16.208  1.00 31.44           H  
ATOM     20  N   ASP A   2       8.114  71.746 -14.285  1.00 35.47           N  
ATOM     21  H   ASP A   2       7.997  72.733 -14.465  1.00 35.47           H  
ATOM     22  CA  ASP A   2       7.059  71.332 -13.359  1.00 35.47           C  
ATOM     23  HA  ASP A   2       6.313  72.119 -13.467  1.00 35.47           H  
ATOM     24  C   ASP A   2       7.627  71.340 -11.954  1.00 35.47           C  
ATOM     25  CB  ASP A   2       6.393  69.989 -13.696  1.00 35.47           C  
ATOM     26  HB2 ASP A   2       6.653  69.713 -14.718  1.00 35.47           H  
ATOM     27  HB3 ASP A   2       6.746  69.193 -13.041  1.00 35.47           H  
ATOM     28  O   ASP A   2       8.433  70.440 -11.691  1.00 35.47           O  
ATOM     29  CG  ASP A   2       4.867  70.087 -13.598  1.00 35.47           C  
ATOM     30  OD1 ASP A   2       4.235  69.178 -14.165  1.00 35.47           O  
ATOM     31  OD2 ASP A   2       4.360  71.115 -13.093  1.00 35.47           O  
ATOM     32  N   PRO A   3       7.403  72.443 -11.214  1.00 40.35           N  
ATOM     33  CA  PRO A   3       8.069  72.701  -9.962  1.00 40.35           C  
ATOM     34  HA  PRO A   3       9.124  72.922 -10.126  1.00 40.35           H  
ATOM     35  C   PRO A   3       7.916  71.434  -9.174  1.00 40.35           C  
ATOM     36  CB  PRO A   3       7.380  73.902  -9.314  1.00 40.35           C  
ATOM     37  HB2 PRO A   3       7.280  73.792  -8.234  1.00 40.35           H  
ATOM     38  HB3 PRO A   3       7.938  74.807  -9.552  1.00 40.35           H  
ATOM     39  O   PRO A   3       6.837  71.091  -8.697  1.00 40.35           O  
ATOM     40  CG  PRO A   3       6.024  73.948 -10.008  1.00 40.35           C  
ATOM     41  HG2 PRO A   3       5.327  73.287  -9.493  1.00 40.35           H  
ATOM     42  HG3 PRO A   3       5.625  74.961 -10.055  1.00 40.35           H  
ATOM     43  CD  PRO A   3       6.320  73.392 -11.393  1.00 40.35           C  
ATOM     44  HD2 PRO A   3       6.639  74.194 -12.059  1.00 40.35           H  
ATOM     45  HD3 PRO A   3       5.416  72.916 -11.771  1.00 40.35           H  
ATOM     46  N   LEU A   4       9.024  70.710  -9.175  1.00 42.78           N  
ATOM     47  H   LEU A   4       9.809  71.017  -9.732  1.00 42.78           H  
ATOM     48  CA  LEU A   4       9.169  69.523  -8.408  1.00 42.78           C  
ATOM     49  HA  LEU A   4       8.369  68.815  -8.621  1.00 42.78           H  
ATOM     50  C   LEU A   4       8.995  70.090  -7.039  1.00 42.78           C  
ATOM     51  CB  LEU A   4      10.538  68.906  -8.678  1.00 42.78           C  
ATOM     52  HB2 LEU A   4      11.253  69.679  -8.958  1.00 42.78           H  
ATOM     53  HB3 LEU A   4      10.909  68.449  -7.760  1.00 42.78           H  
ATOM     54  O   LEU A   4       9.758  70.963  -6.611  1.00 42.78           O  
ATOM     55  CG  LEU A   4      10.407  67.844  -9.784  1.00 42.78           C  
ATOM     56  HG  LEU A   4       9.450  67.927 -10.299  1.00 42.78           H  
ATOM     57  CD1 LEU A   4      11.501  67.999 -10.838  1.00 42.78           C  
ATOM     58 HD11 LEU A   4      11.410  67.202 -11.576  1.00 42.78           H  
ATOM     59 HD12 LEU A   4      11.393  68.968 -11.327  1.00 42.78           H  
ATOM     60 HD13 LEU A   4      12.478  67.938 -10.360  1.00 42.78           H  
ATOM     61  CD2 LEU A   4      10.504  66.467  -9.150  1.00 42.78           C  
ATOM     62 HD21 LEU A   4      10.418  65.689  -9.908  1.00 42.78           H  
ATOM     63 HD22 LEU A   4      11.463  66.366  -8.642  1.00 42.78           H  
ATOM     64 HD23 LEU A   4       9.705  66.327  -8.422  1.00 42.78           H  
ATOM     65  N   SER A   5       7.853  69.732  -6.486  1.00 53.43           N  
ATOM     66  H   SER A   5       7.263  69.079  -6.982  1.00 53.43           H  
ATOM     67  CA  SER A   5       7.502  70.001  -5.125  1.00 53.43           C  
ATOM     68  HA  SER A   5       7.174  71.033  -5.005  1.00 53.43           H  
ATOM     69  C   SER A   5       8.770  69.748  -4.342  1.00 53.43           C  
ATOM     70  CB  SER A   5       6.380  69.044  -4.726  1.00 53.43           C  
ATOM     71  HB2 SER A   5       5.440  69.407  -5.142  1.00 53.43           H  
ATOM     72  HB3 SER A   5       6.292  69.008  -3.641  1.00 53.43           H  
ATOM     73  O   SER A   5       9.260  68.619  -4.295  1.00 53.43           O  
ATOM     74  OG  SER A   5       6.625  67.745  -5.235  1.00 53.43           O  
ATOM     75  HG  SER A   5       7.449  67.426  -4.859  1.00 53.43           H  
ATOM     76  N   SER A   6       9.379  70.837  -3.883  1.00 68.55           N  
ATOM     77  H   SER A   6       8.980  71.752  -4.040  1.00 68.55           H  
ATOM     78  CA  SER A   6      10.607  70.728  -3.133  1.00 68.55           C  
ATOM     79  HA  SER A   6      11.311  70.133  -3.714  1.00 68.55           H  
ATOM     80  C   SER A   6      10.220  69.999  -1.865  1.00 68.55           C  
ATOM     81  CB  SER A   6      11.215  72.095  -2.837  1.00 68.55           C  
ATOM     82  HB2 SER A   6      12.057  71.969  -2.156  1.00 68.55           H  
ATOM     83  HB3 SER A   6      11.573  72.538  -3.766  1.00 68.55           H  
ATOM     84  O   SER A   6       9.345  70.479  -1.140  1.00 68.55           O  
ATOM     85  OG  SER A   6      10.246  72.945  -2.251  1.00 68.55           O  
ATOM     86  HG  SER A   6       9.770  72.405  -1.616  1.00 68.55           H  
ATOM     87  N   VAL A   7      10.807  68.837  -1.639  1.00 77.48           N  
ATOM     88  H   VAL A   7      11.562  68.542  -2.243  1.00 77.48           H  
ATOM     89  CA  VAL A   7      10.498  68.036  -0.467  1.00 77.48           C  
ATOM     90  HA  VAL A   7       9.462  68.215  -0.179  1.00 77.48           H  
ATOM     91  C   VAL A   7      11.395  68.540   0.653  1.00 77.48           C  
ATOM     92  CB  VAL A   7      10.620  66.529  -0.756  1.00 77.48           C  
ATOM     93  HB  VAL A   7      11.654  66.279  -0.996  1.00 77.48           H  
ATOM     94  O   VAL A   7      12.601  68.700   0.478  1.00 77.48           O  
ATOM     95  CG1 VAL A   7      10.187  65.712   0.461  1.00 77.48           C  
ATOM     96 HG11 VAL A   7      10.870  65.881   1.293  1.00 77.48           H  
ATOM     97 HG12 VAL A   7       9.174  65.978   0.762  1.00 77.48           H  
ATOM     98 HG13 VAL A   7      10.212  64.650   0.214  1.00 77.48           H  
ATOM     99  CG2 VAL A   7       9.750  66.116  -1.952  1.00 77.48           C  
ATOM    100 HG21 VAL A   7       8.713  66.406  -1.784  1.00 77.48           H  
ATOM    101 HG22 VAL A   7      10.118  66.581  -2.867  1.00 77.48           H  
ATOM    102 HG23 VAL A   7       9.802  65.036  -2.088  1.00 77.48           H  
ATOM    103  N   GLN A   8      10.802  68.871   1.792  1.00 77.34           N  
ATOM    104  H   GLN A   8       9.818  68.678   1.908  1.00 77.34           H  
ATOM    105  CA  GLN A   8      11.582  69.116   2.997  1.00 77.34           C  
ATOM    106  HA  GLN A   8      12.542  69.555   2.727  1.00 77.34           H  
ATOM    107  C   GLN A   8      11.813  67.761   3.677  1.00 77.34           C  
ATOM    108  CB  GLN A   8      10.878  70.132   3.902  1.00 77.34           C  
ATOM    109  HB2 GLN A   8       9.827  69.867   4.017  1.00 77.34           H  
ATOM    110  HB3 GLN A   8      11.353  70.119   4.884  1.00 77.34           H  
ATOM    111  O   GLN A   8      10.831  67.046   3.891  1.00 77.34           O  
ATOM    112  CG  GLN A   8      11.018  71.541   3.306  1.00 77.34           C  
ATOM    113  HG2 GLN A   8      10.554  71.570   2.320  1.00 77.34           H  
ATOM    114  HG3 GLN A   8      12.078  71.768   3.192  1.00 77.34           H  
ATOM    115  CD  GLN A   8      10.385  72.631   4.161  1.00 77.34           C  
ATOM    116  NE2 GLN A   8      10.707  73.880   3.908  1.00 77.34           N  
ATOM    117 HE21 GLN A   8      10.322  74.545   4.564  1.00 77.34           H  
ATOM    118 HE22 GLN A   8      11.454  74.076   3.258  1.00 77.34           H  
ATOM    119  OE1 GLN A   8       9.579  72.421   5.048  1.00 77.34           O  
ATOM    120  N   PRO A   9      13.069  67.382   3.973  1.00 80.58           N  
ATOM    121  CA  PRO A   9      13.361  66.191   4.763  1.00 80.58           C  
ATOM    122  HA  PRO A   9      13.053  65.304   4.210  1.00 80.58           H  
ATOM    123  C   PRO A   9      12.643  66.242   6.120  1.00 80.58           C  
ATOM    124  CB  PRO A   9      14.881  66.181   4.948  1.00 80.58           C  
ATOM    125  HB2 PRO A   9      15.292  65.176   4.854  1.00 80.58           H  
ATOM    126  HB3 PRO A   9      15.145  66.621   5.910  1.00 80.58           H  
ATOM    127  O   PRO A   9      12.535  67.305   6.730  1.00 80.58           O  
ATOM    128  CG  PRO A   9      15.422  67.079   3.846  1.00 80.58           C  
ATOM    129  HG2 PRO A   9      15.579  66.494   2.940  1.00 80.58           H  
ATOM    130  HG3 PRO A   9      16.337  67.579   4.163  1.00 80.58           H  
ATOM    131  CD  PRO A   9      14.299  68.080   3.623  1.00 80.58           C  
ATOM    132  HD2 PRO A   9      14.303  68.398   2.580  1.00 80.58           H  
ATOM    133  HD3 PRO A   9      14.432  68.935   4.285  1.00 80.58           H  
ATOM    134  N   ALA A  10      12.169  65.099   6.607  1.00 82.44           N  
ATOM    135  H   ALA A  10      12.245  64.268   6.038  1.00 82.44           H  
ATOM    136  CA  ALA A  10      11.495  64.976   7.899  1.00 82.44           C  
ATOM    137  HA  ALA A  10      10.747  65.765   7.981  1.00 82.44           H  
ATOM    138  C   ALA A  10      12.454  65.139   9.094  1.00 82.44           C  
ATOM    139  CB  ALA A  10      10.776  63.622   7.926  1.00 82.44           C  
ATOM    140  HB1 ALA A  10      10.028  63.586   7.134  1.00 82.44           H  
ATOM    141  HB2 ALA A  10      10.279  63.488   8.887  1.00 82.44           H  
ATOM    142  HB3 ALA A  10      11.488  62.811   7.774  1.00 82.44           H  
ATOM    143  O   ALA A  10      12.025  65.499  10.186  1.00 82.44           O  
ATOM    144  N   SER A  11      13.751  64.896   8.895  1.00 83.74           N  
ATOM    145  H   SER A  11      14.056  64.695   7.954  1.00 83.74           H  
ATOM    146  CA  SER A  11      14.816  65.101   9.881  1.00 83.74           C  
ATOM    147  HA  SER A  11      14.483  65.836  10.614  1.00 83.74           H  
ATOM    148  C   SER A  11      16.062  65.665   9.197  1.00 83.74           C  
ATOM    149  CB  SER A  11      15.132  63.797  10.629  1.00 83.74           C  
ATOM    150  HB2 SER A  11      14.241  63.469  11.164  1.00 83.74           H  
ATOM    151  HB3 SER A  11      15.915  63.990  11.362  1.00 83.74           H  
ATOM    152  O   SER A  11      16.185  65.574   7.978  1.00 83.74           O  
ATOM    153  OG  SER A  11      15.559  62.762   9.757  1.00 83.74           O  
ATOM    154  HG  SER A  11      16.307  62.337  10.182  1.00 83.74           H  
ATOM    155  N   TYR A  12      16.973  66.252   9.976  1.00 81.87           N  
ATOM    156  H   TYR A  12      16.825  66.268  10.975  1.00 81.87           H  
ATOM    157  CA  TYR A  12      18.242  66.780   9.472  1.00 81.87           C  
ATOM    158  HA  TYR A  12      18.036  67.551   8.730  1.00 81.87           H  
ATOM    159  C   TYR A  12      19.061  65.670   8.802  1.00 81.87           C  
ATOM    160  CB  TYR A  12      19.011  67.415  10.636  1.00 81.87           C  
ATOM    161  HB2 TYR A  12      19.154  66.667  11.415  1.00 81.87           H  
ATOM    162  HB3 TYR A  12      18.403  68.214  11.059  1.00 81.87           H  
ATOM    163  O   TYR A  12      19.369  64.649   9.419  1.00 81.87           O  
ATOM    164  CG  TYR A  12      20.360  67.998  10.264  1.00 81.87           C  
ATOM    165  CD1 TYR A  12      21.544  67.314  10.602  1.00 81.87           C  
ATOM    166  HD1 TYR A  12      21.488  66.346  11.079  1.00 81.87           H  
ATOM    167  CD2 TYR A  12      20.429  69.237   9.603  1.00 81.87           C  
ATOM    168  HD2 TYR A  12      19.527  69.759   9.319  1.00 81.87           H  
ATOM    169  CE1 TYR A  12      22.798  67.883  10.309  1.00 81.87           C  
ATOM    170  HE1 TYR A  12      23.708  67.352  10.546  1.00 81.87           H  
ATOM    171  CE2 TYR A  12      21.680  69.803   9.303  1.00 81.87           C  
ATOM    172  HE2 TYR A  12      21.727  70.758   8.800  1.00 81.87           H  
ATOM    173  OH  TYR A  12      24.085  69.642   9.329  1.00 81.87           O  
ATOM    174  HH  TYR A  12      23.945  70.276   8.623  1.00 81.87           H  
ATOM    175  CZ  TYR A  12      22.869  69.134   9.663  1.00 81.87           C  
ATOM    176  N   VAL A  13      19.395  65.871   7.534  1.00 77.27           N  
ATOM    177  H   VAL A  13      19.093  66.734   7.104  1.00 77.27           H  
ATOM    178  CA  VAL A  13      20.176  64.935   6.721  1.00 77.27           C  
ATOM    179  HA  VAL A  13      20.124  63.939   7.160  1.00 77.27           H  
ATOM    180  C   VAL A  13      21.651  65.348   6.702  1.00 77.27           C  
ATOM    181  CB  VAL A  13      19.573  64.867   5.307  1.00 77.27           C  
ATOM    182  HB  VAL A  13      19.600  65.863   4.863  1.00 77.27           H  
ATOM    183  O   VAL A  13      22.530  64.486   6.681  1.00 77.27           O  
ATOM    184  CG1 VAL A  13      20.355  63.911   4.414  1.00 77.27           C  
ATOM    185 HG11 VAL A  13      21.367  64.294   4.284  1.00 77.27           H  
ATOM    186 HG12 VAL A  13      20.410  62.929   4.884  1.00 77.27           H  
ATOM    187 HG13 VAL A  13      19.879  63.827   3.437  1.00 77.27           H  
ATOM    188  CG2 VAL A  13      18.121  64.380   5.307  1.00 77.27           C  
ATOM    189 HG21 VAL A  13      18.055  63.392   5.763  1.00 77.27           H  
ATOM    190 HG22 VAL A  13      17.503  65.078   5.872  1.00 77.27           H  
ATOM    191 HG23 VAL A  13      17.738  64.342   4.287  1.00 77.27           H  
ATOM    192  N   GLY A  14      21.928  66.655   6.744  1.00 78.93           N  
ATOM    193  H   GLY A  14      21.164  67.316   6.742  1.00 78.93           H  
ATOM    194  CA  GLY A  14      23.269  67.232   6.804  1.00 78.93           C  
ATOM    195  HA2 GLY A  14      23.977  66.504   7.200  1.00 78.93           H  
ATOM    196  HA3 GLY A  14      23.230  68.089   7.476  1.00 78.93           H  
ATOM    197  C   GLY A  14      23.802  67.777   5.484  1.00 78.93           C  
ATOM    198  O   GLY A  14      24.982  68.101   5.394  1.00 78.93           O  
ATOM    199  N   PHE A  15      22.976  67.900   4.442  1.00 76.74           N  
ATOM    200  H   PHE A  15      21.986  67.858   4.638  1.00 76.74           H  
ATOM    201  CA  PHE A  15      23.447  68.453   3.167  1.00 76.74           C  
ATOM    202  HA  PHE A  15      24.445  68.054   2.984  1.00 76.74           H  
ATOM    203  C   PHE A  15      23.610  69.980   3.199  1.00 76.74           C  
ATOM    204  CB  PHE A  15      22.571  67.982   2.006  1.00 76.74           C  
ATOM    205  HB2 PHE A  15      22.589  66.893   1.961  1.00 76.74           H  
ATOM    206  HB3 PHE A  15      22.993  68.347   1.070  1.00 76.74           H  
ATOM    207  O   PHE A  15      24.169  70.565   2.269  1.00 76.74           O  
ATOM    208  CG  PHE A  15      21.138  68.426   2.035  1.00 76.74           C  
ATOM    209  CD1 PHE A  15      20.157  67.545   2.507  1.00 76.74           C  
ATOM    210  HD1 PHE A  15      20.442  66.585   2.912  1.00 76.74           H  
ATOM    211  CD2 PHE A  15      20.781  69.679   1.509  1.00 76.74           C  
ATOM    212  HD2 PHE A  15      21.545  70.358   1.162  1.00 76.74           H  
ATOM    213  CE1 PHE A  15      18.807  67.909   2.449  1.00 76.74           C  
ATOM    214  HE1 PHE A  15      18.061  67.228   2.831  1.00 76.74           H  
ATOM    215  CE2 PHE A  15      19.426  70.032   1.426  1.00 76.74           C  
ATOM    216  HE2 PHE A  15      19.146  70.991   1.015  1.00 76.74           H  
ATOM    217  CZ  PHE A  15      18.441  69.146   1.896  1.00 76.74           C  
ATOM    218  HZ  PHE A  15      17.397  69.423   1.869  1.00 76.74           H  
ATOM    219  N   ASP A  16      23.169  70.651   4.262  1.00 78.40           N  
ATOM    220  H   ASP A  16      22.716  70.146   5.009  1.00 78.40           H  
ATOM    221  CA  ASP A  16      23.493  72.056   4.507  1.00 78.40           C  
ATOM    222  HA  ASP A  16      23.169  72.625   3.635  1.00 78.40           H  
ATOM    223  C   ASP A  16      25.009  72.300   4.695  1.00 78.40           C  
ATOM    224  CB  ASP A  16      22.688  72.566   5.707  1.00 78.40           C  
ATOM    225  HB2 ASP A  16      21.636  72.313   5.573  1.00 78.40           H  
ATOM    226  HB3 ASP A  16      22.776  73.652   5.725  1.00 78.40           H  
ATOM    227  O   ASP A  16      25.534  73.337   4.265  1.00 78.40           O  
ATOM    228  CG  ASP A  16      23.192  72.009   7.041  1.00 78.40           C  
ATOM    229  OD1 ASP A  16      23.241  72.770   8.023  1.00 78.40           O  
ATOM    230  OD2 ASP A  16      23.640  70.841   7.075  1.00 78.40           O  
ATOM    231  N   THR A  17      25.750  71.321   5.235  1.00 77.65           N  
ATOM    232  H   THR A  17      25.256  70.535   5.635  1.00 77.65           H  
ATOM    233  CA  THR A  17      27.203  71.427   5.465  1.00 77.65           C  
ATOM    234  HA  THR A  17      27.384  72.402   5.918  1.00 77.65           H  
ATOM    235  C   THR A  17      28.020  71.397   4.181  1.00 77.65           C  
ATOM    236  CB  THR A  17      27.758  70.378   6.443  1.00 77.65           C  
ATOM    237  HB  THR A  17      28.797  70.629   6.654  1.00 77.65           H  
ATOM    238  O   THR A  17      29.184  71.798   4.195  1.00 77.65           O  
ATOM    239  CG2 THR A  17      27.003  70.371   7.767  1.00 77.65           C  
ATOM    240 HG21 THR A  17      26.857  71.390   8.125  1.00 77.65           H  
ATOM    241 HG22 THR A  17      27.578  69.807   8.501  1.00 77.65           H  
ATOM    242 HG23 THR A  17      26.030  69.900   7.622  1.00 77.65           H  
ATOM    243  OG1 THR A  17      27.716  69.063   5.941  1.00 77.65           O  
ATOM    244  HG1 THR A  17      28.462  68.914   5.355  1.00 77.65           H  
ATOM    245  N   ILE A  18      27.412  71.022   3.052  1.00 65.85           N  
ATOM    246  H   ILE A  18      26.462  70.686   3.124  1.00 65.85           H  
ATOM    247  CA  ILE A  18      28.032  71.090   1.720  1.00 65.85           C  
ATOM    248  HA  ILE A  18      28.921  70.459   1.709  1.00 65.85           H  
ATOM    249  C   ILE A  18      28.473  72.529   1.395  1.00 65.85           C  
ATOM    250  CB  ILE A  18      27.042  70.561   0.658  1.00 65.85           C  
ATOM    251  HB  ILE A  18      26.149  71.184   0.693  1.00 65.85           H  
ATOM    252  O   ILE A  18      29.435  72.747   0.663  1.00 65.85           O  
ATOM    253  CG1 ILE A  18      26.638  69.095   0.918  1.00 65.85           C  
ATOM    254 HG12 ILE A  18      27.482  68.432   0.727  1.00 65.85           H  
ATOM    255 HG13 ILE A  18      26.348  68.967   1.960  1.00 65.85           H  
ATOM    256  CG2 ILE A  18      27.638  70.677  -0.751  1.00 65.85           C  
ATOM    257 HG21 ILE A  18      28.598  70.163  -0.797  1.00 65.85           H  
ATOM    258 HG22 ILE A  18      26.971  70.257  -1.504  1.00 65.85           H  
ATOM    259 HG23 ILE A  18      27.773  71.731  -0.990  1.00 65.85           H  
ATOM    260  CD1 ILE A  18      25.445  68.670   0.055  1.00 65.85           C  
ATOM    261 HD11 ILE A  18      25.022  67.761   0.481  1.00 65.85           H  
ATOM    262 HD12 ILE A  18      24.684  69.450   0.043  1.00 65.85           H  
ATOM    263 HD13 ILE A  18      25.749  68.477  -0.974  1.00 65.85           H  
ATOM    264  N   THR A  19      27.822  73.541   1.978  1.00 66.16           N  
ATOM    265  H   THR A  19      27.071  73.314   2.614  1.00 66.16           H  
ATOM    266  CA  THR A  19      28.241  74.949   1.852  1.00 66.16           C  
ATOM    267  HA  THR A  19      28.210  75.234   0.800  1.00 66.16           H  
ATOM    268  C   THR A  19      29.667  75.209   2.331  1.00 66.16           C  
ATOM    269  CB  THR A  19      27.332  75.877   2.664  1.00 66.16           C  
ATOM    270  HB  THR A  19      27.732  76.889   2.602  1.00 66.16           H  
ATOM    271  O   THR A  19      30.348  76.060   1.765  1.00 66.16           O  
ATOM    272  CG2 THR A  19      25.881  75.915   2.202  1.00 66.16           C  
ATOM    273 HG21 THR A  19      25.705  75.185   1.412  1.00 66.16           H  
ATOM    274 HG22 THR A  19      25.214  75.701   3.037  1.00 66.16           H  
ATOM    275 HG23 THR A  19      25.646  76.926   1.869  1.00 66.16           H  
ATOM    276  OG1 THR A  19      27.303  75.501   4.016  1.00 66.16           O  
ATOM    277  HG1 THR A  19      26.657  74.802   4.141  1.00 66.16           H  
ATOM    278  N   ASN A  20      30.135  74.465   3.333  1.00 67.45           N  
ATOM    279  H   ASN A  20      29.534  73.765   3.742  1.00 67.45           H  
ATOM    280  CA  ASN A  20      31.497  74.589   3.843  1.00 67.45           C  
ATOM    281  HA  ASN A  20      31.745  75.646   3.945  1.00 67.45           H  
ATOM    282  C   ASN A  20      32.521  73.984   2.878  1.00 67.45           C  
ATOM    283  CB  ASN A  20      31.572  73.933   5.228  1.00 67.45           C  
ATOM    284  HB2 ASN A  20      32.598  73.988   5.592  1.00 67.45           H  
ATOM    285  HB3 ASN A  20      31.304  72.880   5.148  1.00 67.45           H  
ATOM    286  O   ASN A  20      33.701  74.310   2.960  1.00 67.45           O  
ATOM    287  CG  ASN A  20      30.682  74.612   6.253  1.00 67.45           C  
ATOM    288  ND2 ASN A  20      30.254  73.887   7.259  1.00 67.45           N  
ATOM    289 HD21 ASN A  20      29.621  74.340   7.902  1.00 67.45           H  
ATOM    290 HD22 ASN A  20      30.489  72.906   7.310  1.00 67.45           H  
ATOM    291  OD1 ASN A  20      30.378  75.792   6.187  1.00 67.45           O  
ATOM    292  N   GLN A  21      32.062  73.141   1.952  1.00 64.41           N  
ATOM    293  H   GLN A  21      31.075  72.928   1.934  1.00 64.41           H  
ATOM    294  CA  GLN A  21      32.895  72.511   0.935  1.00 64.41           C  
ATOM    295  HA  GLN A  21      33.912  72.407   1.311  1.00 64.41           H  
ATOM    296  C   GLN A  21      32.969  73.336  -0.355  1.00 64.41           C  
ATOM    297  CB  GLN A  21      32.354  71.104   0.637  1.00 64.41           C  
ATOM    298  HB2 GLN A  21      33.040  70.621  -0.058  1.00 64.41           H  
ATOM    299  HB3 GLN A  21      31.377  71.171   0.158  1.00 64.41           H  
ATOM    300  O   GLN A  21      33.802  73.058  -1.212  1.00 64.41           O  
ATOM    301  CG  GLN A  21      32.207  70.218   1.880  1.00 64.41           C  
ATOM    302  HG2 GLN A  21      33.148  70.217   2.430  1.00 64.41           H  
ATOM    303  HG3 GLN A  21      31.421  70.603   2.530  1.00 64.41           H  
ATOM    304  CD  GLN A  21      31.863  68.784   1.504  1.00 64.41           C  
ATOM    305  NE2 GLN A  21      31.913  67.878   2.438  1.00 64.41           N  
ATOM    306 HE21 GLN A  21      32.005  66.931   2.100  1.00 64.41           H  
ATOM    307 HE22 GLN A  21      32.067  68.099   3.411  1.00 64.41           H  
ATOM    308  OE1 GLN A  21      31.550  68.436   0.376  1.00 64.41           O  
ATOM    309  N   ILE A  22      32.078  74.322  -0.548  1.00 63.08           N  
ATOM    310  H   ILE A  22      31.438  74.548   0.200  1.00 63.08           H  
ATOM    311  CA  ILE A  22      31.854  74.908  -1.871  1.00 63.08           C  
ATOM    312  HA  ILE A  22      32.742  74.725  -2.475  1.00 63.08           H  
ATOM    313  C   ILE A  22      31.674  76.428  -1.827  1.00 63.08           C  
ATOM    314  CB  ILE A  22      30.679  74.189  -2.571  1.00 63.08           C  
ATOM    315  HB  ILE A  22      29.758  74.372  -2.017  1.00 63.08           H  
ATOM    316  O   ILE A  22      30.963  76.994  -1.001  1.00 63.08           O  
ATOM    317  CG1 ILE A  22      30.922  72.669  -2.685  1.00 63.08           C  
ATOM    318 HG12 ILE A  22      31.050  72.254  -1.685  1.00 63.08           H  
ATOM    319 HG13 ILE A  22      31.833  72.479  -3.251  1.00 63.08           H  
ATOM    320  CG2 ILE A  22      30.559  74.753  -3.979  1.00 63.08           C  
ATOM    321 HG21 ILE A  22      29.752  74.265  -4.524  1.00 63.08           H  
ATOM    322 HG22 ILE A  22      31.501  74.578  -4.499  1.00 63.08           H  
ATOM    323 HG23 ILE A  22      30.344  75.820  -3.920  1.00 63.08           H  
ATOM    324  CD1 ILE A  22      29.785  71.864  -3.286  1.00 63.08           C  
ATOM    325 HD11 ILE A  22      29.971  70.804  -3.115  1.00 63.08           H  
ATOM    326 HD12 ILE A  22      28.877  72.117  -2.739  1.00 63.08           H  
ATOM    327 HD13 ILE A  22      29.694  72.044  -4.357  1.00 63.08           H  
ATOM    328  N   GLU A  23      32.250  77.118  -2.814  1.00 66.79           N  
ATOM    329  H   GLU A  23      32.860  76.614  -3.442  1.00 66.79           H  
ATOM    330  CA  GLU A  23      32.119  78.565  -2.957  1.00 66.79           C  
ATOM    331  HA  GLU A  23      32.593  79.018  -2.087  1.00 66.79           H  
ATOM    332  C   GLU A  23      30.662  79.066  -3.027  1.00 66.79           C  
ATOM    333  CB  GLU A  23      32.836  79.063  -4.213  1.00 66.79           C  
ATOM    334  HB2 GLU A  23      32.591  80.119  -4.318  1.00 66.79           H  
ATOM    335  HB3 GLU A  23      32.445  78.536  -5.084  1.00 66.79           H  
ATOM    336  O   GLU A  23      29.805  78.549  -3.749  1.00 66.79           O  
ATOM    337  CG  GLU A  23      34.364  78.934  -4.177  1.00 66.79           C  
ATOM    338  HG2 GLU A  23      34.636  77.880  -4.239  1.00 66.79           H  
ATOM    339  HG3 GLU A  23      34.723  79.334  -3.229  1.00 66.79           H  
ATOM    340  CD  GLU A  23      35.017  79.715  -5.334  1.00 66.79           C  
ATOM    341  OE1 GLU A  23      36.249  79.907  -5.289  1.00 66.79           O  
ATOM    342  OE2 GLU A  23      34.273  80.211  -6.225  1.00 66.79           O  
ATOM    343  N   HIS A  24      30.417  80.217  -2.391  1.00 58.15           N  
ATOM    344  H   HIS A  24      31.160  80.544  -1.790  1.00 58.15           H  
ATOM    345  CA  HIS A  24      29.104  80.856  -2.229  1.00 58.15           C  
ATOM    346  HA  HIS A  24      28.521  80.226  -1.557  1.00 58.15           H  
ATOM    347  C   HIS A  24      28.295  81.053  -3.533  1.00 58.15           C  
ATOM    348  CB  HIS A  24      29.354  82.210  -1.542  1.00 58.15           C  
ATOM    349  HB2 HIS A  24      29.733  82.926  -2.271  1.00 58.15           H  
ATOM    350  HB3 HIS A  24      30.125  82.078  -0.782  1.00 58.15           H  
ATOM    351  O   HIS A  24      27.067  81.190  -3.520  1.00 58.15           O  
ATOM    352  CG  HIS A  24      28.153  82.801  -0.848  1.00 58.15           C  
ATOM    353  CD2 HIS A  24      28.102  83.238   0.449  1.00 58.15           C  
ATOM    354  HD2 HIS A  24      28.918  83.232   1.156  1.00 58.15           H  
ATOM    355  ND1 HIS A  24      26.888  82.940  -1.370  1.00 58.15           N  
ATOM    356  HD1 HIS A  24      26.579  82.490  -2.220  1.00 58.15           H  
ATOM    357  CE1 HIS A  24      26.094  83.439  -0.411  1.00 58.15           C  
ATOM    358  HE1 HIS A  24      25.026  83.573  -0.489  1.00 58.15           H  
ATOM    359  NE2 HIS A  24      26.795  83.666   0.704  1.00 58.15           N  
ATOM    360  N   ARG A  25      28.953  81.098  -4.694  1.00 59.52           N  
ATOM    361  H   ARG A  25      29.935  80.864  -4.662  1.00 59.52           H  
ATOM    362  CA  ARG A  25      28.275  81.217  -5.996  1.00 59.52           C  
ATOM    363  HA  ARG A  25      27.560  82.039  -5.961  1.00 59.52           H  
ATOM    364  C   ARG A  25      27.468  79.977  -6.356  1.00 59.52           C  
ATOM    365  CB  ARG A  25      29.313  81.473  -7.087  1.00 59.52           C  
ATOM    366  HB2 ARG A  25      30.123  80.748  -7.001  1.00 59.52           H  
ATOM    367  HB3 ARG A  25      28.843  81.348  -8.062  1.00 59.52           H  
ATOM    368  O   ARG A  25      26.444  80.105  -7.028  1.00 59.52           O  
ATOM    369  CG  ARG A  25      29.867  82.894  -6.992  1.00 59.52           C  
ATOM    370  HG2 ARG A  25      29.055  83.611  -7.117  1.00 59.52           H  
ATOM    371  HG3 ARG A  25      30.342  83.048  -6.023  1.00 59.52           H  
ATOM    372  CD  ARG A  25      30.902  83.091  -8.095  1.00 59.52           C  
ATOM    373  HD2 ARG A  25      30.449  82.859  -9.059  1.00 59.52           H  
ATOM    374  HD3 ARG A  25      31.724  82.397  -7.917  1.00 59.52           H  
ATOM    375  NE  ARG A  25      31.412  84.471  -8.107  1.00 59.52           N  
ATOM    376  HE  ARG A  25      31.065  85.096  -7.394  1.00 59.52           H  
ATOM    377  NH1 ARG A  25      33.015  84.120  -9.707  1.00 59.52           N  
ATOM    378 HH11 ARG A  25      33.867  84.417 -10.160  1.00 59.52           H  
ATOM    379 HH12 ARG A  25      32.848  83.127  -9.630  1.00 59.52           H  
ATOM    380  NH2 ARG A  25      32.818  86.135  -8.763  1.00 59.52           N  
ATOM    381 HH21 ARG A  25      33.644  86.416  -9.272  1.00 59.52           H  
ATOM    382 HH22 ARG A  25      32.461  86.730  -8.029  1.00 59.52           H  
ATOM    383  CZ  ARG A  25      32.406  84.902  -8.860  1.00 59.52           C  
ATOM    384  N   LEU A  26      27.923  78.810  -5.920  1.00 61.63           N  
ATOM    385  H   LEU A  26      28.738  78.789  -5.325  1.00 61.63           H  
ATOM    386  CA  LEU A  26      27.297  77.531  -6.235  1.00 61.63           C  
ATOM    387  HA  LEU A  26      26.987  77.530  -7.280  1.00 61.63           H  
ATOM    388  C   LEU A  26      26.019  77.323  -5.421  1.00 61.63           C  
ATOM    389  CB  LEU A  26      28.353  76.436  -6.036  1.00 61.63           C  
ATOM    390  HB2 LEU A  26      27.878  75.455  -6.004  1.00 61.63           H  
ATOM    391  HB3 LEU A  26      28.827  76.610  -5.069  1.00 61.63           H  
ATOM    392  O   LEU A  26      25.043  76.786  -5.938  1.00 61.63           O  
ATOM    393  CG  LEU A  26      29.405  76.467  -7.168  1.00 61.63           C  
ATOM    394  HG  LEU A  26      29.605  77.501  -7.449  1.00 61.63           H  
ATOM    395  CD1 LEU A  26      30.749  75.835  -6.840  1.00 61.63           C  
ATOM    396 HD11 LEU A  26      31.207  76.354  -5.999  1.00 61.63           H  
ATOM    397 HD12 LEU A  26      31.427  75.935  -7.687  1.00 61.63           H  
ATOM    398 HD13 LEU A  26      30.631  74.772  -6.632  1.00 61.63           H  
ATOM    399  CD2 LEU A  26      28.862  75.739  -8.399  1.00 61.63           C  
ATOM    400 HD21 LEU A  26      28.694  74.691  -8.154  1.00 61.63           H  
ATOM    401 HD22 LEU A  26      27.924  76.184  -8.731  1.00 61.63           H  
ATOM    402 HD23 LEU A  26      29.593  75.791  -9.206  1.00 61.63           H  
ATOM    403  N   LEU A  27      25.947  77.920  -4.232  1.00 65.11           N  
ATOM    404  H   LEU A  27      26.806  78.291  -3.851  1.00 65.11           H  
ATOM    405  CA  LEU A  27      24.775  77.863  -3.356  1.00 65.11           C  
ATOM    406  HA  LEU A  27      24.617  76.833  -3.036  1.00 65.11           H  
ATOM    407  C   LEU A  27      23.479  78.299  -4.025  1.00 65.11           C  
ATOM    408  CB  LEU A  27      25.022  78.764  -2.137  1.00 65.11           C  
ATOM    409  HB2 LEU A  27      24.136  78.739  -1.503  1.00 65.11           H  
ATOM    410  HB3 LEU A  27      25.168  79.793  -2.465  1.00 65.11           H  
ATOM    411  O   LEU A  27      22.441  77.669  -3.859  1.00 65.11           O  
ATOM    412  CG  LEU A  27      26.227  78.329  -1.299  1.00 65.11           C  
ATOM    413  HG  LEU A  27      27.133  78.377  -1.904  1.00 65.11           H  
ATOM    414  CD1 LEU A  27      26.400  79.262  -0.106  1.00 65.11           C  
ATOM    415 HD11 LEU A  27      25.546  79.174   0.565  1.00 65.11           H  
ATOM    416 HD12 LEU A  27      27.298  78.979   0.444  1.00 65.11           H  
ATOM    417 HD13 LEU A  27      26.497  80.297  -0.435  1.00 65.11           H  
ATOM    418  CD2 LEU A  27      26.026  76.906  -0.813  1.00 65.11           C  
ATOM    419 HD21 LEU A  27      25.069  76.798  -0.304  1.00 65.11           H  
ATOM    420 HD22 LEU A  27      26.854  76.657  -0.148  1.00 65.11           H  
ATOM    421 HD23 LEU A  27      26.080  76.199  -1.641  1.00 65.11           H  
ATOM    422  N   LYS A  28      23.526  79.362  -4.830  1.00 66.10           N  
ATOM    423  H   LYS A  28      24.425  79.801  -4.975  1.00 66.10           H  
ATOM    424  CA  LYS A  28      22.319  79.863  -5.503  1.00 66.10           C  
ATOM    425  HA  LYS A  28      21.537  80.011  -4.759  1.00 66.10           H  
ATOM    426  C   LYS A  28      21.730  78.870  -6.497  1.00 66.10           C  
ATOM    427  CB  LYS A  28      22.622  81.177  -6.223  1.00 66.10           C  
ATOM    428  HB2 LYS A  28      23.586  81.120  -6.728  1.00 66.10           H  
ATOM    429  HB3 LYS A  28      21.850  81.353  -6.972  1.00 66.10           H  
ATOM    430  O   LYS A  28      20.558  78.982  -6.843  1.00 66.10           O  
ATOM    431  CG  LYS A  28      22.601  82.338  -5.231  1.00 66.10           C  
ATOM    432  HG2 LYS A  28      23.440  82.249  -4.540  1.00 66.10           H  
ATOM    433  HG3 LYS A  28      21.670  82.312  -4.666  1.00 66.10           H  
ATOM    434  CD  LYS A  28      22.687  83.665  -5.985  1.00 66.10           C  
ATOM    435  HD2 LYS A  28      21.881  83.717  -6.717  1.00 66.10           H  
ATOM    436  HD3 LYS A  28      23.649  83.730  -6.494  1.00 66.10           H  
ATOM    437  CE  LYS A  28      22.542  84.805  -4.977  1.00 66.10           C  
ATOM    438  HE2 LYS A  28      23.352  84.731  -4.252  1.00 66.10           H  
ATOM    439  HE3 LYS A  28      21.605  84.672  -4.437  1.00 66.10           H  
ATOM    440  NZ  LYS A  28      22.564  86.128  -5.645  1.00 66.10           N  
ATOM    441  HZ1 LYS A  28      23.439  86.261  -6.132  1.00 66.10           H  
ATOM    442  HZ2 LYS A  28      22.465  86.861  -4.957  1.00 66.10           H  
ATOM    443  HZ3 LYS A  28      21.800  86.202  -6.301  1.00 66.10           H  
ATOM    444  N   LYS A  29      22.553  77.967  -7.013  1.00 68.95           N  
ATOM    445  H   LYS A  29      23.472  77.869  -6.604  1.00 68.95           H  
ATOM    446  CA  LYS A  29      22.160  77.025  -8.052  1.00 68.95           C  
ATOM    447  HA  LYS A  29      21.388  77.470  -8.680  1.00 68.95           H  
ATOM    448  C   LYS A  29      21.579  75.743  -7.474  1.00 68.95           C  
ATOM    449  CB  LYS A  29      23.407  76.742  -8.868  1.00 68.95           C  
ATOM    450  HB2 LYS A  29      24.011  75.982  -8.373  1.00 68.95           H  
ATOM    451  HB3 LYS A  29      23.996  77.656  -8.943  1.00 68.95           H  
ATOM    452  O   LYS A  29      20.716  75.128  -8.095  1.00 68.95           O  
ATOM    453  CG  LYS A  29      23.031  76.288 -10.271  1.00 68.95           C  
ATOM    454  HG2 LYS A  29      22.462  75.359 -10.252  1.00 68.95           H  
ATOM    455  HG3 LYS A  29      22.450  77.072 -10.756  1.00 68.95           H  
ATOM    456  CD  LYS A  29      24.349  76.073 -10.993  1.00 68.95           C  
ATOM    457  HD2 LYS A  29      25.091  76.796 -10.655  1.00 68.95           H  
ATOM    458  HD3 LYS A  29      24.713  75.067 -10.784  1.00 68.95           H  
ATOM    459  CE  LYS A  29      24.136  76.263 -12.470  1.00 68.95           C  
ATOM    460  HE2 LYS A  29      23.516  75.438 -12.820  1.00 68.95           H  
ATOM    461  HE3 LYS A  29      23.610  77.202 -12.643  1.00 68.95           H  
ATOM    462  NZ  LYS A  29      25.463  76.276 -13.115  1.00 68.95           N  
ATOM    463  HZ1 LYS A  29      25.886  75.371 -12.963  1.00 68.95           H  
ATOM    464  HZ2 LYS A  29      25.377  76.392 -14.115  1.00 68.95           H  
ATOM    465  HZ3 LYS A  29      26.068  76.978 -12.714  1.00 68.95           H  
ATOM    466  N   GLY A  30      22.031  75.397  -6.279  1.00 77.88           N  
ATOM    467  H   GLY A  30      22.744  75.971  -5.852  1.00 77.88           H  
ATOM    468  CA  GLY A  30      21.829  74.085  -5.706  1.00 77.88           C  
ATOM    469  HA2 GLY A  30      20.813  73.734  -5.888  1.00 77.88           H  
ATOM    470  HA3 GLY A  30      21.986  74.159  -4.630  1.00 77.88           H  
ATOM    471  C   GLY A  30      22.807  73.056  -6.264  1.00 77.88           C  
ATOM    472  O   GLY A  30      23.422  73.246  -7.319  1.00 77.88           O  
ATOM    473  N   PHE A  31      22.934  71.972  -5.516  1.00 84.39           N  
ATOM    474  H   PHE A  31      22.368  71.907  -4.682  1.00 84.39           H  
ATOM    475  CA  PHE A  31      23.778  70.830  -5.827  1.00 84.39           C  
ATOM    476  HA  PHE A  31      24.595  71.159  -6.469  1.00 84.39           H  
ATOM    477  C   PHE A  31      22.983  69.791  -6.595  1.00 84.39           C  
ATOM    478  CB  PHE A  31      24.381  70.289  -4.527  1.00 84.39           C  
ATOM    479  HB2 PHE A  31      25.008  69.423  -4.741  1.00 84.39           H  
ATOM    480  HB3 PHE A  31      23.581  69.983  -3.854  1.00 84.39           H  
ATOM    481  O   PHE A  31      21.774  69.672  -6.417  1.00 84.39           O  
ATOM    482  CG  PHE A  31      25.218  71.356  -3.866  1.00 84.39           C  
ATOM    483  CD1 PHE A  31      26.366  71.811  -4.530  1.00 84.39           C  
ATOM    484  HD1 PHE A  31      26.716  71.317  -5.424  1.00 84.39           H  
ATOM    485  CD2 PHE A  31      24.783  72.001  -2.692  1.00 84.39           C  
ATOM    486  HD2 PHE A  31      23.911  71.640  -2.167  1.00 84.39           H  
ATOM    487  CE1 PHE A  31      27.027  72.951  -4.064  1.00 84.39           C  
ATOM    488  HE1 PHE A  31      27.878  73.322  -4.615  1.00 84.39           H  
ATOM    489  CE2 PHE A  31      25.518  73.082  -2.171  1.00 84.39           C  
ATOM    490  HE2 PHE A  31      25.242  73.521  -1.224  1.00 84.39           H  
ATOM    491  CZ  PHE A  31      26.642  73.560  -2.861  1.00 84.39           C  
ATOM    492  HZ  PHE A  31      27.228  74.372  -2.456  1.00 84.39           H  
ATOM    493  N   GLN A  32      23.659  69.064  -7.473  1.00 89.02           N  
ATOM    494  H   GLN A  32      24.664  69.155  -7.510  1.00 89.02           H  
ATOM    495  CA  GLN A  32      23.076  67.936  -8.180  1.00 89.02           C  
ATOM    496  HA  GLN A  32      22.008  67.871  -7.976  1.00 89.02           H  
ATOM    497  C   GLN A  32      23.752  66.677  -7.655  1.00 89.02           C  
ATOM    498  CB  GLN A  32      23.271  68.129  -9.690  1.00 89.02           C  
ATOM    499  HB2 GLN A  32      24.337  68.137  -9.917  1.00 89.02           H  
ATOM    500  HB3 GLN A  32      22.858  69.094  -9.984  1.00 89.02           H  
ATOM    501  O   GLN A  32      24.968  66.556  -7.764  1.00 89.02           O  
ATOM    502  CG  GLN A  32      22.601  67.027 -10.522  1.00 89.02           C  
ATOM    503  HG2 GLN A  32      22.852  67.208 -11.567  1.00 89.02           H  
ATOM    504  HG3 GLN A  32      22.999  66.052 -10.240  1.00 89.02           H  
ATOM    505  CD  GLN A  32      21.081  67.030 -10.402  1.00 89.02           C  
ATOM    506  NE2 GLN A  32      20.458  65.898 -10.177  1.00 89.02           N  
ATOM    507 HE21 GLN A  32      20.967  65.026 -10.139  1.00 89.02           H  
ATOM    508 HE22 GLN A  32      19.462  65.926 -10.012  1.00 89.02           H  
ATOM    509  OE1 GLN A  32      20.432  68.061 -10.511  1.00 89.02           O  
ATOM    510  N   PHE A  33      22.982  65.742  -7.115  1.00 91.51           N  
ATOM    511  H   PHE A  33      21.991  65.913  -7.016  1.00 91.51           H  
ATOM    512  CA  PHE A  33      23.490  64.449  -6.684  1.00 91.51           C  
ATOM    513  HA  PHE A  33      24.529  64.358  -7.000  1.00 91.51           H  
ATOM    514  C   PHE A  33      22.709  63.332  -7.367  1.00 91.51           C  
ATOM    515  CB  PHE A  33      23.502  64.361  -5.158  1.00 91.51           C  
ATOM    516  HB2 PHE A  33      22.477  64.378  -4.789  1.00 91.51           H  
ATOM    517  HB3 PHE A  33      24.020  65.236  -4.765  1.00 91.51           H  
ATOM    518  O   PHE A  33      21.491  63.245  -7.263  1.00 91.51           O  
ATOM    519  CG  PHE A  33      24.224  63.136  -4.632  1.00 91.51           C  
ATOM    520  CD1 PHE A  33      23.574  62.271  -3.734  1.00 91.51           C  
ATOM    521  HD1 PHE A  33      22.562  62.472  -3.416  1.00 91.51           H  
ATOM    522  CD2 PHE A  33      25.562  62.883  -5.002  1.00 91.51           C  
ATOM    523  HD2 PHE A  33      26.104  63.576  -5.629  1.00 91.51           H  
ATOM    524  CE1 PHE A  33      24.259  61.162  -3.209  1.00 91.51           C  
ATOM    525  HE1 PHE A  33      23.779  60.531  -2.476  1.00 91.51           H  
ATOM    526  CE2 PHE A  33      26.232  61.753  -4.505  1.00 91.51           C  
ATOM    527  HE2 PHE A  33      27.264  61.575  -4.766  1.00 91.51           H  
ATOM    528  CZ  PHE A  33      25.581  60.893  -3.605  1.00 91.51           C  
ATOM    529  HZ  PHE A  33      26.112  60.052  -3.183  1.00 91.51           H  
ATOM    530  N   ASN A  34      23.406  62.504  -8.133  1.00 92.53           N  
ATOM    531  H   ASN A  34      24.412  62.589  -8.168  1.00 92.53           H  
ATOM    532  CA  ASN A  34      22.804  61.430  -8.905  1.00 92.53           C  
ATOM    533  HA  ASN A  34      21.717  61.463  -8.844  1.00 92.53           H  
ATOM    534  C   ASN A  34      23.291  60.114  -8.304  1.00 92.53           C  
ATOM    535  CB  ASN A  34      23.220  61.608 -10.369  1.00 92.53           C  
ATOM    536  HB2 ASN A  34      22.826  60.788 -10.970  1.00 92.53           H  
ATOM    537  HB3 ASN A  34      24.308  61.568 -10.400  1.00 92.53           H  
ATOM    538  O   ASN A  34      24.439  59.730  -8.527  1.00 92.53           O  
ATOM    539  CG  ASN A  34      22.769  62.920 -10.987  1.00 92.53           C  
ATOM    540  ND2 ASN A  34      23.562  63.511 -11.841  1.00 92.53           N  
ATOM    541 HD21 ASN A  34      24.469  63.102 -12.015  1.00 92.53           H  
ATOM    542 HD22 ASN A  34      23.271  64.385 -12.254  1.00 92.53           H  
ATOM    543  OD1 ASN A  34      21.697  63.438 -10.730  1.00 92.53           O  
ATOM    544  N   ILE A  35      22.443  59.454  -7.525  1.00 92.35           N  
ATOM    545  H   ILE A  35      21.486  59.771  -7.469  1.00 92.35           H  
ATOM    546  CA  ILE A  35      22.785  58.220  -6.819  1.00 92.35           C  
ATOM    547  HA  ILE A  35      23.852  58.036  -6.944  1.00 92.35           H  
ATOM    548  C   ILE A  35      22.050  57.048  -7.459  1.00 92.35           C  
ATOM    549  CB  ILE A  35      22.553  58.374  -5.302  1.00 92.35           C  
ATOM    550  HB  ILE A  35      23.095  59.267  -4.994  1.00 92.35           H  
ATOM    551  O   ILE A  35      20.851  57.113  -7.720  1.00 92.35           O  
ATOM    552  CG1 ILE A  35      23.161  57.176  -4.543  1.00 92.35           C  
ATOM    553 HG12 ILE A  35      22.613  56.262  -4.774  1.00 92.35           H  
ATOM    554 HG13 ILE A  35      24.194  57.042  -4.865  1.00 92.35           H  
ATOM    555  CG2 ILE A  35      21.073  58.582  -4.937  1.00 92.35           C  
ATOM    556 HG21 ILE A  35      20.538  57.639  -5.044  1.00 92.35           H  
ATOM    557 HG22 ILE A  35      20.616  59.337  -5.577  1.00 92.35           H  
ATOM    558 HG23 ILE A  35      20.988  58.917  -3.904  1.00 92.35           H  
ATOM    559  CD1 ILE A  35      23.168  57.381  -3.023  1.00 92.35           C  
ATOM    560 HD11 ILE A  35      22.159  57.295  -2.620  1.00 92.35           H  
ATOM    561 HD12 ILE A  35      23.806  56.632  -2.555  1.00 92.35           H  
ATOM    562 HD13 ILE A  35      23.579  58.360  -2.780  1.00 92.35           H  
ATOM    563  N   MET A  36      22.776  55.977  -7.746  1.00 94.36           N  
ATOM    564  H   MET A  36      23.756  55.983  -7.504  1.00 94.36           H  
ATOM    565  CA  MET A  36      22.222  54.734  -8.266  1.00 94.36           C  
ATOM    566  HA  MET A  36      21.174  54.879  -8.527  1.00 94.36           H  
ATOM    567  C   MET A  36      22.292  53.658  -7.184  1.00 94.36           C  
ATOM    568  CB  MET A  36      22.985  54.369  -9.539  1.00 94.36           C  
ATOM    569  HB2 MET A  36      22.847  55.162 -10.273  1.00 94.36           H  
ATOM    570  HB3 MET A  36      24.045  54.308  -9.291  1.00 94.36           H  
ATOM    571  O   MET A  36      23.300  53.553  -6.492  1.00 94.36           O  
ATOM    572  CG  MET A  36      22.560  53.042 -10.164  1.00 94.36           C  
ATOM    573  HG2 MET A  36      22.701  52.248  -9.430  1.00 94.36           H  
ATOM    574  HG3 MET A  36      21.504  53.075 -10.433  1.00 94.36           H  
ATOM    575  SD  MET A  36      23.553  52.637 -11.619  1.00 94.36           S  
ATOM    576  CE  MET A  36      22.607  53.487 -12.899  1.00 94.36           C  
ATOM    577  HE1 MET A  36      22.544  54.551 -12.674  1.00 94.36           H  
ATOM    578  HE2 MET A  36      23.102  53.328 -13.857  1.00 94.36           H  
ATOM    579  HE3 MET A  36      21.604  53.061 -12.944  1.00 94.36           H  
ATOM    580  N   VAL A  37      21.240  52.854  -7.040  1.00 93.60           N  
ATOM    581  H   VAL A  37      20.446  52.978  -7.650  1.00 93.60           H  
ATOM    582  CA  VAL A  37      21.219  51.702  -6.124  1.00 93.60           C  
ATOM    583  HA  VAL A  37      22.159  51.666  -5.573  1.00 93.60           H  
ATOM    584  C   VAL A  37      21.141  50.409  -6.927  1.00 93.60           C  
ATOM    585  CB  VAL A  37      20.106  51.804  -5.062  1.00 93.60           C  
ATOM    586  HB  VAL A  37      20.122  50.889  -4.470  1.00 93.60           H  
ATOM    587  O   VAL A  37      20.306  50.274  -7.822  1.00 93.60           O  
ATOM    588  CG1 VAL A  37      20.364  52.976  -4.113  1.00 93.60           C  
ATOM    589 HG11 VAL A  37      20.260  53.924  -4.642  1.00 93.60           H  
ATOM    590 HG12 VAL A  37      21.370  52.909  -3.699  1.00 93.60           H  
ATOM    591 HG13 VAL A  37      19.649  52.937  -3.292  1.00 93.60           H  
ATOM    592  CG2 VAL A  37      18.697  51.981  -5.639  1.00 93.60           C  
ATOM    593 HG21 VAL A  37      18.636  52.888  -6.241  1.00 93.60           H  
ATOM    594 HG22 VAL A  37      17.969  52.045  -4.830  1.00 93.60           H  
ATOM    595 HG23 VAL A  37      18.438  51.120  -6.255  1.00 93.60           H  
ATOM    596  N   VAL A  38      22.035  49.466  -6.631  1.00 93.66           N  
ATOM    597  H   VAL A  38      22.694  49.644  -5.886  1.00 93.66           H  
ATOM    598  CA  VAL A  38      22.159  48.178  -7.332  1.00 93.66           C  
ATOM    599  HA  VAL A  38      21.272  48.008  -7.943  1.00 93.66           H  
ATOM    600  C   VAL A  38      22.221  47.053  -6.309  1.00 93.66           C  
ATOM    601  CB  VAL A  38      23.389  48.149  -8.263  1.00 93.66           C  
ATOM    602  HB  VAL A  38      24.293  48.246  -7.661  1.00 93.66           H  
ATOM    603  O   VAL A  38      22.850  47.204  -5.270  1.00 93.66           O  
ATOM    604  CG1 VAL A  38      23.467  46.840  -9.058  1.00 93.66           C  
ATOM    605 HG11 VAL A  38      23.624  45.996  -8.386  1.00 93.66           H  
ATOM    606 HG12 VAL A  38      22.547  46.683  -9.622  1.00 93.66           H  
ATOM    607 HG13 VAL A  38      24.314  46.869  -9.744  1.00 93.66           H  
ATOM    608  CG2 VAL A  38      23.368  49.300  -9.279  1.00 93.66           C  
ATOM    609 HG21 VAL A  38      22.456  49.252  -9.873  1.00 93.66           H  
ATOM    610 HG22 VAL A  38      24.238  49.236  -9.934  1.00 93.66           H  
ATOM    611 HG23 VAL A  38      23.406  50.254  -8.753  1.00 93.66           H  
ATOM    612  N   GLY A  39      21.549  45.939  -6.582  1.00 90.56           N  
ATOM    613  H   GLY A  39      21.028  45.893  -7.446  1.00 90.56           H  
ATOM    614  CA  GLY A  39      21.518  44.747  -5.731  1.00 90.56           C  
ATOM    615  HA2 GLY A  39      21.662  45.012  -4.683  1.00 90.56           H  
ATOM    616  HA3 GLY A  39      22.328  44.076  -6.018  1.00 90.56           H  
ATOM    617  C   GLY A  39      20.189  44.011  -5.870  1.00 90.56           C  
ATOM    618  O   GLY A  39      19.256  44.544  -6.473  1.00 90.56           O  
ATOM    619  N   GLN A  40      20.079  42.812  -5.307  1.00 89.81           N  
ATOM    620  H   GLN A  40      20.874  42.423  -4.820  1.00 89.81           H  
ATOM    621  CA  GLN A  40      18.863  41.994  -5.409  1.00 89.81           C  
ATOM    622  HA  GLN A  40      18.586  41.903  -6.459  1.00 89.81           H  
ATOM    623  C   GLN A  40      17.643  42.621  -4.718  1.00 89.81           C  
ATOM    624  CB  GLN A  40      19.128  40.577  -4.898  1.00 89.81           C  
ATOM    625  HB2 GLN A  40      18.190  40.025  -4.957  1.00 89.81           H  
ATOM    626  HB3 GLN A  40      19.443  40.609  -3.855  1.00 89.81           H  
ATOM    627  O   GLN A  40      17.772  43.499  -3.847  1.00 89.81           O  
ATOM    628  CG  GLN A  40      20.187  39.842  -5.740  1.00 89.81           C  
ATOM    629  HG2 GLN A  40      21.164  40.303  -5.594  1.00 89.81           H  
ATOM    630  HG3 GLN A  40      19.919  39.913  -6.794  1.00 89.81           H  
ATOM    631  CD  GLN A  40      20.274  38.365  -5.376  1.00 89.81           C  
ATOM    632  NE2 GLN A  40      21.354  37.687  -5.691  1.00 89.81           N  
ATOM    633 HE21 GLN A  40      21.378  36.720  -5.400  1.00 89.81           H  
ATOM    634 HE22 GLN A  40      22.133  38.114  -6.171  1.00 89.81           H  
ATOM    635  OE1 GLN A  40      19.373  37.805  -4.770  1.00 89.81           O  
ATOM    636  N   SER A  41      16.435  42.228  -5.133  1.00 86.30           N  
ATOM    637  H   SER A  41      16.365  41.511  -5.841  1.00 86.30           H  
ATOM    638  CA  SER A  41      15.192  42.675  -4.501  1.00 86.30           C  
ATOM    639  HA  SER A  41      15.166  43.765  -4.538  1.00 86.30           H  
ATOM    640  C   SER A  41      15.129  42.253  -3.033  1.00 86.30           C  
ATOM    641  CB  SER A  41      13.965  42.177  -5.262  1.00 86.30           C  
ATOM    642  HB2 SER A  41      14.027  42.510  -6.298  1.00 86.30           H  
ATOM    643  HB3 SER A  41      13.916  41.089  -5.224  1.00 86.30           H  
ATOM    644  O   SER A  41      15.674  41.234  -2.618  1.00 86.30           O  
ATOM    645  OG  SER A  41      12.798  42.747  -4.698  1.00 86.30           O  
ATOM    646  HG  SER A  41      12.054  42.414  -5.204  1.00 86.30           H  
ATOM    647  N   GLY A  42      14.495  43.084  -2.208  1.00 88.88           N  
ATOM    648  H   GLY A  42      13.928  43.810  -2.621  1.00 88.88           H  
ATOM    649  CA  GLY A  42      14.358  42.819  -0.778  1.00 88.88           C  
ATOM    650  HA2 GLY A  42      13.548  43.431  -0.383  1.00 88.88           H  
ATOM    651  HA3 GLY A  42      14.085  41.773  -0.640  1.00 88.88           H  
ATOM    652  C   GLY A  42      15.601  43.081   0.075  1.00 88.88           C  
ATOM    653  O   GLY A  42      15.510  42.919   1.286  1.00 88.88           O  
ATOM    654  N   LEU A  43      16.728  43.549  -0.475  1.00 87.15           N  
ATOM    655  H   LEU A  43      16.817  43.518  -1.480  1.00 87.15           H  
ATOM    656  CA  LEU A  43      17.905  43.941   0.329  1.00 87.15           C  
ATOM    657  HA  LEU A  43      18.018  43.221   1.139  1.00 87.15           H  
ATOM    658  C   LEU A  43      17.765  45.290   1.060  1.00 87.15           C  
ATOM    659  CB  LEU A  43      19.179  43.889  -0.538  1.00 87.15           C  
ATOM    660  HB2 LEU A  43      20.011  44.291   0.040  1.00 87.15           H  
ATOM    661  HB3 LEU A  43      19.042  44.525  -1.412  1.00 87.15           H  
ATOM    662  O   LEU A  43      18.706  45.754   1.696  1.00 87.15           O  
ATOM    663  CG  LEU A  43      19.586  42.477  -0.996  1.00 87.15           C  
ATOM    664  HG  LEU A  43      18.798  42.056  -1.621  1.00 87.15           H  
ATOM    665  CD1 LEU A  43      20.870  42.570  -1.821  1.00 87.15           C  
ATOM    666 HD11 LEU A  43      20.745  43.289  -2.631  1.00 87.15           H  
ATOM    667 HD12 LEU A  43      21.107  41.594  -2.244  1.00 87.15           H  
ATOM    668 HD13 LEU A  43      21.702  42.883  -1.191  1.00 87.15           H  
ATOM    669  CD2 LEU A  43      19.836  41.545   0.193  1.00 87.15           C  
ATOM    670 HD21 LEU A  43      18.919  41.378   0.757  1.00 87.15           H  
ATOM    671 HD22 LEU A  43      20.150  40.566  -0.168  1.00 87.15           H  
ATOM    672 HD23 LEU A  43      20.605  41.956   0.847  1.00 87.15           H  
ATOM    673  N   GLY A  44      16.598  45.936   0.982  1.00 89.48           N  
ATOM    674  H   GLY A  44      15.828  45.458   0.536  1.00 89.48           H  
ATOM    675  CA  GLY A  44      16.339  47.218   1.647  1.00 89.48           C  
ATOM    676  HA2 GLY A  44      16.821  47.223   2.625  1.00 89.48           H  
ATOM    677  HA3 GLY A  44      15.265  47.322   1.802  1.00 89.48           H  
ATOM    678  C   GLY A  44      16.822  48.450   0.875  1.00 89.48           C  
ATOM    679  O   GLY A  44      16.950  49.512   1.472  1.00 89.48           O  
ATOM    680  N   LYS A  45      17.065  48.340  -0.442  1.00 89.65           N  
ATOM    681  H   LYS A  45      16.994  47.416  -0.842  1.00 89.65           H  
ATOM    682  CA  LYS A  45      17.565  49.440  -1.294  1.00 89.65           C  
ATOM    683  HA  LYS A  45      18.552  49.730  -0.935  1.00 89.65           H  
ATOM    684  C   LYS A  45      16.717  50.716  -1.214  1.00 89.65           C  
ATOM    685  CB  LYS A  45      17.705  48.988  -2.758  1.00 89.65           C  
ATOM    686  HB2 LYS A  45      18.101  49.827  -3.331  1.00 89.65           H  
ATOM    687  HB3 LYS A  45      16.715  48.750  -3.148  1.00 89.65           H  
ATOM    688  O   LYS A  45      17.226  51.770  -0.842  1.00 89.65           O  
ATOM    689  CG  LYS A  45      18.632  47.777  -2.957  1.00 89.65           C  
ATOM    690  HG2 LYS A  45      19.574  47.967  -2.443  1.00 89.65           H  
ATOM    691  HG3 LYS A  45      18.177  46.886  -2.526  1.00 89.65           H  
ATOM    692  CD  LYS A  45      18.934  47.526  -4.443  1.00 89.65           C  
ATOM    693  HD2 LYS A  45      19.422  48.413  -4.847  1.00 89.65           H  
ATOM    694  HD3 LYS A  45      19.638  46.698  -4.529  1.00 89.65           H  
ATOM    695  CE  LYS A  45      17.681  47.240  -5.286  1.00 89.65           C  
ATOM    696  HE2 LYS A  45      17.913  47.468  -6.326  1.00 89.65           H  
ATOM    697  HE3 LYS A  45      16.877  47.917  -4.997  1.00 89.65           H  
ATOM    698  NZ  LYS A  45      17.240  45.830  -5.200  1.00 89.65           N  
ATOM    699  HZ1 LYS A  45      17.279  45.441  -4.269  1.00 89.65           H  
ATOM    700  HZ2 LYS A  45      16.325  45.703  -5.607  1.00 89.65           H  
ATOM    701  HZ3 LYS A  45      17.869  45.257  -5.746  1.00 89.65           H  
ATOM    702  N   SER A  46      15.427  50.620  -1.541  1.00 86.99           N  
ATOM    703  H   SER A  46      15.080  49.751  -1.921  1.00 86.99           H  
ATOM    704  CA  SER A  46      14.509  51.769  -1.570  1.00 86.99           C  
ATOM    705  HA  SER A  46      14.951  52.558  -2.178  1.00 86.99           H  
ATOM    706  C   SER A  46      14.280  52.339  -0.168  1.00 86.99           C  
ATOM    707  CB  SER A  46      13.169  51.372  -2.208  1.00 86.99           C  
ATOM    708  HB2 SER A  46      12.614  52.265  -2.493  1.00 86.99           H  
ATOM    709  HB3 SER A  46      12.577  50.817  -1.480  1.00 86.99           H  
ATOM    710  O   SER A  46      14.362  53.548   0.026  1.00 86.99           O  
ATOM    711  OG  SER A  46      13.380  50.536  -3.337  1.00 86.99           O  
ATOM    712  HG  SER A  46      13.405  51.047  -4.149  1.00 86.99           H  
ATOM    713  N   THR A  47      14.102  51.464   0.827  1.00 88.65           N  
ATOM    714  H   THR A  47      14.006  50.482   0.611  1.00 88.65           H  
ATOM    715  CA  THR A  47      13.961  51.858   2.235  1.00 88.65           C  
ATOM    716  HA  THR A  47      13.107  52.528   2.331  1.00 88.65           H  
ATOM    717  C   THR A  47      15.196  52.603   2.726  1.00 88.65           C  
ATOM    718  CB  THR A  47      13.721  50.631   3.123  1.00 88.65           C  
ATOM    719  HB  THR A  47      14.628  50.027   3.152  1.00 88.65           H  
ATOM    720  O   THR A  47      15.043  53.653   3.334  1.00 88.65           O  
ATOM    721  CG2 THR A  47      13.313  50.993   4.549  1.00 88.65           C  
ATOM    722 HG21 THR A  47      14.055  51.652   4.999  1.00 88.65           H  
ATOM    723 HG22 THR A  47      12.347  51.498   4.542  1.00 88.65           H  
ATOM    724 HG23 THR A  47      13.239  50.084   5.146  1.00 88.65           H  
ATOM    725  OG1 THR A  47      12.680  49.858   2.573  1.00 88.65           O  
ATOM    726  HG1 THR A  47      11.865  50.339   2.731  1.00 88.65           H  
ATOM    727  N   LEU A  48      16.412  52.131   2.415  1.00 91.41           N  
ATOM    728  H   LEU A  48      16.493  51.260   1.911  1.00 91.41           H  
ATOM    729  CA  LEU A  48      17.644  52.819   2.804  1.00 91.41           C  
ATOM    730  HA  LEU A  48      17.646  52.910   3.890  1.00 91.41           H  
ATOM    731  C   LEU A  48      17.699  54.232   2.224  1.00 91.41           C  
ATOM    732  CB  LEU A  48      18.885  52.021   2.356  1.00 91.41           C  
ATOM    733  HB2 LEU A  48      18.887  51.977   1.267  1.00 91.41           H  
ATOM    734  HB3 LEU A  48      18.822  51.003   2.740  1.00 91.41           H  
ATOM    735  O   LEU A  48      18.066  55.153   2.943  1.00 91.41           O  
ATOM    736  CG  LEU A  48      20.209  52.660   2.833  1.00 91.41           C  
ATOM    737  HG  LEU A  48      20.236  53.719   2.575  1.00 91.41           H  
ATOM    738  CD1 LEU A  48      20.376  52.525   4.345  1.00 91.41           C  
ATOM    739 HD11 LEU A  48      19.628  53.125   4.863  1.00 91.41           H  
ATOM    740 HD12 LEU A  48      21.365  52.882   4.634  1.00 91.41           H  
ATOM    741 HD13 LEU A  48      20.270  51.483   4.647  1.00 91.41           H  
ATOM    742  CD2 LEU A  48      21.420  52.021   2.162  1.00 91.41           C  
ATOM    743 HD21 LEU A  48      21.419  52.266   1.100  1.00 91.41           H  
ATOM    744 HD22 LEU A  48      22.338  52.426   2.590  1.00 91.41           H  
ATOM    745 HD23 LEU A  48      21.406  50.941   2.311  1.00 91.41           H  
ATOM    746  N   ILE A  49      17.323  54.424   0.956  1.00 91.53           N  
ATOM    747  H   ILE A  49      17.026  53.623   0.417  1.00 91.53           H  
ATOM    748  CA  ILE A  49      17.276  55.760   0.344  1.00 91.53           C  
ATOM    749  HA  ILE A  49      18.246  56.238   0.476  1.00 91.53           H  
ATOM    750  C   ILE A  49      16.269  56.657   1.065  1.00 91.53           C  
ATOM    751  CB  ILE A  49      16.969  55.655  -1.166  1.00 91.53           C  
ATOM    752  HB  ILE A  49      16.101  55.008  -1.293  1.00 91.53           H  
ATOM    753  O   ILE A  49      16.593  57.804   1.382  1.00 91.53           O  
ATOM    754  CG1 ILE A  49      18.143  55.016  -1.942  1.00 91.53           C  
ATOM    755 HG12 ILE A  49      18.354  54.034  -1.518  1.00 91.53           H  
ATOM    756 HG13 ILE A  49      17.831  54.858  -2.974  1.00 91.53           H  
ATOM    757  CG2 ILE A  49      16.597  57.024  -1.766  1.00 91.53           C  
ATOM    758 HG21 ILE A  49      16.404  56.923  -2.834  1.00 91.53           H  
ATOM    759 HG22 ILE A  49      15.679  57.401  -1.317  1.00 91.53           H  
ATOM    760 HG23 ILE A  49      17.400  57.744  -1.608  1.00 91.53           H  
ATOM    761  CD1 ILE A  49      19.456  55.817  -1.954  1.00 91.53           C  
ATOM    762 HD11 ILE A  49      19.311  56.784  -2.438  1.00 91.53           H  
ATOM    763 HD12 ILE A  49      20.212  55.268  -2.516  1.00 91.53           H  
ATOM    764 HD13 ILE A  49      19.832  55.965  -0.942  1.00 91.53           H  
ATOM    765  N   ASN A  50      15.077  56.137   1.358  1.00 90.69           N  
ATOM    766  H   ASN A  50      14.859  55.200   1.052  1.00 90.69           H  
ATOM    767  CA  ASN A  50      14.051  56.897   2.066  1.00 90.69           C  
ATOM    768  HA  ASN A  50      13.900  57.837   1.535  1.00 90.69           H  
ATOM    769  C   ASN A  50      14.505  57.262   3.493  1.00 90.69           C  
ATOM    770  CB  ASN A  50      12.733  56.104   2.046  1.00 90.69           C  
ATOM    771  HB2 ASN A  50      12.891  55.121   2.488  1.00 90.69           H  
ATOM    772  HB3 ASN A  50      12.000  56.638   2.651  1.00 90.69           H  
ATOM    773  O   ASN A  50      14.290  58.390   3.946  1.00 90.69           O  
ATOM    774  CG  ASN A  50      12.125  55.930   0.661  1.00 90.69           C  
ATOM    775  ND2 ASN A  50      11.219  54.996   0.504  1.00 90.69           N  
ATOM    776 HD21 ASN A  50      10.856  54.492   1.301  1.00 90.69           H  
ATOM    777 HD22 ASN A  50      10.788  54.897  -0.404  1.00 90.69           H  
ATOM    778  OD1 ASN A  50      12.435  56.643  -0.288  1.00 90.69           O  
ATOM    779  N   THR A  51      15.218  56.356   4.176  1.00 90.94           N  
ATOM    780  H   THR A  51      15.293  55.423   3.798  1.00 90.94           H  
ATOM    781  CA  THR A  51      15.844  56.622   5.479  1.00 90.94           C  
ATOM    782  HA  THR A  51      15.083  57.017   6.151  1.00 90.94           H  
ATOM    783  C   THR A  51      16.959  57.664   5.367  1.00 90.94           C  
ATOM    784  CB  THR A  51      16.426  55.342   6.105  1.00 90.94           C  
ATOM    785  HB  THR A  51      17.314  55.033   5.554  1.00 90.94           H  
ATOM    786  O   THR A  51      17.001  58.595   6.173  1.00 90.94           O  
ATOM    787  CG2 THR A  51      16.777  55.538   7.574  1.00 90.94           C  
ATOM    788 HG21 THR A  51      17.280  54.639   7.932  1.00 90.94           H  
ATOM    789 HG22 THR A  51      15.880  55.713   8.167  1.00 90.94           H  
ATOM    790 HG23 THR A  51      17.448  56.386   7.707  1.00 90.94           H  
ATOM    791  OG1 THR A  51      15.500  54.286   6.103  1.00 90.94           O  
ATOM    792  HG1 THR A  51      14.762  54.552   6.656  1.00 90.94           H  
ATOM    793  N   LEU A  52      17.835  57.538   4.363  1.00 87.45           N  
ATOM    794  H   LEU A  52      17.716  56.754   3.738  1.00 87.45           H  
ATOM    795  CA  LEU A  52      19.021  58.375   4.161  1.00 87.45           C  
ATOM    796  HA  LEU A  52      19.641  58.323   5.055  1.00 87.45           H  
ATOM    797  C   LEU A  52      18.650  59.844   3.955  1.00 87.45           C  
ATOM    798  CB  LEU A  52      19.826  57.818   2.967  1.00 87.45           C  
ATOM    799  HB2 LEU A  52      20.028  56.760   3.134  1.00 87.45           H  
ATOM    800  HB3 LEU A  52      19.220  57.910   2.066  1.00 87.45           H  
ATOM    801  O   LEU A  52      19.266  60.719   4.555  1.00 87.45           O  
ATOM    802  CG  LEU A  52      21.171  58.525   2.736  1.00 87.45           C  
ATOM    803  HG  LEU A  52      21.009  59.603   2.716  1.00 87.45           H  
ATOM    804  CD1 LEU A  52      22.183  58.184   3.827  1.00 87.45           C  
ATOM    805 HD11 LEU A  52      23.121  58.690   3.600  1.00 87.45           H  
ATOM    806 HD12 LEU A  52      21.822  58.526   4.797  1.00 87.45           H  
ATOM    807 HD13 LEU A  52      22.357  57.109   3.866  1.00 87.45           H  
ATOM    808  CD2 LEU A  52      21.779  58.111   1.395  1.00 87.45           C  
ATOM    809 HD21 LEU A  52      21.986  57.041   1.394  1.00 87.45           H  
ATOM    810 HD22 LEU A  52      21.082  58.345   0.591  1.00 87.45           H  
ATOM    811 HD23 LEU A  52      22.705  58.662   1.229  1.00 87.45           H  
ATOM    812  N   PHE A  53      17.625  60.110   3.145  1.00 88.51           N  
ATOM    813  H   PHE A  53      17.180  59.335   2.675  1.00 88.51           H  
ATOM    814  CA  PHE A  53      17.177  61.468   2.829  1.00 88.51           C  
ATOM    815  HA  PHE A  53      17.980  62.165   3.068  1.00 88.51           H  
ATOM    816  C   PHE A  53      15.976  61.934   3.652  1.00 88.51           C  
ATOM    817  CB  PHE A  53      16.914  61.567   1.329  1.00 88.51           C  
ATOM    818  HB2 PHE A  53      16.178  60.813   1.047  1.00 88.51           H  
ATOM    819  HB3 PHE A  53      16.486  62.544   1.104  1.00 88.51           H  
ATOM    820  O   PHE A  53      15.397  62.979   3.342  1.00 88.51           O  
ATOM    821  CG  PHE A  53      18.169  61.409   0.501  1.00 88.51           C  
ATOM    822  CD1 PHE A  53      19.150  62.418   0.509  1.00 88.51           C  
ATOM    823  HD1 PHE A  53      19.001  63.312   1.096  1.00 88.51           H  
ATOM    824  CD2 PHE A  53      18.380  60.235  -0.239  1.00 88.51           C  
ATOM    825  HD2 PHE A  53      17.641  59.448  -0.211  1.00 88.51           H  
ATOM    826  CE1 PHE A  53      20.339  62.247  -0.222  1.00 88.51           C  
ATOM    827  HE1 PHE A  53      21.103  63.010  -0.193  1.00 88.51           H  
ATOM    828  CE2 PHE A  53      19.553  60.076  -0.996  1.00 88.51           C  
ATOM    829  HE2 PHE A  53      19.712  59.167  -1.558  1.00 88.51           H  
ATOM    830  CZ  PHE A  53      20.535  61.081  -0.984  1.00 88.51           C  
ATOM    831  HZ  PHE A  53      21.452  60.947  -1.539  1.00 88.51           H  
ATOM    832  N   ALA A  54      15.578  61.162   4.668  1.00 88.80           N  
ATOM    833  H   ALA A  54      16.090  60.310   4.845  1.00 88.80           H  
ATOM    834  CA  ALA A  54      14.440  61.463   5.531  1.00 88.80           C  
ATOM    835  HA  ALA A  54      14.181  60.536   6.043  1.00 88.80           H  
ATOM    836  C   ALA A  54      13.170  61.866   4.757  1.00 88.80           C  
ATOM    837  CB  ALA A  54      14.892  62.499   6.571  1.00 88.80           C  
ATOM    838  HB1 ALA A  54      15.784  62.154   7.095  1.00 88.80           H  
ATOM    839  HB2 ALA A  54      15.144  63.437   6.076  1.00 88.80           H  
ATOM    840  HB3 ALA A  54      14.085  62.694   7.276  1.00 88.80           H  
ATOM    841  O   ALA A  54      12.429  62.753   5.171  1.00 88.80           O  
ATOM    842  N   SER A  55      12.945  61.279   3.587  1.00 87.75           N  
ATOM    843  H   SER A  55      13.535  60.507   3.312  1.00 87.75           H  
ATOM    844  CA  SER A  55      11.846  61.632   2.692  1.00 87.75           C  
ATOM    845  HA  SER A  55      10.967  61.876   3.289  1.00 87.75           H  
ATOM    846  C   SER A  55      11.498  60.433   1.824  1.00 87.75           C  
ATOM    847  CB  SER A  55      12.193  62.859   1.831  1.00 87.75           C  
ATOM    848  HB2 SER A  55      12.124  63.752   2.451  1.00 87.75           H  
ATOM    849  HB3 SER A  55      11.466  62.943   1.023  1.00 87.75           H  
ATOM    850  O   SER A  55      12.376  59.664   1.443  1.00 87.75           O  
ATOM    851  OG  SER A  55      13.493  62.800   1.279  1.00 87.75           O  
ATOM    852  HG  SER A  55      14.119  62.840   2.006  1.00 87.75           H  
ATOM    853  N   HIS A  56      10.216  60.260   1.512  1.00 85.89           N  
ATOM    854  H   HIS A  56       9.519  60.897   1.871  1.00 85.89           H  
ATOM    855  CA  HIS A  56       9.775  59.177   0.641  1.00 85.89           C  
ATOM    856  HA  HIS A  56      10.312  58.269   0.915  1.00 85.89           H  
ATOM    857  C   HIS A  56      10.123  59.524  -0.813  1.00 85.89           C  
ATOM    858  CB  HIS A  56       8.283  58.913   0.871  1.00 85.89           C  
ATOM    859  HB2 HIS A  56       8.076  58.946   1.941  1.00 85.89           H  
ATOM    860  HB3 HIS A  56       7.678  59.679   0.385  1.00 85.89           H  
ATOM    861  O   HIS A  56       9.392  60.255  -1.483  1.00 85.89           O  
ATOM    862  CG  HIS A  56       7.880  57.551   0.382  1.00 85.89           C  
ATOM    863  CD2 HIS A  56       7.179  57.240  -0.753  1.00 85.89           C  
ATOM    864  HD2 HIS A  56       6.803  57.933  -1.491  1.00 85.89           H  
ATOM    865  ND1 HIS A  56       8.176  56.364   1.011  1.00 85.89           N  
ATOM    866  HD1 HIS A  56       8.703  56.225   1.861  1.00 85.89           H  
ATOM    867  CE1 HIS A  56       7.667  55.365   0.283  1.00 85.89           C  
ATOM    868  HE1 HIS A  56       7.754  54.317   0.533  1.00 85.89           H  
ATOM    869  NE2 HIS A  56       7.040  55.850  -0.794  1.00 85.89           N  
ATOM    870  N   LEU A  57      11.294  59.076  -1.269  1.00 86.86           N  
ATOM    871  H   LEU A  57      11.846  58.497  -0.653  1.00 86.86           H  
ATOM    872  CA  LEU A  57      11.833  59.388  -2.594  1.00 86.86           C  
ATOM    873  HA  LEU A  57      11.343  60.283  -2.978  1.00 86.86           H  
ATOM    874  C   LEU A  57      11.571  58.273  -3.606  1.00 86.86           C  
ATOM    875  CB  LEU A  57      13.345  59.648  -2.504  1.00 86.86           C  
ATOM    876  HB2 LEU A  57      13.827  58.742  -2.135  1.00 86.86           H  
ATOM    877  HB3 LEU A  57      13.713  59.828  -3.514  1.00 86.86           H  
ATOM    878  O   LEU A  57      11.436  58.554  -4.798  1.00 86.86           O  
ATOM    879  CG  LEU A  57      13.785  60.821  -1.612  1.00 86.86           C  
ATOM    880  HG  LEU A  57      13.583  60.585  -0.567  1.00 86.86           H  
ATOM    881  CD1 LEU A  57      15.291  61.015  -1.787  1.00 86.86           C  
ATOM    882 HD11 LEU A  57      15.532  61.237  -2.826  1.00 86.86           H  
ATOM    883 HD12 LEU A  57      15.803  60.103  -1.480  1.00 86.86           H  
ATOM    884 HD13 LEU A  57      15.624  61.840  -1.157  1.00 86.86           H  
ATOM    885  CD2 LEU A  57      13.108  62.143  -1.967  1.00 86.86           C  
ATOM    886 HD21 LEU A  57      12.028  62.060  -1.845  1.00 86.86           H  
ATOM    887 HD22 LEU A  57      13.356  62.422  -2.991  1.00 86.86           H  
ATOM    888 HD23 LEU A  57      13.466  62.920  -1.292  1.00 86.86           H  
ATOM    889  N   ILE A  58      11.533  57.022  -3.158  1.00 85.72           N  
ATOM    890  H   ILE A  58      11.658  56.859  -2.169  1.00 85.72           H  
ATOM    891  CA  ILE A  58      11.230  55.870  -4.002  1.00 85.72           C  
ATOM    892  HA  ILE A  58      10.854  56.211  -4.967  1.00 85.72           H  
ATOM    893  C   ILE A  58      10.134  55.060  -3.329  1.00 85.72           C  
ATOM    894  CB  ILE A  58      12.477  54.992  -4.250  1.00 85.72           C  
ATOM    895  HB  ILE A  58      12.832  54.616  -3.291  1.00 85.72           H  
ATOM    896  O   ILE A  58      10.304  54.621  -2.192  1.00 85.72           O  
ATOM    897  CG1 ILE A  58      13.631  55.753  -4.923  1.00 85.72           C  
ATOM    898 HG12 ILE A  58      13.376  55.947  -5.965  1.00 85.72           H  
ATOM    899 HG13 ILE A  58      13.811  56.709  -4.430  1.00 85.72           H  
ATOM    900  CG2 ILE A  58      12.079  53.797  -5.145  1.00 85.72           C  
ATOM    901 HG21 ILE A  58      11.533  53.072  -4.541  1.00 85.72           H  
ATOM    902 HG22 ILE A  58      12.931  53.267  -5.571  1.00 85.72           H  
ATOM    903 HG23 ILE A  58      11.447  54.131  -5.969  1.00 85.72           H  
ATOM    904  CD1 ILE A  58      14.927  54.936  -4.851  1.00 85.72           C  
ATOM    905 HD11 ILE A  58      14.754  53.863  -4.773  1.00 85.72           H  
ATOM    906 HD12 ILE A  58      15.497  55.102  -5.766  1.00 85.72           H  
ATOM    907 HD13 ILE A  58      15.489  55.222  -3.962  1.00 85.72           H  
ATOM    908  N   ASP A  59       9.058  54.790  -4.064  1.00 80.30           N  
ATOM    909  H   ASP A  59       8.895  55.283  -4.930  1.00 80.30           H  
ATOM    910  CA  ASP A  59       8.088  53.790  -3.638  1.00 80.30           C  
ATOM    911  HA  ASP A  59       7.713  54.051  -2.649  1.00 80.30           H  
ATOM    912  C   ASP A  59       8.794  52.443  -3.590  1.00 80.30           C  
ATOM    913  CB  ASP A  59       6.900  53.693  -4.600  1.00 80.30           C  
ATOM    914  HB2 ASP A  59       7.254  53.332  -5.566  1.00 80.30           H  
ATOM    915  HB3 ASP A  59       6.193  52.961  -4.211  1.00 80.30           H  
ATOM    916  O   ASP A  59       9.372  52.005  -4.595  1.00 80.30           O  
ATOM    917  CG  ASP A  59       6.171  55.016  -4.804  1.00 80.30           C  
ATOM    918  OD1 ASP A  59       5.904  55.313  -5.993  1.00 80.30           O  
ATOM    919  OD2 ASP A  59       5.907  55.723  -3.814  1.00 80.30           O  
ATOM    920  N   SER A  60       8.723  51.771  -2.444  1.00 63.34           N  
ATOM    921  H   SER A  60       8.214  52.170  -1.668  1.00 63.34           H  
ATOM    922  CA  SER A  60       9.056  50.361  -2.383  1.00 63.34           C  
ATOM    923  HA  SER A  60      10.090  50.226  -2.700  1.00 63.34           H  
ATOM    924  C   SER A  60       8.141  49.674  -3.381  1.00 63.34           C  
ATOM    925  CB  SER A  60       8.924  49.812  -0.959  1.00 63.34           C  
ATOM    926  HB2 SER A  60       9.719  50.242  -0.350  1.00 63.34           H  
ATOM    927  HB3 SER A  60       9.045  48.729  -0.974  1.00 63.34           H  
ATOM    928  O   SER A  60       6.930  49.554  -3.185  1.00 63.34           O  
ATOM    929  OG  SER A  60       7.680  50.143  -0.373  1.00 63.34           O  
ATOM    930  HG  SER A  60       7.751  50.076   0.582  1.00 63.34           H  
ATOM    931  N   ALA A  61       8.720  49.305  -4.524  1.00 44.93           N  
ATOM    932  H   ALA A  61       9.681  49.565  -4.697  1.00 44.93           H  
ATOM    933  CA  ALA A  61       8.015  48.488  -5.471  1.00 44.93           C  
ATOM    934  HA  ALA A  61       7.092  48.990  -5.759  1.00 44.93           H  
ATOM    935  C   ALA A  61       7.704  47.247  -4.672  1.00 44.93           C  
ATOM    936  CB  ALA A  61       8.839  48.219  -6.729  1.00 44.93           C  
ATOM    937  HB1 ALA A  61       9.083  49.161  -7.219  1.00 44.93           H  
ATOM    938  HB2 ALA A  61       8.262  47.598  -7.415  1.00 44.93           H  
ATOM    939  HB3 ALA A  61       9.762  47.701  -6.468  1.00 44.93           H  
ATOM    940  O   ALA A  61       8.577  46.495  -4.228  1.00 44.93           O  
ATOM    941  N   THR A  62       6.427  47.114  -4.411  1.00 44.76           N  
ATOM    942  H   THR A  62       5.789  47.824  -4.743  1.00 44.76           H  
ATOM    943  CA  THR A  62       5.843  45.903  -3.910  1.00 44.76           C  
ATOM    944  HA  THR A  62       6.419  45.498  -3.078  1.00 44.76           H  
ATOM    945  C   THR A  62       5.950  44.991  -5.095  1.00 44.76           C  
ATOM    946  CB  THR A  62       4.404  46.184  -3.473  1.00 44.76           C  
ATOM    947  HB  THR A  62       3.827  45.259  -3.464  1.00 44.76           H  
ATOM    948  O   THR A  62       5.023  44.958  -5.892  1.00 44.76           O  
ATOM    949  CG2 THR A  62       4.430  46.778  -2.069  1.00 44.76           C  
ATOM    950 HG21 THR A  62       3.412  46.999  -1.746  1.00 44.76           H  
ATOM    951 HG22 THR A  62       4.864  46.061  -1.373  1.00 44.76           H  
ATOM    952 HG23 THR A  62       5.021  47.694  -2.048  1.00 44.76           H  
ATOM    953  OG1 THR A  62       3.763  47.153  -4.279  1.00 44.76           O  
ATOM    954  HG1 THR A  62       3.886  48.003  -3.850  1.00 44.76           H  
ATOM    955  N   GLY A  63       7.173  44.468  -5.273  1.00 47.00           N  
ATOM    956  H   GLY A  63       7.847  44.676  -4.550  1.00 47.00           H  
ATOM    957  CA  GLY A  63       7.757  44.235  -6.584  1.00 47.00           C  
ATOM    958  HA2 GLY A  63       8.566  43.507  -6.516  1.00 47.00           H  
ATOM    959  HA3 GLY A  63       8.141  45.167  -6.997  1.00 47.00           H  
ATOM    960  C   GLY A  63       6.685  43.680  -7.467  1.00 47.00           C  
ATOM    961  O   GLY A  63       6.133  42.651  -7.090  1.00 47.00           O  
ATOM    962  N   ASP A  64       6.311  44.430  -8.511  1.00 53.60           N  
ATOM    963  H   ASP A  64       6.753  45.321  -8.688  1.00 53.60           H  
ATOM    964  CA  ASP A  64       5.267  43.984  -9.428  1.00 53.60           C  
ATOM    965  HA  ASP A  64       4.279  44.169  -9.007  1.00 53.60           H  
ATOM    966  C   ASP A  64       5.488  42.517  -9.641  1.00 53.60           C  
ATOM    967  CB  ASP A  64       5.402  44.614 -10.813  1.00 53.60           C  
ATOM    968  HB2 ASP A  64       6.443  44.572 -11.136  1.00 53.60           H  
ATOM    969  HB3 ASP A  64       4.810  44.038 -11.524  1.00 53.60           H  
ATOM    970  O   ASP A  64       6.628  42.151  -9.928  1.00 53.60           O  
ATOM    971  CG  ASP A  64       4.908  46.045 -10.873  1.00 53.60           C  
ATOM    972  OD1 ASP A  64       5.502  46.805 -11.669  1.00 53.60           O  
ATOM    973  OD2 ASP A  64       3.923  46.364 -10.174  1.00 53.60           O  
ATOM    974  N   ASP A  65       4.450  41.730  -9.394  1.00 56.23           N  
ATOM    975  H   ASP A  65       3.582  42.157  -9.102  1.00 56.23           H  
ATOM    976  CA  ASP A  65       4.597  40.305  -9.196  1.00 56.23           C  
ATOM    977  HA  ASP A  65       5.048  40.134  -8.218  1.00 56.23           H  
ATOM    978  C   ASP A  65       5.516  39.730 -10.275  1.00 56.23           C  
ATOM    979  CB  ASP A  65       3.206  39.677  -9.200  1.00 56.23           C  
ATOM    980  HB2 ASP A  65       2.742  39.810 -10.177  1.00 56.23           H  
ATOM    981  HB3 ASP A  65       2.590  40.182  -8.456  1.00 56.23           H  
ATOM    982  O   ASP A  65       5.130  39.576 -11.438  1.00 56.23           O  
ATOM    983  CG  ASP A  65       3.251  38.194  -8.859  1.00 56.23           C  
ATOM    984  OD1 ASP A  65       2.167  37.588  -8.801  1.00 56.23           O  
ATOM    985  OD2 ASP A  65       4.357  37.629  -8.665  1.00 56.23           O  
ATOM    986  N   ILE A  66       6.780  39.507  -9.891  1.00 56.71           N  
ATOM    987  H   ILE A  66       7.033  39.797  -8.957  1.00 56.71           H  
ATOM    988  CA  ILE A  66       7.848  39.238 -10.859  1.00 56.71           C  
ATOM    989  HA  ILE A  66       7.782  39.997 -11.639  1.00 56.71           H  
ATOM    990  C   ILE A  66       7.557  37.882 -11.504  1.00 56.71           C  
ATOM    991  CB  ILE A  66       9.255  39.342 -10.213  1.00 56.71           C  
ATOM    992  HB  ILE A  66       9.336  38.556  -9.462  1.00 56.71           H  
ATOM    993  O   ILE A  66       7.987  37.609 -12.621  1.00 56.71           O  
ATOM    994  CG1 ILE A  66       9.457  40.711  -9.514  1.00 56.71           C  
ATOM    995 HG12 ILE A  66       9.353  41.512 -10.247  1.00 56.71           H  
ATOM    996 HG13 ILE A  66       8.683  40.845  -8.759  1.00 56.71           H  
ATOM    997  CG2 ILE A  66      10.385  39.139 -11.246  1.00 56.71           C  
ATOM    998 HG21 ILE A  66      10.468  40.007 -11.900  1.00 56.71           H  
ATOM    999 HG22 ILE A  66      11.336  38.999 -10.733  1.00 56.71           H  
ATOM   1000 HG23 ILE A  66      10.218  38.250 -11.854  1.00 56.71           H  
ATOM   1001  CD1 ILE A  66      10.803  40.871  -8.793  1.00 56.71           C  
ATOM   1002 HD11 ILE A  66      11.622  40.925  -9.511  1.00 56.71           H  
ATOM   1003 HD12 ILE A  66      10.964  40.033  -8.115  1.00 56.71           H  
ATOM   1004 HD13 ILE A  66      10.793  41.796  -8.216  1.00 56.71           H  
ATOM   1005  N   SER A  67       6.730  37.064 -10.849  1.00 51.02           N  
ATOM   1006  H   SER A  67       6.335  37.394  -9.980  1.00 51.02           H  
ATOM   1007  CA  SER A  67       6.211  35.819 -11.389  1.00 51.02           C  
ATOM   1008  HA  SER A  67       7.054  35.179 -11.650  1.00 51.02           H  
ATOM   1009  C   SER A  67       5.350  35.988 -12.638  1.00 51.02           C  
ATOM   1010  CB  SER A  67       5.390  35.117 -10.318  1.00 51.02           C  
ATOM   1011  HB2 SER A  67       5.305  34.075 -10.627  1.00 51.02           H  
ATOM   1012  HB3 SER A  67       5.906  35.187  -9.360  1.00 51.02           H  
ATOM   1013  O   SER A  67       5.383  35.136 -13.526  1.00 51.02           O  
ATOM   1014  OG  SER A  67       4.085  35.616 -10.182  1.00 51.02           O  
ATOM   1015  HG  SER A  67       4.091  36.369  -9.587  1.00 51.02           H  
ATOM   1016  N   ALA A  68       4.608  37.089 -12.739  1.00 54.90           N  
ATOM   1017  H   ALA A  68       4.630  37.758 -11.983  1.00 54.90           H  
ATOM   1018  CA  ALA A  68       3.804  37.405 -13.909  1.00 54.90           C  
ATOM   1019  HA  ALA A  68       3.353  36.487 -14.285  1.00 54.90           H  
ATOM   1020  C   ALA A  68       4.658  37.999 -15.036  1.00 54.90           C  
ATOM   1021  CB  ALA A  68       2.683  38.354 -13.478  1.00 54.90           C  
ATOM   1022  HB1 ALA A  68       3.105  39.297 -13.130  1.00 54.90           H  
ATOM   1023  HB2 ALA A  68       2.020  38.547 -14.321  1.00 54.90           H  
ATOM   1024  HB3 ALA A  68       2.111  37.902 -12.668  1.00 54.90           H  
ATOM   1025  O   ALA A  68       4.194  38.142 -16.173  1.00 54.90           O  
ATOM   1026  N   LEU A  69       5.906  38.364 -14.737  1.00 63.05           N  
ATOM   1027  H   LEU A  69       6.268  38.153 -13.818  1.00 63.05           H  
ATOM   1028  CA  LEU A  69       6.801  38.920 -15.725  1.00 63.05           C  
ATOM   1029  HA  LEU A  69       6.192  39.558 -16.364  1.00 63.05           H  
ATOM   1030  C   LEU A  69       7.390  37.791 -16.579  1.00 63.05           C  
ATOM   1031  CB  LEU A  69       7.859  39.821 -15.073  1.00 63.05           C  
ATOM   1032  HB2 LEU A  69       8.502  39.218 -14.431  1.00 63.05           H  
ATOM   1033  HB3 LEU A  69       8.485  40.227 -15.867  1.00 63.05           H  
ATOM   1034  O   LEU A  69       7.745  36.726 -16.069  1.00 63.05           O  
ATOM   1035  CG  LEU A  69       7.248  40.974 -14.247  1.00 63.05           C  
ATOM   1036  HG  LEU A  69       6.638  40.553 -13.447  1.00 63.05           H  
ATOM   1037  CD1 LEU A  69       8.323  41.835 -13.586  1.00 63.05           C  
ATOM   1038 HD11 LEU A  69       7.861  42.429 -12.797  1.00 63.05           H  
ATOM   1039 HD12 LEU A  69       8.812  42.505 -14.293  1.00 63.05           H  
ATOM   1040 HD13 LEU A  69       9.071  41.194 -13.119  1.00 63.05           H  
ATOM   1041  CD2 LEU A  69       6.351  41.884 -15.094  1.00 63.05           C  
ATOM   1042 HD21 LEU A  69       6.163  42.816 -14.562  1.00 63.05           H  
ATOM   1043 HD22 LEU A  69       5.389  41.387 -15.220  1.00 63.05           H  
ATOM   1044 HD23 LEU A  69       6.784  42.058 -16.079  1.00 63.05           H  
ATOM   1045  N   PRO A  70       7.523  38.008 -17.899  1.00 57.56           N  
ATOM   1046  CA  PRO A  70       8.248  37.085 -18.749  1.00 57.56           C  
ATOM   1047  HA  PRO A  70       7.690  36.152 -18.820  1.00 57.56           H  
ATOM   1048  C   PRO A  70       9.629  36.844 -18.150  1.00 57.56           C  
ATOM   1049  CB  PRO A  70       8.342  37.754 -20.125  1.00 57.56           C  
ATOM   1050  HB2 PRO A  70       8.235  37.029 -20.932  1.00 57.56           H  
ATOM   1051  HB3 PRO A  70       9.285  38.291 -20.224  1.00 57.56           H  
ATOM   1052  O   PRO A  70      10.344  37.795 -17.842  1.00 57.56           O  
ATOM   1053  CG  PRO A  70       7.199  38.764 -20.116  1.00 57.56           C  
ATOM   1054  HG2 PRO A  70       7.414  39.625 -20.749  1.00 57.56           H  
ATOM   1055  HG3 PRO A  70       6.280  38.273 -20.438  1.00 57.56           H  
ATOM   1056  CD  PRO A  70       7.069  39.160 -18.650  1.00 57.56           C  
ATOM   1057  HD2 PRO A  70       6.027  39.396 -18.431  1.00 57.56           H  
ATOM   1058  HD3 PRO A  70       7.710  40.014 -18.433  1.00 57.56           H  
ATOM   1059  N   VAL A  71      10.011  35.575 -18.045  1.00 50.94           N  
ATOM   1060  H   VAL A  71       9.309  34.868 -18.213  1.00 50.94           H  
ATOM   1061  CA  VAL A  71      11.318  35.122 -17.534  1.00 50.94           C  
ATOM   1062  HA  VAL A  71      11.367  35.308 -16.461  1.00 50.94           H  
ATOM   1063  C   VAL A  71      12.492  35.866 -18.186  1.00 50.94           C  
ATOM   1064  CB  VAL A  71      11.443  33.606 -17.794  1.00 50.94           C  
ATOM   1065  HB  VAL A  71      11.387  33.427 -18.868  1.00 50.94           H  
ATOM   1066  O   VAL A  71      13.563  35.993 -17.612  1.00 50.94           O  
ATOM   1067  CG1 VAL A  71      12.762  33.024 -17.283  1.00 50.94           C  
ATOM   1068 HG11 VAL A  71      12.893  33.272 -16.229  1.00 50.94           H  
ATOM   1069 HG12 VAL A  71      12.773  31.941 -17.407  1.00 50.94           H  
ATOM   1070 HG13 VAL A  71      13.604  33.424 -17.847  1.00 50.94           H  
ATOM   1071  CG2 VAL A  71      10.299  32.828 -17.121  1.00 50.94           C  
ATOM   1072 HG21 VAL A  71      10.443  31.758 -17.274  1.00 50.94           H  
ATOM   1073 HG22 VAL A  71       9.333  33.104 -17.543  1.00 50.94           H  
ATOM   1074 HG23 VAL A  71      10.295  33.035 -16.051  1.00 50.94           H  
ATOM   1075  N   THR A  72      12.275  36.390 -19.387  1.00 54.99           N  
ATOM   1076  H   THR A  72      11.352  36.278 -19.782  1.00 54.99           H  
ATOM   1077  CA  THR A  72      13.241  37.127 -20.196  1.00 54.99           C  
ATOM   1078  HA  THR A  72      14.230  36.691 -20.051  1.00 54.99           H  
ATOM   1079  C   THR A  72      13.361  38.612 -19.862  1.00 54.99           C  
ATOM   1080  CB  THR A  72      12.848  36.989 -21.670  1.00 54.99           C  
ATOM   1081  HB  THR A  72      13.544  37.548 -22.294  1.00 54.99           H  
ATOM   1082  O   THR A  72      13.986  39.349 -20.627  1.00 54.99           O  
ATOM   1083  CG2 THR A  72      12.865  35.533 -22.132  1.00 54.99           C  
ATOM   1084 HG21 THR A  72      12.099  34.953 -21.617  1.00 54.99           H  
ATOM   1085 HG22 THR A  72      12.676  35.494 -23.204  1.00 54.99           H  
ATOM   1086 HG23 THR A  72      13.843  35.096 -21.929  1.00 54.99           H  
ATOM   1087  OG1 THR A  72      11.536  37.489 -21.861  1.00 54.99           O  
ATOM   1088  HG1 THR A  72      11.597  38.442 -21.766  1.00 54.99           H  
ATOM   1089  N   LYS A  73      12.708  39.115 -18.814  1.00 68.85           N  
ATOM   1090  H   LYS A  73      12.199  38.495 -18.200  1.00 68.85           H  
ATOM   1091  CA  LYS A  73      12.922  40.501 -18.414  1.00 68.85           C  
ATOM   1092  HA  LYS A  73      12.832  41.131 -19.300  1.00 68.85           H  
ATOM   1093  C   LYS A  73      14.349  40.683 -17.915  1.00 68.85           C  
ATOM   1094  CB  LYS A  73      11.898  40.964 -17.383  1.00 68.85           C  
ATOM   1095  HB2 LYS A  73      12.354  41.773 -16.811  1.00 68.85           H  
ATOM   1096  HB3 LYS A  73      11.661  40.153 -16.694  1.00 68.85           H  
ATOM   1097  O   LYS A  73      14.952  39.809 -17.311  1.00 68.85           O  
ATOM   1098  CG  LYS A  73      10.611  41.478 -18.044  1.00 68.85           C  
ATOM   1099  HG2 LYS A  73       9.946  40.643 -18.265  1.00 68.85           H  
ATOM   1100  HG3 LYS A  73      10.841  42.019 -18.962  1.00 68.85           H  
ATOM   1101  CD  LYS A  73       9.962  42.446 -17.059  1.00 68.85           C  
ATOM   1102  HD2 LYS A  73       9.777  41.924 -16.121  1.00 68.85           H  
ATOM   1103  HD3 LYS A  73      10.677  43.243 -16.853  1.00 68.85           H  
ATOM   1104  CE  LYS A  73       8.683  43.096 -17.577  1.00 68.85           C  
ATOM   1105  HE2 LYS A  73       8.885  43.507 -18.567  1.00 68.85           H  
ATOM   1106  HE3 LYS A  73       7.895  42.347 -17.659  1.00 68.85           H  
ATOM   1107  NZ  LYS A  73       8.311  44.200 -16.655  1.00 68.85           N  
ATOM   1108  HZ1 LYS A  73       9.077  44.856 -16.597  1.00 68.85           H  
ATOM   1109  HZ2 LYS A  73       7.507  44.727 -16.964  1.00 68.85           H  
ATOM   1110  HZ3 LYS A  73       8.156  43.875 -15.712  1.00 68.85           H  
ATOM   1111  N   THR A  74      14.887  41.845 -18.227  1.00 71.19           N  
ATOM   1112  H   THR A  74      14.314  42.525 -18.707  1.00 71.19           H  
ATOM   1113  CA  THR A  74      16.195  42.291 -17.766  1.00 71.19           C  
ATOM   1114  HA  THR A  74      16.740  41.464 -17.311  1.00 71.19           H  
ATOM   1115  C   THR A  74      15.999  43.367 -16.716  1.00 71.19           C  
ATOM   1116  CB  THR A  74      17.015  42.844 -18.937  1.00 71.19           C  
ATOM   1117  HB  THR A  74      17.952  43.249 -18.554  1.00 71.19           H  
ATOM   1118  O   THR A  74      14.937  43.985 -16.665  1.00 71.19           O  
ATOM   1119  CG2 THR A  74      17.343  41.761 -19.965  1.00 71.19           C  
ATOM   1120 HG21 THR A  74      16.428  41.380 -20.420  1.00 71.19           H  
ATOM   1121 HG22 THR A  74      17.865  40.939 -19.476  1.00 71.19           H  
ATOM   1122 HG23 THR A  74      17.984  42.180 -20.741  1.00 71.19           H  
ATOM   1123  OG1 THR A  74      16.307  43.877 -19.599  1.00 71.19           O  
ATOM   1124  HG1 THR A  74      16.013  44.497 -18.928  1.00 71.19           H  
ATOM   1125  N   THR A  75      17.050  43.665 -15.961  1.00 84.96           N  
ATOM   1126  H   THR A  75      17.854  43.054 -15.955  1.00 84.96           H  
ATOM   1127  CA  THR A  75      17.122  44.829 -15.074  1.00 84.96           C  
ATOM   1128  HA  THR A  75      16.536  44.630 -14.177  1.00 84.96           H  
ATOM   1129  C   THR A  75      16.589  46.094 -15.760  1.00 84.96           C  
ATOM   1130  CB  THR A  75      18.584  45.070 -14.675  1.00 84.96           C  
ATOM   1131  HB  THR A  75      19.118  45.507 -15.519  1.00 84.96           H  
ATOM   1132  O   THR A  75      17.088  46.492 -16.819  1.00 84.96           O  
ATOM   1133  CG2 THR A  75      18.694  46.013 -13.486  1.00 84.96           C  
ATOM   1134 HG21 THR A  75      18.314  46.999 -13.754  1.00 84.96           H  
ATOM   1135 HG22 THR A  75      18.105  45.627 -12.654  1.00 84.96           H  
ATOM   1136 HG23 THR A  75      19.737  46.106 -13.183  1.00 84.96           H  
ATOM   1137  OG1 THR A  75      19.232  43.858 -14.349  1.00 84.96           O  
ATOM   1138  HG1 THR A  75      20.176  44.033 -14.351  1.00 84.96           H  
ATOM   1139  N   GLU A  76      15.581  46.730 -15.169  1.00 88.46           N  
ATOM   1140  H   GLU A  76      15.240  46.370 -14.289  1.00 88.46           H  
ATOM   1141  CA  GLU A  76      15.019  47.995 -15.650  1.00 88.46           C  
ATOM   1142  HA  GLU A  76      15.237  48.094 -16.714  1.00 88.46           H  
ATOM   1143  C   GLU A  76      15.710  49.179 -14.938  1.00 88.46           C  
ATOM   1144  CB  GLU A  76      13.478  47.993 -15.511  1.00 88.46           C  
ATOM   1145  HB2 GLU A  76      13.111  48.969 -15.828  1.00 88.46           H  
ATOM   1146  HB3 GLU A  76      13.219  47.852 -14.462  1.00 88.46           H  
ATOM   1147  O   GLU A  76      16.347  49.003 -13.904  1.00 88.46           O  
ATOM   1148  CG  GLU A  76      12.765  46.900 -16.349  1.00 88.46           C  
ATOM   1149  HG2 GLU A  76      13.135  45.923 -16.038  1.00 88.46           H  
ATOM   1150  HG3 GLU A  76      13.032  47.042 -17.396  1.00 88.46           H  
ATOM   1151  CD  GLU A  76      11.221  46.894 -16.222  1.00 88.46           C  
ATOM   1152  OE1 GLU A  76      10.560  45.941 -16.727  1.00 88.46           O  
ATOM   1153  OE2 GLU A  76      10.671  47.864 -15.662  1.00 88.46           O  
ATOM   1154  N   MET A  77      15.629  50.393 -15.497  1.00 87.32           N  
ATOM   1155  H   MET A  77      15.046  50.501 -16.315  1.00 87.32           H  
ATOM   1156  CA  MET A  77      16.121  51.621 -14.847  1.00 87.32           C  
ATOM   1157  HA  MET A  77      16.665  51.379 -13.934  1.00 87.32           H  
ATOM   1158  C   MET A  77      14.920  52.489 -14.475  1.00 87.32           C  
ATOM   1159  CB  MET A  77      17.061  52.423 -15.770  1.00 87.32           C  
ATOM   1160  HB2 MET A  77      16.519  52.693 -16.676  1.00 87.32           H  
ATOM   1161  HB3 MET A  77      17.343  53.346 -15.263  1.00 87.32           H  
ATOM   1162  O   MET A  77      14.252  53.016 -15.369  1.00 87.32           O  
ATOM   1163  CG  MET A  77      18.341  51.700 -16.192  1.00 87.32           C  
ATOM   1164  HG2 MET A  77      18.067  50.769 -16.687  1.00 87.32           H  
ATOM   1165  HG3 MET A  77      18.854  52.322 -16.926  1.00 87.32           H  
ATOM   1166  SD  MET A  77      19.507  51.360 -14.853  1.00 87.32           S  
ATOM   1167  CE  MET A  77      19.681  49.583 -15.128  1.00 87.32           C  
ATOM   1168  HE1 MET A  77      20.098  49.111 -14.238  1.00 87.32           H  
ATOM   1169  HE2 MET A  77      18.699  49.140 -15.294  1.00 87.32           H  
ATOM   1170  HE3 MET A  77      20.312  49.409 -15.999  1.00 87.32           H  
ATOM   1171  N   LYS A  78      14.651  52.677 -13.182  1.00 90.91           N  
ATOM   1172  H   LYS A  78      15.252  52.238 -12.499  1.00 90.91           H  
ATOM   1173  CA  LYS A  78      13.584  53.566 -12.700  1.00 90.91           C  
ATOM   1174  HA  LYS A  78      12.986  53.899 -13.548  1.00 90.91           H  
ATOM   1175  C   LYS A  78      14.216  54.797 -12.057  1.00 90.91           C  
ATOM   1176  CB  LYS A  78      12.645  52.788 -11.763  1.00 90.91           C  
ATOM   1177  HB2 LYS A  78      12.348  51.862 -12.254  1.00 90.91           H  
ATOM   1178  HB3 LYS A  78      13.179  52.530 -10.848  1.00 90.91           H  
ATOM   1179  O   LYS A  78      14.871  54.700 -11.026  1.00 90.91           O  
ATOM   1180  CG  LYS A  78      11.374  53.585 -11.414  1.00 90.91           C  
ATOM   1181  HG2 LYS A  78      11.656  54.515 -10.921  1.00 90.91           H  
ATOM   1182  HG3 LYS A  78      10.833  53.820 -12.330  1.00 90.91           H  
ATOM   1183  CD  LYS A  78      10.457  52.782 -10.474  1.00 90.91           C  
ATOM   1184  HD2 LYS A  78      11.022  52.523  -9.578  1.00 90.91           H  
ATOM   1185  HD3 LYS A  78      10.150  51.861 -10.969  1.00 90.91           H  
ATOM   1186  CE  LYS A  78       9.213  53.592 -10.070  1.00 90.91           C  
ATOM   1187  HE2 LYS A  78       8.605  53.772 -10.956  1.00 90.91           H  
ATOM   1188  HE3 LYS A  78       9.544  54.558  -9.688  1.00 90.91           H  
ATOM   1189  NZ  LYS A  78       8.406  52.903  -9.024  1.00 90.91           N  
ATOM   1190  HZ1 LYS A  78       8.962  52.717  -8.202  1.00 90.91           H  
ATOM   1191  HZ2 LYS A  78       7.631  53.473  -8.716  1.00 90.91           H  
ATOM   1192  HZ3 LYS A  78       8.040  52.020  -9.353  1.00 90.91           H  
ATOM   1193  N   ILE A  79      14.044  55.959 -12.683  1.00 89.10           N  
ATOM   1194  H   ILE A  79      13.462  55.977 -13.508  1.00 89.10           H  
ATOM   1195  CA  ILE A  79      14.634  57.221 -12.218  1.00 89.10           C  
ATOM   1196  HA  ILE A  79      15.437  57.003 -11.514  1.00 89.10           H  
ATOM   1197  C   ILE A  79      13.562  58.028 -11.495  1.00 89.10           C  
ATOM   1198  CB  ILE A  79      15.246  58.034 -13.379  1.00 89.10           C  
ATOM   1199  HB  ILE A  79      14.429  58.361 -14.022  1.00 89.10           H  
ATOM   1200  O   ILE A  79      12.511  58.301 -12.075  1.00 89.10           O  
ATOM   1201  CG1 ILE A  79      16.223  57.194 -14.233  1.00 89.10           C  
ATOM   1202 HG12 ILE A  79      15.802  56.210 -14.439  1.00 89.10           H  
ATOM   1203 HG13 ILE A  79      17.161  57.050 -13.698  1.00 89.10           H  
ATOM   1204  CG2 ILE A  79      15.964  59.285 -12.829  1.00 89.10           C  
ATOM   1205 HG21 ILE A  79      15.257  59.933 -12.311  1.00 89.10           H  
ATOM   1206 HG22 ILE A  79      16.406  59.864 -13.639  1.00 89.10           H  
ATOM   1207 HG23 ILE A  79      16.747  58.988 -12.131  1.00 89.10           H  
ATOM   1208  CD1 ILE A  79      16.492  57.838 -15.595  1.00 89.10           C  
ATOM   1209 HD11 ILE A  79      17.081  58.749 -15.486  1.00 89.10           H  
ATOM   1210 HD12 ILE A  79      15.549  58.072 -16.090  1.00 89.10           H  
ATOM   1211 HD13 ILE A  79      17.033  57.124 -16.216  1.00 89.10           H  
ATOM   1212  N   SER A  80      13.853  58.459 -10.270  1.00 91.74           N  
ATOM   1213  H   SER A  80      14.722  58.160  -9.852  1.00 91.74           H  
ATOM   1214  CA  SER A  80      13.043  59.429  -9.538  1.00 91.74           C  
ATOM   1215  HA  SER A  80      12.182  59.705 -10.146  1.00 91.74           H  
ATOM   1216  C   SER A  80      13.853  60.693  -9.259  1.00 91.74           C  
ATOM   1217  CB  SER A  80      12.498  58.817  -8.251  1.00 91.74           C  
ATOM   1218  HB2 SER A  80      12.125  57.813  -8.453  1.00 91.74           H  
ATOM   1219  HB3 SER A  80      13.267  58.770  -7.480  1.00 91.74           H  
ATOM   1220  O   SER A  80      14.921  60.634  -8.651  1.00 91.74           O  
ATOM   1221  OG  SER A  80      11.421  59.626  -7.843  1.00 91.74           O  
ATOM   1222  HG  SER A  80      11.734  60.313  -7.248  1.00 91.74           H  
ATOM   1223  N   THR A  81      13.356  61.843  -9.716  1.00 90.32           N  
ATOM   1224  H   THR A  81      12.446  61.825 -10.154  1.00 90.32           H  
ATOM   1225  CA  THR A  81      13.986  63.156  -9.509  1.00 90.32           C  
ATOM   1226  HA  THR A  81      15.028  63.019  -9.217  1.00 90.32           H  
ATOM   1227  C   THR A  81      13.267  63.903  -8.398  1.00 90.32           C  
ATOM   1228  CB  THR A  81      13.965  64.002 -10.789  1.00 90.32           C  
ATOM   1229  HB  THR A  81      12.934  64.131 -11.116  1.00 90.32           H  
ATOM   1230  O   THR A  81      12.043  63.972  -8.416  1.00 90.32           O  
ATOM   1231  CG2 THR A  81      14.599  65.385 -10.607  1.00 90.32           C  
ATOM   1232 HG21 THR A  81      15.558  65.299 -10.094  1.00 90.32           H  
ATOM   1233 HG22 THR A  81      13.940  66.013 -10.009  1.00 90.32           H  
ATOM   1234 HG23 THR A  81      14.744  65.856 -11.579  1.00 90.32           H  
ATOM   1235  OG1 THR A  81      14.682  63.365 -11.820  1.00 90.32           O  
ATOM   1236  HG1 THR A  81      15.605  63.402 -11.561  1.00 90.32           H  
ATOM   1237  N   HIS A  82      14.020  64.515  -7.486  1.00 92.47           N  
ATOM   1238  H   HIS A  82      15.021  64.383  -7.535  1.00 92.47           H  
ATOM   1239  CA  HIS A  82      13.510  65.276  -6.345  1.00 92.47           C  
ATOM   1240  HA  HIS A  82      12.492  65.607  -6.550  1.00 92.47           H  
ATOM   1241  C   HIS A  82      14.377  66.503  -6.063  1.00 92.47           C  
ATOM   1242  CB  HIS A  82      13.466  64.355  -5.124  1.00 92.47           C  
ATOM   1243  HB2 HIS A  82      14.462  63.959  -4.925  1.00 92.47           H  
ATOM   1244  HB3 HIS A  82      13.146  64.924  -4.251  1.00 92.47           H  
ATOM   1245  O   HIS A  82      15.548  66.550  -6.433  1.00 92.47           O  
ATOM   1246  CG  HIS A  82      12.504  63.214  -5.311  1.00 92.47           C  
ATOM   1247  CD2 HIS A  82      12.835  61.907  -5.517  1.00 92.47           C  
ATOM   1248  HD2 HIS A  82      13.834  61.499  -5.575  1.00 92.47           H  
ATOM   1249  ND1 HIS A  82      11.120  63.331  -5.209  1.00 92.47           N  
ATOM   1250  CE1 HIS A  82      10.643  62.085  -5.322  1.00 92.47           C  
ATOM   1251  HE1 HIS A  82       9.604  61.811  -5.206  1.00 92.47           H  
ATOM   1252  NE2 HIS A  82      11.648  61.214  -5.495  1.00 92.47           N  
ATOM   1253  HE2 HIS A  82      11.533  60.214  -5.410  1.00 92.47           H  
ATOM   1254  N   THR A  83      13.821  67.500  -5.377  1.00 88.83           N  
ATOM   1255  H   THR A  83      12.862  67.400  -5.078  1.00 88.83           H  
ATOM   1256  CA  THR A  83      14.570  68.679  -4.922  1.00 88.83           C  
ATOM   1257  HA  THR A  83      15.635  68.547  -5.112  1.00 88.83           H  
ATOM   1258  C   THR A  83      14.389  68.835  -3.420  1.00 88.83           C  
ATOM   1259  CB  THR A  83      14.114  69.946  -5.663  1.00 88.83           C  
ATOM   1260  HB  THR A  83      13.041  70.079  -5.529  1.00 88.83           H  
ATOM   1261  O   THR A  83      13.306  69.197  -2.973  1.00 88.83           O  
ATOM   1262  CG2 THR A  83      14.837  71.194  -5.165  1.00 88.83           C  
ATOM   1263 HG21 THR A  83      14.583  72.036  -5.808  1.00 88.83           H  
ATOM   1264 HG22 THR A  83      14.522  71.423  -4.147  1.00 88.83           H  
ATOM   1265 HG23 THR A  83      15.912  71.012  -5.177  1.00 88.83           H  
ATOM   1266  OG1 THR A  83      14.390  69.870  -7.044  1.00 88.83           O  
ATOM   1267  HG1 THR A  83      15.341  69.939  -7.159  1.00 88.83           H  
ATOM   1268  N   LEU A  84      15.446  68.601  -2.648  1.00 88.62           N  
ATOM   1269  H   LEU A  84      16.314  68.318  -3.081  1.00 88.62           H  
ATOM   1270  CA  LEU A  84      15.464  68.801  -1.204  1.00 88.62           C  
ATOM   1271  HA  LEU A  84      14.437  68.735  -0.844  1.00 88.62           H  
ATOM   1272  C   LEU A  84      15.963  70.200  -0.840  1.00 88.62           C  
ATOM   1273  CB  LEU A  84      16.264  67.689  -0.504  1.00 88.62           C  
ATOM   1274  HB2 LEU A  84      16.185  67.843   0.573  1.00 88.62           H  
ATOM   1275  HB3 LEU A  84      17.315  67.781  -0.780  1.00 88.62           H  
ATOM   1276  O   LEU A  84      16.788  70.781  -1.552  1.00 88.62           O  
ATOM   1277  CG  LEU A  84      15.801  66.255  -0.813  1.00 88.62           C  
ATOM   1278  HG  LEU A  84      15.995  66.032  -1.862  1.00 88.62           H  
ATOM   1279  CD1 LEU A  84      16.577  65.265   0.046  1.00 88.62           C  
ATOM   1280 HD11 LEU A  84      16.364  64.253  -0.298  1.00 88.62           H  
ATOM   1281 HD12 LEU A  84      16.273  65.344   1.090  1.00 88.62           H  
ATOM   1282 HD13 LEU A  84      17.647  65.459  -0.019  1.00 88.62           H  
ATOM   1283  CD2 LEU A  84      14.318  66.053  -0.528  1.00 88.62           C  
ATOM   1284 HD21 LEU A  84      14.081  66.362   0.490  1.00 88.62           H  
ATOM   1285 HD22 LEU A  84      13.740  66.639  -1.242  1.00 88.62           H  
ATOM   1286 HD23 LEU A  84      14.058  65.000  -0.643  1.00 88.62           H  
ATOM   1287  N   VAL A  85      15.450  70.758   0.259  1.00 87.28           N  
ATOM   1288  H   VAL A  85      14.778  70.226   0.794  1.00 87.28           H  
ATOM   1289  CA  VAL A  85      15.929  72.029   0.822  1.00 87.28           C  
ATOM   1290  HA  VAL A  85      16.898  72.248   0.373  1.00 87.28           H  
ATOM   1291  C   VAL A  85      16.144  71.891   2.326  1.00 87.28           C  
ATOM   1292  CB  VAL A  85      14.990  73.212   0.505  1.00 87.28           C  
ATOM   1293  HB  VAL A  85      14.017  73.036   0.964  1.00 87.28           H  
ATOM   1294  O   VAL A  85      15.199  71.603   3.052  1.00 87.28           O  
ATOM   1295  CG1 VAL A  85      15.552  74.541   1.041  1.00 87.28           C  
ATOM   1296 HG11 VAL A  85      14.887  75.363   0.775  1.00 87.28           H  
ATOM   1297 HG12 VAL A  85      16.545  74.718   0.630  1.00 87.28           H  
ATOM   1298 HG13 VAL A  85      15.623  74.499   2.128  1.00 87.28           H  
ATOM   1299  CG2 VAL A  85      14.779  73.398  -1.007  1.00 87.28           C  
ATOM   1300 HG21 VAL A  85      14.121  74.248  -1.189  1.00 87.28           H  
ATOM   1301 HG22 VAL A  85      15.743  73.553  -1.493  1.00 87.28           H  
ATOM   1302 HG23 VAL A  85      14.311  72.506  -1.422  1.00 87.28           H  
ATOM   1303  N   GLU A  86      17.365  72.161   2.776  1.00 87.40           N  
ATOM   1304  H   GLU A  86      18.085  72.396   2.108  1.00 87.40           H  
ATOM   1305  CA  GLU A  86      17.794  72.201   4.180  1.00 87.40           C  
ATOM   1306  HA  GLU A  86      16.926  72.253   4.837  1.00 87.40           H  
ATOM   1307  C   GLU A  86      18.629  73.477   4.338  1.00 87.40           C  
ATOM   1308  CB  GLU A  86      18.572  70.919   4.522  1.00 87.40           C  
ATOM   1309  HB2 GLU A  86      17.941  70.078   4.235  1.00 87.40           H  
ATOM   1310  HB3 GLU A  86      19.496  70.898   3.943  1.00 87.40           H  
ATOM   1311  O   GLU A  86      19.480  73.770   3.499  1.00 87.40           O  
ATOM   1312  CG  GLU A  86      18.922  70.709   5.995  1.00 87.40           C  
ATOM   1313  HG2 GLU A  86      19.608  71.488   6.326  1.00 87.40           H  
ATOM   1314  HG3 GLU A  86      18.012  70.778   6.590  1.00 87.40           H  
ATOM   1315  CD  GLU A  86      19.557  69.317   6.158  1.00 87.40           C  
ATOM   1316  OE1 GLU A  86      20.783  69.179   5.963  1.00 87.40           O  
ATOM   1317  OE2 GLU A  86      18.803  68.348   6.397  1.00 87.40           O  
ATOM   1318  N   ASP A  87      18.279  74.336   5.297  1.00 84.63           N  
ATOM   1319  H   ASP A  87      17.683  73.988   6.035  1.00 84.63           H  
ATOM   1320  CA  ASP A  87      18.957  75.614   5.578  1.00 84.63           C  
ATOM   1321  HA  ASP A  87      18.215  76.235   6.080  1.00 84.63           H  
ATOM   1322  C   ASP A  87      19.328  76.480   4.361  1.00 84.63           C  
ATOM   1323  CB  ASP A  87      20.092  75.392   6.587  1.00 84.63           C  
ATOM   1324  HB2 ASP A  87      20.734  74.582   6.242  1.00 84.63           H  
ATOM   1325  HB3 ASP A  87      20.689  76.300   6.674  1.00 84.63           H  
ATOM   1326  O   ASP A  87      20.403  77.068   4.250  1.00 84.63           O  
ATOM   1327  CG  ASP A  87      19.529  75.076   7.975  1.00 84.63           C  
ATOM   1328  OD1 ASP A  87      20.221  74.409   8.758  1.00 84.63           O  
ATOM   1329  OD2 ASP A  87      18.405  75.565   8.259  1.00 84.63           O  
ATOM   1330  N   ARG A  88      18.365  76.638   3.442  1.00 81.76           N  
ATOM   1331  H   ARG A  88      17.560  76.044   3.582  1.00 81.76           H  
ATOM   1332  CA  ARG A  88      18.483  77.406   2.179  1.00 81.76           C  
ATOM   1333  HA  ARG A  88      17.501  77.395   1.705  1.00 81.76           H  
ATOM   1334  C   ARG A  88      19.425  76.787   1.146  1.00 81.76           C  
ATOM   1335  CB  ARG A  88      18.884  78.875   2.425  1.00 81.76           C  
ATOM   1336  HB2 ARG A  88      18.759  79.425   1.492  1.00 81.76           H  
ATOM   1337  HB3 ARG A  88      19.943  78.918   2.679  1.00 81.76           H  
ATOM   1338  O   ARG A  88      19.540  77.338   0.048  1.00 81.76           O  
ATOM   1339  CG  ARG A  88      18.080  79.590   3.514  1.00 81.76           C  
ATOM   1340  HG2 ARG A  88      18.132  79.039   4.453  1.00 81.76           H  
ATOM   1341  HG3 ARG A  88      17.039  79.673   3.201  1.00 81.76           H  
ATOM   1342  CD  ARG A  88      18.677  80.979   3.738  1.00 81.76           C  
ATOM   1343  HD2 ARG A  88      19.699  80.856   4.095  1.00 81.76           H  
ATOM   1344  HD3 ARG A  88      18.690  81.517   2.790  1.00 81.76           H  
ATOM   1345  NE  ARG A  88      17.891  81.733   4.727  1.00 81.76           N  
ATOM   1346  HE  ARG A  88      17.115  81.239   5.145  1.00 81.76           H  
ATOM   1347  NH1 ARG A  88      19.239  83.583   4.817  1.00 81.76           N  
ATOM   1348 HH11 ARG A  88      19.898  83.084   4.237  1.00 81.76           H  
ATOM   1349 HH12 ARG A  88      19.510  84.440   5.279  1.00 81.76           H  
ATOM   1350  NH2 ARG A  88      17.404  83.483   6.093  1.00 81.76           N  
ATOM   1351 HH21 ARG A  88      16.634  82.951   6.472  1.00 81.76           H  
ATOM   1352 HH22 ARG A  88      17.665  84.359   6.523  1.00 81.76           H  
ATOM   1353  CZ  ARG A  88      18.178  82.928   5.204  1.00 81.76           C  
ATOM   1354  N   VAL A  89      20.044  75.653   1.446  1.00 84.71           N  
ATOM   1355  H   VAL A  89      19.910  75.250   2.362  1.00 84.71           H  
ATOM   1356  CA  VAL A  89      20.771  74.840   0.479  1.00 84.71           C  
ATOM   1357  HA  VAL A  89      21.276  75.500  -0.227  1.00 84.71           H  
ATOM   1358  C   VAL A  89      19.763  73.991  -0.270  1.00 84.71           C  
ATOM   1359  CB  VAL A  89      21.842  73.972   1.157  1.00 84.71           C  
ATOM   1360  HB  VAL A  89      21.382  73.239   1.819  1.00 84.71           H  
ATOM   1361  O   VAL A  89      18.909  73.345   0.325  1.00 84.71           O  
ATOM   1362  CG1 VAL A  89      22.665  73.230   0.099  1.00 84.71           C  
ATOM   1363 HG11 VAL A  89      22.045  72.497  -0.416  1.00 84.71           H  
ATOM   1364 HG12 VAL A  89      23.473  72.686   0.588  1.00 84.71           H  
ATOM   1365 HG13 VAL A  89      23.084  73.936  -0.618  1.00 84.71           H  
ATOM   1366  CG2 VAL A  89      22.783  74.869   1.962  1.00 84.71           C  
ATOM   1367 HG21 VAL A  89      23.617  74.268   2.325  1.00 84.71           H  
ATOM   1368 HG22 VAL A  89      22.266  75.270   2.834  1.00 84.71           H  
ATOM   1369 HG23 VAL A  89      23.159  75.685   1.345  1.00 84.71           H  
ATOM   1370  N   ARG A  90      19.825  74.027  -1.599  1.00 87.10           N  
ATOM   1371  H   ARG A  90      20.585  74.544  -2.018  1.00 87.10           H  
ATOM   1372  CA  ARG A  90      18.986  73.196  -2.461  1.00 87.10           C  
ATOM   1373  HA  ARG A  90      18.162  72.785  -1.877  1.00 87.10           H  
ATOM   1374  C   ARG A  90      19.813  72.021  -2.965  1.00 87.10           C  
ATOM   1375  CB  ARG A  90      18.404  74.060  -3.585  1.00 87.10           C  
ATOM   1376  HB2 ARG A  90      19.215  74.456  -4.196  1.00 87.10           H  
ATOM   1377  HB3 ARG A  90      17.866  74.896  -3.137  1.00 87.10           H  
ATOM   1378  O   ARG A  90      20.844  72.247  -3.592  1.00 87.10           O  
ATOM   1379  CG  ARG A  90      17.444  73.252  -4.465  1.00 87.10           C  
ATOM   1380  HG2 ARG A  90      16.625  72.879  -3.850  1.00 87.10           H  
ATOM   1381  HG3 ARG A  90      17.973  72.401  -4.895  1.00 87.10           H  
ATOM   1382  CD  ARG A  90      16.891  74.092  -5.619  1.00 87.10           C  
ATOM   1383  HD2 ARG A  90      16.362  73.425  -6.299  1.00 87.10           H  
ATOM   1384  HD3 ARG A  90      17.727  74.539  -6.156  1.00 87.10           H  
ATOM   1385  NE  ARG A  90      15.971  75.141  -5.139  1.00 87.10           N  
ATOM   1386  HE  ARG A  90      15.764  75.126  -4.150  1.00 87.10           H  
ATOM   1387  NH1 ARG A  90      15.529  76.080  -7.179  1.00 87.10           N  
ATOM   1388 HH11 ARG A  90      16.135  75.382  -7.587  1.00 87.10           H  
ATOM   1389 HH12 ARG A  90      14.994  76.710  -7.759  1.00 87.10           H  
ATOM   1390  NH2 ARG A  90      14.526  76.885  -5.349  1.00 87.10           N  
ATOM   1391 HH21 ARG A  90      14.331  76.815  -4.361  1.00 87.10           H  
ATOM   1392 HH22 ARG A  90      13.991  77.516  -5.929  1.00 87.10           H  
ATOM   1393  CZ  ARG A  90      15.350  76.031  -5.888  1.00 87.10           C  
ATOM   1394  N   LEU A  91      19.339  70.802  -2.758  1.00 88.50           N  
ATOM   1395  H   LEU A  91      18.493  70.702  -2.216  1.00 88.50           H  
ATOM   1396  CA  LEU A  91      19.941  69.577  -3.273  1.00 88.50           C  
ATOM   1397  HA  LEU A  91      20.854  69.814  -3.820  1.00 88.50           H  
ATOM   1398  C   LEU A  91      18.959  68.914  -4.246  1.00 88.50           C  
ATOM   1399  CB  LEU A  91      20.323  68.694  -2.070  1.00 88.50           C  
ATOM   1400  HB2 LEU A  91      19.425  68.494  -1.485  1.00 88.50           H  
ATOM   1401  HB3 LEU A  91      21.019  69.239  -1.433  1.00 88.50           H  
ATOM   1402  O   LEU A  91      17.922  68.400  -3.845  1.00 88.50           O  
ATOM   1403  CG  LEU A  91      20.961  67.350  -2.455  1.00 88.50           C  
ATOM   1404  HG  LEU A  91      20.285  66.818  -3.124  1.00 88.50           H  
ATOM   1405  CD1 LEU A  91      22.300  67.521  -3.171  1.00 88.50           C  
ATOM   1406 HD11 LEU A  91      22.742  66.539  -3.334  1.00 88.50           H  
ATOM   1407 HD12 LEU A  91      22.980  68.106  -2.551  1.00 88.50           H  
ATOM   1408 HD13 LEU A  91      22.156  67.997  -4.141  1.00 88.50           H  
ATOM   1409  CD2 LEU A  91      21.190  66.494  -1.213  1.00 88.50           C  
ATOM   1410 HD21 LEU A  91      21.957  66.946  -0.584  1.00 88.50           H  
ATOM   1411 HD22 LEU A  91      20.269  66.412  -0.636  1.00 88.50           H  
ATOM   1412 HD23 LEU A  91      21.517  65.496  -1.503  1.00 88.50           H  
ATOM   1413  N   ASN A  92      19.254  68.952  -5.541  1.00 90.98           N  
ATOM   1414  H   ASN A  92      20.155  69.322  -5.809  1.00 90.98           H  
ATOM   1415  CA  ASN A  92      18.523  68.189  -6.548  1.00 90.98           C  
ATOM   1416  HA  ASN A  92      17.466  68.143  -6.284  1.00 90.98           H  
ATOM   1417  C   ASN A  92      19.084  66.767  -6.579  1.00 90.98           C  
ATOM   1418  CB  ASN A  92      18.656  68.856  -7.920  1.00 90.98           C  
ATOM   1419  HB2 ASN A  92      18.112  68.272  -8.662  1.00 90.98           H  
ATOM   1420  HB3 ASN A  92      19.711  68.854  -8.196  1.00 90.98           H  
ATOM   1421  O   ASN A  92      20.274  66.581  -6.837  1.00 90.98           O  
ATOM   1422  CG  ASN A  92      18.139  70.276  -7.964  1.00 90.98           C  
ATOM   1423  ND2 ASN A  92      18.914  71.169  -8.535  1.00 90.98           N  
ATOM   1424 HD21 ASN A  92      18.613  72.133  -8.534  1.00 90.98           H  
ATOM   1425 HD22 ASN A  92      19.813  70.861  -8.874  1.00 90.98           H  
ATOM   1426  OD1 ASN A  92      17.059  70.615  -7.500  1.00 90.98           O  
ATOM   1427  N   ILE A  93      18.234  65.778  -6.336  1.00 90.97           N  
ATOM   1428  H   ILE A  93      17.259  65.999  -6.195  1.00 90.97           H  
ATOM   1429  CA  ILE A  93      18.615  64.372  -6.271  1.00 90.97           C  
ATOM   1430  HA  ILE A  93      19.697  64.302  -6.386  1.00 90.97           H  
ATOM   1431  C   ILE A  93      17.948  63.630  -7.419  1.00 90.97           C  
ATOM   1432  CB  ILE A  93      18.279  63.744  -4.905  1.00 90.97           C  
ATOM   1433  HB  ILE A  93      17.197  63.760  -4.769  1.00 90.97           H  
ATOM   1434  O   ILE A  93      16.731  63.697  -7.571  1.00 90.97           O  
ATOM   1435  CG1 ILE A  93      18.933  64.569  -3.779  1.00 90.97           C  
ATOM   1436 HG12 ILE A  93      18.573  65.597  -3.829  1.00 90.97           H  
ATOM   1437 HG13 ILE A  93      20.016  64.561  -3.896  1.00 90.97           H  
ATOM   1438  CG2 ILE A  93      18.762  62.280  -4.861  1.00 90.97           C  
ATOM   1439 HG21 ILE A  93      18.434  61.794  -3.942  1.00 90.97           H  
ATOM   1440 HG22 ILE A  93      19.849  62.236  -4.921  1.00 90.97           H  
ATOM   1441 HG23 ILE A  93      18.336  61.705  -5.683  1.00 90.97           H  
ATOM   1442  CD1 ILE A  93      18.573  64.057  -2.392  1.00 90.97           C  
ATOM   1443 HD11 ILE A  93      18.972  63.053  -2.252  1.00 90.97           H  
ATOM   1444 HD12 ILE A  93      17.488  64.024  -2.290  1.00 90.97           H  
ATOM   1445 HD13 ILE A  93      19.003  64.716  -1.638  1.00 90.97           H  
ATOM   1446  N   ASN A  94      18.732  62.898  -8.206  1.00 92.41           N  
ATOM   1447  H   ASN A  94      19.719  62.881  -7.992  1.00 92.41           H  
ATOM   1448  CA  ASN A  94      18.199  61.835  -9.053  1.00 92.41           C  
ATOM   1449  HA  ASN A  94      17.113  61.903  -9.117  1.00 92.41           H  
ATOM   1450  C   ASN A  94      18.552  60.502  -8.404  1.00 92.41           C  
ATOM   1451  CB  ASN A  94      18.768  61.928 -10.475  1.00 92.41           C  
ATOM   1452  HB2 ASN A  94      18.404  61.080 -11.054  1.00 92.41           H  
ATOM   1453  HB3 ASN A  94      19.854  61.848 -10.429  1.00 92.41           H  
ATOM   1454  O   ASN A  94      19.734  60.171  -8.310  1.00 92.41           O  
ATOM   1455  CG  ASN A  94      18.364  63.187 -11.212  1.00 92.41           C  
ATOM   1456  ND2 ASN A  94      19.231  63.732 -12.028  1.00 92.41           N  
ATOM   1457 HD21 ASN A  94      18.969  64.621 -12.428  1.00 92.41           H  
ATOM   1458 HD22 ASN A  94      20.198  63.464 -11.917  1.00 92.41           H  
ATOM   1459  OD1 ASN A  94      17.262  63.692 -11.100  1.00 92.41           O  
ATOM   1460  N   VAL A  95      17.545  59.744  -7.979  1.00 91.07           N  
ATOM   1461  H   VAL A  95      16.596  60.070  -8.099  1.00 91.07           H  
ATOM   1462  CA  VAL A  95      17.741  58.367  -7.531  1.00 91.07           C  
ATOM   1463  HA  VAL A  95      18.792  58.248  -7.267  1.00 91.07           H  
ATOM   1464  C   VAL A  95      17.430  57.427  -8.685  1.00 91.07           C  
ATOM   1465  CB  VAL A  95      16.934  58.000  -6.279  1.00 91.07           C  
ATOM   1466  HB  VAL A  95      15.888  57.836  -6.537  1.00 91.07           H  
ATOM   1467  O   VAL A  95      16.350  57.495  -9.269  1.00 91.07           O  
ATOM   1468  CG1 VAL A  95      17.550  56.705  -5.742  1.00 91.07           C  
ATOM   1469 HG11 VAL A  95      17.110  56.446  -4.780  1.00 91.07           H  
ATOM   1470 HG12 VAL A  95      18.621  56.824  -5.581  1.00 91.07           H  
ATOM   1471 HG13 VAL A  95      17.405  55.884  -6.445  1.00 91.07           H  
ATOM   1472  CG2 VAL A  95      17.009  59.067  -5.180  1.00 91.07           C  
ATOM   1473 HG21 VAL A  95      16.554  59.995  -5.526  1.00 91.07           H  
ATOM   1474 HG22 VAL A  95      18.047  59.248  -4.899  1.00 91.07           H  
ATOM   1475 HG23 VAL A  95      16.454  58.733  -4.303  1.00 91.07           H  
ATOM   1476  N   ILE A  96      18.388  56.578  -9.038  1.00 92.42           N  
ATOM   1477  H   ILE A  96      19.251  56.599  -8.514  1.00 92.42           H  
ATOM   1478  CA  ILE A  96      18.261  55.593 -10.111  1.00 92.42           C  
ATOM   1479  HA  ILE A  96      17.336  55.760 -10.662  1.00 92.42           H  
ATOM   1480  C   ILE A  96      18.179  54.214  -9.462  1.00 92.42           C  
ATOM   1481  CB  ILE A  96      19.433  55.713 -11.104  1.00 92.42           C  
ATOM   1482  HB  ILE A  96      20.348  55.444 -10.576  1.00 92.42           H  
ATOM   1483  O   ILE A  96      19.187  53.675  -9.007  1.00 92.42           O  
ATOM   1484  CG1 ILE A  96      19.599  57.146 -11.675  1.00 92.42           C  
ATOM   1485 HG12 ILE A  96      19.021  57.876 -11.110  1.00 92.42           H  
ATOM   1486 HG13 ILE A  96      19.240  57.182 -12.704  1.00 92.42           H  
ATOM   1487  CG2 ILE A  96      19.244  54.721 -12.266  1.00 92.42           C  
ATOM   1488 HG21 ILE A  96      19.274  53.697 -11.895  1.00 92.42           H  
ATOM   1489 HG22 ILE A  96      18.282  54.885 -12.750  1.00 92.42           H  
ATOM   1490 HG23 ILE A  96      20.039  54.844 -13.002  1.00 92.42           H  
ATOM   1491  CD1 ILE A  96      21.065  57.582 -11.649  1.00 92.42           C  
ATOM   1492 HD11 ILE A  96      21.174  58.540 -12.157  1.00 92.42           H  
ATOM   1493 HD12 ILE A  96      21.401  57.685 -10.617  1.00 92.42           H  
ATOM   1494 HD13 ILE A  96      21.670  56.826 -12.149  1.00 92.42           H  
ATOM   1495  N   ASP A  97      16.974  53.663  -9.405  1.00 90.17           N  
ATOM   1496  H   ASP A  97      16.194  54.146  -9.828  1.00 90.17           H  
ATOM   1497  CA  ASP A  97      16.738  52.300  -8.945  1.00 90.17           C  
ATOM   1498  HA  ASP A  97      17.505  52.044  -8.215  1.00 90.17           H  
ATOM   1499  C   ASP A  97      16.870  51.316 -10.115  1.00 90.17           C  
ATOM   1500  CB  ASP A  97      15.378  52.221  -8.234  1.00 90.17           C  
ATOM   1501  HB2 ASP A  97      15.282  53.078  -7.568  1.00 90.17           H  
ATOM   1502  HB3 ASP A  97      14.583  52.284  -8.976  1.00 90.17           H  
ATOM   1503  O   ASP A  97      16.585  51.653 -11.272  1.00 90.17           O  
ATOM   1504  CG  ASP A  97      15.189  50.953  -7.389  1.00 90.17           C  
ATOM   1505  OD1 ASP A  97      14.050  50.763  -6.915  1.00 90.17           O  
ATOM   1506  OD2 ASP A  97      16.171  50.194  -7.204  1.00 90.17           O  
ATOM   1507  N   THR A  98      17.311  50.099  -9.810  1.00 87.25           N  
ATOM   1508  H   THR A  98      17.383  49.875  -8.828  1.00 87.25           H  
ATOM   1509  CA  THR A  98      17.581  49.035 -10.789  1.00 87.25           C  
ATOM   1510  HA  THR A  98      17.269  49.385 -11.773  1.00 87.25           H  
ATOM   1511  C   THR A  98      16.738  47.784 -10.505  1.00 87.25           C  
ATOM   1512  CB  THR A  98      19.085  48.742 -10.910  1.00 87.25           C  
ATOM   1513  HB  THR A  98      19.229  47.934 -11.627  1.00 87.25           H  
ATOM   1514  O   THR A  98      17.276  46.720 -10.187  1.00 87.25           O  
ATOM   1515  CG2 THR A  98      19.858  49.964 -11.402  1.00 87.25           C  
ATOM   1516 HG21 THR A  98      19.387  50.343 -12.308  1.00 87.25           H  
ATOM   1517 HG22 THR A  98      19.845  50.751 -10.647  1.00 87.25           H  
ATOM   1518 HG23 THR A  98      20.892  49.687 -11.608  1.00 87.25           H  
ATOM   1519  OG1 THR A  98      19.673  48.378  -9.688  1.00 87.25           O  
ATOM   1520  HG1 THR A  98      19.715  49.157  -9.128  1.00 87.25           H  
ATOM   1521  N   PRO A  99      15.394  47.883 -10.561  1.00 85.75           N  
ATOM   1522  CA  PRO A  99      14.520  46.759 -10.243  1.00 85.75           C  
ATOM   1523  HA  PRO A  99      14.701  46.449  -9.214  1.00 85.75           H  
ATOM   1524  C   PRO A  99      14.778  45.557 -11.168  1.00 85.75           C  
ATOM   1525  CB  PRO A  99      13.089  47.300 -10.349  1.00 85.75           C  
ATOM   1526  HB2 PRO A  99      12.768  47.662  -9.372  1.00 85.75           H  
ATOM   1527  HB3 PRO A  99      12.391  46.552 -10.724  1.00 85.75           H  
ATOM   1528  O   PRO A  99      14.963  45.709 -12.380  1.00 85.75           O  
ATOM   1529  CG  PRO A  99      13.221  48.483 -11.305  1.00 85.75           C  
ATOM   1530  HG2 PRO A  99      12.440  49.226 -11.146  1.00 85.75           H  
ATOM   1531  HG3 PRO A  99      13.206  48.118 -12.332  1.00 85.75           H  
ATOM   1532  CD  PRO A  99      14.604  49.034 -10.978  1.00 85.75           C  
ATOM   1533  HD2 PRO A  99      14.525  49.735 -10.147  1.00 85.75           H  
ATOM   1534  HD3 PRO A  99      15.026  49.530 -11.852  1.00 85.75           H  
ATOM   1535  N   GLY A 100      14.789  44.358 -10.578  1.00 87.52           N  
ATOM   1536  H   GLY A 100      14.644  44.296  -9.581  1.00 87.52           H  
ATOM   1537  CA  GLY A 100      15.042  43.089 -11.264  1.00 87.52           C  
ATOM   1538  HA2 GLY A 100      14.477  42.306 -10.758  1.00 87.52           H  
ATOM   1539  HA3 GLY A 100      14.682  43.153 -12.290  1.00 87.52           H  
ATOM   1540  C   GLY A 100      16.510  42.647 -11.302  1.00 87.52           C  
ATOM   1541  O   GLY A 100      16.795  41.557 -11.795  1.00 87.52           O  
ATOM   1542  N   PHE A 101      17.462  43.450 -10.813  1.00 90.13           N  
ATOM   1543  H   PHE A 101      17.201  44.334 -10.398  1.00 90.13           H  
ATOM   1544  CA  PHE A 101      18.874  43.056 -10.799  1.00 90.13           C  
ATOM   1545  HA  PHE A 101      19.175  42.818 -11.819  1.00 90.13           H  
ATOM   1546  C   PHE A 101      19.094  41.806  -9.933  1.00 90.13           C  
ATOM   1547  CB  PHE A 101      19.748  44.216 -10.300  1.00 90.13           C  
ATOM   1548  HB2 PHE A 101      19.614  45.080 -10.951  1.00 90.13           H  
ATOM   1549  HB3 PHE A 101      19.418  44.511  -9.304  1.00 90.13           H  
ATOM   1550  O   PHE A 101      18.979  41.872  -8.715  1.00 90.13           O  
ATOM   1551  CG  PHE A 101      21.225  43.866 -10.250  1.00 90.13           C  
ATOM   1552  CD1 PHE A 101      21.794  43.384  -9.058  1.00 90.13           C  
ATOM   1553  HD1 PHE A 101      21.172  43.241  -8.187  1.00 90.13           H  
ATOM   1554  CD2 PHE A 101      22.022  43.972 -11.405  1.00 90.13           C  
ATOM   1555  HD2 PHE A 101      21.582  44.317 -12.330  1.00 90.13           H  
ATOM   1556  CE1 PHE A 101      23.154  43.040  -9.007  1.00 90.13           C  
ATOM   1557  HE1 PHE A 101      23.588  42.661  -8.093  1.00 90.13           H  
ATOM   1558  CE2 PHE A 101      23.384  43.620 -11.359  1.00 90.13           C  
ATOM   1559  HE2 PHE A 101      23.995  43.692 -12.246  1.00 90.13           H  
ATOM   1560  CZ  PHE A 101      23.949  43.159 -10.157  1.00 90.13           C  
ATOM   1561  HZ  PHE A 101      24.989  42.871 -10.107  1.00 90.13           H  
ATOM   1562  N   GLY A 102      19.455  40.679 -10.551  1.00 88.11           N  
ATOM   1563  H   GLY A 102      19.417  40.639 -11.560  1.00 88.11           H  
ATOM   1564  CA  GLY A 102      19.708  39.428  -9.832  1.00 88.11           C  
ATOM   1565  HA2 GLY A 102      20.306  38.768 -10.460  1.00 88.11           H  
ATOM   1566  HA3 GLY A 102      20.288  39.640  -8.934  1.00 88.11           H  
ATOM   1567  C   GLY A 102      18.450  38.663  -9.408  1.00 88.11           C  
ATOM   1568  O   GLY A 102      18.573  37.656  -8.719  1.00 88.11           O  
ATOM   1569  N   ASP A 103      17.257  39.117  -9.807  1.00 86.64           N  
ATOM   1570  H   ASP A 103      17.223  39.958 -10.364  1.00 86.64           H  
ATOM   1571  CA  ASP A 103      15.986  38.494  -9.410  1.00 86.64           C  
ATOM   1572  HA  ASP A 103      16.128  37.947  -8.479  1.00 86.64           H  
ATOM   1573  C   ASP A 103      15.460  37.494 -10.448  1.00 86.64           C  
ATOM   1574  CB  ASP A 103      14.931  39.579  -9.156  1.00 86.64           C  
ATOM   1575  HB2 ASP A 103      14.755  40.119 -10.087  1.00 86.64           H  
ATOM   1576  HB3 ASP A 103      13.994  39.101  -8.869  1.00 86.64           H  
ATOM   1577  O   ASP A 103      14.538  36.730 -10.168  1.00 86.64           O  
ATOM   1578  CG  ASP A 103      15.316  40.567  -8.053  1.00 86.64           C  
ATOM   1579  OD1 ASP A 103      15.057  41.778  -8.250  1.00 86.64           O  
ATOM   1580  OD2 ASP A 103      15.812  40.140  -6.986  1.00 86.64           O  
ATOM   1581  N   PHE A 104      16.011  37.496 -11.662  1.00 88.94           N  
ATOM   1582  H   PHE A 104      16.805  38.097 -11.832  1.00 88.94           H  
ATOM   1583  CA  PHE A 104      15.564  36.605 -12.725  1.00 88.94           C  
ATOM   1584  HA  PHE A 104      14.496  36.430 -12.597  1.00 88.94           H  
ATOM   1585  C   PHE A 104      16.237  35.239 -12.633  1.00 88.94           C  
ATOM   1586  CB  PHE A 104      15.754  37.279 -14.089  1.00 88.94           C  
ATOM   1587  HB2 PHE A 104      15.425  36.606 -14.882  1.00 88.94           H  
ATOM   1588  HB3 PHE A 104      16.813  37.480 -14.246  1.00 88.94           H  
ATOM   1589  O   PHE A 104      17.130  34.996 -11.827  1.00 88.94           O  
ATOM   1590  CG  PHE A 104      14.960  38.562 -14.211  1.00 88.94           C  
ATOM   1591  CD1 PHE A 104      13.552  38.521 -14.250  1.00 88.94           C  
ATOM   1592  HD1 PHE A 104      13.039  37.572 -14.236  1.00 88.94           H  
ATOM   1593  CD2 PHE A 104      15.623  39.802 -14.213  1.00 88.94           C  
ATOM   1594  HD2 PHE A 104      16.700  39.837 -14.149  1.00 88.94           H  
ATOM   1595  CE1 PHE A 104      12.812  39.716 -14.275  1.00 88.94           C  
ATOM   1596  HE1 PHE A 104      11.733  39.677 -14.271  1.00 88.94           H  
ATOM   1597  CE2 PHE A 104      14.883  40.995 -14.264  1.00 88.94           C  
ATOM   1598  HE2 PHE A 104      15.398  41.944 -14.239  1.00 88.94           H  
ATOM   1599  CZ  PHE A 104      13.478  40.954 -14.288  1.00 88.94           C  
ATOM   1600  HZ  PHE A 104      12.915  41.876 -14.292  1.00 88.94           H  
ATOM   1601  N   ILE A 105      15.787  34.330 -13.487  1.00 85.40           N  
ATOM   1602  H   ILE A 105      15.057  34.603 -14.130  1.00 85.40           H  
ATOM   1603  CA  ILE A 105      16.381  33.003 -13.618  1.00 85.40           C  
ATOM   1604  HA  ILE A 105      16.548  32.580 -12.628  1.00 85.40           H  
ATOM   1605  C   ILE A 105      17.753  33.121 -14.291  1.00 85.40           C  
ATOM   1606  CB  ILE A 105      15.390  32.105 -14.378  1.00 85.40           C  
ATOM   1607  HB  ILE A 105      15.160  32.562 -15.341  1.00 85.40           H  
ATOM   1608  O   ILE A 105      18.750  32.654 -13.748  1.00 85.40           O  
ATOM   1609  CG1 ILE A 105      14.088  31.984 -13.552  1.00 85.40           C  
ATOM   1610 HG12 ILE A 105      14.331  31.715 -12.524  1.00 85.40           H  
ATOM   1611 HG13 ILE A 105      13.597  32.957 -13.543  1.00 85.40           H  
ATOM   1612  CG2 ILE A 105      15.975  30.727 -14.642  1.00 85.40           C  
ATOM   1613 HG21 ILE A 105      16.967  30.798 -15.088  1.00 85.40           H  
ATOM   1614 HG22 ILE A 105      16.028  30.200 -13.690  1.00 85.40           H  
ATOM   1615 HG23 ILE A 105      15.336  30.168 -15.326  1.00 85.40           H  
ATOM   1616  CD1 ILE A 105      13.064  30.977 -14.074  1.00 85.40           C  
ATOM   1617 HD11 ILE A 105      13.403  29.960 -13.877  1.00 85.40           H  
ATOM   1618 HD12 ILE A 105      12.125  31.145 -13.547  1.00 85.40           H  
ATOM   1619 HD13 ILE A 105      12.904  31.111 -15.144  1.00 85.40           H  
ATOM   1620  N   ASP A 106      17.812  33.813 -15.432  1.00 88.99           N  
ATOM   1621  H   ASP A 106      16.965  34.223 -15.800  1.00 88.99           H  
ATOM   1622  CA  ASP A 106      19.061  34.148 -16.111  1.00 88.99           C  
ATOM   1623  HA  ASP A 106      19.859  33.515 -15.725  1.00 88.99           H  
ATOM   1624  C   ASP A 106      19.450  35.608 -15.841  1.00 88.99           C  
ATOM   1625  CB  ASP A 106      18.964  33.843 -17.615  1.00 88.99           C  
ATOM   1626  HB2 ASP A 106      18.193  34.471 -18.062  1.00 88.99           H  
ATOM   1627  HB3 ASP A 106      18.677  32.802 -17.760  1.00 88.99           H  
ATOM   1628  O   ASP A 106      18.833  36.543 -16.352  1.00 88.99           O  
ATOM   1629  CG  ASP A 106      20.287  34.100 -18.348  1.00 88.99           C  
ATOM   1630  OD1 ASP A 106      20.285  34.117 -19.597  1.00 88.99           O  
ATOM   1631  OD2 ASP A 106      21.319  34.367 -17.685  1.00 88.99           O  
ATOM   1632  N   ASN A 107      20.506  35.805 -15.056  1.00 89.57           N  
ATOM   1633  H   ASN A 107      20.957  34.987 -14.674  1.00 89.57           H  
ATOM   1634  CA  ASN A 107      21.110  37.100 -14.746  1.00 89.57           C  
ATOM   1635  HA  ASN A 107      20.445  37.884 -15.108  1.00 89.57           H  
ATOM   1636  C   ASN A 107      22.454  37.311 -15.457  1.00 89.57           C  
ATOM   1637  CB  ASN A 107      21.235  37.265 -13.225  1.00 89.57           C  
ATOM   1638  HB2 ASN A 107      21.697  38.223 -12.987  1.00 89.57           H  
ATOM   1639  HB3 ASN A 107      21.873  36.480 -12.818  1.00 89.57           H  
ATOM   1640  O   ASN A 107      23.186  38.245 -15.125  1.00 89.57           O  
ATOM   1641  CG  ASN A 107      19.882  37.234 -12.552  1.00 89.57           C  
ATOM   1642  ND2 ASN A 107      19.617  36.191 -11.810  1.00 89.57           N  
ATOM   1643 HD21 ASN A 107      20.273  35.425 -11.751  1.00 89.57           H  
ATOM   1644 HD22 ASN A 107      18.675  36.062 -11.471  1.00 89.57           H  
ATOM   1645  OD1 ASN A 107      19.084  38.153 -12.686  1.00 89.57           O  
ATOM   1646  N   SER A 108      22.784  36.502 -16.469  1.00 87.47           N  
ATOM   1647  H   SER A 108      22.141  35.764 -16.721  1.00 87.47           H  
ATOM   1648  CA  SER A 108      24.060  36.569 -17.202  1.00 87.47           C  
ATOM   1649  HA  SER A 108      24.868  36.419 -16.486  1.00 87.47           H  
ATOM   1650  C   SER A 108      24.318  37.914 -17.898  1.00 87.47           C  
ATOM   1651  CB  SER A 108      24.117  35.433 -18.227  1.00 87.47           C  
ATOM   1652  HB2 SER A 108      23.968  34.482 -17.714  1.00 87.47           H  
ATOM   1653  HB3 SER A 108      25.096  35.418 -18.704  1.00 87.47           H  
ATOM   1654  O   SER A 108      25.450  38.221 -18.269  1.00 87.47           O  
ATOM   1655  OG  SER A 108      23.102  35.603 -19.197  1.00 87.47           O  
ATOM   1656  HG  SER A 108      22.339  35.129 -18.857  1.00 87.47           H  
ATOM   1657  N   LYS A 109      23.276  38.745 -18.050  1.00 88.82           N  
ATOM   1658  H   LYS A 109      22.379  38.360 -17.792  1.00 88.82           H  
ATOM   1659  CA  LYS A 109      23.342  40.114 -18.592  1.00 88.82           C  
ATOM   1660  HA  LYS A 109      24.390  40.368 -18.749  1.00 88.82           H  
ATOM   1661  C   LYS A 109      22.808  41.183 -17.642  1.00 88.82           C  
ATOM   1662  CB  LYS A 109      22.637  40.164 -19.951  1.00 88.82           C  
ATOM   1663  HB2 LYS A 109      21.605  39.830 -19.844  1.00 88.82           H  
ATOM   1664  HB3 LYS A 109      22.636  41.187 -20.327  1.00 88.82           H  
ATOM   1665  O   LYS A 109      22.572  42.313 -18.066  1.00 88.82           O  
ATOM   1666  CG  LYS A 109      23.374  39.284 -20.959  1.00 88.82           C  
ATOM   1667  HG2 LYS A 109      24.399  39.639 -21.064  1.00 88.82           H  
ATOM   1668  HG3 LYS A 109      23.388  38.249 -20.617  1.00 88.82           H  
ATOM   1669  CD  LYS A 109      22.672  39.338 -22.307  1.00 88.82           C  
ATOM   1670  HD2 LYS A 109      21.661  38.945 -22.200  1.00 88.82           H  
ATOM   1671  HD3 LYS A 109      22.637  40.366 -22.668  1.00 88.82           H  
ATOM   1672  CE  LYS A 109      23.482  38.470 -23.259  1.00 88.82           C  
ATOM   1673  HE2 LYS A 109      23.568  37.473 -22.827  1.00 88.82           H  
ATOM   1674  HE3 LYS A 109      24.483  38.895 -23.336  1.00 88.82           H  
ATOM   1675  NZ  LYS A 109      22.826  38.416 -24.578  1.00 88.82           N  
ATOM   1676  HZ1 LYS A 109      21.905  38.018 -24.466  1.00 88.82           H  
ATOM   1677  HZ2 LYS A 109      23.368  37.835 -25.203  1.00 88.82           H  
ATOM   1678  HZ3 LYS A 109      22.753  39.355 -24.941  1.00 88.82           H  
ATOM   1679  N   ALA A 110      22.626  40.870 -16.360  1.00 89.72           N  
ATOM   1680  H   ALA A 110      22.882  39.947 -16.041  1.00 89.72           H  
ATOM   1681  CA  ALA A 110      21.958  41.767 -15.416  1.00 89.72           C  
ATOM   1682  HA  ALA A 110      20.954  41.972 -15.787  1.00 89.72           H  
ATOM   1683  C   ALA A 110      22.661  43.132 -15.248  1.00 89.72           C  
ATOM   1684  CB  ALA A 110      21.818  41.034 -14.082  1.00 89.72           C  
ATOM   1685  HB1 ALA A 110      21.367  41.692 -13.339  1.00 89.72           H  
ATOM   1686  HB2 ALA A 110      22.796  40.708 -13.730  1.00 89.72           H  
ATOM   1687  HB3 ALA A 110      21.171  40.166 -14.209  1.00 89.72           H  
ATOM   1688  O   ALA A 110      21.990  44.141 -15.020  1.00 89.72           O  
ATOM   1689  N   TRP A 111      23.988  43.198 -15.420  1.00 88.90           N  
ATOM   1690  H   TRP A 111      24.489  42.334 -15.567  1.00 88.90           H  
ATOM   1691  CA  TRP A 111      24.762  44.449 -15.370  1.00 88.90           C  
ATOM   1692  HA  TRP A 111      24.329  45.097 -14.609  1.00 88.90           H  
ATOM   1693  C   TRP A 111      24.763  45.245 -16.686  1.00 88.90           C  
ATOM   1694  CB  TRP A 111      26.206  44.134 -14.955  1.00 88.90           C  
ATOM   1695  HB2 TRP A 111      26.194  43.693 -13.959  1.00 88.90           H  
ATOM   1696  HB3 TRP A 111      26.773  45.063 -14.890  1.00 88.90           H  
ATOM   1697  O   TRP A 111      25.095  46.432 -16.675  1.00 88.90           O  
ATOM   1698  CG  TRP A 111      26.914  43.197 -15.884  1.00 88.90           C  
ATOM   1699  CD1 TRP A 111      27.426  43.510 -17.096  1.00 88.90           C  
ATOM   1700  HD1 TRP A 111      27.398  44.497 -17.534  1.00 88.90           H  
ATOM   1701  CD2 TRP A 111      27.073  41.755 -15.743  1.00 88.90           C  
ATOM   1702  CE2 TRP A 111      27.726  41.258 -16.909  1.00 88.90           C  
ATOM   1703  CE3 TRP A 111      26.686  40.815 -14.767  1.00 88.90           C  
ATOM   1704  HE3 TRP A 111      26.190  41.145 -13.866  1.00 88.90           H  
ATOM   1705  NE1 TRP A 111      27.887  42.363 -17.714  1.00 88.90           N  
ATOM   1706  HE1 TRP A 111      28.141  42.307 -18.690  1.00 88.90           H  
ATOM   1707  CH2 TRP A 111      27.625  38.990 -16.093  1.00 88.90           C  
ATOM   1708  HH2 TRP A 111      27.827  37.936 -16.213  1.00 88.90           H  
ATOM   1709  CZ2 TRP A 111      28.017  39.900 -17.087  1.00 88.90           C  
ATOM   1710  HZ2 TRP A 111      28.496  39.541 -17.985  1.00 88.90           H  
ATOM   1711  CZ3 TRP A 111      26.951  39.446 -14.946  1.00 88.90           C  
ATOM   1712  HZ3 TRP A 111      26.653  38.740 -14.185  1.00 88.90           H  
ATOM   1713  N   GLU A 112      24.432  44.640 -17.835  1.00 90.45           N  
ATOM   1714  H   GLU A 112      24.068  43.698 -17.805  1.00 90.45           H  
ATOM   1715  CA  GLU A 112      24.539  45.310 -19.141  1.00 90.45           C  
ATOM   1716  HA  GLU A 112      25.570  45.645 -19.257  1.00 90.45           H  
ATOM   1717  C   GLU A 112      23.667  46.576 -19.241  1.00 90.45           C  
ATOM   1718  CB  GLU A 112      24.233  44.374 -20.325  1.00 90.45           C  
ATOM   1719  HB2 GLU A 112      23.241  43.935 -20.220  1.00 90.45           H  
ATOM   1720  HB3 GLU A 112      24.230  44.987 -21.226  1.00 90.45           H  
ATOM   1721  O   GLU A 112      24.188  47.606 -19.691  1.00 90.45           O  
ATOM   1722  CG  GLU A 112      25.243  43.240 -20.536  1.00 90.45           C  
ATOM   1723  HG2 GLU A 112      25.195  42.555 -19.689  1.00 90.45           H  
ATOM   1724  HG3 GLU A 112      26.244  43.671 -20.569  1.00 90.45           H  
ATOM   1725  CD  GLU A 112      24.975  42.468 -21.845  1.00 90.45           C  
ATOM   1726  OE1 GLU A 112      25.903  41.764 -22.297  1.00 90.45           O  
ATOM   1727  OE2 GLU A 112      23.877  42.612 -22.434  1.00 90.45           O  
ATOM   1728  N   PRO A 113      22.392  46.577 -18.789  1.00 92.84           N  
ATOM   1729  CA  PRO A 113      21.567  47.784 -18.775  1.00 92.84           C  
ATOM   1730  HA  PRO A 113      21.461  48.147 -19.797  1.00 92.84           H  
ATOM   1731  C   PRO A 113      22.165  48.897 -17.909  1.00 92.84           C  
ATOM   1732  CB  PRO A 113      20.193  47.341 -18.254  1.00 92.84           C  
ATOM   1733  HB2 PRO A 113      19.381  47.893 -18.726  1.00 92.84           H  
ATOM   1734  HB3 PRO A 113      20.140  47.448 -17.170  1.00 92.84           H  
ATOM   1735  O   PRO A 113      22.134  50.060 -18.310  1.00 92.84           O  
ATOM   1736  CG  PRO A 113      20.138  45.856 -18.595  1.00 92.84           C  
ATOM   1737  HG2 PRO A 113      19.452  45.311 -17.946  1.00 92.84           H  
ATOM   1738  HG3 PRO A 113      19.868  45.722 -19.642  1.00 92.84           H  
ATOM   1739  CD  PRO A 113      21.583  45.435 -18.372  1.00 92.84           C  
ATOM   1740  HD2 PRO A 113      21.778  44.535 -18.955  1.00 92.84           H  
ATOM   1741  HD3 PRO A 113      21.748  45.238 -17.313  1.00 92.84           H  
ATOM   1742  N   ILE A 114      22.763  48.540 -16.765  1.00 93.21           N  
ATOM   1743  H   ILE A 114      22.787  47.558 -16.530  1.00 93.21           H  
ATOM   1744  CA  ILE A 114      23.387  49.483 -15.826  1.00 93.21           C  
ATOM   1745  HA  ILE A 114      22.667  50.264 -15.580  1.00 93.21           H  
ATOM   1746  C   ILE A 114      24.593  50.153 -16.494  1.00 93.21           C  
ATOM   1747  CB  ILE A 114      23.802  48.768 -14.513  1.00 93.21           C  
ATOM   1748  HB  ILE A 114      24.561  48.017 -14.733  1.00 93.21           H  
ATOM   1749  O   ILE A 114      24.681  51.380 -16.574  1.00 93.21           O  
ATOM   1750  CG1 ILE A 114      22.606  48.076 -13.824  1.00 93.21           C  
ATOM   1751 HG12 ILE A 114      22.062  47.457 -14.537  1.00 93.21           H  
ATOM   1752 HG13 ILE A 114      21.941  48.853 -13.446  1.00 93.21           H  
ATOM   1753  CG2 ILE A 114      24.404  49.805 -13.554  1.00 93.21           C  
ATOM   1754 HG21 ILE A 114      24.740  49.336 -12.629  1.00 93.21           H  
ATOM   1755 HG22 ILE A 114      23.643  50.547 -13.315  1.00 93.21           H  
ATOM   1756 HG23 ILE A 114      25.264  50.306 -13.997  1.00 93.21           H  
ATOM   1757  CD1 ILE A 114      22.975  47.182 -12.638  1.00 93.21           C  
ATOM   1758 HD11 ILE A 114      23.420  47.772 -11.836  1.00 93.21           H  
ATOM   1759 HD12 ILE A 114      23.678  46.408 -12.949  1.00 93.21           H  
ATOM   1760 HD13 ILE A 114      22.071  46.712 -12.250  1.00 93.21           H  
ATOM   1761  N   VAL A 115      25.495  49.347 -17.060  1.00 91.78           N  
ATOM   1762  H   VAL A 115      25.357  48.351 -16.961  1.00 91.78           H  
ATOM   1763  CA  VAL A 115      26.693  49.833 -17.760  1.00 91.78           C  
ATOM   1764  HA  VAL A 115      27.265  50.458 -17.074  1.00 91.78           H  
ATOM   1765  C   VAL A 115      26.316  50.700 -18.964  1.00 91.78           C  
ATOM   1766  CB  VAL A 115      27.573  48.642 -18.191  1.00 91.78           C  
ATOM   1767  HB  VAL A 115      26.964  47.932 -18.750  1.00 91.78           H  
ATOM   1768  O   VAL A 115      26.941  51.739 -19.200  1.00 91.78           O  
ATOM   1769  CG1 VAL A 115      28.747  49.070 -19.088  1.00 91.78           C  
ATOM   1770 HG11 VAL A 115      28.369  49.429 -20.045  1.00 91.78           H  
ATOM   1771 HG12 VAL A 115      29.315  49.857 -18.591  1.00 91.78           H  
ATOM   1772 HG13 VAL A 115      29.395  48.212 -19.267  1.00 91.78           H  
ATOM   1773  CG2 VAL A 115      28.165  47.922 -16.973  1.00 91.78           C  
ATOM   1774 HG21 VAL A 115      28.710  47.034 -17.292  1.00 91.78           H  
ATOM   1775 HG22 VAL A 115      27.376  47.604 -16.292  1.00 91.78           H  
ATOM   1776 HG23 VAL A 115      28.839  48.584 -16.429  1.00 91.78           H  
ATOM   1777  N   LYS A 116      25.295  50.300 -19.734  1.00 93.97           N  
ATOM   1778  H   LYS A 116      24.829  49.437 -19.492  1.00 93.97           H  
ATOM   1779  CA  LYS A 116      24.793  51.074 -20.877  1.00 93.97           C  
ATOM   1780  HA  LYS A 116      25.625  51.289 -21.548  1.00 93.97           H  
ATOM   1781  C   LYS A 116      24.234  52.420 -20.427  1.00 93.97           C  
ATOM   1782  CB  LYS A 116      23.741  50.252 -21.634  1.00 93.97           C  
ATOM   1783  HB2 LYS A 116      24.182  49.300 -21.929  1.00 93.97           H  
ATOM   1784  HB3 LYS A 116      22.901  50.048 -20.971  1.00 93.97           H  
ATOM   1785  O   LYS A 116      24.583  53.430 -21.034  1.00 93.97           O  
ATOM   1786  CG  LYS A 116      23.235  50.979 -22.890  1.00 93.97           C  
ATOM   1787  HG2 LYS A 116      22.798  51.938 -22.612  1.00 93.97           H  
ATOM   1788  HG3 LYS A 116      24.067  51.151 -23.573  1.00 93.97           H  
ATOM   1789  CD  LYS A 116      22.161  50.141 -23.587  1.00 93.97           C  
ATOM   1790  HD2 LYS A 116      22.594  49.198 -23.920  1.00 93.97           H  
ATOM   1791  HD3 LYS A 116      21.366  49.932 -22.871  1.00 93.97           H  
ATOM   1792  CE  LYS A 116      21.584  50.909 -24.779  1.00 93.97           C  
ATOM   1793  HE2 LYS A 116      22.372  51.062 -25.516  1.00 93.97           H  
ATOM   1794  HE3 LYS A 116      21.255  51.887 -24.428  1.00 93.97           H  
ATOM   1795  NZ  LYS A 116      20.441  50.173 -25.371  1.00 93.97           N  
ATOM   1796  HZ1 LYS A 116      20.725  49.254 -25.680  1.00 93.97           H  
ATOM   1797  HZ2 LYS A 116      20.044  50.688 -26.144  1.00 93.97           H  
ATOM   1798  HZ3 LYS A 116      19.720  50.056 -24.673  1.00 93.97           H  
ATOM   1799  N   TYR A 117      23.429  52.437 -19.367  1.00 93.99           N  
ATOM   1800  H   TYR A 117      23.184  51.563 -18.923  1.00 93.99           H  
ATOM   1801  CA  TYR A 117      22.854  53.659 -18.818  1.00 93.99           C  
ATOM   1802  HA  TYR A 117      22.269  54.151 -19.595  1.00 93.99           H  
ATOM   1803  C   TYR A 117      23.945  54.642 -18.377  1.00 93.99           C  
ATOM   1804  CB  TYR A 117      21.913  53.306 -17.662  1.00 93.99           C  
ATOM   1805  HB2 TYR A 117      22.455  52.749 -16.898  1.00 93.99           H  
ATOM   1806  HB3 TYR A 117      21.116  52.662 -18.034  1.00 93.99           H  
ATOM   1807  O   TYR A 117      23.944  55.788 -18.822  1.00 93.99           O  
ATOM   1808  CG  TYR A 117      21.293  54.531 -17.029  1.00 93.99           C  
ATOM   1809  CD1 TYR A 117      21.900  55.126 -15.906  1.00 93.99           C  
ATOM   1810  HD1 TYR A 117      22.799  54.697 -15.491  1.00 93.99           H  
ATOM   1811  CD2 TYR A 117      20.148  55.110 -17.602  1.00 93.99           C  
ATOM   1812  HD2 TYR A 117      19.690  54.659 -18.470  1.00 93.99           H  
ATOM   1813  CE1 TYR A 117      21.344  56.282 -15.331  1.00 93.99           C  
ATOM   1814  HE1 TYR A 117      21.811  56.735 -14.469  1.00 93.99           H  
ATOM   1815  CE2 TYR A 117      19.598  56.274 -17.039  1.00 93.99           C  
ATOM   1816  HE2 TYR A 117      18.724  56.729 -17.479  1.00 93.99           H  
ATOM   1817  OH  TYR A 117      19.668  57.991 -15.367  1.00 93.99           O  
ATOM   1818  HH  TYR A 117      20.139  58.273 -14.580  1.00 93.99           H  
ATOM   1819  CZ  TYR A 117      20.185  56.852 -15.892  1.00 93.99           C  
ATOM   1820  N   ILE A 118      24.931  54.192 -17.590  1.00 93.47           N  
ATOM   1821  H   ILE A 118      24.873  53.243 -17.248  1.00 93.47           H  
ATOM   1822  CA  ILE A 118      26.041  55.043 -17.123  1.00 93.47           C  
ATOM   1823  HA  ILE A 118      25.628  55.874 -16.551  1.00 93.47           H  
ATOM   1824  C   ILE A 118      26.802  55.653 -18.314  1.00 93.47           C  
ATOM   1825  CB  ILE A 118      26.980  54.237 -16.194  1.00 93.47           C  
ATOM   1826  HB  ILE A 118      27.287  53.333 -16.719  1.00 93.47           H  
ATOM   1827  O   ILE A 118      27.006  56.868 -18.383  1.00 93.47           O  
ATOM   1828  CG1 ILE A 118      26.250  53.832 -14.893  1.00 93.47           C  
ATOM   1829 HG12 ILE A 118      25.244  53.478 -15.118  1.00 93.47           H  
ATOM   1830 HG13 ILE A 118      26.155  54.701 -14.242  1.00 93.47           H  
ATOM   1831  CG2 ILE A 118      28.240  55.053 -15.844  1.00 93.47           C  
ATOM   1832 HG21 ILE A 118      28.876  54.511 -15.145  1.00 93.47           H  
ATOM   1833 HG22 ILE A 118      27.966  56.001 -15.381  1.00 93.47           H  
ATOM   1834 HG23 ILE A 118      28.845  55.256 -16.729  1.00 93.47           H  
ATOM   1835  CD1 ILE A 118      26.961  52.713 -14.126  1.00 93.47           C  
ATOM   1836 HD11 ILE A 118      27.079  51.841 -14.770  1.00 93.47           H  
ATOM   1837 HD12 ILE A 118      26.352  52.431 -13.267  1.00 93.47           H  
ATOM   1838 HD13 ILE A 118      27.939  53.040 -13.773  1.00 93.47           H  
ATOM   1839  N   LYS A 119      27.162  54.830 -19.310  1.00 93.80           N  
ATOM   1840  H   LYS A 119      26.945  53.849 -19.208  1.00 93.80           H  
ATOM   1841  CA  LYS A 119      27.849  55.295 -20.530  1.00 93.80           C  
ATOM   1842  HA  LYS A 119      28.731  55.865 -20.238  1.00 93.80           H  
ATOM   1843  C   LYS A 119      26.990  56.245 -21.365  1.00 93.80           C  
ATOM   1844  CB  LYS A 119      28.275  54.087 -21.375  1.00 93.80           C  
ATOM   1845  HB2 LYS A 119      28.570  54.434 -22.365  1.00 93.80           H  
ATOM   1846  HB3 LYS A 119      27.429  53.410 -21.488  1.00 93.80           H  
ATOM   1847  O   LYS A 119      27.524  57.172 -21.976  1.00 93.80           O  
ATOM   1848  CG  LYS A 119      29.461  53.343 -20.745  1.00 93.80           C  
ATOM   1849  HG2 LYS A 119      29.204  53.025 -19.735  1.00 93.80           H  
ATOM   1850  HG3 LYS A 119      30.315  54.018 -20.686  1.00 93.80           H  
ATOM   1851  CD  LYS A 119      29.844  52.112 -21.576  1.00 93.80           C  
ATOM   1852  HD2 LYS A 119      30.108  52.418 -22.589  1.00 93.80           H  
ATOM   1853  HD3 LYS A 119      28.989  51.436 -21.612  1.00 93.80           H  
ATOM   1854  CE  LYS A 119      31.033  51.408 -20.911  1.00 93.80           C  
ATOM   1855  HE2 LYS A 119      30.766  51.206 -19.873  1.00 93.80           H  
ATOM   1856  HE3 LYS A 119      31.885  52.087 -20.898  1.00 93.80           H  
ATOM   1857  NZ  LYS A 119      31.392  50.135 -21.586  1.00 93.80           N  
ATOM   1858  HZ1 LYS A 119      31.664  50.282 -22.548  1.00 93.80           H  
ATOM   1859  HZ2 LYS A 119      32.155  49.690 -21.096  1.00 93.80           H  
ATOM   1860  HZ3 LYS A 119      30.612  49.495 -21.555  1.00 93.80           H  
ATOM   1861  N   GLU A 120      25.678  56.037 -21.409  1.00 93.78           N  
ATOM   1862  H   GLU A 120      25.292  55.243 -20.919  1.00 93.78           H  
ATOM   1863  CA  GLU A 120      24.753  56.933 -22.094  1.00 93.78           C  
ATOM   1864  HA  GLU A 120      25.132  57.107 -23.102  1.00 93.78           H  
ATOM   1865  C   GLU A 120      24.684  58.296 -21.402  1.00 93.78           C  
ATOM   1866  CB  GLU A 120      23.372  56.282 -22.231  1.00 93.78           C  
ATOM   1867  HB2 GLU A 120      22.932  56.114 -21.248  1.00 93.78           H  
ATOM   1868  HB3 GLU A 120      23.489  55.327 -22.743  1.00 93.78           H  
ATOM   1869  O   GLU A 120      24.797  59.308 -22.090  1.00 93.78           O  
ATOM   1870  CG  GLU A 120      22.454  57.187 -23.060  1.00 93.78           C  
ATOM   1871  HG2 GLU A 120      22.970  57.452 -23.983  1.00 93.78           H  
ATOM   1872  HG3 GLU A 120      22.272  58.107 -22.506  1.00 93.78           H  
ATOM   1873  CD  GLU A 120      21.103  56.564 -23.419  1.00 93.78           C  
ATOM   1874  OE1 GLU A 120      20.369  57.284 -24.135  1.00 93.78           O  
ATOM   1875  OE2 GLU A 120      20.836  55.403 -23.038  1.00 93.78           O  
ATOM   1876  N   GLN A 121      24.605  58.347 -20.068  1.00 93.50           N  
ATOM   1877  H   GLN A 121      24.505  57.485 -19.551  1.00 93.50           H  
ATOM   1878  CA  GLN A 121      24.638  59.615 -19.331  1.00 93.50           C  
ATOM   1879  HA  GLN A 121      23.838  60.252 -19.707  1.00 93.50           H  
ATOM   1880  C   GLN A 121      25.946  60.377 -19.577  1.00 93.50           C  
ATOM   1881  CB  GLN A 121      24.422  59.393 -17.824  1.00 93.50           C  
ATOM   1882  HB2 GLN A 121      24.493  60.368 -17.341  1.00 93.50           H  
ATOM   1883  HB3 GLN A 121      25.213  58.757 -17.427  1.00 93.50           H  
ATOM   1884  O   GLN A 121      25.924  61.578 -19.860  1.00 93.50           O  
ATOM   1885  CG  GLN A 121      23.061  58.785 -17.452  1.00 93.50           C  
ATOM   1886  HG2 GLN A 121      23.026  57.741 -17.764  1.00 93.50           H  
ATOM   1887  HG3 GLN A 121      22.944  58.800 -16.368  1.00 93.50           H  
ATOM   1888  CD  GLN A 121      21.882  59.522 -18.075  1.00 93.50           C  
ATOM   1889  NE2 GLN A 121      20.854  58.822 -18.494  1.00 93.50           N  
ATOM   1890 HE21 GLN A 121      20.066  59.356 -18.831  1.00 93.50           H  
ATOM   1891 HE22 GLN A 121      20.804  57.834 -18.294  1.00 93.50           H  
ATOM   1892  OE1 GLN A 121      21.872  60.728 -18.245  1.00 93.50           O  
ATOM   1893  N   HIS A 122      27.091  59.684 -19.583  1.00 93.93           N  
ATOM   1894  H   HIS A 122      27.077  58.717 -19.293  1.00 93.93           H  
ATOM   1895  CA  HIS A 122      28.357  60.295 -19.995  1.00 93.93           C  
ATOM   1896  HA  HIS A 122      28.538  61.174 -19.376  1.00 93.93           H  
ATOM   1897  C   HIS A 122      28.328  60.787 -21.452  1.00 93.93           C  
ATOM   1898  CB  HIS A 122      29.515  59.315 -19.790  1.00 93.93           C  
ATOM   1899  HB2 HIS A 122      30.407  59.767 -20.224  1.00 93.93           H  
ATOM   1900  HB3 HIS A 122      29.309  58.384 -20.319  1.00 93.93           H  
ATOM   1901  O   HIS A 122      28.794  61.889 -21.736  1.00 93.93           O  
ATOM   1902  CG  HIS A 122      29.852  59.012 -18.357  1.00 93.93           C  
ATOM   1903  CD2 HIS A 122      30.407  57.851 -17.896  1.00 93.93           C  
ATOM   1904  HD2 HIS A 122      30.635  56.972 -18.481  1.00 93.93           H  
ATOM   1905  ND1 HIS A 122      29.786  59.879 -17.285  1.00 93.93           N  
ATOM   1906  HD1 HIS A 122      29.382  60.805 -17.276  1.00 93.93           H  
ATOM   1907  CE1 HIS A 122      30.288  59.252 -16.207  1.00 93.93           C  
ATOM   1908  HE1 HIS A 122      30.362  59.660 -15.210  1.00 93.93           H  
ATOM   1909  NE2 HIS A 122      30.679  58.020 -16.544  1.00 93.93           N  
ATOM   1910  N   SER A 123      27.749  60.025 -22.385  1.00 92.70           N  
ATOM   1911  H   SER A 123      27.397  59.123 -22.101  1.00 92.70           H  
ATOM   1912  CA  SER A 123      27.622  60.424 -23.796  1.00 92.70           C  
ATOM   1913  HA  SER A 123      28.611  60.686 -24.171  1.00 92.70           H  
ATOM   1914  C   SER A 123      26.713  61.642 -23.991  1.00 92.70           C  
ATOM   1915  CB  SER A 123      27.080  59.250 -24.616  1.00 92.70           C  
ATOM   1916  HB2 SER A 123      26.041  59.061 -24.347  1.00 92.70           H  
ATOM   1917  HB3 SER A 123      27.663  58.354 -24.403  1.00 92.70           H  
ATOM   1918  O   SER A 123      27.023  62.540 -24.780  1.00 92.70           O  
ATOM   1919  OG  SER A 123      27.162  59.540 -26.002  1.00 92.70           O  
ATOM   1920  HG  SER A 123      28.078  59.430 -26.267  1.00 92.70           H  
ATOM   1921  N   GLN A 124      25.599  61.707 -23.260  1.00 93.36           N  
ATOM   1922  H   GLN A 124      25.388  60.937 -22.641  1.00 93.36           H  
ATOM   1923  CA  GLN A 124      24.682  62.841 -23.278  1.00 93.36           C  
ATOM   1924  HA  GLN A 124      24.395  63.054 -24.308  1.00 93.36           H  
ATOM   1925  C   GLN A 124      25.351  64.094 -22.718  1.00 93.36           C  
ATOM   1926  CB  GLN A 124      23.422  62.523 -22.466  1.00 93.36           C  
ATOM   1927  HB2 GLN A 124      22.866  63.452 -22.341  1.00 93.36           H  
ATOM   1928  HB3 GLN A 124      23.701  62.162 -21.476  1.00 93.36           H  
ATOM   1929  O   GLN A 124      25.259  65.159 -23.338  1.00 93.36           O  
ATOM   1930  CG  GLN A 124      22.498  61.495 -23.140  1.00 93.36           C  
ATOM   1931  HG2 GLN A 124      22.244  61.836 -24.144  1.00 93.36           H  
ATOM   1932  HG3 GLN A 124      23.000  60.532 -23.230  1.00 93.36           H  
ATOM   1933  CD  GLN A 124      21.197  61.307 -22.365  1.00 93.36           C  
ATOM   1934  NE2 GLN A 124      20.479  60.221 -22.562  1.00 93.36           N  
ATOM   1935 HE21 GLN A 124      19.654  60.121 -21.988  1.00 93.36           H  
ATOM   1936 HE22 GLN A 124      20.784  59.442 -23.129  1.00 93.36           H  
ATOM   1937  OE1 GLN A 124      20.760  62.186 -21.639  1.00 93.36           O  
ATOM   1938  N   TYR A 125      26.058  63.962 -21.591  1.00 92.12           N  
ATOM   1939  H   TYR A 125      26.056  63.074 -21.109  1.00 92.12           H  
ATOM   1940  CA  TYR A 125      26.833  65.053 -21.014  1.00 92.12           C  
ATOM   1941  HA  TYR A 125      26.158  65.886 -20.815  1.00 92.12           H  
ATOM   1942  C   TYR A 125      27.887  65.548 -22.010  1.00 92.12           C  
ATOM   1943  CB  TYR A 125      27.440  64.620 -19.676  1.00 92.12           C  
ATOM   1944  HB2 TYR A 125      26.665  64.144 -19.075  1.00 92.12           H  
ATOM   1945  HB3 TYR A 125      28.223  63.882 -19.848  1.00 92.12           H  
ATOM   1946  O   TYR A 125      27.896  66.734 -22.326  1.00 92.12           O  
ATOM   1947  CG  TYR A 125      28.004  65.784 -18.888  1.00 92.12           C  
ATOM   1948  CD1 TYR A 125      29.319  66.215 -19.123  1.00 92.12           C  
ATOM   1949  HD1 TYR A 125      29.912  65.724 -19.881  1.00 92.12           H  
ATOM   1950  CD2 TYR A 125      27.208  66.455 -17.940  1.00 92.12           C  
ATOM   1951  HD2 TYR A 125      26.203  66.119 -17.733  1.00 92.12           H  
ATOM   1952  CE1 TYR A 125      29.862  67.292 -18.402  1.00 92.12           C  
ATOM   1953  HE1 TYR A 125      30.878  67.607 -18.589  1.00 92.12           H  
ATOM   1954  CE2 TYR A 125      27.736  67.552 -17.230  1.00 92.12           C  
ATOM   1955  HE2 TYR A 125      27.147  68.060 -16.481  1.00 92.12           H  
ATOM   1956  OH  TYR A 125      29.574  69.019 -16.763  1.00 92.12           O  
ATOM   1957  HH  TYR A 125      30.518  69.117 -16.911  1.00 92.12           H  
ATOM   1958  CZ  TYR A 125      29.066  67.966 -17.453  1.00 92.12           C  
ATOM   1959  N   LEU A 126      28.655  64.642 -22.629  1.00 91.03           N  
ATOM   1960  H   LEU A 126      28.607  63.685 -22.312  1.00 91.03           H  
ATOM   1961  CA  LEU A 126      29.642  64.973 -23.663  1.00 91.03           C  
ATOM   1962  HA  LEU A 126      30.376  65.651 -23.227  1.00 91.03           H  
ATOM   1963  C   LEU A 126      29.030  65.711 -24.856  1.00 91.03           C  
ATOM   1964  CB  LEU A 126      30.351  63.678 -24.104  1.00 91.03           C  
ATOM   1965  HB2 LEU A 126      29.603  62.977 -24.475  1.00 91.03           H  
ATOM   1966  HB3 LEU A 126      30.825  63.228 -23.231  1.00 91.03           H  
ATOM   1967  O   LEU A 126      29.604  66.672 -25.352  1.00 91.03           O  
ATOM   1968  CG  LEU A 126      31.419  63.871 -25.197  1.00 91.03           C  
ATOM   1969  HG  LEU A 126      30.957  64.292 -26.090  1.00 91.03           H  
ATOM   1970  CD1 LEU A 126      32.549  64.790 -24.736  1.00 91.03           C  
ATOM   1971 HD11 LEU A 126      32.179  65.807 -24.606  1.00 91.03           H  
ATOM   1972 HD12 LEU A 126      33.357  64.801 -25.467  1.00 91.03           H  
ATOM   1973 HD13 LEU A 126      32.926  64.443 -23.774  1.00 91.03           H  
ATOM   1974  CD2 LEU A 126      32.018  62.517 -25.580  1.00 91.03           C  
ATOM   1975 HD21 LEU A 126      32.498  62.067 -24.711  1.00 91.03           H  
ATOM   1976 HD22 LEU A 126      32.759  62.650 -26.368  1.00 91.03           H  
ATOM   1977 HD23 LEU A 126      31.232  61.854 -25.941  1.00 91.03           H  
ATOM   1978  N   ARG A 127      27.850  65.307 -25.334  1.00 91.83           N  
ATOM   1979  H   ARG A 127      27.430  64.491 -24.913  1.00 91.83           H  
ATOM   1980  CA  ARG A 127      27.194  65.971 -26.473  1.00 91.83           C  
ATOM   1981  HA  ARG A 127      27.915  66.042 -27.287  1.00 91.83           H  
ATOM   1982  C   ARG A 127      26.773  67.401 -26.136  1.00 91.83           C  
ATOM   1983  CB  ARG A 127      26.002  65.124 -26.919  1.00 91.83           C  
ATOM   1984  HB2 ARG A 127      25.234  65.141 -26.145  1.00 91.83           H  
ATOM   1985  HB3 ARG A 127      26.339  64.095 -27.043  1.00 91.83           H  
ATOM   1986  O   ARG A 127      27.024  68.323 -26.920  1.00 91.83           O  
ATOM   1987  CG  ARG A 127      25.411  65.625 -28.246  1.00 91.83           C  
ATOM   1988  HG2 ARG A 127      25.137  66.676 -28.159  1.00 91.83           H  
ATOM   1989  HG3 ARG A 127      26.154  65.524 -29.037  1.00 91.83           H  
ATOM   1990  CD  ARG A 127      24.151  64.839 -28.623  1.00 91.83           C  
ATOM   1991  HD2 ARG A 127      23.404  65.005 -27.847  1.00 91.83           H  
ATOM   1992  HD3 ARG A 127      23.764  65.229 -29.565  1.00 91.83           H  
ATOM   1993  NE  ARG A 127      24.425  63.395 -28.765  1.00 91.83           N  
ATOM   1994  HE  ARG A 127      25.388  63.127 -28.908  1.00 91.83           H  
ATOM   1995  NH1 ARG A 127      22.288  62.623 -28.410  1.00 91.83           N  
ATOM   1996 HH11 ARG A 127      21.948  63.572 -28.360  1.00 91.83           H  
ATOM   1997 HH12 ARG A 127      21.656  61.850 -28.257  1.00 91.83           H  
ATOM   1998  NH2 ARG A 127      23.957  61.169 -28.667  1.00 91.83           N  
ATOM   1999 HH21 ARG A 127      23.301  60.422 -28.490  1.00 91.83           H  
ATOM   2000 HH22 ARG A 127      24.942  60.949 -28.696  1.00 91.83           H  
ATOM   2001  CZ  ARG A 127      23.557  62.408 -28.619  1.00 91.83           C  
ATOM   2002  N   LYS A 128      26.151  67.598 -24.971  1.00 93.03           N  
ATOM   2003  H   LYS A 128      26.023  66.801 -24.365  1.00 93.03           H  
ATOM   2004  CA  LYS A 128      25.800  68.937 -24.467  1.00 93.03           C  
ATOM   2005  HA  LYS A 128      25.179  69.463 -25.192  1.00 93.03           H  
ATOM   2006  C   LYS A 128      27.067  69.771 -24.280  1.00 93.03           C  
ATOM   2007  CB  LYS A 128      25.032  68.808 -23.143  1.00 93.03           C  
ATOM   2008  HB2 LYS A 128      24.902  69.803 -22.716  1.00 93.03           H  
ATOM   2009  HB3 LYS A 128      25.621  68.215 -22.444  1.00 93.03           H  
ATOM   2010  O   LYS A 128      27.131  70.920 -24.707  1.00 93.03           O  
ATOM   2011  CG  LYS A 128      23.643  68.168 -23.315  1.00 93.03           C  
ATOM   2012  HG2 LYS A 128      23.737  67.200 -23.808  1.00 93.03           H  
ATOM   2013  HG3 LYS A 128      23.019  68.814 -23.933  1.00 93.03           H  
ATOM   2014  CD  LYS A 128      22.978  67.970 -21.946  1.00 93.03           C  
ATOM   2015  HD2 LYS A 128      23.661  67.414 -21.304  1.00 93.03           H  
ATOM   2016  HD3 LYS A 128      22.784  68.946 -21.501  1.00 93.03           H  
ATOM   2017  CE  LYS A 128      21.658  67.200 -22.051  1.00 93.03           C  
ATOM   2018  HE2 LYS A 128      20.939  67.806 -22.603  1.00 93.03           H  
ATOM   2019  HE3 LYS A 128      21.836  66.284 -22.615  1.00 93.03           H  
ATOM   2020  NZ  LYS A 128      21.122  66.857 -20.706  1.00 93.03           N  
ATOM   2021  HZ1 LYS A 128      21.777  66.286 -20.190  1.00 93.03           H  
ATOM   2022  HZ2 LYS A 128      20.942  67.686 -20.158  1.00 93.03           H  
ATOM   2023  HZ3 LYS A 128      20.270  66.320 -20.776  1.00 93.03           H  
ATOM   2024  N   GLU A 129      28.108  69.131 -23.766  1.00 90.19           N  
ATOM   2025  H   GLU A 129      27.961  68.200 -23.402  1.00 90.19           H  
ATOM   2026  CA  GLU A 129      29.450  69.668 -23.609  1.00 90.19           C  
ATOM   2027  HA  GLU A 129      29.347  70.691 -23.249  1.00 90.19           H  
ATOM   2028  C   GLU A 129      30.252  69.718 -24.919  1.00 90.19           C  
ATOM   2029  CB  GLU A 129      30.201  68.875 -22.522  1.00 90.19           C  
ATOM   2030  HB2 GLU A 129      29.499  68.617 -21.730  1.00 90.19           H  
ATOM   2031  HB3 GLU A 129      30.570  67.946 -22.957  1.00 90.19           H  
ATOM   2032  O   GLU A 129      31.431  69.993 -24.857  1.00 90.19           O  
ATOM   2033  CG  GLU A 129      31.339  69.666 -21.847  1.00 90.19           C  
ATOM   2034  HG2 GLU A 129      31.070  69.819 -20.802  1.00 90.19           H  
ATOM   2035  HG3 GLU A 129      31.408  70.660 -22.288  1.00 90.19           H  
ATOM   2036  CD  GLU A 129      32.711  68.977 -21.898  1.00 90.19           C  
ATOM   2037  OE1 GLU A 129      33.699  69.713 -22.116  1.00 90.19           O  
ATOM   2038  OE2 GLU A 129      32.788  67.735 -21.756  1.00 90.19           O  
ATOM   2039  N   LEU A 130      29.700  69.478 -26.114  1.00 87.31           N  
ATOM   2040  H   LEU A 130      28.780  69.061 -26.120  1.00 87.31           H  
ATOM   2041  CA  LEU A 130      30.407  69.653 -27.403  1.00 87.31           C  
ATOM   2042  HA  LEU A 130      31.351  70.171 -27.232  1.00 87.31           H  
ATOM   2043  C   LEU A 130      29.650  70.539 -28.391  1.00 87.31           C  
ATOM   2044  CB  LEU A 130      30.727  68.290 -28.043  1.00 87.31           C  
ATOM   2045  HB2 LEU A 130      29.842  67.658 -27.973  1.00 87.31           H  
ATOM   2046  HB3 LEU A 130      30.937  68.443 -29.101  1.00 87.31           H  
ATOM   2047  O   LEU A 130      30.210  70.970 -29.397  1.00 87.31           O  
ATOM   2048  CG  LEU A 130      31.932  67.544 -27.439  1.00 87.31           C  
ATOM   2049  HG  LEU A 130      31.765  67.347 -26.380  1.00 87.31           H  
ATOM   2050  CD1 LEU A 130      32.084  66.212 -28.178  1.00 87.31           C  
ATOM   2051 HD11 LEU A 130      32.302  66.385 -29.232  1.00 87.31           H  
ATOM   2052 HD12 LEU A 130      31.162  65.638 -28.084  1.00 87.31           H  
ATOM   2053 HD13 LEU A 130      32.894  65.636 -27.730  1.00 87.31           H  
ATOM   2054  CD2 LEU A 130      33.251  68.310 -27.576  1.00 87.31           C  
ATOM   2055 HD21 LEU A 130      34.075  67.668 -27.267  1.00 87.31           H  
ATOM   2056 HD22 LEU A 130      33.240  69.173 -26.910  1.00 87.31           H  
ATOM   2057 HD23 LEU A 130      33.401  68.626 -28.609  1.00 87.31           H  
ATOM   2058  N   THR A 131      28.393  70.846 -28.096  1.00 89.14           N  
ATOM   2059  H   THR A 131      28.019  70.498 -27.225  1.00 89.14           H  
ATOM   2060  CA  THR A 131      27.535  71.666 -28.952  1.00 89.14           C  
ATOM   2061  HA  THR A 131      27.472  71.191 -29.932  1.00 89.14           H  
ATOM   2062  C   THR A 131      28.138  73.067 -29.137  1.00 89.14           C  
ATOM   2063  CB  THR A 131      26.125  71.689 -28.345  1.00 89.14           C  
ATOM   2064  HB  THR A 131      26.160  72.102 -27.337  1.00 89.14           H  
ATOM   2065  O   THR A 131      28.722  73.613 -28.209  1.00 89.14           O  
ATOM   2066  CG2 THR A 131      25.124  72.479 -29.185  1.00 89.14           C  
ATOM   2067 HG21 THR A 131      25.129  72.122 -30.215  1.00 89.14           H  
ATOM   2068 HG22 THR A 131      24.126  72.347 -28.767  1.00 89.14           H  
ATOM   2069 HG23 THR A 131      25.360  73.542 -29.150  1.00 89.14           H  
ATOM   2070  OG1 THR A 131      25.628  70.367 -28.300  1.00 89.14           O  
ATOM   2071  HG1 THR A 131      26.205  69.819 -27.763  1.00 89.14           H  
ATOM   2072  N   ALA A 132      28.031  73.675 -30.325  1.00 80.40           N  
ATOM   2073  H   ALA A 132      27.610  73.178 -31.096  1.00 80.40           H  
ATOM   2074  CA  ALA A 132      28.591  75.016 -30.567  1.00 80.40           C  
ATOM   2075  HA  ALA A 132      29.650  75.009 -30.309  1.00 80.40           H  
ATOM   2076  C   ALA A 132      27.915  76.092 -29.697  1.00 80.40           C  
ATOM   2077  CB  ALA A 132      28.453  75.342 -32.059  1.00 80.40           C  
ATOM   2078  HB1 ALA A 132      28.983  74.595 -32.651  1.00 80.40           H  
ATOM   2079  HB2 ALA A 132      28.890  76.320 -32.258  1.00 80.40           H  
ATOM   2080  HB3 ALA A 132      27.402  75.357 -32.350  1.00 80.40           H  
ATOM   2081  O   ALA A 132      28.561  77.014 -29.208  1.00 80.40           O  
ATOM   2082  N   GLN A 133      26.611  75.931 -29.467  1.00 80.46           N  
ATOM   2083  H   GLN A 133      26.149  75.146 -29.904  1.00 80.46           H  
ATOM   2084  CA  GLN A 133      25.822  76.727 -28.533  1.00 80.46           C  
ATOM   2085  HA  GLN A 133      26.392  77.599 -28.213  1.00 80.46           H  
ATOM   2086  C   GLN A 133      25.541  75.899 -27.276  1.00 80.46           C  
ATOM   2087  CB  GLN A 133      24.550  77.228 -29.234  1.00 80.46           C  
ATOM   2088  HB2 GLN A 133      23.915  77.720 -28.496  1.00 80.46           H  
ATOM   2089  HB3 GLN A 133      24.003  76.383 -29.652  1.00 80.46           H  
ATOM   2090  O   GLN A 133      24.425  75.427 -27.072  1.00 80.46           O  
ATOM   2091  CG  GLN A 133      24.877  78.236 -30.347  1.00 80.46           C  
ATOM   2092  HG2 GLN A 133      25.441  79.065 -29.920  1.00 80.46           H  
ATOM   2093  HG3 GLN A 133      25.494  77.761 -31.109  1.00 80.46           H  
ATOM   2094  CD  GLN A 133      23.634  78.798 -31.028  1.00 80.46           C  
ATOM   2095  NE2 GLN A 133      23.779  79.810 -31.854  1.00 80.46           N  
ATOM   2096 HE21 GLN A 133      22.925  80.146 -32.275  1.00 80.46           H  
ATOM   2097 HE22 GLN A 133      24.687  80.218 -32.024  1.00 80.46           H  
ATOM   2098  OE1 GLN A 133      22.516  78.349 -30.856  1.00 80.46           O  
ATOM   2099  N   ARG A 134      26.581  75.667 -26.460  1.00 82.96           N  
ATOM   2100  H   ARG A 134      27.480  76.060 -26.699  1.00 82.96           H  
ATOM   2101  CA  ARG A 134      26.407  75.019 -25.150  1.00 82.96           C  
ATOM   2102  HA  ARG A 134      25.850  74.093 -25.294  1.00 82.96           H  
ATOM   2103  C   ARG A 134      25.583  75.924 -24.251  1.00 82.96           C  
ATOM   2104  CB  ARG A 134      27.728  74.685 -24.434  1.00 82.96           C  
ATOM   2105  HB2 ARG A 134      28.212  75.607 -24.112  1.00 82.96           H  
ATOM   2106  HB3 ARG A 134      27.503  74.089 -23.550  1.00 82.96           H  
ATOM   2107  O   ARG A 134      25.807  77.134 -24.196  1.00 82.96           O  
ATOM   2108  CG  ARG A 134      28.690  73.911 -25.324  1.00 82.96           C  
ATOM   2109  HG2 ARG A 134      28.177  73.061 -25.775  1.00 82.96           H  
ATOM   2110  HG3 ARG A 134      29.027  74.610 -26.089  1.00 82.96           H  
ATOM   2111  CD  ARG A 134      29.935  73.423 -24.593  1.00 82.96           C  
ATOM   2112  HD2 ARG A 134      30.369  74.257 -24.043  1.00 82.96           H  
ATOM   2113  HD3 ARG A 134      29.653  72.643 -23.886  1.00 82.96           H  
ATOM   2114  NE  ARG A 134      30.917  72.915 -25.564  1.00 82.96           N  
ATOM   2115  HE  ARG A 134      30.620  72.887 -26.529  1.00 82.96           H  
ATOM   2116  NH1 ARG A 134      32.607  72.446 -24.069  1.00 82.96           N  
ATOM   2117 HH11 ARG A 134      31.988  72.709 -23.315  1.00 82.96           H  
ATOM   2118 HH12 ARG A 134      33.308  71.760 -23.827  1.00 82.96           H  
ATOM   2119  NH2 ARG A 134      32.887  71.980 -26.231  1.00 82.96           N  
ATOM   2120 HH21 ARG A 134      33.714  71.481 -25.939  1.00 82.96           H  
ATOM   2121 HH22 ARG A 134      32.526  71.892 -27.170  1.00 82.96           H  
ATOM   2122  CZ  ARG A 134      32.134  72.473 -25.287  1.00 82.96           C  
ATOM   2123  N   GLU A 135      24.666  75.325 -23.511  1.00 85.29           N  
ATOM   2124  H   GLU A 135      24.516  74.331 -23.608  1.00 85.29           H  
ATOM   2125  CA  GLU A 135      23.966  76.033 -22.453  1.00 85.29           C  
ATOM   2126  HA  GLU A 135      23.486  76.913 -22.882  1.00 85.29           H  
ATOM   2127  C   GLU A 135      24.958  76.494 -21.387  1.00 85.29           C  
ATOM   2128  CB  GLU A 135      22.887  75.145 -21.835  1.00 85.29           C  
ATOM   2129  HB2 GLU A 135      23.339  74.208 -21.511  1.00 85.29           H  
ATOM   2130  HB3 GLU A 135      22.465  75.655 -20.969  1.00 85.29           H  
ATOM   2131  O   GLU A 135      25.957  75.835 -21.094  1.00 85.29           O  
ATOM   2132  CG  GLU A 135      21.766  74.874 -22.848  1.00 85.29           C  
ATOM   2133  HG2 GLU A 135      22.190  74.406 -23.737  1.00 85.29           H  
ATOM   2134  HG3 GLU A 135      21.329  75.828 -23.142  1.00 85.29           H  
ATOM   2135  CD  GLU A 135      20.666  73.959 -22.296  1.00 85.29           C  
ATOM   2136  OE1 GLU A 135      19.657  73.801 -23.014  1.00 85.29           O  
ATOM   2137  OE2 GLU A 135      20.848  73.408 -21.189  1.00 85.29           O  
ATOM   2138  N   ARG A 136      24.660  77.636 -20.765  1.00 79.60           N  
ATOM   2139  H   ARG A 136      23.835  78.138 -21.063  1.00 79.60           H  
ATOM   2140  CA  ARG A 136      25.502  78.181 -19.695  1.00 79.60           C  
ATOM   2141  HA  ARG A 136      26.512  78.303 -20.087  1.00 79.60           H  
ATOM   2142  C   ARG A 136      25.621  77.223 -18.506  1.00 79.60           C  
ATOM   2143  CB  ARG A 136      24.933  79.539 -19.280  1.00 79.60           C  
ATOM   2144  HB2 ARG A 136      23.947  79.401 -18.834  1.00 79.60           H  
ATOM   2145  HB3 ARG A 136      24.831  80.165 -20.167  1.00 79.60           H  
ATOM   2146  O   ARG A 136      26.600  77.275 -17.768  1.00 79.60           O  
ATOM   2147  CG  ARG A 136      25.853  80.246 -18.282  1.00 79.60           C  
ATOM   2148  HG2 ARG A 136      26.849  80.349 -18.713  1.00 79.60           H  
ATOM   2149  HG3 ARG A 136      25.917  79.670 -17.359  1.00 79.60           H  
ATOM   2150  CD  ARG A 136      25.300  81.624 -17.940  1.00 79.60           C  
ATOM   2151  HD2 ARG A 136      25.255  82.223 -18.849  1.00 79.60           H  
ATOM   2152  HD3 ARG A 136      24.294  81.508 -17.537  1.00 79.60           H  
ATOM   2153  NE  ARG A 136      26.161  82.287 -16.948  1.00 79.60           N  
ATOM   2154  HE  ARG A 136      27.022  81.814 -16.713  1.00 79.60           H  
ATOM   2155  NH1 ARG A 136      24.854  84.144 -16.634  1.00 79.60           N  
ATOM   2156 HH11 ARG A 136      24.693  85.042 -16.202  1.00 79.60           H  
ATOM   2157 HH12 ARG A 136      24.195  83.776 -17.305  1.00 79.60           H  
ATOM   2158  NH2 ARG A 136      26.782  83.942 -15.521  1.00 79.60           N  
ATOM   2159 HH21 ARG A 136      26.618  84.846 -15.101  1.00 79.60           H  
ATOM   2160 HH22 ARG A 136      27.636  83.441 -15.319  1.00 79.60           H  
ATOM   2161  CZ  ARG A 136      25.928  83.450 -16.373  1.00 79.60           C  
ATOM   2162  N   PHE A 137      24.613  76.386 -18.290  1.00 82.34           N  
ATOM   2163  H   PHE A 137      23.864  76.350 -18.966  1.00 82.34           H  
ATOM   2164  CA  PHE A 137      24.659  75.312 -17.318  1.00 82.34           C  
ATOM   2165  HA  PHE A 137      25.693  75.128 -17.026  1.00 82.34           H  
ATOM   2166  C   PHE A 137      24.106  74.045 -17.938  1.00 82.34           C  
ATOM   2167  CB  PHE A 137      23.837  75.681 -16.090  1.00 82.34           C  
ATOM   2168  HB2 PHE A 137      24.255  76.584 -15.646  1.00 82.34           H  
ATOM   2169  HB3 PHE A 137      22.818  75.908 -16.403  1.00 82.34           H  
ATOM   2170  O   PHE A 137      22.946  74.017 -18.327  1.00 82.34           O  
ATOM   2171  CG  PHE A 137      23.804  74.582 -15.043  1.00 82.34           C  
ATOM   2172  CD1 PHE A 137      22.577  74.157 -14.502  1.00 82.34           C  
ATOM   2173  HD1 PHE A 137      21.643  74.506 -14.917  1.00 82.34           H  
ATOM   2174  CD2 PHE A 137      25.004  74.021 -14.553  1.00 82.34           C  
ATOM   2175  HD2 PHE A 137      25.953  74.237 -15.021  1.00 82.34           H  
ATOM   2176  CE1 PHE A 137      22.561  73.288 -13.396  1.00 82.34           C  
ATOM   2177  HE1 PHE A 137      21.621  72.955 -12.983  1.00 82.34           H  
ATOM   2178  CE2 PHE A 137      24.989  73.213 -13.403  1.00 82.34           C  
ATOM   2179  HE2 PHE A 137      25.902  72.782 -13.019  1.00 82.34           H  
ATOM   2180  CZ  PHE A 137      23.765  72.857 -12.815  1.00 82.34           C  
ATOM   2181  HZ  PHE A 137      23.747  72.192 -11.964  1.00 82.34           H  
ATOM   2182  N   ILE A 138      24.937  73.014 -17.986  1.00 85.43           N  
ATOM   2183  H   ILE A 138      25.871  73.106 -17.613  1.00 85.43           H  
ATOM   2184  CA  ILE A 138      24.524  71.679 -18.390  1.00 85.43           C  
ATOM   2185  HA  ILE A 138      23.718  71.747 -19.120  1.00 85.43           H  
ATOM   2186  C   ILE A 138      24.001  70.986 -17.134  1.00 85.43           C  
ATOM   2187  CB  ILE A 138      25.717  70.940 -19.037  1.00 85.43           C  
ATOM   2188  HB  ILE A 138      26.528  70.883 -18.311  1.00 85.43           H  
ATOM   2189  O   ILE A 138      24.749  70.825 -16.172  1.00 85.43           O  
ATOM   2190  CG1 ILE A 138      26.221  71.716 -20.282  1.00 85.43           C  
ATOM   2191 HG12 ILE A 138      25.449  71.707 -21.052  1.00 85.43           H  
ATOM   2192 HG13 ILE A 138      26.416  72.757 -20.022  1.00 85.43           H  
ATOM   2193  CG2 ILE A 138      25.305  69.508 -19.416  1.00 85.43           C  
ATOM   2194 HG21 ILE A 138      24.490  69.541 -20.138  1.00 85.43           H  
ATOM   2195 HG22 ILE A 138      26.152  68.964 -19.833  1.00 85.43           H  
ATOM   2196 HG23 ILE A 138      24.987  68.958 -18.530  1.00 85.43           H  
ATOM   2197  CD1 ILE A 138      27.523  71.166 -20.871  1.00 85.43           C  
ATOM   2198 HD11 ILE A 138      28.297  71.140 -20.103  1.00 85.43           H  
ATOM   2199 HD12 ILE A 138      27.371  70.161 -21.263  1.00 85.43           H  
ATOM   2200 HD13 ILE A 138      27.850  71.813 -21.685  1.00 85.43           H  
ATOM   2201  N   THR A 139      22.728  70.593 -17.127  1.00 86.81           N  
ATOM   2202  H   THR A 139      22.106  70.898 -17.862  1.00 86.81           H  
ATOM   2203  CA  THR A 139      22.183  69.746 -16.059  1.00 86.81           C  
ATOM   2204  HA  THR A 139      22.305  70.256 -15.103  1.00 86.81           H  
ATOM   2205  C   THR A 139      22.951  68.430 -16.025  1.00 86.81           C  
ATOM   2206  CB  THR A 139      20.692  69.460 -16.267  1.00 86.81           C  
ATOM   2207  HB  THR A 139      20.553  68.873 -17.175  1.00 86.81           H  
ATOM   2208  O   THR A 139      22.937  67.680 -17.011  1.00 86.81           O  
ATOM   2209  CG2 THR A 139      20.065  68.714 -15.090  1.00 86.81           C  
ATOM   2210 HG21 THR A 139      20.209  69.276 -14.168  1.00 86.81           H  
ATOM   2211 HG22 THR A 139      20.525  67.733 -14.976  1.00 86.81           H  
ATOM   2212 HG23 THR A 139      18.998  68.570 -15.262  1.00 86.81           H  
ATOM   2213  OG1 THR A 139      19.997  70.675 -16.408  1.00 86.81           O  
ATOM   2214  HG1 THR A 139      19.066  70.495 -16.259  1.00 86.81           H  
ATOM   2215  N   ASP A 140      23.620  68.160 -14.907  1.00 92.27           N  
ATOM   2216  H   ASP A 140      23.621  68.820 -14.143  1.00 92.27           H  
ATOM   2217  CA  ASP A 140      24.381  66.932 -14.741  1.00 92.27           C  
ATOM   2218  HA  ASP A 140      24.898  66.752 -15.684  1.00 92.27           H  
ATOM   2219  C   ASP A 140      23.448  65.754 -14.468  1.00 92.27           C  
ATOM   2220  CB  ASP A 140      25.458  67.061 -13.663  1.00 92.27           C  
ATOM   2221  HB2 ASP A 140      25.021  66.943 -12.671  1.00 92.27           H  
ATOM   2222  HB3 ASP A 140      25.904  68.054 -13.727  1.00 92.27           H  
ATOM   2223  O   ASP A 140      22.647  65.755 -13.537  1.00 92.27           O  
ATOM   2224  CG  ASP A 140      26.558  66.019 -13.880  1.00 92.27           C  
ATOM   2225  OD1 ASP A 140      27.680  66.287 -13.421  1.00 92.27           O  
ATOM   2226  OD2 ASP A 140      26.356  65.061 -14.672  1.00 92.27           O  
ATOM   2227  N   THR A 141      23.546  64.748 -15.319  1.00 89.18           N  
ATOM   2228  H   THR A 141      24.356  64.755 -15.922  1.00 89.18           H  
ATOM   2229  CA  THR A 141      22.729  63.526 -15.272  1.00 89.18           C  
ATOM   2230  HA  THR A 141      22.111  63.530 -14.374  1.00 89.18           H  
ATOM   2231  C   THR A 141      23.605  62.278 -15.144  1.00 89.18           C  
ATOM   2232  CB  THR A 141      21.784  63.461 -16.488  1.00 89.18           C  
ATOM   2233  HB  THR A 141      21.386  62.454 -16.613  1.00 89.18           H  
ATOM   2234  O   THR A 141      23.092  61.164 -15.107  1.00 89.18           O  
ATOM   2235  CG2 THR A 141      20.612  64.433 -16.336  1.00 89.18           C  
ATOM   2236 HG21 THR A 141      20.042  64.166 -15.447  1.00 89.18           H  
ATOM   2237 HG22 THR A 141      19.959  64.348 -17.205  1.00 89.18           H  
ATOM   2238 HG23 THR A 141      20.972  65.457 -16.238  1.00 89.18           H  
ATOM   2239  OG1 THR A 141      22.462  63.893 -17.652  1.00 89.18           O  
ATOM   2240  HG1 THR A 141      22.900  64.703 -17.381  1.00 89.18           H  
ATOM   2241  N   ARG A 142      24.934  62.453 -15.048  1.00 90.89           N  
ATOM   2242  H   ARG A 142      25.280  63.394 -14.924  1.00 90.89           H  
ATOM   2243  CA  ARG A 142      25.908  61.376 -14.834  1.00 90.89           C  
ATOM   2244  HA  ARG A 142      25.723  60.563 -15.536  1.00 90.89           H  
ATOM   2245  C   ARG A 142      25.743  60.818 -13.427  1.00 90.89           C  
ATOM   2246  CB  ARG A 142      27.333  61.916 -15.021  1.00 90.89           C  
ATOM   2247  HB2 ARG A 142      28.045  61.111 -14.842  1.00 90.89           H  
ATOM   2248  HB3 ARG A 142      27.511  62.686 -14.270  1.00 90.89           H  
ATOM   2249  O   ARG A 142      25.452  61.567 -12.505  1.00 90.89           O  
ATOM   2250  CG  ARG A 142      27.575  62.496 -16.426  1.00 90.89           C  
ATOM   2251  HG2 ARG A 142      26.807  63.228 -16.677  1.00 90.89           H  
ATOM   2252  HG3 ARG A 142      27.523  61.688 -17.156  1.00 90.89           H  
ATOM   2253  CD  ARG A 142      28.942  63.187 -16.524  1.00 90.89           C  
ATOM   2254  HD2 ARG A 142      29.714  62.501 -16.177  1.00 90.89           H  
ATOM   2255  HD3 ARG A 142      29.136  63.441 -17.566  1.00 90.89           H  
ATOM   2256  NE  ARG A 142      28.997  64.417 -15.715  1.00 90.89           N  
ATOM   2257  HE  ARG A 142      28.176  64.672 -15.186  1.00 90.89           H  
ATOM   2258  NH1 ARG A 142      31.200  64.988 -16.103  1.00 90.89           N  
ATOM   2259 HH11 ARG A 142      31.296  64.270 -16.807  1.00 90.89           H  
ATOM   2260 HH12 ARG A 142      31.996  65.549 -15.838  1.00 90.89           H  
ATOM   2261  NH2 ARG A 142      30.040  66.147 -14.656  1.00 90.89           N  
ATOM   2262 HH21 ARG A 142      29.208  66.252 -14.092  1.00 90.89           H  
ATOM   2263 HH22 ARG A 142      30.886  66.612 -14.359  1.00 90.89           H  
ATOM   2264  CZ  ARG A 142      30.062  65.171 -15.502  1.00 90.89           C  
ATOM   2265  N   VAL A 143      25.937  59.516 -13.260  1.00 94.56           N  
ATOM   2266  H   VAL A 143      26.249  58.962 -14.044  1.00 94.56           H  
ATOM   2267  CA  VAL A 143      25.840  58.857 -11.950  1.00 94.56           C  
ATOM   2268  HA  VAL A 143      24.939  59.198 -11.440  1.00 94.56           H  
ATOM   2269  C   VAL A 143      27.052  59.248 -11.102  1.00 94.56           C  
ATOM   2270  CB  VAL A 143      25.744  57.331 -12.131  1.00 94.56           C  
ATOM   2271  HB  VAL A 143      26.664  56.952 -12.576  1.00 94.56           H  
ATOM   2272  O   VAL A 143      28.173  58.985 -11.521  1.00 94.56           O  
ATOM   2273  CG1 VAL A 143      25.525  56.632 -10.790  1.00 94.56           C  
ATOM   2274 HG11 VAL A 143      24.632  57.015 -10.296  1.00 94.56           H  
ATOM   2275 HG12 VAL A 143      26.386  56.785 -10.139  1.00 94.56           H  
ATOM   2276 HG13 VAL A 143      25.418  55.559 -10.950  1.00 94.56           H  
ATOM   2277  CG2 VAL A 143      24.579  56.973 -13.069  1.00 94.56           C  
ATOM   2278 HG21 VAL A 143      24.817  57.255 -14.094  1.00 94.56           H  
ATOM   2279 HG22 VAL A 143      24.402  55.898 -13.041  1.00 94.56           H  
ATOM   2280 HG23 VAL A 143      23.682  57.503 -12.748  1.00 94.56           H  
ATOM   2281  N   HIS A 144      26.828  59.889  -9.951  1.00 93.33           N  
ATOM   2282  H   HIS A 144      25.874  60.026  -9.650  1.00 93.33           H  
ATOM   2283  CA  HIS A 144      27.888  60.362  -9.049  1.00 93.33           C  
ATOM   2284  HA  HIS A 144      28.761  60.619  -9.649  1.00 93.33           H  
ATOM   2285  C   HIS A 144      28.333  59.293  -8.045  1.00 93.33           C  
ATOM   2286  CB  HIS A 144      27.439  61.631  -8.302  1.00 93.33           C  
ATOM   2287  HB2 HIS A 144      26.593  61.383  -7.661  1.00 93.33           H  
ATOM   2288  HB3 HIS A 144      28.257  61.959  -7.660  1.00 93.33           H  
ATOM   2289  O   HIS A 144      29.494  59.266  -7.644  1.00 93.33           O  
ATOM   2290  CG  HIS A 144      27.054  62.792  -9.187  1.00 93.33           C  
ATOM   2291  CD2 HIS A 144      27.516  63.059 -10.447  1.00 93.33           C  
ATOM   2292  HD2 HIS A 144      28.221  62.459 -11.002  1.00 93.33           H  
ATOM   2293  ND1 HIS A 144      26.206  63.822  -8.851  1.00 93.33           N  
ATOM   2294  HD1 HIS A 144      25.990  64.109  -7.907  1.00 93.33           H  
ATOM   2295  CE1 HIS A 144      26.140  64.664  -9.894  1.00 93.33           C  
ATOM   2296  HE1 HIS A 144      25.633  65.618  -9.894  1.00 93.33           H  
ATOM   2297  NE2 HIS A 144      26.908  64.233 -10.897  1.00 93.33           N  
ATOM   2298  N   ALA A 145      27.411  58.415  -7.643  1.00 94.51           N  
ATOM   2299  H   ALA A 145      26.468  58.511  -7.991  1.00 94.51           H  
ATOM   2300  CA  ALA A 145      27.670  57.317  -6.721  1.00 94.51           C  
ATOM   2301  HA  ALA A 145      28.708  56.998  -6.819  1.00 94.51           H  
ATOM   2302  C   ALA A 145      26.767  56.118  -7.029  1.00 94.51           C  
ATOM   2303  CB  ALA A 145      27.449  57.814  -5.288  1.00 94.51           C  
ATOM   2304  HB1 ALA A 145      28.120  58.649  -5.087  1.00 94.51           H  
ATOM   2305  HB2 ALA A 145      26.418  58.143  -5.158  1.00 94.51           H  
ATOM   2306  HB3 ALA A 145      27.664  57.012  -4.582  1.00 94.51           H  
ATOM   2307  O   ALA A 145      25.604  56.288  -7.402  1.00 94.51           O  
ATOM   2308  N   ILE A 146      27.299  54.914  -6.841  1.00 95.40           N  
ATOM   2309  H   ILE A 146      28.275  54.863  -6.584  1.00 95.40           H  
ATOM   2310  CA  ILE A 146      26.567  53.651  -6.892  1.00 95.40           C  
ATOM   2311  HA  ILE A 146      25.522  53.850  -7.131  1.00 95.40           H  
ATOM   2312  C   ILE A 146      26.647  53.007  -5.509  1.00 95.40           C  
ATOM   2313  CB  ILE A 146      27.126  52.710  -7.985  1.00 95.40           C  
ATOM   2314  HB  ILE A 146      28.160  52.465  -7.742  1.00 95.40           H  
ATOM   2315  O   ILE A 146      27.739  52.645  -5.078  1.00 95.40           O  
ATOM   2316  CG1 ILE A 146      27.113  53.401  -9.366  1.00 95.40           C  
ATOM   2317 HG12 ILE A 146      27.776  54.266  -9.335  1.00 95.40           H  
ATOM   2318 HG13 ILE A 146      26.105  53.754  -9.583  1.00 95.40           H  
ATOM   2319  CG2 ILE A 146      26.313  51.400  -8.008  1.00 95.40           C  
ATOM   2320 HG21 ILE A 146      26.743  50.692  -8.716  1.00 95.40           H  
ATOM   2321 HG22 ILE A 146      26.329  50.915  -7.031  1.00 95.40           H  
ATOM   2322 HG23 ILE A 146      25.279  51.610  -8.282  1.00 95.40           H  
ATOM   2323  CD1 ILE A 146      27.566  52.518 -10.531  1.00 95.40           C  
ATOM   2324 HD11 ILE A 146      27.661  53.142 -11.420  1.00 95.40           H  
ATOM   2325 HD12 ILE A 146      28.531  52.065 -10.305  1.00 95.40           H  
ATOM   2326 HD13 ILE A 146      26.829  51.741 -10.732  1.00 95.40           H  
ATOM   2327  N   LEU A 147      25.511  52.824  -4.836  1.00 93.75           N  
ATOM   2328  H   LEU A 147      24.646  53.114  -5.270  1.00 93.75           H  
ATOM   2329  CA  LEU A 147      25.432  51.956  -3.659  1.00 93.75           C  
ATOM   2330  HA  LEU A 147      26.387  51.974  -3.133  1.00 93.75           H  
ATOM   2331  C   LEU A 147      25.176  50.528  -4.130  1.00 93.75           C  
ATOM   2332  CB  LEU A 147      24.352  52.415  -2.667  1.00 93.75           C  
ATOM   2333  HB2 LEU A 147      23.374  52.272  -3.128  1.00 93.75           H  
ATOM   2334  HB3 LEU A 147      24.405  51.765  -1.794  1.00 93.75           H  
ATOM   2335  O   LEU A 147      24.109  50.242  -4.682  1.00 93.75           O  
ATOM   2336  CG  LEU A 147      24.462  53.872  -2.203  1.00 93.75           C  
ATOM   2337  HG  LEU A 147      24.258  54.520  -3.056  1.00 93.75           H  
ATOM   2338  CD1 LEU A 147      23.419  54.146  -1.117  1.00 93.75           C  
ATOM   2339 HD11 LEU A 147      23.588  53.485  -0.267  1.00 93.75           H  
ATOM   2340 HD12 LEU A 147      23.490  55.178  -0.774  1.00 93.75           H  
ATOM   2341 HD13 LEU A 147      22.419  53.972  -1.513  1.00 93.75           H  
ATOM   2342  CD2 LEU A 147      25.844  54.212  -1.654  1.00 93.75           C  
ATOM   2343 HD21 LEU A 147      26.108  53.542  -0.836  1.00 93.75           H  
ATOM   2344 HD22 LEU A 147      25.843  55.245  -1.306  1.00 93.75           H  
ATOM   2345 HD23 LEU A 147      26.583  54.134  -2.451  1.00 93.75           H  
ATOM   2346  N   TYR A 148      26.159  49.651  -3.941  1.00 94.86           N  
ATOM   2347  H   TYR A 148      26.975  49.951  -3.427  1.00 94.86           H  
ATOM   2348  CA  TYR A 148      26.070  48.250  -4.345  1.00 94.86           C  
ATOM   2349  HA  TYR A 148      25.255  48.132  -5.058  1.00 94.86           H  
ATOM   2350  C   TYR A 148      25.754  47.376  -3.126  1.00 94.86           C  
ATOM   2351  CB  TYR A 148      27.355  47.835  -5.072  1.00 94.86           C  
ATOM   2352  HB2 TYR A 148      27.599  48.592  -5.817  1.00 94.86           H  
ATOM   2353  HB3 TYR A 148      28.184  47.785  -4.365  1.00 94.86           H  
ATOM   2354  O   TYR A 148      26.584  47.240  -2.229  1.00 94.86           O  
ATOM   2355  CG  TYR A 148      27.203  46.504  -5.776  1.00 94.86           C  
ATOM   2356  CD1 TYR A 148      27.409  45.307  -5.065  1.00 94.86           C  
ATOM   2357  HD1 TYR A 148      27.727  45.328  -4.033  1.00 94.86           H  
ATOM   2358  CD2 TYR A 148      26.771  46.465  -7.117  1.00 94.86           C  
ATOM   2359  HD2 TYR A 148      26.606  47.384  -7.658  1.00 94.86           H  
ATOM   2360  CE1 TYR A 148      27.141  44.074  -5.684  1.00 94.86           C  
ATOM   2361  HE1 TYR A 148      27.251  43.151  -5.134  1.00 94.86           H  
ATOM   2362  CE2 TYR A 148      26.504  45.227  -7.734  1.00 94.86           C  
ATOM   2363  HE2 TYR A 148      26.124  45.177  -8.744  1.00 94.86           H  
ATOM   2364  OH  TYR A 148      26.275  42.854  -7.557  1.00 94.86           O  
ATOM   2365  HH  TYR A 148      26.321  42.144  -6.912  1.00 94.86           H  
ATOM   2366  CZ  TYR A 148      26.659  44.031  -7.005  1.00 94.86           C  
ATOM   2367  N   PHE A 149      24.548  46.813  -3.079  1.00 93.55           N  
ATOM   2368  H   PHE A 149      23.940  46.922  -3.878  1.00 93.55           H  
ATOM   2369  CA  PHE A 149      24.050  46.020  -1.959  1.00 93.55           C  
ATOM   2370  HA  PHE A 149      24.455  46.427  -1.033  1.00 93.55           H  
ATOM   2371  C   PHE A 149      24.490  44.561  -2.080  1.00 93.55           C  
ATOM   2372  CB  PHE A 149      22.523  46.109  -1.864  1.00 93.55           C  
ATOM   2373  HB2 PHE A 149      22.173  45.263  -1.273  1.00 93.55           H  
ATOM   2374  HB3 PHE A 149      22.087  46.008  -2.859  1.00 93.55           H  
ATOM   2375  O   PHE A 149      24.109  43.871  -3.025  1.00 93.55           O  
ATOM   2376  CG  PHE A 149      21.990  47.374  -1.230  1.00 93.55           C  
ATOM   2377  CD1 PHE A 149      21.263  47.292  -0.028  1.00 93.55           C  
ATOM   2378  HD1 PHE A 149      21.123  46.338   0.458  1.00 93.55           H  
ATOM   2379  CD2 PHE A 149      22.170  48.622  -1.859  1.00 93.55           C  
ATOM   2380  HD2 PHE A 149      22.717  48.693  -2.787  1.00 93.55           H  
ATOM   2381  CE1 PHE A 149      20.696  48.444   0.534  1.00 93.55           C  
ATOM   2382  HE1 PHE A 149      20.121  48.374   1.446  1.00 93.55           H  
ATOM   2383  CE2 PHE A 149      21.609  49.778  -1.294  1.00 93.55           C  
ATOM   2384  HE2 PHE A 149      21.730  50.733  -1.782  1.00 93.55           H  
ATOM   2385  CZ  PHE A 149      20.862  49.680  -0.110  1.00 93.55           C  
ATOM   2386  HZ  PHE A 149      20.367  50.555   0.283  1.00 93.55           H  
ATOM   2387  N   LEU A 150      25.231  44.097  -1.078  1.00 90.70           N  
ATOM   2388  H   LEU A 150      25.479  44.749  -0.348  1.00 90.70           H  
ATOM   2389  CA  LEU A 150      25.644  42.712  -0.883  1.00 90.70           C  
ATOM   2390  HA  LEU A 150      25.648  42.195  -1.843  1.00 90.70           H  
ATOM   2391  C   LEU A 150      24.646  41.987   0.029  1.00 90.70           C  
ATOM   2392  CB  LEU A 150      27.066  42.693  -0.291  1.00 90.70           C  
ATOM   2393  HB2 LEU A 150      27.041  43.196   0.676  1.00 90.70           H  
ATOM   2394  HB3 LEU A 150      27.360  41.658  -0.116  1.00 90.70           H  
ATOM   2395  O   LEU A 150      24.119  42.580   0.977  1.00 90.70           O  
ATOM   2396  CG  LEU A 150      28.132  43.372  -1.172  1.00 90.70           C  
ATOM   2397  HG  LEU A 150      27.841  44.400  -1.391  1.00 90.70           H  
ATOM   2398  CD1 LEU A 150      29.464  43.413  -0.430  1.00 90.70           C  
ATOM   2399 HD11 LEU A 150      29.775  42.397  -0.185  1.00 90.70           H  
ATOM   2400 HD12 LEU A 150      29.355  43.985   0.491  1.00 90.70           H  
ATOM   2401 HD13 LEU A 150      30.224  43.878  -1.058  1.00 90.70           H  
ATOM   2402  CD2 LEU A 150      28.334  42.623  -2.486  1.00 90.70           C  
ATOM   2403 HD21 LEU A 150      28.605  41.587  -2.284  1.00 90.70           H  
ATOM   2404 HD22 LEU A 150      29.118  43.097  -3.077  1.00 90.70           H  
ATOM   2405 HD23 LEU A 150      27.405  42.625  -3.056  1.00 90.70           H  
ATOM   2406  N   GLN A 151      24.391  40.707  -0.249  1.00 89.29           N  
ATOM   2407  H   GLN A 151      24.902  40.259  -0.997  1.00 89.29           H  
ATOM   2408  CA  GLN A 151      23.557  39.871   0.613  1.00 89.29           C  
ATOM   2409  HA  GLN A 151      22.646  40.422   0.845  1.00 89.29           H  
ATOM   2410  C   GLN A 151      24.299  39.512   1.917  1.00 89.29           C  
ATOM   2411  CB  GLN A 151      23.165  38.565  -0.086  1.00 89.29           C  
ATOM   2412  HB2 GLN A 151      24.069  38.001  -0.314  1.00 89.29           H  
ATOM   2413  HB3 GLN A 151      22.594  37.987   0.640  1.00 89.29           H  
ATOM   2414  O   GLN A 151      25.470  39.143   1.854  1.00 89.29           O  
ATOM   2415  CG  GLN A 151      22.320  38.674  -1.370  1.00 89.29           C  
ATOM   2416  HG2 GLN A 151      21.511  39.391  -1.231  1.00 89.29           H  
ATOM   2417  HG3 GLN A 151      22.942  39.007  -2.202  1.00 89.29           H  
ATOM   2418  CD  GLN A 151      21.719  37.308  -1.700  1.00 89.29           C  
ATOM   2419  NE2 GLN A 151      20.610  37.202  -2.384  1.00 89.29           N  
ATOM   2420 HE21 GLN A 151      20.132  37.964  -2.843  1.00 89.29           H  
ATOM   2421 HE22 GLN A 151      20.212  36.273  -2.395  1.00 89.29           H  
ATOM   2422  OE1 GLN A 151      22.220  36.281  -1.286  1.00 89.29           O  
ATOM   2423  N   PRO A 152      23.642  39.532   3.090  1.00 88.11           N  
ATOM   2424  CA  PRO A 152      24.241  39.128   4.364  1.00 88.11           C  
ATOM   2425  HA  PRO A 152      25.276  39.467   4.422  1.00 88.11           H  
ATOM   2426  C   PRO A 152      24.228  37.594   4.527  1.00 88.11           C  
ATOM   2427  CB  PRO A 152      23.419  39.872   5.418  1.00 88.11           C  
ATOM   2428  HB2 PRO A 152      23.771  40.900   5.508  1.00 88.11           H  
ATOM   2429  HB3 PRO A 152      23.447  39.379   6.390  1.00 88.11           H  
ATOM   2430  O   PRO A 152      23.517  37.025   5.363  1.00 88.11           O  
ATOM   2431  CG  PRO A 152      22.019  39.866   4.805  1.00 88.11           C  
ATOM   2432  HG2 PRO A 152      21.396  40.672   5.193  1.00 88.11           H  
ATOM   2433  HG3 PRO A 152      21.542  38.902   4.983  1.00 88.11           H  
ATOM   2434  CD  PRO A 152      22.294  40.039   3.312  1.00 88.11           C  
ATOM   2435  HD2 PRO A 152      22.263  41.097   3.052  1.00 88.11           H  
ATOM   2436  HD3 PRO A 152      21.560  39.485   2.728  1.00 88.11           H  
ATOM   2437  N   ASN A 153      24.968  36.889   3.672  1.00 83.29           N  
ATOM   2438  H   ASN A 153      25.516  37.389   2.986  1.00 83.29           H  
ATOM   2439  CA  ASN A 153      25.007  35.421   3.649  1.00 83.29           C  
ATOM   2440  HA  ASN A 153      24.149  35.038   4.202  1.00 83.29           H  
ATOM   2441  C   ASN A 153      26.235  34.819   4.358  1.00 83.29           C  
ATOM   2442  CB  ASN A 153      24.826  34.937   2.198  1.00 83.29           C  
ATOM   2443  HB2 ASN A 153      24.732  33.851   2.184  1.00 83.29           H  
ATOM   2444  HB3 ASN A 153      23.907  35.355   1.786  1.00 83.29           H  
ATOM   2445  O   ASN A 153      26.261  33.607   4.564  1.00 83.29           O  
ATOM   2446  CG  ASN A 153      25.973  35.310   1.279  1.00 83.29           C  
ATOM   2447  ND2 ASN A 153      25.843  35.049   0.003  1.00 83.29           N  
ATOM   2448 HD21 ASN A 153      26.625  35.294  -0.587  1.00 83.29           H  
ATOM   2449 HD22 ASN A 153      25.000  34.628  -0.361  1.00 83.29           H  
ATOM   2450  OD1 ASN A 153      26.992  35.833   1.698  1.00 83.29           O  
ATOM   2451  N   GLY A 154      27.216  35.642   4.749  1.00 86.67           N  
ATOM   2452  H   GLY A 154      27.151  36.619   4.500  1.00 86.67           H  
ATOM   2453  CA  GLY A 154      28.450  35.191   5.403  1.00 86.67           C  
ATOM   2454  HA2 GLY A 154      28.200  34.521   6.225  1.00 86.67           H  
ATOM   2455  HA3 GLY A 154      28.970  36.054   5.818  1.00 86.67           H  
ATOM   2456  C   GLY A 154      29.422  34.453   4.472  1.00 86.67           C  
ATOM   2457  O   GLY A 154      30.324  33.781   4.961  1.00 86.67           O  
ATOM   2458  N   LYS A 155      29.231  34.527   3.147  1.00 85.56           N  
ATOM   2459  H   LYS A 155      28.511  35.146   2.803  1.00 85.56           H  
ATOM   2460  CA  LYS A 155      30.037  33.818   2.138  1.00 85.56           C  
ATOM   2461  HA  LYS A 155      30.791  33.214   2.644  1.00 85.56           H  
ATOM   2462  C   LYS A 155      30.816  34.781   1.236  1.00 85.56           C  
ATOM   2463  CB  LYS A 155      29.139  32.880   1.312  1.00 85.56           C  
ATOM   2464  HB2 LYS A 155      28.341  33.456   0.843  1.00 85.56           H  
ATOM   2465  HB3 LYS A 155      29.744  32.449   0.515  1.00 85.56           H  
ATOM   2466  O   LYS A 155      30.654  35.990   1.298  1.00 85.56           O  
ATOM   2467  CG  LYS A 155      28.529  31.727   2.129  1.00 85.56           C  
ATOM   2468  HG2 LYS A 155      29.291  31.305   2.783  1.00 85.56           H  
ATOM   2469  HG3 LYS A 155      27.702  32.098   2.734  1.00 85.56           H  
ATOM   2470  CD  LYS A 155      28.033  30.631   1.173  1.00 85.56           C  
ATOM   2471  HD2 LYS A 155      28.875  30.308   0.561  1.00 85.56           H  
ATOM   2472  HD3 LYS A 155      27.276  31.054   0.513  1.00 85.56           H  
ATOM   2473  CE  LYS A 155      27.463  29.409   1.909  1.00 85.56           C  
ATOM   2474  HE2 LYS A 155      28.079  29.216   2.787  1.00 85.56           H  
ATOM   2475  HE3 LYS A 155      26.456  29.654   2.248  1.00 85.56           H  
ATOM   2476  NZ  LYS A 155      27.450  28.196   1.035  1.00 85.56           N  
ATOM   2477  HZ1 LYS A 155      26.964  27.406   1.434  1.00 85.56           H  
ATOM   2478  HZ2 LYS A 155      28.385  27.888   0.810  1.00 85.56           H  
ATOM   2479  HZ3 LYS A 155      27.044  28.346   0.123  1.00 85.56           H  
ATOM   2480  N   GLU A 156      31.685  34.241   0.388  1.00 88.80           N  
ATOM   2481  H   GLU A 156      31.799  33.237   0.379  1.00 88.80           H  
ATOM   2482  CA  GLU A 156      32.381  35.021  -0.642  1.00 88.80           C  
ATOM   2483  HA  GLU A 156      32.976  35.794  -0.156  1.00 88.80           H  
ATOM   2484  C   GLU A 156      31.394  35.732  -1.591  1.00 88.80           C  
ATOM   2485  CB  GLU A 156      33.330  34.105  -1.433  1.00 88.80           C  
ATOM   2486  HB2 GLU A 156      32.752  33.287  -1.865  1.00 88.80           H  
ATOM   2487  HB3 GLU A 156      33.775  34.678  -2.246  1.00 88.80           H  
ATOM   2488  O   GLU A 156      30.203  35.405  -1.647  1.00 88.80           O  
ATOM   2489  CG  GLU A 156      34.463  33.528  -0.566  1.00 88.80           C  
ATOM   2490  HG2 GLU A 156      34.028  32.951   0.250  1.00 88.80           H  
ATOM   2491  HG3 GLU A 156      35.018  34.360  -0.134  1.00 88.80           H  
ATOM   2492  CD  GLU A 156      35.441  32.622  -1.343  1.00 88.80           C  
ATOM   2493  OE1 GLU A 156      36.416  32.151  -0.716  1.00 88.80           O  
ATOM   2494  OE2 GLU A 156      35.243  32.380  -2.559  1.00 88.80           O  
ATOM   2495  N   LEU A 157      31.893  36.706  -2.359  1.00 90.27           N  
ATOM   2496  H   LEU A 157      32.894  36.841  -2.373  1.00 90.27           H  
ATOM   2497  CA  LEU A 157      31.078  37.428  -3.335  1.00 90.27           C  
ATOM   2498  HA  LEU A 157      30.265  37.926  -2.806  1.00 90.27           H  
ATOM   2499  C   LEU A 157      30.445  36.459  -4.338  1.00 90.27           C  
ATOM   2500  CB  LEU A 157      31.939  38.465  -4.078  1.00 90.27           C  
ATOM   2501  HB2 LEU A 157      32.835  37.962  -4.440  1.00 90.27           H  
ATOM   2502  HB3 LEU A 157      31.389  38.819  -4.949  1.00 90.27           H  
ATOM   2503  O   LEU A 157      31.113  35.580  -4.891  1.00 90.27           O  
ATOM   2504  CG  LEU A 157      32.353  39.684  -3.241  1.00 90.27           C  
ATOM   2505  HG  LEU A 157      32.873  39.358  -2.340  1.00 90.27           H  
ATOM   2506  CD1 LEU A 157      33.295  40.560  -4.068  1.00 90.27           C  
ATOM   2507 HD11 LEU A 157      34.132  39.959  -4.424  1.00 90.27           H  
ATOM   2508 HD12 LEU A 157      33.685  41.361  -3.439  1.00 90.27           H  
ATOM   2509 HD13 LEU A 157      32.764  40.976  -4.924  1.00 90.27           H  
ATOM   2510  CD2 LEU A 157      31.156  40.556  -2.857  1.00 90.27           C  
ATOM   2511 HD21 LEU A 157      30.622  40.877  -3.752  1.00 90.27           H  
ATOM   2512 HD22 LEU A 157      31.501  41.431  -2.306  1.00 90.27           H  
ATOM   2513 HD23 LEU A 157      30.475  39.993  -2.218  1.00 90.27           H  
ATOM   2514  N   SER A 158      29.159  36.659  -4.638  1.00 88.57           N  
ATOM   2515  H   SER A 158      28.654  37.421  -4.209  1.00 88.57           H  
ATOM   2516  CA  SER A 158      28.508  35.860  -5.674  1.00 88.57           C  
ATOM   2517  HA  SER A 158      28.681  34.810  -5.439  1.00 88.57           H  
ATOM   2518  C   SER A 158      29.133  36.153  -7.041  1.00 88.57           C  
ATOM   2519  CB  SER A 158      26.993  36.085  -5.690  1.00 88.57           C  
ATOM   2520  HB2 SER A 158      26.600  36.045  -4.675  1.00 88.57           H  
ATOM   2521  HB3 SER A 158      26.526  35.291  -6.273  1.00 88.57           H  
ATOM   2522  O   SER A 158      29.704  37.222  -7.280  1.00 88.57           O  
ATOM   2523  OG  SER A 158      26.677  37.327  -6.283  1.00 88.57           O  
ATOM   2524  HG  SER A 158      26.796  37.993  -5.602  1.00 88.57           H  
ATOM   2525  N   ARG A 159      28.980  35.237  -8.005  1.00 90.47           N  
ATOM   2526  H   ARG A 159      28.504  34.376  -7.778  1.00 90.47           H  
ATOM   2527  CA  ARG A 159      29.463  35.494  -9.376  1.00 90.47           C  
ATOM   2528  HA  ARG A 159      30.529  35.719  -9.335  1.00 90.47           H  
ATOM   2529  C   ARG A 159      28.811  36.722 -10.001  1.00 90.47           C  
ATOM   2530  CB  ARG A 159      29.230  34.290 -10.282  1.00 90.47           C  
ATOM   2531  HB2 ARG A 159      28.180  34.000 -10.250  1.00 90.47           H  
ATOM   2532  HB3 ARG A 159      29.490  34.567 -11.304  1.00 90.47           H  
ATOM   2533  O   ARG A 159      29.452  37.404 -10.798  1.00 90.47           O  
ATOM   2534  CG  ARG A 159      30.107  33.119  -9.855  1.00 90.47           C  
ATOM   2535  HG2 ARG A 159      29.760  32.751  -8.889  1.00 90.47           H  
ATOM   2536  HG3 ARG A 159      31.146  33.435  -9.765  1.00 90.47           H  
ATOM   2537  CD  ARG A 159      30.004  32.014 -10.898  1.00 90.47           C  
ATOM   2538  HD2 ARG A 159      28.952  31.907 -11.160  1.00 90.47           H  
ATOM   2539  HD3 ARG A 159      30.583  32.280 -11.782  1.00 90.47           H  
ATOM   2540  NE  ARG A 159      30.476  30.766 -10.309  1.00 90.47           N  
ATOM   2541  HE  ARG A 159      30.475  30.744  -9.299  1.00 90.47           H  
ATOM   2542  NH1 ARG A 159      30.880  29.449 -12.176  1.00 90.47           N  
ATOM   2543 HH11 ARG A 159      30.501  30.125 -12.824  1.00 90.47           H  
ATOM   2544 HH12 ARG A 159      31.008  28.529 -12.573  1.00 90.47           H  
ATOM   2545  NH2 ARG A 159      30.935  28.627 -10.113  1.00 90.47           N  
ATOM   2546 HH21 ARG A 159      30.772  28.738  -9.122  1.00 90.47           H  
ATOM   2547 HH22 ARG A 159      30.690  27.718 -10.479  1.00 90.47           H  
ATOM   2548  CZ  ARG A 159      30.768  29.632 -10.896  1.00 90.47           C  
ATOM   2549  N   LEU A 160      27.560  37.006  -9.634  1.00 89.63           N  
ATOM   2550  H   LEU A 160      27.133  36.441  -8.914  1.00 89.63           H  
ATOM   2551  CA  LEU A 160      26.872  38.221 -10.056  1.00 89.63           C  
ATOM   2552  HA  LEU A 160      26.927  38.297 -11.142  1.00 89.63           H  
ATOM   2553  C   LEU A 160      27.567  39.463  -9.502  1.00 89.63           C  
ATOM   2554  CB  LEU A 160      25.397  38.141  -9.631  1.00 89.63           C  
ATOM   2555  HB2 LEU A 160      25.348  38.051  -8.546  1.00 89.63           H  
ATOM   2556  HB3 LEU A 160      24.943  37.248 -10.061  1.00 89.63           H  
ATOM   2557  O   LEU A 160      27.811  40.400 -10.262  1.00 89.63           O  
ATOM   2558  CG  LEU A 160      24.577  39.372 -10.051  1.00 89.63           C  
ATOM   2559  HG  LEU A 160      24.992  40.266  -9.584  1.00 89.63           H  
ATOM   2560  CD1 LEU A 160      24.551  39.578 -11.569  1.00 89.63           C  
ATOM   2561 HD11 LEU A 160      23.912  40.432 -11.792  1.00 89.63           H  
ATOM   2562 HD12 LEU A 160      24.167  38.687 -12.065  1.00 89.63           H  
ATOM   2563 HD13 LEU A 160      25.555  39.800 -11.931  1.00 89.63           H  
ATOM   2564  CD2 LEU A 160      23.138  39.217  -9.571  1.00 89.63           C  
ATOM   2565 HD21 LEU A 160      23.129  39.106  -8.487  1.00 89.63           H  
ATOM   2566 HD22 LEU A 160      22.680  38.337 -10.025  1.00 89.63           H  
ATOM   2567 HD23 LEU A 160      22.567  40.108  -9.832  1.00 89.63           H  
ATOM   2568  N   ASP A 161      27.940  39.437  -8.223  1.00 90.75           N  
ATOM   2569  H   ASP A 161      27.711  38.630  -7.660  1.00 90.75           H  
ATOM   2570  CA  ASP A 161      28.662  40.535  -7.586  1.00 90.75           C  
ATOM   2571  HA  ASP A 161      28.110  41.459  -7.757  1.00 90.75           H  
ATOM   2572  C   ASP A 161      30.025  40.754  -8.227  1.00 90.75           C  
ATOM   2573  CB  ASP A 161      28.779  40.322  -6.070  1.00 90.75           C  
ATOM   2574  HB2 ASP A 161      29.277  41.189  -5.637  1.00 90.75           H  
ATOM   2575  HB3 ASP A 161      29.390  39.440  -5.875  1.00 90.75           H  
ATOM   2576  O   ASP A 161      30.352  41.881  -8.593  1.00 90.75           O  
ATOM   2577  CG  ASP A 161      27.418  40.158  -5.401  1.00 90.75           C  
ATOM   2578  OD1 ASP A 161      27.283  39.212  -4.594  1.00 90.75           O  
ATOM   2579  OD2 ASP A 161      26.498  40.928  -5.762  1.00 90.75           O  
ATOM   2580  N   VAL A 162      30.786  39.684  -8.463  1.00 91.09           N  
ATOM   2581  H   VAL A 162      30.457  38.792  -8.121  1.00 91.09           H  
ATOM   2582  CA  VAL A 162      32.101  39.766  -9.111  1.00 91.09           C  
ATOM   2583  HA  VAL A 162      32.722  40.439  -8.521  1.00 91.09           H  
ATOM   2584  C   VAL A 162      31.993  40.365 -10.518  1.00 91.09           C  
ATOM   2585  CB  VAL A 162      32.779  38.382  -9.131  1.00 91.09           C  
ATOM   2586  HB  VAL A 162      32.113  37.664  -9.609  1.00 91.09           H  
ATOM   2587  O   VAL A 162      32.714  41.310 -10.847  1.00 91.09           O  
ATOM   2588  CG1 VAL A 162      34.111  38.382  -9.895  1.00 91.09           C  
ATOM   2589 HG11 VAL A 162      34.546  37.383  -9.860  1.00 91.09           H  
ATOM   2590 HG12 VAL A 162      33.953  38.645 -10.941  1.00 91.09           H  
ATOM   2591 HG13 VAL A 162      34.810  39.081  -9.436  1.00 91.09           H  
ATOM   2592  CG2 VAL A 162      33.077  37.902  -7.704  1.00 91.09           C  
ATOM   2593 HG21 VAL A 162      33.543  36.917  -7.728  1.00 91.09           H  
ATOM   2594 HG22 VAL A 162      33.745  38.602  -7.202  1.00 91.09           H  
ATOM   2595 HG23 VAL A 162      32.159  37.820  -7.122  1.00 91.09           H  
ATOM   2596  N   GLU A 163      31.080  39.869 -11.359  1.00 93.16           N  
ATOM   2597  H   GLU A 163      30.495  39.107 -11.046  1.00 93.16           H  
ATOM   2598  CA  GLU A 163      30.932  40.357 -12.735  1.00 93.16           C  
ATOM   2599  HA  GLU A 163      31.918  40.375 -13.199  1.00 93.16           H  
ATOM   2600  C   GLU A 163      30.387  41.794 -12.804  1.00 93.16           C  
ATOM   2601  CB  GLU A 163      30.025  39.417 -13.545  1.00 93.16           C  
ATOM   2602  HB2 GLU A 163      29.742  39.928 -14.464  1.00 93.16           H  
ATOM   2603  HB3 GLU A 163      29.114  39.223 -12.978  1.00 93.16           H  
ATOM   2604  O   GLU A 163      30.820  42.584 -13.658  1.00 93.16           O  
ATOM   2605  CG  GLU A 163      30.678  38.077 -13.929  1.00 93.16           C  
ATOM   2606  HG2 GLU A 163      29.939  37.478 -14.460  1.00 93.16           H  
ATOM   2607  HG3 GLU A 163      30.960  37.538 -13.024  1.00 93.16           H  
ATOM   2608  CD  GLU A 163      31.908  38.255 -14.837  1.00 93.16           C  
ATOM   2609  OE1 GLU A 163      32.997  37.748 -14.499  1.00 93.16           O  
ATOM   2610  OE2 GLU A 163      31.811  38.981 -15.862  1.00 93.16           O  
ATOM   2611  N   ALA A 164      29.464  42.160 -11.913  1.00 93.91           N  
ATOM   2612  H   ALA A 164      29.139  41.483 -11.238  1.00 93.91           H  
ATOM   2613  CA  ALA A 164      28.926  43.511 -11.843  1.00 93.91           C  
ATOM   2614  HA  ALA A 164      28.647  43.825 -12.849  1.00 93.91           H  
ATOM   2615  C   ALA A 164      29.979  44.502 -11.329  1.00 93.91           C  
ATOM   2616  CB  ALA A 164      27.659  43.506 -10.983  1.00 93.91           C  
ATOM   2617  HB1 ALA A 164      27.895  43.188  -9.968  1.00 93.91           H  
ATOM   2618  HB2 ALA A 164      26.935  42.811 -11.408  1.00 93.91           H  
ATOM   2619  HB3 ALA A 164      27.225  44.506 -10.953  1.00 93.91           H  
ATOM   2620  O   ALA A 164      30.266  45.491 -12.011  1.00 93.91           O  
ATOM   2621  N   LEU A 165      30.610  44.220 -10.183  1.00 92.98           N  
ATOM   2622  H   LEU A 165      30.372  43.369  -9.694  1.00 92.98           H  
ATOM   2623  CA  LEU A 165      31.619  45.091  -9.576  1.00 92.98           C  
ATOM   2624  HA  LEU A 165      31.171  46.069  -9.398  1.00 92.98           H  
ATOM   2625  C   LEU A 165      32.791  45.326 -10.532  1.00 92.98           C  
ATOM   2626  CB  LEU A 165      32.089  44.513  -8.228  1.00 92.98           C  
ATOM   2627  HB2 LEU A 165      32.391  43.477  -8.379  1.00 92.98           H  
ATOM   2628  HB3 LEU A 165      32.973  45.060  -7.900  1.00 92.98           H  
ATOM   2629  O   LEU A 165      33.134  46.484 -10.765  1.00 92.98           O  
ATOM   2630  CG  LEU A 165      31.032  44.582  -7.105  1.00 92.98           C  
ATOM   2631  HG  LEU A 165      30.092  44.150  -7.446  1.00 92.98           H  
ATOM   2632  CD1 LEU A 165      31.515  43.801  -5.885  1.00 92.98           C  
ATOM   2633 HD11 LEU A 165      32.415  44.256  -5.470  1.00 92.98           H  
ATOM   2634 HD12 LEU A 165      31.732  42.774  -6.179  1.00 92.98           H  
ATOM   2635 HD13 LEU A 165      30.731  43.779  -5.128  1.00 92.98           H  
ATOM   2636  CD2 LEU A 165      30.765  46.026  -6.671  1.00 92.98           C  
ATOM   2637 HD21 LEU A 165      30.252  46.565  -7.467  1.00 92.98           H  
ATOM   2638 HD22 LEU A 165      31.702  46.521  -6.417  1.00 92.98           H  
ATOM   2639 HD23 LEU A 165      30.116  46.022  -5.794  1.00 92.98           H  
ATOM   2640  N   LYS A 166      33.292  44.281 -11.211  1.00 93.24           N  
ATOM   2641  H   LYS A 166      32.961  43.361 -10.956  1.00 93.24           H  
ATOM   2642  CA  LYS A 166      34.373  44.388 -12.210  1.00 93.24           C  
ATOM   2643  HA  LYS A 166      35.287  44.681 -11.693  1.00 93.24           H  
ATOM   2644  C   LYS A 166      34.120  45.453 -13.281  1.00 93.24           C  
ATOM   2645  CB  LYS A 166      34.572  43.009 -12.861  1.00 93.24           C  
ATOM   2646  HB2 LYS A 166      34.719  42.270 -12.073  1.00 93.24           H  
ATOM   2647  HB3 LYS A 166      33.672  42.736 -13.411  1.00 93.24           H  
ATOM   2648  O   LYS A 166      35.058  46.093 -13.743  1.00 93.24           O  
ATOM   2649  CG  LYS A 166      35.784  42.951 -13.802  1.00 93.24           C  
ATOM   2650  HG2 LYS A 166      35.628  43.609 -14.657  1.00 93.24           H  
ATOM   2651  HG3 LYS A 166      36.678  43.266 -13.262  1.00 93.24           H  
ATOM   2652  CD  LYS A 166      35.969  41.516 -14.302  1.00 93.24           C  
ATOM   2653  HD2 LYS A 166      36.108  40.861 -13.442  1.00 93.24           H  
ATOM   2654  HD3 LYS A 166      35.069  41.204 -14.832  1.00 93.24           H  
ATOM   2655  CE  LYS A 166      37.181  41.405 -15.229  1.00 93.24           C  
ATOM   2656  HE2 LYS A 166      37.023  42.050 -16.093  1.00 93.24           H  
ATOM   2657  HE3 LYS A 166      38.060  41.761 -14.693  1.00 93.24           H  
ATOM   2658  NZ  LYS A 166      37.364  39.994 -15.648  1.00 93.24           N  
ATOM   2659  HZ1 LYS A 166      36.525  39.641 -16.086  1.00 93.24           H  
ATOM   2660  HZ2 LYS A 166      38.147  39.890 -16.278  1.00 93.24           H  
ATOM   2661  HZ3 LYS A 166      37.524  39.416 -14.835  1.00 93.24           H  
ATOM   2662  N   ARG A 167      32.866  45.640 -13.706  1.00 94.82           N  
ATOM   2663  H   ARG A 167      32.145  45.115 -13.232  1.00 94.82           H  
ATOM   2664  CA  ARG A 167      32.494  46.606 -14.759  1.00 94.82           C  
ATOM   2665  HA  ARG A 167      33.356  46.791 -15.400  1.00 94.82           H  
ATOM   2666  C   ARG A 167      32.108  47.965 -14.196  1.00 94.82           C  
ATOM   2667  CB  ARG A 167      31.350  46.032 -15.601  1.00 94.82           C  
ATOM   2668  HB2 ARG A 167      30.956  46.811 -16.253  1.00 94.82           H  
ATOM   2669  HB3 ARG A 167      30.552  45.699 -14.937  1.00 94.82           H  
ATOM   2670  O   ARG A 167      32.394  48.979 -14.829  1.00 94.82           O  
ATOM   2671  CG  ARG A 167      31.830  44.864 -16.470  1.00 94.82           C  
ATOM   2672  HG2 ARG A 167      32.477  45.239 -17.262  1.00 94.82           H  
ATOM   2673  HG3 ARG A 167      32.399  44.165 -15.857  1.00 94.82           H  
ATOM   2674  CD  ARG A 167      30.627  44.136 -17.077  1.00 94.82           C  
ATOM   2675  HD2 ARG A 167      30.064  44.832 -17.699  1.00 94.82           H  
ATOM   2676  HD3 ARG A 167      29.979  43.805 -16.266  1.00 94.82           H  
ATOM   2677  NE  ARG A 167      31.028  42.964 -17.885  1.00 94.82           N  
ATOM   2678  HE  ARG A 167      30.918  43.008 -18.888  1.00 94.82           H  
ATOM   2679  NH1 ARG A 167      31.620  41.619 -16.119  1.00 94.82           N  
ATOM   2680 HH11 ARG A 167      31.774  40.664 -15.826  1.00 94.82           H  
ATOM   2681 HH12 ARG A 167      31.312  42.269 -15.410  1.00 94.82           H  
ATOM   2682  NH2 ARG A 167      31.630  40.752 -18.112  1.00 94.82           N  
ATOM   2683 HH21 ARG A 167      31.392  40.696 -19.091  1.00 94.82           H  
ATOM   2684 HH22 ARG A 167      31.785  39.908 -17.578  1.00 94.82           H  
ATOM   2685  CZ  ARG A 167      31.420  41.805 -17.381  1.00 94.82           C  
ATOM   2686  N   LEU A 168      31.433  47.992 -13.049  1.00 94.00           N  
ATOM   2687  H   LEU A 168      31.246  47.118 -12.580  1.00 94.00           H  
ATOM   2688  CA  LEU A 168      30.932  49.227 -12.448  1.00 94.00           C  
ATOM   2689  HA  LEU A 168      30.510  49.854 -13.233  1.00 94.00           H  
ATOM   2690  C   LEU A 168      32.063  50.057 -11.830  1.00 94.00           C  
ATOM   2691  CB  LEU A 168      29.816  48.898 -11.439  1.00 94.00           C  
ATOM   2692  HB2 LEU A 168      29.533  49.819 -10.930  1.00 94.00           H  
ATOM   2693  HB3 LEU A 168      30.214  48.213 -10.690  1.00 94.00           H  
ATOM   2694  O   LEU A 168      32.075  51.273 -12.019  1.00 94.00           O  
ATOM   2695  CG  LEU A 168      28.546  48.277 -12.059  1.00 94.00           C  
ATOM   2696  HG  LEU A 168      28.796  47.350 -12.575  1.00 94.00           H  
ATOM   2697  CD1 LEU A 168      27.534  47.957 -10.958  1.00 94.00           C  
ATOM   2698 HD11 LEU A 168      26.653  47.479 -11.387  1.00 94.00           H  
ATOM   2699 HD12 LEU A 168      27.235  48.869 -10.441  1.00 94.00           H  
ATOM   2700 HD13 LEU A 168      27.981  47.270 -10.240  1.00 94.00           H  
ATOM   2701  CD2 LEU A 168      27.870  49.186 -13.086  1.00 94.00           C  
ATOM   2702 HD21 LEU A 168      26.981  48.683 -13.468  1.00 94.00           H  
ATOM   2703 HD22 LEU A 168      28.539  49.375 -13.925  1.00 94.00           H  
ATOM   2704 HD23 LEU A 168      27.588  50.129 -12.616  1.00 94.00           H  
ATOM   2705  N   THR A 169      33.062  49.422 -11.203  1.00 93.09           N  
ATOM   2706  H   THR A 169      33.024  48.420 -11.089  1.00 93.09           H  
ATOM   2707  CA  THR A 169      34.200  50.130 -10.581  1.00 93.09           C  
ATOM   2708  HA  THR A 169      33.807  50.910  -9.928  1.00 93.09           H  
ATOM   2709  C   THR A 169      35.112  50.838 -11.588  1.00 93.09           C  
ATOM   2710  CB  THR A 169      35.055  49.190  -9.713  1.00 93.09           C  
ATOM   2711  HB  THR A 169      35.897  49.757  -9.316  1.00 93.09           H  
ATOM   2712  O   THR A 169      35.913  51.685 -11.209  1.00 93.09           O  
ATOM   2713  CG2 THR A 169      34.271  48.628  -8.528  1.00 93.09           C  
ATOM   2714 HG21 THR A 169      34.053  49.437  -7.832  1.00 93.09           H  
ATOM   2715 HG22 THR A 169      34.876  47.878  -8.018  1.00 93.09           H  
ATOM   2716 HG23 THR A 169      33.338  48.166  -8.850  1.00 93.09           H  
ATOM   2717  OG1 THR A 169      35.577  48.103 -10.449  1.00 93.09           O  
ATOM   2718  HG1 THR A 169      35.924  48.411 -11.289  1.00 93.09           H  
ATOM   2719  N   GLU A 170      35.018  50.508 -12.882  1.00 92.65           N  
ATOM   2720  H   GLU A 170      34.356  49.792 -13.144  1.00 92.65           H  
ATOM   2721  CA  GLU A 170      35.790  51.167 -13.949  1.00 92.65           C  
ATOM   2722  HA  GLU A 170      36.764  51.464 -13.561  1.00 92.65           H  
ATOM   2723  C   GLU A 170      35.130  52.438 -14.510  1.00 92.65           C  
ATOM   2724  CB  GLU A 170      36.008  50.196 -15.119  1.00 92.65           C  
ATOM   2725  HB2 GLU A 170      35.042  49.822 -15.457  1.00 92.65           H  
ATOM   2726  HB3 GLU A 170      36.458  50.758 -15.937  1.00 92.65           H  
ATOM   2727  O   GLU A 170      35.746  53.143 -15.317  1.00 92.65           O  
ATOM   2728  CG  GLU A 170      36.934  49.014 -14.812  1.00 92.65           C  
ATOM   2729  HG2 GLU A 170      36.448  48.351 -14.097  1.00 92.65           H  
ATOM   2730  HG3 GLU A 170      37.844  49.401 -14.354  1.00 92.65           H  
ATOM   2731  CD  GLU A 170      37.303  48.236 -16.092  1.00 92.65           C  
ATOM   2732  OE1 GLU A 170      38.265  47.440 -16.027  1.00 92.65           O  
ATOM   2733  OE2 GLU A 170      36.688  48.491 -17.162  1.00 92.65           O  
ATOM   2734  N   ILE A 171      33.859  52.690 -14.180  1.00 93.73           N  
ATOM   2735  H   ILE A 171      33.416  52.090 -13.499  1.00 93.73           H  
ATOM   2736  CA  ILE A 171      33.051  53.729 -14.838  1.00 93.73           C  
ATOM   2737  HA  ILE A 171      33.722  54.412 -15.360  1.00 93.73           H  
ATOM   2738  C   ILE A 171      32.273  54.632 -13.876  1.00 93.73           C  
ATOM   2739  CB  ILE A 171      32.101  53.108 -15.892  1.00 93.73           C  
ATOM   2740  HB  ILE A 171      31.581  53.930 -16.386  1.00 93.73           H  
ATOM   2741  O   ILE A 171      31.647  55.579 -14.347  1.00 93.73           O  
ATOM   2742  CG1 ILE A 171      31.031  52.208 -15.232  1.00 93.73           C  
ATOM   2743 HG12 ILE A 171      30.478  52.787 -14.493  1.00 93.73           H  
ATOM   2744 HG13 ILE A 171      31.522  51.388 -14.707  1.00 93.73           H  
ATOM   2745  CG2 ILE A 171      32.890  52.358 -16.985  1.00 93.73           C  
ATOM   2746 HG21 ILE A 171      33.725  52.976 -17.314  1.00 93.73           H  
ATOM   2747 HG22 ILE A 171      33.280  51.424 -16.579  1.00 93.73           H  
ATOM   2748 HG23 ILE A 171      32.241  52.141 -17.834  1.00 93.73           H  
ATOM   2749  CD1 ILE A 171      30.015  51.619 -16.215  1.00 93.73           C  
ATOM   2750 HD11 ILE A 171      29.227  51.116 -15.654  1.00 93.73           H  
ATOM   2751 HD12 ILE A 171      29.576  52.411 -16.822  1.00 93.73           H  
ATOM   2752 HD13 ILE A 171      30.504  50.886 -16.856  1.00 93.73           H  
ATOM   2753  N   ALA A 172      32.253  54.338 -12.576  1.00 95.01           N  
ATOM   2754  H   ALA A 172      32.778  53.543 -12.238  1.00 95.01           H  
ATOM   2755  CA  ALA A 172      31.562  55.132 -11.565  1.00 95.01           C  
ATOM   2756  HA  ALA A 172      31.677  56.190 -11.797  1.00 95.01           H  
ATOM   2757  C   ALA A 172      32.142  54.883 -10.160  1.00 95.01           C  
ATOM   2758  CB  ALA A 172      30.074  54.767 -11.605  1.00 95.01           C  
ATOM   2759  HB1 ALA A 172      29.529  55.333 -10.849  1.00 95.01           H  
ATOM   2760  HB2 ALA A 172      29.967  53.700 -11.409  1.00 95.01           H  
ATOM   2761  HB3 ALA A 172      29.656  54.999 -12.585  1.00 95.01           H  
ATOM   2762  O   ALA A 172      32.821  53.883  -9.922  1.00 95.01           O  
ATOM   2763  N   ASN A 173      31.832  55.775  -9.214  1.00 93.46           N  
ATOM   2764  H   ASN A 173      31.289  56.589  -9.465  1.00 93.46           H  
ATOM   2765  CA  ASN A 173      32.182  55.600  -7.804  1.00 93.46           C  
ATOM   2766  HA  ASN A 173      33.216  55.264  -7.724  1.00 93.46           H  
ATOM   2767  C   ASN A 173      31.271  54.547  -7.173  1.00 93.46           C  
ATOM   2768  CB  ASN A 173      32.049  56.937  -7.068  1.00 93.46           C  
ATOM   2769  HB2 ASN A 173      32.296  56.801  -6.015  1.00 93.46           H  
ATOM   2770  HB3 ASN A 173      31.018  57.285  -7.130  1.00 93.46           H  
ATOM   2771  O   ASN A 173      30.084  54.799  -6.964  1.00 93.46           O  
ATOM   2772  CG  ASN A 173      32.973  57.998  -7.613  1.00 93.46           C  
ATOM   2773  ND2 ASN A 173      32.488  59.202  -7.753  1.00 93.46           N  
ATOM   2774 HD21 ASN A 173      31.530  59.401  -7.504  1.00 93.46           H  
ATOM   2775 HD22 ASN A 173      33.176  59.938  -7.833  1.00 93.46           H  
ATOM   2776  OD1 ASN A 173      34.114  57.740  -7.957  1.00 93.46           O  
ATOM   2777  N   VAL A 174      31.815  53.369  -6.885  1.00 95.18           N  
ATOM   2778  H   VAL A 174      32.794  53.226  -7.087  1.00 95.18           H  
ATOM   2779  CA  VAL A 174      31.070  52.269  -6.265  1.00 95.18           C  
ATOM   2780  HA  VAL A 174      30.001  52.444  -6.390  1.00 95.18           H  
ATOM   2781  C   VAL A 174      31.359  52.231  -4.770  1.00 95.18           C  
ATOM   2782  CB  VAL A 174      31.389  50.923  -6.936  1.00 95.18           C  
ATOM   2783  HB  VAL A 174      32.450  50.707  -6.816  1.00 95.18           H  
ATOM   2784  O   VAL A 174      32.521  52.217  -4.365  1.00 95.18           O  
ATOM   2785  CG1 VAL A 174      30.576  49.785  -6.309  1.00 95.18           C  
ATOM   2786 HG11 VAL A 174      30.879  49.626  -5.274  1.00 95.18           H  
ATOM   2787 HG12 VAL A 174      30.758  48.859  -6.855  1.00 95.18           H  
ATOM   2788 HG13 VAL A 174      29.512  50.019  -6.342  1.00 95.18           H  
ATOM   2789  CG2 VAL A 174      31.056  50.949  -8.436  1.00 95.18           C  
ATOM   2790 HG21 VAL A 174      31.656  51.702  -8.947  1.00 95.18           H  
ATOM   2791 HG22 VAL A 174      31.279  49.976  -8.874  1.00 95.18           H  
ATOM   2792 HG23 VAL A 174      29.999  51.173  -8.578  1.00 95.18           H  
ATOM   2793  N   ILE A 175      30.293  52.187  -3.973  1.00 94.00           N  
ATOM   2794  H   ILE A 175      29.381  52.239  -4.404  1.00 94.00           H  
ATOM   2795  CA  ILE A 175      30.309  52.112  -2.512  1.00 94.00           C  
ATOM   2796  HA  ILE A 175      31.335  52.039  -2.152  1.00 94.00           H  
ATOM   2797  C   ILE A 175      29.526  50.850  -2.110  1.00 94.00           C  
ATOM   2798  CB  ILE A 175      29.708  53.393  -1.900  1.00 94.00           C  
ATOM   2799  HB  ILE A 175      28.679  53.481  -2.248  1.00 94.00           H  
ATOM   2800  O   ILE A 175      28.293  50.840  -2.180  1.00 94.00           O  
ATOM   2801  CG1 ILE A 175      30.488  54.648  -2.362  1.00 94.00           C  
ATOM   2802 HG12 ILE A 175      30.691  54.608  -3.432  1.00 94.00           H  
ATOM   2803 HG13 ILE A 175      31.449  54.686  -1.849  1.00 94.00           H  
ATOM   2804  CG2 ILE A 175      29.705  53.287  -0.361  1.00 94.00           C  
ATOM   2805 HG21 ILE A 175      29.118  52.429  -0.033  1.00 94.00           H  
ATOM   2806 HG22 ILE A 175      29.255  54.173   0.087  1.00 94.00           H  
ATOM   2807 HG23 ILE A 175      30.725  53.177   0.008  1.00 94.00           H  
ATOM   2808  CD1 ILE A 175      29.718  55.948  -2.129  1.00 94.00           C  
ATOM   2809 HD11 ILE A 175      29.466  56.060  -1.075  1.00 94.00           H  
ATOM   2810 HD12 ILE A 175      28.802  55.939  -2.720  1.00 94.00           H  
ATOM   2811 HD13 ILE A 175      30.334  56.793  -2.435  1.00 94.00           H  
ATOM   2812  N   PRO A 176      30.218  49.759  -1.749  1.00 93.84           N  
ATOM   2813  CA  PRO A 176      29.590  48.531  -1.277  1.00 93.84           C  
ATOM   2814  HA  PRO A 176      28.856  48.215  -2.018  1.00 93.84           H  
ATOM   2815  C   PRO A 176      28.904  48.700   0.085  1.00 93.84           C  
ATOM   2816  CB  PRO A 176      30.714  47.494  -1.224  1.00 93.84           C  
ATOM   2817  HB2 PRO A 176      31.185  47.507  -0.242  1.00 93.84           H  
ATOM   2818  HB3 PRO A 176      30.357  46.496  -1.479  1.00 93.84           H  
ATOM   2819  O   PRO A 176      29.422  49.368   0.983  1.00 93.84           O  
ATOM   2820  CG  PRO A 176      31.733  48.017  -2.228  1.00 93.84           C  
ATOM   2821  HG2 PRO A 176      31.427  47.754  -3.240  1.00 93.84           H  
ATOM   2822  HG3 PRO A 176      32.741  47.658  -2.018  1.00 93.84           H  
ATOM   2823  CD  PRO A 176      31.623  49.521  -2.021  1.00 93.84           C  
ATOM   2824  HD2 PRO A 176      31.950  50.032  -2.927  1.00 93.84           H  
ATOM   2825  HD3 PRO A 176      32.221  49.832  -1.165  1.00 93.84           H  
ATOM   2826  N   VAL A 177      27.749  48.059   0.247  1.00 92.67           N  
ATOM   2827  H   VAL A 177      27.382  47.542  -0.540  1.00 92.67           H  
ATOM   2828  CA  VAL A 177      26.900  48.120   1.443  1.00 92.67           C  
ATOM   2829  HA  VAL A 177      27.485  48.455   2.300  1.00 92.67           H  
ATOM   2830  C   VAL A 177      26.361  46.717   1.735  1.00 92.67           C  
ATOM   2831  CB  VAL A 177      25.748  49.121   1.204  1.00 92.67           C  
ATOM   2832  HB  VAL A 177      25.186  48.806   0.324  1.00 92.67           H  
ATOM   2833  O   VAL A 177      25.861  46.059   0.829  1.00 92.67           O  
ATOM   2834  CG1 VAL A 177      24.777  49.196   2.376  1.00 92.67           C  
ATOM   2835 HG11 VAL A 177      24.350  48.213   2.578  1.00 92.67           H  
ATOM   2836 HG12 VAL A 177      23.959  49.869   2.117  1.00 92.67           H  
ATOM   2837 HG13 VAL A 177      25.289  49.569   3.263  1.00 92.67           H  
ATOM   2838  CG2 VAL A 177      26.249  50.555   0.963  1.00 92.67           C  
ATOM   2839 HG21 VAL A 177      25.405  51.237   0.865  1.00 92.67           H  
ATOM   2840 HG22 VAL A 177      26.880  50.875   1.792  1.00 92.67           H  
ATOM   2841 HG23 VAL A 177      26.827  50.598   0.040  1.00 92.67           H  
ATOM   2842  N   ILE A 178      26.423  46.247   2.981  1.00 91.85           N  
ATOM   2843  H   ILE A 178      26.781  46.860   3.699  1.00 91.85           H  
ATOM   2844  CA  ILE A 178      25.710  45.036   3.415  1.00 91.85           C  
ATOM   2845  HA  ILE A 178      25.644  44.334   2.583  1.00 91.85           H  
ATOM   2846  C   ILE A 178      24.292  45.464   3.798  1.00 91.85           C  
ATOM   2847  CB  ILE A 178      26.437  44.311   4.570  1.00 91.85           C  
ATOM   2848  HB  ILE A 178      26.522  44.994   5.415  1.00 91.85           H  
ATOM   2849  O   ILE A 178      24.099  46.176   4.787  1.00 91.85           O  
ATOM   2850  CG1 ILE A 178      27.862  43.870   4.174  1.00 91.85           C  
ATOM   2851 HG12 ILE A 178      27.810  42.979   3.548  1.00 91.85           H  
ATOM   2852 HG13 ILE A 178      28.344  44.649   3.583  1.00 91.85           H  
ATOM   2853  CG2 ILE A 178      25.610  43.090   5.020  1.00 91.85           C  
ATOM   2854 HG21 ILE A 178      24.647  43.405   5.421  1.00 91.85           H  
ATOM   2855 HG22 ILE A 178      26.127  42.537   5.804  1.00 91.85           H  
ATOM   2856 HG23 ILE A 178      25.435  42.424   4.175  1.00 91.85           H  
ATOM   2857  CD1 ILE A 178      28.762  43.602   5.389  1.00 91.85           C  
ATOM   2858 HD11 ILE A 178      28.273  42.944   6.107  1.00 91.85           H  
ATOM   2859 HD12 ILE A 178      28.997  44.544   5.884  1.00 91.85           H  
ATOM   2860 HD13 ILE A 178      29.689  43.131   5.060  1.00 91.85           H  
ATOM   2861  N   GLY A 179      23.309  45.070   2.986  1.00 87.73           N  
ATOM   2862  H   GLY A 179      23.540  44.424   2.245  1.00 87.73           H  
ATOM   2863  CA  GLY A 179      21.898  45.350   3.252  1.00 87.73           C  
ATOM   2864  HA2 GLY A 179      21.788  46.371   3.617  1.00 87.73           H  
ATOM   2865  HA3 GLY A 179      21.320  45.241   2.333  1.00 87.73           H  
ATOM   2866  C   GLY A 179      21.327  44.383   4.279  1.00 87.73           C  
ATOM   2867  O   GLY A 179      21.744  43.227   4.314  1.00 87.73           O  
ATOM   2868  N   LYS A 180      20.362  44.842   5.089  1.00 86.79           N  
ATOM   2869  H   LYS A 180      20.130  45.823   5.035  1.00 86.79           H  
ATOM   2870  CA  LYS A 180      19.806  44.049   6.198  1.00 86.79           C  
ATOM   2871  HA  LYS A 180      19.218  44.692   6.854  1.00 86.79           H  
ATOM   2872  C   LYS A 180      20.943  43.504   7.073  1.00 86.79           C  
ATOM   2873  CB  LYS A 180      18.868  42.944   5.667  1.00 86.79           C  
ATOM   2874  HB2 LYS A 180      18.567  42.321   6.509  1.00 86.79           H  
ATOM   2875  HB3 LYS A 180      19.402  42.315   4.955  1.00 86.79           H  
ATOM   2876  O   LYS A 180      21.186  42.304   7.167  1.00 86.79           O  
ATOM   2877  CG  LYS A 180      17.583  43.476   5.021  1.00 86.79           C  
ATOM   2878  HG2 LYS A 180      16.987  43.953   5.800  1.00 86.79           H  
ATOM   2879  HG3 LYS A 180      17.817  44.215   4.256  1.00 86.79           H  
ATOM   2880  CD  LYS A 180      16.781  42.330   4.381  1.00 86.79           C  
ATOM   2881  HD2 LYS A 180      16.875  41.424   4.979  1.00 86.79           H  
ATOM   2882  HD3 LYS A 180      17.187  42.129   3.390  1.00 86.79           H  
ATOM   2883  CE  LYS A 180      15.304  42.723   4.285  1.00 86.79           C  
ATOM   2884  HE2 LYS A 180      15.238  43.693   3.791  1.00 86.79           H  
ATOM   2885  HE3 LYS A 180      14.910  42.830   5.296  1.00 86.79           H  
ATOM   2886  NZ  LYS A 180      14.504  41.732   3.528  1.00 86.79           N  
ATOM   2887  HZ1 LYS A 180      14.849  41.702   2.579  1.00 86.79           H  
ATOM   2888  HZ2 LYS A 180      14.533  40.804   3.925  1.00 86.79           H  
ATOM   2889  HZ3 LYS A 180      13.532  42.002   3.484  1.00 86.79           H  
ATOM   2890  N   SER A 181      21.733  44.394   7.665  1.00 89.84           N  
ATOM   2891  H   SER A 181      21.579  45.381   7.516  1.00 89.84           H  
ATOM   2892  CA  SER A 181      22.788  43.977   8.596  1.00 89.84           C  
ATOM   2893  HA  SER A 181      23.270  43.086   8.194  1.00 89.84           H  
ATOM   2894  C   SER A 181      22.265  43.595   9.989  1.00 89.84           C  
ATOM   2895  CB  SER A 181      23.864  45.048   8.695  1.00 89.84           C  
ATOM   2896  HB2 SER A 181      24.241  45.271   7.696  1.00 89.84           H  
ATOM   2897  HB3 SER A 181      24.676  44.660   9.309  1.00 89.84           H  
ATOM   2898  O   SER A 181      23.050  43.150  10.825  1.00 89.84           O  
ATOM   2899  OG  SER A 181      23.359  46.226   9.290  1.00 89.84           O  
ATOM   2900  HG  SER A 181      24.058  46.881   9.343  1.00 89.84           H  
ATOM   2901  N   ASP A 182      20.953  43.727  10.229  1.00 86.13           N  
ATOM   2902  H   ASP A 182      20.360  44.042   9.474  1.00 86.13           H  
ATOM   2903  CA  ASP A 182      20.210  43.260  11.412  1.00 86.13           C  
ATOM   2904  HA  ASP A 182      20.753  43.600  12.294  1.00 86.13           H  
ATOM   2905  C   ASP A 182      20.127  41.733  11.528  1.00 86.13           C  
ATOM   2906  CB  ASP A 182      18.799  43.892  11.467  1.00 86.13           C  
ATOM   2907  HB2 ASP A 182      18.909  44.951  11.701  1.00 86.13           H  
ATOM   2908  HB3 ASP A 182      18.252  43.453  12.302  1.00 86.13           H  
ATOM   2909  O   ASP A 182      19.660  41.189  12.521  1.00 86.13           O  
ATOM   2910  CG  ASP A 182      17.930  43.790  10.198  1.00 86.13           C  
ATOM   2911  OD1 ASP A 182      16.692  43.924  10.330  1.00 86.13           O  
ATOM   2912  OD2 ASP A 182      18.492  43.709   9.078  1.00 86.13           O  
ATOM   2913  N   THR A 183      20.610  41.048  10.504  1.00 86.42           N  
ATOM   2914  H   THR A 183      20.937  41.592   9.718  1.00 86.42           H  
ATOM   2915  CA  THR A 183      20.552  39.597  10.327  1.00 86.42           C  
ATOM   2916  HA  THR A 183      19.734  39.187  10.919  1.00 86.42           H  
ATOM   2917  C   THR A 183      21.844  38.916  10.779  1.00 86.42           C  
ATOM   2918  CB  THR A 183      20.282  39.307   8.844  1.00 86.42           C  
ATOM   2919  HB  THR A 183      19.964  38.272   8.721  1.00 86.42           H  
ATOM   2920  O   THR A 183      21.877  37.704  10.995  1.00 86.42           O  
ATOM   2921  CG2 THR A 183      19.261  40.264   8.235  1.00 86.42           C  
ATOM   2922 HG21 THR A 183      19.562  41.308   8.321  1.00 86.42           H  
ATOM   2923 HG22 THR A 183      18.348  40.317   8.829  1.00 86.42           H  
ATOM   2924 HG23 THR A 183      19.106  40.038   7.180  1.00 86.42           H  
ATOM   2925  OG1 THR A 183      21.407  39.557   8.041  1.00 86.42           O  
ATOM   2926  HG1 THR A 183      21.328  40.456   7.712  1.00 86.42           H  
ATOM   2927  N   LEU A 184      22.910  39.709  10.926  1.00 89.46           N  
ATOM   2928  H   LEU A 184      22.761  40.704  10.840  1.00 89.46           H  
ATOM   2929  CA  LEU A 184      24.241  39.279  11.329  1.00 89.46           C  
ATOM   2930  HA  LEU A 184      24.310  38.193  11.259  1.00 89.46           H  
ATOM   2931  C   LEU A 184      24.479  39.679  12.782  1.00 89.46           C  
ATOM   2932  CB  LEU A 184      25.304  39.904  10.405  1.00 89.46           C  
ATOM   2933  HB2 LEU A 184      26.287  39.575  10.743  1.00 89.46           H  
ATOM   2934  HB3 LEU A 184      25.258  40.987  10.518  1.00 89.46           H  
ATOM   2935  O   LEU A 184      24.209  40.822  13.170  1.00 89.46           O  
ATOM   2936  CG  LEU A 184      25.157  39.560   8.912  1.00 89.46           C  
ATOM   2937  HG  LEU A 184      24.175  39.881   8.565  1.00 89.46           H  
ATOM   2938  CD1 LEU A 184      26.208  40.321   8.100  1.00 89.46           C  
ATOM   2939 HD11 LEU A 184      26.072  40.107   7.040  1.00 89.46           H  
ATOM   2940 HD12 LEU A 184      26.100  41.392   8.268  1.00 89.46           H  
ATOM   2941 HD13 LEU A 184      27.204  40.000   8.403  1.00 89.46           H  
ATOM   2942  CD2 LEU A 184      25.325  38.066   8.628  1.00 89.46           C  
ATOM   2943 HD21 LEU A 184      24.540  37.504   9.134  1.00 89.46           H  
ATOM   2944 HD22 LEU A 184      26.295  37.724   8.989  1.00 89.46           H  
ATOM   2945 HD23 LEU A 184      25.250  37.879   7.557  1.00 89.46           H  
ATOM   2946  N   THR A 185      25.018  38.764  13.582  1.00 87.16           N  
ATOM   2947  H   THR A 185      25.250  37.861  13.193  1.00 87.16           H  
ATOM   2948  CA  THR A 185      25.568  39.126  14.894  1.00 87.16           C  
ATOM   2949  HA  THR A 185      24.805  39.675  15.446  1.00 87.16           H  
ATOM   2950  C   THR A 185      26.773  40.057  14.707  1.00 87.16           C  
ATOM   2951  CB  THR A 185      25.942  37.893  15.730  1.00 87.16           C  
ATOM   2952  HB  THR A 185      26.210  38.224  16.733  1.00 87.16           H  
ATOM   2953  O   THR A 185      27.298  40.210  13.603  1.00 87.16           O  
ATOM   2954  CG2 THR A 185      24.793  36.891  15.849  1.00 87.16           C  
ATOM   2955 HG21 THR A 185      25.068  36.104  16.551  1.00 87.16           H  
ATOM   2956 HG22 THR A 185      23.901  37.399  16.216  1.00 87.16           H  
ATOM   2957 HG23 THR A 185      24.579  36.441  14.879  1.00 87.16           H  
ATOM   2958  OG1 THR A 185      27.055  37.249  15.166  1.00 87.16           O  
ATOM   2959  HG1 THR A 185      27.106  36.359  15.522  1.00 87.16           H  
ATOM   2960  N   LEU A 186      27.225  40.729  15.770  1.00 90.15           N  
ATOM   2961  H   LEU A 186      26.808  40.566  16.676  1.00 90.15           H  
ATOM   2962  CA  LEU A 186      28.398  41.609  15.664  1.00 90.15           C  
ATOM   2963  HA  LEU A 186      28.214  42.354  14.889  1.00 90.15           H  
ATOM   2964  C   LEU A 186      29.660  40.849  15.223  1.00 90.15           C  
ATOM   2965  CB  LEU A 186      28.652  42.311  17.004  1.00 90.15           C  
ATOM   2966  HB2 LEU A 186      28.700  41.559  17.791  1.00 90.15           H  
ATOM   2967  HB3 LEU A 186      29.633  42.785  16.951  1.00 90.15           H  
ATOM   2968  O   LEU A 186      30.449  41.385  14.439  1.00 90.15           O  
ATOM   2969  CG  LEU A 186      27.625  43.387  17.393  1.00 90.15           C  
ATOM   2970  HG  LEU A 186      26.638  42.935  17.489  1.00 90.15           H  
ATOM   2971  CD1 LEU A 186      28.037  43.969  18.746  1.00 90.15           C  
ATOM   2972 HD11 LEU A 186      27.955  43.202  19.516  1.00 90.15           H  
ATOM   2973 HD12 LEU A 186      27.408  44.819  19.011  1.00 90.15           H  
ATOM   2974 HD13 LEU A 186      29.070  44.316  18.700  1.00 90.15           H  
ATOM   2975  CD2 LEU A 186      27.550  44.530  16.374  1.00 90.15           C  
ATOM   2976 HD21 LEU A 186      28.548  44.928  16.191  1.00 90.15           H  
ATOM   2977 HD22 LEU A 186      26.917  45.331  16.757  1.00 90.15           H  
ATOM   2978 HD23 LEU A 186      27.120  44.170  15.439  1.00 90.15           H  
ATOM   2979  N   ASP A 187      29.811  39.609  15.686  1.00 90.96           N  
ATOM   2980  H   ASP A 187      29.141  39.242  16.346  1.00 90.96           H  
ATOM   2981  CA  ASP A 187      30.929  38.738  15.321  1.00 90.96           C  
ATOM   2982  HA  ASP A 187      31.864  39.283  15.449  1.00 90.96           H  
ATOM   2983  C   ASP A 187      30.830  38.340  13.843  1.00 90.96           C  
ATOM   2984  CB  ASP A 187      30.965  37.516  16.255  1.00 90.96           C  
ATOM   2985  HB2 ASP A 187      30.023  36.975  16.169  1.00 90.96           H  
ATOM   2986  HB3 ASP A 187      31.768  36.853  15.930  1.00 90.96           H  
ATOM   2987  O   ASP A 187      31.741  38.628  13.068  1.00 90.96           O  
ATOM   2988  CG  ASP A 187      31.210  37.886  17.727  1.00 90.96           C  
ATOM   2989  OD1 ASP A 187      30.672  37.173  18.603  1.00 90.96           O  
ATOM   2990  OD2 ASP A 187      31.885  38.909  17.986  1.00 90.96           O  
ATOM   2991  N   GLU A 188      29.671  37.831  13.409  1.00 91.68           N  
ATOM   2992  H   GLU A 188      28.942  37.640  14.082  1.00 91.68           H  
ATOM   2993  CA  GLU A 188      29.424  37.486  12.002  1.00 91.68           C  
ATOM   2994  HA  GLU A 188      30.121  36.711  11.682  1.00 91.68           H  
ATOM   2995  C   GLU A 188      29.592  38.696  11.072  1.00 91.68           C  
ATOM   2996  CB  GLU A 188      27.986  36.987  11.839  1.00 91.68           C  
ATOM   2997  HB2 GLU A 188      27.750  36.948  10.776  1.00 91.68           H  
ATOM   2998  HB3 GLU A 188      27.338  37.735  12.297  1.00 91.68           H  
ATOM   2999  O   GLU A 188      30.105  38.568   9.963  1.00 91.68           O  
ATOM   3000  CG  GLU A 188      27.682  35.599  12.433  1.00 91.68           C  
ATOM   3001  HG2 GLU A 188      28.049  35.542  13.457  1.00 91.68           H  
ATOM   3002  HG3 GLU A 188      28.202  34.844  11.843  1.00 91.68           H  
ATOM   3003  CD  GLU A 188      26.170  35.317  12.415  1.00 91.68           C  
ATOM   3004  OE1 GLU A 188      25.709  34.173  12.636  1.00 91.68           O  
ATOM   3005  OE2 GLU A 188      25.384  36.263  12.187  1.00 91.68           O  
ATOM   3006  N   ARG A 189      29.175  39.894  11.502  1.00 90.78           N  
ATOM   3007  H   ARG A 189      28.730  39.929  12.408  1.00 90.78           H  
ATOM   3008  CA  ARG A 189      29.346  41.134  10.732  1.00 90.78           C  
ATOM   3009  HA  ARG A 189      28.934  40.985   9.734  1.00 90.78           H  
ATOM   3010  C   ARG A 189      30.821  41.474  10.545  1.00 90.78           C  
ATOM   3011  CB  ARG A 189      28.603  42.276  11.438  1.00 90.78           C  
ATOM   3012  HB2 ARG A 189      27.555  41.995  11.543  1.00 90.78           H  
ATOM   3013  HB3 ARG A 189      29.024  42.409  12.435  1.00 90.78           H  
ATOM   3014  O   ARG A 189      31.196  41.920   9.462  1.00 90.78           O  
ATOM   3015  CG  ARG A 189      28.698  43.607  10.672  1.00 90.78           C  
ATOM   3016  HG2 ARG A 189      28.163  43.526   9.726  1.00 90.78           H  
ATOM   3017  HG3 ARG A 189      29.739  43.852  10.464  1.00 90.78           H  
ATOM   3018  CD  ARG A 189      28.124  44.756  11.502  1.00 90.78           C  
ATOM   3019  HD2 ARG A 189      28.662  44.804  12.449  1.00 90.78           H  
ATOM   3020  HD3 ARG A 189      28.292  45.690  10.965  1.00 90.78           H  
ATOM   3021  NE  ARG A 189      26.684  44.578  11.759  1.00 90.78           N  
ATOM   3022  HE  ARG A 189      26.263  43.705  11.474  1.00 90.78           H  
ATOM   3023  NH1 ARG A 189      26.371  46.497  12.974  1.00 90.78           N  
ATOM   3024 HH11 ARG A 189      27.347  46.743  12.890  1.00 90.78           H  
ATOM   3025 HH12 ARG A 189      25.736  47.046  13.535  1.00 90.78           H  
ATOM   3026  NH2 ARG A 189      24.651  45.139  12.595  1.00 90.78           N  
ATOM   3027 HH21 ARG A 189      24.085  45.803  13.103  1.00 90.78           H  
ATOM   3028 HH22 ARG A 189      24.229  44.312  12.196  1.00 90.78           H  
ATOM   3029  CZ  ARG A 189      25.915  45.400  12.439  1.00 90.78           C  
ATOM   3030  N   THR A 190      31.631  41.306  11.587  1.00 91.98           N  
ATOM   3031  H   THR A 190      31.255  40.868  12.416  1.00 91.98           H  
ATOM   3032  CA  THR A 190      33.071  41.594  11.541  1.00 91.98           C  
ATOM   3033  HA  THR A 190      33.221  42.584  11.111  1.00 91.98           H  
ATOM   3034  C   THR A 190      33.777  40.597  10.627  1.00 91.98           C  
ATOM   3035  CB  THR A 190      33.679  41.600  12.951  1.00 91.98           C  
ATOM   3036  HB  THR A 190      33.594  40.610  13.400  1.00 91.98           H  
ATOM   3037  O   THR A 190      34.459  41.016   9.694  1.00 91.98           O  
ATOM   3038  CG2 THR A 190      35.149  42.023  12.940  1.00 91.98           C  
ATOM   3039 HG21 THR A 190      35.519  42.077  13.964  1.00 91.98           H  
ATOM   3040 HG22 THR A 190      35.260  42.997  12.463  1.00 91.98           H  
ATOM   3041 HG23 THR A 190      35.748  41.290  12.399  1.00 91.98           H  
ATOM   3042  OG1 THR A 190      32.972  42.532  13.748  1.00 91.98           O  
ATOM   3043  HG1 THR A 190      32.182  42.083  14.058  1.00 91.98           H  
ATOM   3044  N   GLU A 191      33.513  39.300  10.807  1.00 92.90           N  
ATOM   3045  H   GLU A 191      32.932  39.020  11.584  1.00 92.90           H  
ATOM   3046  CA  GLU A 191      34.053  38.231   9.957  1.00 92.90           C  
ATOM   3047  HA  GLU A 191      35.142  38.244   9.997  1.00 92.90           H  
ATOM   3048  C   GLU A 191      33.643  38.409   8.488  1.00 92.90           C  
ATOM   3049  CB  GLU A 191      33.550  36.871  10.465  1.00 92.90           C  
ATOM   3050  HB2 GLU A 191      33.817  36.110   9.731  1.00 92.90           H  
ATOM   3051  HB3 GLU A 191      32.464  36.903  10.549  1.00 92.90           H  
ATOM   3052  O   GLU A 191      34.470  38.309   7.580  1.00 92.90           O  
ATOM   3053  CG  GLU A 191      34.160  36.472  11.819  1.00 92.90           C  
ATOM   3054  HG2 GLU A 191      33.943  37.245  12.556  1.00 92.90           H  
ATOM   3055  HG3 GLU A 191      35.243  36.419  11.705  1.00 92.90           H  
ATOM   3056  CD  GLU A 191      33.644  35.119  12.342  1.00 92.90           C  
ATOM   3057  OE1 GLU A 191      34.118  34.707  13.427  1.00 92.90           O  
ATOM   3058  OE2 GLU A 191      32.813  34.482  11.654  1.00 92.90           O  
ATOM   3059  N   PHE A 192      32.375  38.746   8.235  1.00 92.85           N  
ATOM   3060  H   PHE A 192      31.717  38.756   9.002  1.00 92.85           H  
ATOM   3061  CA  PHE A 192      31.880  38.975   6.882  1.00 92.85           C  
ATOM   3062  HA  PHE A 192      32.185  38.121   6.277  1.00 92.85           H  
ATOM   3063  C   PHE A 192      32.501  40.224   6.241  1.00 92.85           C  
ATOM   3064  CB  PHE A 192      30.346  39.038   6.907  1.00 92.85           C  
ATOM   3065  HB2 PHE A 192      30.041  39.893   7.509  1.00 92.85           H  
ATOM   3066  HB3 PHE A 192      29.973  38.136   7.394  1.00 92.85           H  
ATOM   3067  O   PHE A 192      32.829  40.202   5.055  1.00 92.85           O  
ATOM   3068  CG  PHE A 192      29.682  39.115   5.547  1.00 92.85           C  
ATOM   3069  CD1 PHE A 192      28.657  40.049   5.309  1.00 92.85           C  
ATOM   3070  HD1 PHE A 192      28.350  40.714   6.103  1.00 92.85           H  
ATOM   3071  CD2 PHE A 192      30.052  38.221   4.527  1.00 92.85           C  
ATOM   3072  HD2 PHE A 192      30.823  37.482   4.689  1.00 92.85           H  
ATOM   3073  CE1 PHE A 192      28.023  40.108   4.055  1.00 92.85           C  
ATOM   3074  HE1 PHE A 192      27.229  40.817   3.872  1.00 92.85           H  
ATOM   3075  CE2 PHE A 192      29.412  38.287   3.283  1.00 92.85           C  
ATOM   3076  HE2 PHE A 192      29.691  37.612   2.487  1.00 92.85           H  
ATOM   3077  CZ  PHE A 192      28.413  39.231   3.034  1.00 92.85           C  
ATOM   3078  HZ  PHE A 192      27.946  39.269   2.061  1.00 92.85           H  
ATOM   3079  N   ARG A 193      32.725  41.305   7.004  1.00 92.96           N  
ATOM   3080  H   ARG A 193      32.467  41.265   7.980  1.00 92.96           H  
ATOM   3081  CA  ARG A 193      33.405  42.507   6.491  1.00 92.96           C  
ATOM   3082  HA  ARG A 193      32.892  42.821   5.582  1.00 92.96           H  
ATOM   3083  C   ARG A 193      34.843  42.190   6.078  1.00 92.96           C  
ATOM   3084  CB  ARG A 193      33.338  43.650   7.520  1.00 92.96           C  
ATOM   3085  HB2 ARG A 193      32.308  43.770   7.856  1.00 92.96           H  
ATOM   3086  HB3 ARG A 193      33.960  43.405   8.381  1.00 92.96           H  
ATOM   3087  O   ARG A 193      35.235  42.562   4.973  1.00 92.96           O  
ATOM   3088  CG  ARG A 193      33.809  44.976   6.898  1.00 92.96           C  
ATOM   3089  HG2 ARG A 193      34.808  44.845   6.481  1.00 92.96           H  
ATOM   3090  HG3 ARG A 193      33.127  45.251   6.093  1.00 92.96           H  
ATOM   3091  CD  ARG A 193      33.869  46.138   7.890  1.00 92.96           C  
ATOM   3092  HD2 ARG A 193      34.390  46.963   7.404  1.00 92.96           H  
ATOM   3093  HD3 ARG A 193      34.469  45.824   8.744  1.00 92.96           H  
ATOM   3094  NE  ARG A 193      32.526  46.612   8.298  1.00 92.96           N  
ATOM   3095  HE  ARG A 193      31.852  46.776   7.564  1.00 92.96           H  
ATOM   3096  NH1 ARG A 193      32.987  46.899  10.530  1.00 92.96           N  
ATOM   3097 HH11 ARG A 193      32.676  47.141  11.460  1.00 92.96           H  
ATOM   3098 HH12 ARG A 193      33.921  46.553  10.366  1.00 92.96           H  
ATOM   3099  NH2 ARG A 193      30.984  47.427   9.783  1.00 92.96           N  
ATOM   3100 HH21 ARG A 193      30.791  47.879  10.665  1.00 92.96           H  
ATOM   3101 HH22 ARG A 193      30.376  47.769   9.053  1.00 92.96           H  
ATOM   3102  CZ  ARG A 193      32.168  46.969   9.519  1.00 92.96           C  
ATOM   3103  N   GLU A 194      35.594  41.478   6.918  1.00 93.75           N  
ATOM   3104  H   GLU A 194      35.201  41.203   7.807  1.00 93.75           H  
ATOM   3105  CA  GLU A 194      36.966  41.052   6.610  1.00 93.75           C  
ATOM   3106  HA  GLU A 194      37.575  41.927   6.380  1.00 93.75           H  
ATOM   3107  C   GLU A 194      37.012  40.136   5.376  1.00 93.75           C  
ATOM   3108  CB  GLU A 194      37.584  40.338   7.825  1.00 93.75           C  
ATOM   3109  HB2 GLU A 194      36.907  39.555   8.166  1.00 93.75           H  
ATOM   3110  HB3 GLU A 194      38.517  39.874   7.507  1.00 93.75           H  
ATOM   3111  O   GLU A 194      37.841  40.330   4.485  1.00 93.75           O  
ATOM   3112  CG  GLU A 194      37.892  41.301   8.985  1.00 93.75           C  
ATOM   3113  HG2 GLU A 194      38.563  42.076   8.615  1.00 93.75           H  
ATOM   3114  HG3 GLU A 194      36.971  41.789   9.303  1.00 93.75           H  
ATOM   3115  CD  GLU A 194      38.546  40.614  10.199  1.00 93.75           C  
ATOM   3116  OE1 GLU A 194      38.838  41.343  11.177  1.00 93.75           O  
ATOM   3117  OE2 GLU A 194      38.797  39.388  10.142  1.00 93.75           O  
ATOM   3118  N   LEU A 195      36.076  39.185   5.263  1.00 92.28           N  
ATOM   3119  H   LEU A 195      35.452  39.035   6.043  1.00 92.28           H  
ATOM   3120  CA  LEU A 195      35.958  38.306   4.097  1.00 92.28           C  
ATOM   3121  HA  LEU A 195      36.886  37.742   4.000  1.00 92.28           H  
ATOM   3122  C   LEU A 195      35.755  39.098   2.798  1.00 92.28           C  
ATOM   3123  CB  LEU A 195      34.794  37.326   4.335  1.00 92.28           C  
ATOM   3124  HB2 LEU A 195      33.877  37.897   4.478  1.00 92.28           H  
ATOM   3125  HB3 LEU A 195      34.984  36.770   5.253  1.00 92.28           H  
ATOM   3126  O   LEU A 195      36.448  38.871   1.806  1.00 92.28           O  
ATOM   3127  CG  LEU A 195      34.562  36.327   3.185  1.00 92.28           C  
ATOM   3128  HG  LEU A 195      34.386  36.862   2.252  1.00 92.28           H  
ATOM   3129  CD1 LEU A 195      35.754  35.387   3.000  1.00 92.28           C  
ATOM   3130 HD11 LEU A 195      36.624  35.950   2.663  1.00 92.28           H  
ATOM   3131 HD12 LEU A 195      35.981  34.882   3.939  1.00 92.28           H  
ATOM   3132 HD13 LEU A 195      35.522  34.641   2.240  1.00 92.28           H  
ATOM   3133  CD2 LEU A 195      33.323  35.488   3.483  1.00 92.28           C  
ATOM   3134 HD21 LEU A 195      33.205  34.724   2.715  1.00 92.28           H  
ATOM   3135 HD22 LEU A 195      32.440  36.127   3.488  1.00 92.28           H  
ATOM   3136 HD23 LEU A 195      33.419  35.001   4.454  1.00 92.28           H  
ATOM   3137  N   ILE A 196      34.822  40.049   2.804  1.00 93.41           N  
ATOM   3138  H   ILE A 196      34.285  40.182   3.650  1.00 93.41           H  
ATOM   3139  CA  ILE A 196      34.495  40.846   1.620  1.00 93.41           C  
ATOM   3140  HA  ILE A 196      34.395  40.170   0.771  1.00 93.41           H  
ATOM   3141  C   ILE A 196      35.633  41.813   1.250  1.00 93.41           C  
ATOM   3142  CB  ILE A 196      33.140  41.549   1.842  1.00 93.41           C  
ATOM   3143  HB  ILE A 196      33.193  42.101   2.781  1.00 93.41           H  
ATOM   3144  O   ILE A 196      35.909  41.995   0.063  1.00 93.41           O  
ATOM   3145  CG1 ILE A 196      31.959  40.552   1.954  1.00 93.41           C  
ATOM   3146 HG12 ILE A 196      31.060  41.104   2.225  1.00 93.41           H  
ATOM   3147 HG13 ILE A 196      32.154  39.840   2.756  1.00 93.41           H  
ATOM   3148  CG2 ILE A 196      32.867  42.568   0.729  1.00 93.41           C  
ATOM   3149 HG21 ILE A 196      33.004  42.107  -0.250  1.00 93.41           H  
ATOM   3150 HG22 ILE A 196      31.850  42.951   0.816  1.00 93.41           H  
ATOM   3151 HG23 ILE A 196      33.562  43.400   0.833  1.00 93.41           H  
ATOM   3152  CD1 ILE A 196      31.658  39.725   0.699  1.00 93.41           C  
ATOM   3153 HD11 ILE A 196      30.810  39.067   0.893  1.00 93.41           H  
ATOM   3154 HD12 ILE A 196      31.397  40.388  -0.125  1.00 93.41           H  
ATOM   3155 HD13 ILE A 196      32.515  39.109   0.425  1.00 93.41           H  
ATOM   3156  N   GLN A 197      36.337  42.393   2.228  1.00 93.98           N  
ATOM   3157  H   GLN A 197      36.079  42.208   3.187  1.00 93.98           H  
ATOM   3158  CA  GLN A 197      37.532  43.211   1.975  1.00 93.98           C  
ATOM   3159  HA  GLN A 197      37.270  44.026   1.300  1.00 93.98           H  
ATOM   3160  C   GLN A 197      38.637  42.397   1.283  1.00 93.98           C  
ATOM   3161  CB  GLN A 197      38.045  43.811   3.293  1.00 93.98           C  
ATOM   3162  HB2 GLN A 197      38.083  43.029   4.051  1.00 93.98           H  
ATOM   3163  HB3 GLN A 197      39.058  44.186   3.142  1.00 93.98           H  
ATOM   3164  O   GLN A 197      39.203  42.857   0.289  1.00 93.98           O  
ATOM   3165  CG  GLN A 197      37.175  44.978   3.791  1.00 93.98           C  
ATOM   3166  HG2 GLN A 197      36.129  44.673   3.834  1.00 93.98           H  
ATOM   3167  HG3 GLN A 197      37.251  45.804   3.084  1.00 93.98           H  
ATOM   3168  CD  GLN A 197      37.583  45.484   5.175  1.00 93.98           C  
ATOM   3169  NE2 GLN A 197      36.991  46.558   5.644  1.00 93.98           N  
ATOM   3170 HE21 GLN A 197      37.230  46.843   6.583  1.00 93.98           H  
ATOM   3171 HE22 GLN A 197      36.269  47.007   5.099  1.00 93.98           H  
ATOM   3172  OE1 GLN A 197      38.427  44.943   5.866  1.00 93.98           O  
ATOM   3173  N   ASN A 198      38.873  41.158   1.730  1.00 94.21           N  
ATOM   3174  H   ASN A 198      38.406  40.852   2.571  1.00 94.21           H  
ATOM   3175  CA  ASN A 198      39.823  40.247   1.085  1.00 94.21           C  
ATOM   3176  HA  ASN A 198      40.800  40.730   1.043  1.00 94.21           H  
ATOM   3177  C   ASN A 198      39.419  39.919  -0.367  1.00 94.21           C  
ATOM   3178  CB  ASN A 198      39.939  38.966   1.930  1.00 94.21           C  
ATOM   3179  HB2 ASN A 198      40.525  38.230   1.381  1.00 94.21           H  
ATOM   3180  HB3 ASN A 198      38.946  38.548   2.100  1.00 94.21           H  
ATOM   3181  O   ASN A 198      40.271  39.867  -1.257  1.00 94.21           O  
ATOM   3182  CG  ASN A 198      40.629  39.181   3.265  1.00 94.21           C  
ATOM   3183  ND2 ASN A 198      40.275  38.420   4.273  1.00 94.21           N  
ATOM   3184 HD21 ASN A 198      39.416  37.894   4.207  1.00 94.21           H  
ATOM   3185 HD22 ASN A 198      40.651  38.703   5.167  1.00 94.21           H  
ATOM   3186  OD1 ASN A 198      41.526  39.989   3.417  1.00 94.21           O  
ATOM   3187  N   GLU A 199      38.122  39.744  -0.643  1.00 94.15           N  
ATOM   3188  H   GLU A 199      37.468  39.731   0.126  1.00 94.15           H  
ATOM   3189  CA  GLU A 199      37.617  39.535  -2.008  1.00 94.15           C  
ATOM   3190  HA  GLU A 199      38.178  38.721  -2.467  1.00 94.15           H  
ATOM   3191  C   GLU A 199      37.823  40.778  -2.897  1.00 94.15           C  
ATOM   3192  CB  GLU A 199      36.135  39.124  -1.968  1.00 94.15           C  
ATOM   3193  HB2 GLU A 199      35.587  39.809  -1.321  1.00 94.15           H  
ATOM   3194  HB3 GLU A 199      35.720  39.217  -2.972  1.00 94.15           H  
ATOM   3195  O   GLU A 199      38.189  40.647  -4.069  1.00 94.15           O  
ATOM   3196  CG  GLU A 199      35.902  37.683  -1.482  1.00 94.15           C  
ATOM   3197  HG2 GLU A 199      36.511  37.480  -0.601  1.00 94.15           H  
ATOM   3198  HG3 GLU A 199      34.856  37.584  -1.192  1.00 94.15           H  
ATOM   3199  CD  GLU A 199      36.204  36.660  -2.586  1.00 94.15           C  
ATOM   3200  OE1 GLU A 199      37.323  36.092  -2.635  1.00 94.15           O  
ATOM   3201  OE2 GLU A 199      35.340  36.483  -3.471  1.00 94.15           O  
ATOM   3202  N   PHE A 200      37.660  41.993  -2.358  1.00 93.73           N  
ATOM   3203  H   PHE A 200      37.355  42.056  -1.397  1.00 93.73           H  
ATOM   3204  CA  PHE A 200      37.945  43.230  -3.097  1.00 93.73           C  
ATOM   3205  HA  PHE A 200      37.378  43.219  -4.028  1.00 93.73           H  
ATOM   3206  C   PHE A 200      39.418  43.339  -3.505  1.00 93.73           C  
ATOM   3207  CB  PHE A 200      37.536  44.465  -2.279  1.00 93.73           C  
ATOM   3208  HB2 PHE A 200      38.111  44.476  -1.354  1.00 93.73           H  
ATOM   3209  HB3 PHE A 200      37.827  45.351  -2.844  1.00 93.73           H  
ATOM   3210  O   PHE A 200      39.702  43.711  -4.649  1.00 93.73           O  
ATOM   3211  CG  PHE A 200      36.065  44.622  -1.933  1.00 93.73           C  
ATOM   3212  CD1 PHE A 200      35.054  43.969  -2.668  1.00 93.73           C  
ATOM   3213  HD1 PHE A 200      35.305  43.274  -3.456  1.00 93.73           H  
ATOM   3214  CD2 PHE A 200      35.705  45.467  -0.867  1.00 93.73           C  
ATOM   3215  HD2 PHE A 200      36.473  45.955  -0.285  1.00 93.73           H  
ATOM   3216  CE1 PHE A 200      33.701  44.173  -2.353  1.00 93.73           C  
ATOM   3217  HE1 PHE A 200      32.932  43.648  -2.901  1.00 93.73           H  
ATOM   3218  CE2 PHE A 200      34.352  45.666  -0.546  1.00 93.73           C  
ATOM   3219  HE2 PHE A 200      34.086  46.294   0.291  1.00 93.73           H  
ATOM   3220  CZ  PHE A 200      33.351  45.022  -1.292  1.00 93.73           C  
ATOM   3221  HZ  PHE A 200      32.313  45.142  -1.020  1.00 93.73           H  
ATOM   3222  N   GLU A 201      40.344  42.980  -2.610  1.00 93.44           N  
ATOM   3223  H   GLU A 201      40.042  42.729  -1.680  1.00 93.44           H  
ATOM   3224  CA  GLU A 201      41.780  42.942  -2.907  1.00 93.44           C  
ATOM   3225  HA  GLU A 201      42.086  43.901  -3.323  1.00 93.44           H  
ATOM   3226  C   GLU A 201      42.113  41.871  -3.954  1.00 93.44           C  
ATOM   3227  CB  GLU A 201      42.595  42.693  -1.628  1.00 93.44           C  
ATOM   3228  HB2 GLU A 201      42.227  41.799  -1.124  1.00 93.44           H  
ATOM   3229  HB3 GLU A 201      43.630  42.523  -1.925  1.00 93.44           H  
ATOM   3230  O   GLU A 201      42.803  42.152  -4.937  1.00 93.44           O  
ATOM   3231  CG  GLU A 201      42.556  43.886  -0.660  1.00 93.44           C  
ATOM   3232  HG2 GLU A 201      41.537  44.021  -0.296  1.00 93.44           H  
ATOM   3233  HG3 GLU A 201      42.831  44.783  -1.215  1.00 93.44           H  
ATOM   3234  CD  GLU A 201      43.512  43.733   0.536  1.00 93.44           C  
ATOM   3235  OE1 GLU A 201      43.585  44.702   1.325  1.00 93.44           O  
ATOM   3236  OE2 GLU A 201      44.234  42.710   0.604  1.00 93.44           O  
ATOM   3237  N   LYS A 202      41.560  40.661  -3.802  1.00 93.42           N  
ATOM   3238  H   LYS A 202      41.018  40.507  -2.964  1.00 93.42           H  
ATOM   3239  CA  LYS A 202      41.755  39.531  -4.725  1.00 93.42           C  
ATOM   3240  HA  LYS A 202      42.815  39.277  -4.753  1.00 93.42           H  
ATOM   3241  C   LYS A 202      41.333  39.854  -6.159  1.00 93.42           C  
ATOM   3242  CB  LYS A 202      40.964  38.346  -4.165  1.00 93.42           C  
ATOM   3243  HB2 LYS A 202      39.941  38.689  -4.011  1.00 93.42           H  
ATOM   3244  HB3 LYS A 202      41.373  38.090  -3.188  1.00 93.42           H  
ATOM   3245  O   LYS A 202      42.067  39.531  -7.093  1.00 93.42           O  
ATOM   3246  CG  LYS A 202      40.931  37.075  -5.038  1.00 93.42           C  
ATOM   3247  HG2 LYS A 202      41.919  36.619  -5.091  1.00 93.42           H  
ATOM   3248  HG3 LYS A 202      40.568  37.306  -6.040  1.00 93.42           H  
ATOM   3249  CD  LYS A 202      39.936  36.135  -4.353  1.00 93.42           C  
ATOM   3250  HD2 LYS A 202      39.024  36.715  -4.213  1.00 93.42           H  
ATOM   3251  HD3 LYS A 202      40.316  35.871  -3.366  1.00 93.42           H  
ATOM   3252  CE  LYS A 202      39.515  34.863  -5.088  1.00 93.42           C  
ATOM   3253  HE2 LYS A 202      40.370  34.199  -5.216  1.00 93.42           H  
ATOM   3254  HE3 LYS A 202      39.119  35.149  -6.062  1.00 93.42           H  
ATOM   3255  NZ  LYS A 202      38.442  34.215  -4.279  1.00 93.42           N  
ATOM   3256  HZ1 LYS A 202      38.777  33.795  -3.424  1.00 93.42           H  
ATOM   3257  HZ2 LYS A 202      37.825  34.918  -3.897  1.00 93.42           H  
ATOM   3258  HZ3 LYS A 202      37.852  33.559  -4.770  1.00 93.42           H  
ATOM   3259  N   TYR A 203      40.171  40.482  -6.354  1.00 92.78           N  
ATOM   3260  H   TYR A 203      39.591  40.671  -5.549  1.00 92.78           H  
ATOM   3261  CA  TYR A 203      39.695  40.875  -7.689  1.00 92.78           C  
ATOM   3262  HA  TYR A 203      40.091  40.162  -8.412  1.00 92.78           H  
ATOM   3263  C   TYR A 203      40.203  42.248  -8.151  1.00 92.78           C  
ATOM   3264  CB  TYR A 203      38.169  40.785  -7.768  1.00 92.78           C  
ATOM   3265  HB2 TYR A 203      37.850  41.162  -8.740  1.00 92.78           H  
ATOM   3266  HB3 TYR A 203      37.738  41.431  -7.003  1.00 92.78           H  
ATOM   3267  O   TYR A 203      39.917  42.651  -9.282  1.00 92.78           O  
ATOM   3268  CG  TYR A 203      37.620  39.381  -7.632  1.00 92.78           C  
ATOM   3269  CD1 TYR A 203      37.844  38.420  -8.640  1.00 92.78           C  
ATOM   3270  HD1 TYR A 203      38.415  38.689  -9.517  1.00 92.78           H  
ATOM   3271  CD2 TYR A 203      36.868  39.039  -6.498  1.00 92.78           C  
ATOM   3272  HD2 TYR A 203      36.663  39.774  -5.734  1.00 92.78           H  
ATOM   3273  CE1 TYR A 203      37.343  37.110  -8.492  1.00 92.78           C  
ATOM   3274  HE1 TYR A 203      37.516  36.359  -9.248  1.00 92.78           H  
ATOM   3275  CE2 TYR A 203      36.367  37.739  -6.351  1.00 92.78           C  
ATOM   3276  HE2 TYR A 203      35.774  37.495  -5.482  1.00 92.78           H  
ATOM   3277  OH  TYR A 203      36.141  35.504  -7.155  1.00 92.78           O  
ATOM   3278  HH  TYR A 203      35.635  35.463  -6.340  1.00 92.78           H  
ATOM   3279  CZ  TYR A 203      36.611  36.765  -7.334  1.00 92.78           C  
ATOM   3280  N   ASN A 204      40.983  42.947  -7.320  1.00 93.98           N  
ATOM   3281  H   ASN A 204      41.187  42.551  -6.414  1.00 93.98           H  
ATOM   3282  CA  ASN A 204      41.531  44.276  -7.592  1.00 93.98           C  
ATOM   3283  HA  ASN A 204      41.965  44.626  -6.655  1.00 93.98           H  
ATOM   3284  C   ASN A 204      40.447  45.309  -7.966  1.00 93.98           C  
ATOM   3285  CB  ASN A 204      42.673  44.133  -8.611  1.00 93.98           C  
ATOM   3286  HB2 ASN A 204      42.250  43.878  -9.582  1.00 93.98           H  
ATOM   3287  HB3 ASN A 204      43.335  43.327  -8.296  1.00 93.98           H  
ATOM   3288  O   ASN A 204      40.575  46.064  -8.939  1.00 93.98           O  
ATOM   3289  CG  ASN A 204      43.514  45.387  -8.744  1.00 93.98           C  
ATOM   3290  ND2 ASN A 204      44.100  45.605  -9.899  1.00 93.98           N  
ATOM   3291 HD21 ASN A 204      43.954  44.953 -10.656  1.00 93.98           H  
ATOM   3292 HD22 ASN A 204      44.705  46.414  -9.925  1.00 93.98           H  
ATOM   3293  OD1 ASN A 204      43.709  46.171  -7.835  1.00 93.98           O  
ATOM   3294  N   PHE A 205      39.343  45.321  -7.216  1.00 93.30           N  
ATOM   3295  H   PHE A 205      39.313  44.718  -6.406  1.00 93.30           H  
ATOM   3296  CA  PHE A 205      38.243  46.259  -7.435  1.00 93.30           C  
ATOM   3297  HA  PHE A 205      38.083  46.358  -8.509  1.00 93.30           H  
ATOM   3298  C   PHE A 205      38.588  47.660  -6.926  1.00 93.30           C  
ATOM   3299  CB  PHE A 205      36.951  45.728  -6.798  1.00 93.30           C  
ATOM   3300  HB2 PHE A 205      36.199  46.517  -6.831  1.00 93.30           H  
ATOM   3301  HB3 PHE A 205      37.150  45.523  -5.746  1.00 93.30           H  
ATOM   3302  O   PHE A 205      38.995  47.853  -5.784  1.00 93.30           O  
ATOM   3303  CG  PHE A 205      36.340  44.489  -7.433  1.00 93.30           C  
ATOM   3304  CD1 PHE A 205      36.510  44.192  -8.802  1.00 93.30           C  
ATOM   3305  HD1 PHE A 205      37.102  44.826  -9.446  1.00 93.30           H  
ATOM   3306  CD2 PHE A 205      35.563  43.627  -6.637  1.00 93.30           C  
ATOM   3307  HD2 PHE A 205      35.416  43.850  -5.591  1.00 93.30           H  
ATOM   3308  CE1 PHE A 205      35.932  43.039  -9.353  1.00 93.30           C  
ATOM   3309  HE1 PHE A 205      36.108  42.792 -10.389  1.00 93.30           H  
ATOM   3310  CE2 PHE A 205      34.977  42.477  -7.191  1.00 93.30           C  
ATOM   3311  HE2 PHE A 205      34.395  41.813  -6.570  1.00 93.30           H  
ATOM   3312  CZ  PHE A 205      35.161  42.185  -8.552  1.00 93.30           C  
ATOM   3313  HZ  PHE A 205      34.725  41.293  -8.978  1.00 93.30           H  
ATOM   3314  N   LYS A 206      38.368  48.676  -7.770  1.00 92.46           N  
ATOM   3315  H   LYS A 206      38.001  48.452  -8.684  1.00 92.46           H  
ATOM   3316  CA  LYS A 206      38.573  50.087  -7.410  1.00 92.46           C  
ATOM   3317  HA  LYS A 206      39.410  50.154  -6.714  1.00 92.46           H  
ATOM   3318  C   LYS A 206      37.358  50.630  -6.664  1.00 92.46           C  
ATOM   3319  CB  LYS A 206      38.921  50.924  -8.645  1.00 92.46           C  
ATOM   3320  HB2 LYS A 206      38.967  51.972  -8.350  1.00 92.46           H  
ATOM   3321  HB3 LYS A 206      38.140  50.812  -9.398  1.00 92.46           H  
ATOM   3322  O   LYS A 206      36.518  51.321  -7.243  1.00 92.46           O  
ATOM   3323  CG  LYS A 206      40.274  50.517  -9.235  1.00 92.46           C  
ATOM   3324  HG2 LYS A 206      40.227  49.490  -9.598  1.00 92.46           H  
ATOM   3325  HG3 LYS A 206      41.043  50.591  -8.466  1.00 92.46           H  
ATOM   3326  CD  LYS A 206      40.623  51.450 -10.394  1.00 92.46           C  
ATOM   3327  HD2 LYS A 206      39.844  51.385 -11.153  1.00 92.46           H  
ATOM   3328  HD3 LYS A 206      40.681  52.473 -10.022  1.00 92.46           H  
ATOM   3329  CE  LYS A 206      41.967  51.032 -10.984  1.00 92.46           C  
ATOM   3330  HE2 LYS A 206      41.885  50.006 -11.344  1.00 92.46           H  
ATOM   3331  HE3 LYS A 206      42.711  51.046 -10.187  1.00 92.46           H  
ATOM   3332  NZ  LYS A 206      42.361  51.946 -12.078  1.00 92.46           N  
ATOM   3333  HZ1 LYS A 206      41.665  51.923 -12.809  1.00 92.46           H  
ATOM   3334  HZ2 LYS A 206      43.259  51.673 -12.453  1.00 92.46           H  
ATOM   3335  HZ3 LYS A 206      42.428  52.888 -11.719  1.00 92.46           H  
ATOM   3336  N   ILE A 207      37.262  50.280  -5.388  1.00 93.38           N  
ATOM   3337  H   ILE A 207      37.969  49.663  -5.016  1.00 93.38           H  
ATOM   3338  CA  ILE A 207      36.226  50.778  -4.482  1.00 93.38           C  
ATOM   3339  HA  ILE A 207      35.282  50.821  -5.025  1.00 93.38           H  
ATOM   3340  C   ILE A 207      36.556  52.210  -4.047  1.00 93.38           C  
ATOM   3341  CB  ILE A 207      36.044  49.805  -3.297  1.00 93.38           C  
ATOM   3342  HB  ILE A 207      36.979  49.764  -2.738  1.00 93.38           H  
ATOM   3343  O   ILE A 207      37.715  52.551  -3.819  1.00 93.38           O  
ATOM   3344  CG1 ILE A 207      35.716  48.362  -3.753  1.00 93.38           C  
ATOM   3345 HG12 ILE A 207      36.586  47.938  -4.255  1.00 93.38           H  
ATOM   3346 HG13 ILE A 207      35.537  47.748  -2.871  1.00 93.38           H  
ATOM   3347  CG2 ILE A 207      34.957  50.312  -2.339  1.00 93.38           C  
ATOM   3348 HG21 ILE A 207      34.071  50.620  -2.895  1.00 93.38           H  
ATOM   3349 HG22 ILE A 207      35.330  51.164  -1.771  1.00 93.38           H  
ATOM   3350 HG23 ILE A 207      34.693  49.529  -1.629  1.00 93.38           H  
ATOM   3351  CD1 ILE A 207      34.506  48.225  -4.689  1.00 93.38           C  
ATOM   3352 HD11 ILE A 207      33.625  48.691  -4.250  1.00 93.38           H  
ATOM   3353 HD12 ILE A 207      34.723  48.695  -5.649  1.00 93.38           H  
ATOM   3354 HD13 ILE A 207      34.301  47.167  -4.858  1.00 93.38           H  
ATOM   3355  N   TYR A 208      35.535  53.059  -3.977  1.00 92.54           N  
ATOM   3356  H   TYR A 208      34.599  52.696  -4.092  1.00 92.54           H  
ATOM   3357  CA  TYR A 208      35.658  54.438  -3.508  1.00 92.54           C  
ATOM   3358  HA  TYR A 208      36.600  54.854  -3.865  1.00 92.54           H  
ATOM   3359  C   TYR A 208      35.651  54.478  -1.956  1.00 92.54           C  
ATOM   3360  CB  TYR A 208      34.508  55.218  -4.160  1.00 92.54           C  
ATOM   3361  HB2 TYR A 208      33.560  54.761  -3.876  1.00 92.54           H  
ATOM   3362  HB3 TYR A 208      34.599  55.143  -5.243  1.00 92.54           H  
ATOM   3363  O   TYR A 208      34.890  53.707  -1.369  1.00 92.54           O  
ATOM   3364  CG  TYR A 208      34.479  56.672  -3.781  1.00 92.54           C  
ATOM   3365  CD1 TYR A 208      33.740  57.062  -2.653  1.00 92.54           C  
ATOM   3366  HD1 TYR A 208      33.138  56.332  -2.133  1.00 92.54           H  
ATOM   3367  CD2 TYR A 208      35.240  57.613  -4.500  1.00 92.54           C  
ATOM   3368  HD2 TYR A 208      35.804  57.317  -5.373  1.00 92.54           H  
ATOM   3369  CE1 TYR A 208      33.786  58.393  -2.210  1.00 92.54           C  
ATOM   3370  HE1 TYR A 208      33.226  58.720  -1.346  1.00 92.54           H  
ATOM   3371  CE2 TYR A 208      35.288  58.946  -4.055  1.00 92.54           C  
ATOM   3372  HE2 TYR A 208      35.874  59.689  -4.576  1.00 92.54           H  
ATOM   3373  OH  TYR A 208      34.557  60.605  -2.493  1.00 92.54           O  
ATOM   3374  HH  TYR A 208      35.235  61.121  -2.935  1.00 92.54           H  
ATOM   3375  CZ  TYR A 208      34.560  59.329  -2.913  1.00 92.54           C  
ATOM   3376  N   PRO A 209      36.434  55.336  -1.260  1.00 91.96           N  
ATOM   3377  CA  PRO A 209      37.210  56.474  -1.761  1.00 91.96           C  
ATOM   3378  HA  PRO A 209      36.646  57.021  -2.516  1.00 91.96           H  
ATOM   3379  C   PRO A 209      38.560  56.085  -2.364  1.00 91.96           C  
ATOM   3380  CB  PRO A 209      37.383  57.408  -0.562  1.00 91.96           C  
ATOM   3381  HB2 PRO A 209      36.498  58.036  -0.456  1.00 91.96           H  
ATOM   3382  HB3 PRO A 209      38.276  58.028  -0.644  1.00 91.96           H  
ATOM   3383  O   PRO A 209      39.196  55.115  -1.942  1.00 91.96           O  
ATOM   3384  CG  PRO A 209      37.460  56.438   0.614  1.00 91.96           C  
ATOM   3385  HG2 PRO A 209      37.156  56.913   1.547  1.00 91.96           H  
ATOM   3386  HG3 PRO A 209      38.471  56.039   0.698  1.00 91.96           H  
ATOM   3387  CD  PRO A 209      36.493  55.327   0.200  1.00 91.96           C  
ATOM   3388  HD2 PRO A 209      36.843  54.363   0.571  1.00 91.96           H  
ATOM   3389  HD3 PRO A 209      35.503  55.538   0.604  1.00 91.96           H  
ATOM   3390  N   TYR A 210      39.013  56.866  -3.344  1.00 90.07           N  
ATOM   3391  H   TYR A 210      38.498  57.706  -3.565  1.00 90.07           H  
ATOM   3392  CA  TYR A 210      40.302  56.674  -4.010  1.00 90.07           C  
ATOM   3393  HA  TYR A 210      40.569  55.618  -3.971  1.00 90.07           H  
ATOM   3394  C   TYR A 210      41.401  57.467  -3.306  1.00 90.07           C  
ATOM   3395  CB  TYR A 210      40.203  57.092  -5.485  1.00 90.07           C  
ATOM   3396  HB2 TYR A 210      40.133  58.179  -5.524  1.00 90.07           H  
ATOM   3397  HB3 TYR A 210      41.125  56.807  -5.990  1.00 90.07           H  
ATOM   3398  O   TYR A 210      41.186  58.617  -2.939  1.00 90.07           O  
ATOM   3399  CG  TYR A 210      39.031  56.503  -6.251  1.00 90.07           C  
ATOM   3400  CD1 TYR A 210      38.693  55.143  -6.108  1.00 90.07           C  
ATOM   3401  HD1 TYR A 210      39.254  54.504  -5.441  1.00 90.07           H  
ATOM   3402  CD2 TYR A 210      38.258  57.331  -7.087  1.00 90.07           C  
ATOM   3403  HD2 TYR A 210      38.492  58.383  -7.162  1.00 90.07           H  
ATOM   3404  CE1 TYR A 210      37.588  54.616  -6.795  1.00 90.07           C  
ATOM   3405  HE1 TYR A 210      37.315  53.581  -6.649  1.00 90.07           H  
ATOM   3406  CE2 TYR A 210      37.163  56.800  -7.794  1.00 90.07           C  
ATOM   3407  HE2 TYR A 210      36.563  57.440  -8.424  1.00 90.07           H  
ATOM   3408  OH  TYR A 210      35.767  54.903  -8.309  1.00 90.07           O  
ATOM   3409  HH  TYR A 210      35.692  53.962  -8.131  1.00 90.07           H  
ATOM   3410  CZ  TYR A 210      36.822  55.439  -7.643  1.00 90.07           C  
ATOM   3411  N   ASP A 211      42.590  56.881  -3.171  1.00 89.17           N  
ATOM   3412  H   ASP A 211      42.733  55.948  -3.531  1.00 89.17           H  
ATOM   3413  CA  ASP A 211      43.771  57.646  -2.762  1.00 89.17           C  
ATOM   3414  HA  ASP A 211      43.458  58.448  -2.094  1.00 89.17           H  
ATOM   3415  C   ASP A 211      44.416  58.290  -3.989  1.00 89.17           C  
ATOM   3416  CB  ASP A 211      44.786  56.787  -1.993  1.00 89.17           C  
ATOM   3417  HB2 ASP A 211      45.025  55.902  -2.583  1.00 89.17           H  
ATOM   3418  HB3 ASP A 211      45.702  57.364  -1.863  1.00 89.17           H  
ATOM   3419  O   ASP A 211      44.523  57.669  -5.051  1.00 89.17           O  
ATOM   3420  CG  ASP A 211      44.301  56.362  -0.609  1.00 89.17           C  
ATOM   3421  OD1 ASP A 211      44.846  55.366  -0.086  1.00 89.17           O  
ATOM   3422  OD2 ASP A 211      43.271  56.891  -0.130  1.00 89.17           O  
ATOM   3423  N   SER A 212      44.878  59.527  -3.836  1.00 85.50           N  
ATOM   3424  H   SER A 212      44.785  59.973  -2.934  1.00 85.50           H  
ATOM   3425  CA  SER A 212      45.738  60.201  -4.803  1.00 85.50           C  
ATOM   3426  HA  SER A 212      46.166  59.456  -5.474  1.00 85.50           H  
ATOM   3427  C   SER A 212      46.890  60.872  -4.070  1.00 85.50           C  
ATOM   3428  CB  SER A 212      44.949  61.200  -5.660  1.00 85.50           C  
ATOM   3429  HB2 SER A 212      45.502  61.369  -6.584  1.00 85.50           H  
ATOM   3430  HB3 SER A 212      43.973  60.786  -5.915  1.00 85.50           H  
ATOM   3431  O   SER A 212      46.801  61.146  -2.875  1.00 85.50           O  
ATOM   3432  OG  SER A 212      44.795  62.445  -5.016  1.00 85.50           O  
ATOM   3433  HG  SER A 212      44.081  62.402  -4.376  1.00 85.50           H  
ATOM   3434  N   GLU A 213      47.969  61.152  -4.790  1.00 83.26           N  
ATOM   3435  H   GLU A 213      47.993  60.914  -5.772  1.00 83.26           H  
ATOM   3436  CA  GLU A 213      49.124  61.861  -4.230  1.00 83.26           C  
ATOM   3437  HA  GLU A 213      49.444  61.365  -3.313  1.00 83.26           H  
ATOM   3438  C   GLU A 213      48.805  63.317  -3.849  1.00 83.26           C  
ATOM   3439  CB  GLU A 213      50.278  61.821  -5.244  1.00 83.26           C  
ATOM   3440  HB2 GLU A 213      49.950  62.291  -6.171  1.00 83.26           H  
ATOM   3441  HB3 GLU A 213      51.115  62.392  -4.843  1.00 83.26           H  
ATOM   3442  O   GLU A 213      49.598  63.957  -3.166  1.00 83.26           O  
ATOM   3443  CG  GLU A 213      50.765  60.392  -5.542  1.00 83.26           C  
ATOM   3444  HG2 GLU A 213      51.059  59.922  -4.603  1.00 83.26           H  
ATOM   3445  HG3 GLU A 213      49.943  59.813  -5.964  1.00 83.26           H  
ATOM   3446  CD  GLU A 213      51.950  60.339  -6.525  1.00 83.26           C  
ATOM   3447  OE1 GLU A 213      52.465  59.216  -6.741  1.00 83.26           O  
ATOM   3448  OE2 GLU A 213      52.338  61.391  -7.084  1.00 83.26           O  
ATOM   3449  N   GLU A 214      47.663  63.847  -4.293  1.00 81.54           N  
ATOM   3450  H   GLU A 214      47.021  63.262  -4.808  1.00 81.54           H  
ATOM   3451  CA  GLU A 214      47.234  65.220  -4.015  1.00 81.54           C  
ATOM   3452  HA  GLU A 214      48.114  65.855  -3.916  1.00 81.54           H  
ATOM   3453  C   GLU A 214      46.467  65.346  -2.690  1.00 81.54           C  
ATOM   3454  CB  GLU A 214      46.396  65.749  -5.196  1.00 81.54           C  
ATOM   3455  HB2 GLU A 214      45.500  65.138  -5.303  1.00 81.54           H  
ATOM   3456  HB3 GLU A 214      46.093  66.772  -4.972  1.00 81.54           H  
ATOM   3457  O   GLU A 214      46.297  66.463  -2.201  1.00 81.54           O  
ATOM   3458  CG  GLU A 214      47.177  65.748  -6.525  1.00 81.54           C  
ATOM   3459  HG2 GLU A 214      47.450  64.724  -6.778  1.00 81.54           H  
ATOM   3460  HG3 GLU A 214      48.101  66.309  -6.381  1.00 81.54           H  
ATOM   3461  CD  GLU A 214      46.412  66.352  -7.718  1.00 81.54           C  
ATOM   3462  OE1 GLU A 214      47.025  66.424  -8.812  1.00 81.54           O  
ATOM   3463  OE2 GLU A 214      45.240  66.761  -7.566  1.00 81.54           O  
ATOM   3464  N   LEU A 215      46.028  64.225  -2.103  1.00 88.35           N  
ATOM   3465  H   LEU A 215      46.310  63.337  -2.495  1.00 88.35           H  
ATOM   3466  CA  LEU A 215      45.319  64.219  -0.824  1.00 88.35           C  
ATOM   3467  HA  LEU A 215      44.574  65.014  -0.834  1.00 88.35           H  
ATOM   3468  C   LEU A 215      46.276  64.518   0.333  1.00 88.35           C  
ATOM   3469  CB  LEU A 215      44.605  62.876  -0.601  1.00 88.35           C  
ATOM   3470  HB2 LEU A 215      45.353  62.084  -0.638  1.00 88.35           H  
ATOM   3471  HB3 LEU A 215      44.177  62.880   0.402  1.00 88.35           H  
ATOM   3472  O   LEU A 215      47.398  64.013   0.392  1.00 88.35           O  
ATOM   3473  CG  LEU A 215      43.486  62.557  -1.603  1.00 88.35           C  
ATOM   3474  HG  LEU A 215      43.904  62.511  -2.609  1.00 88.35           H  
ATOM   3475  CD1 LEU A 215      42.908  61.184  -1.274  1.00 88.35           C  
ATOM   3476 HD11 LEU A 215      42.178  60.899  -2.031  1.00 88.35           H  
ATOM   3477 HD12 LEU A 215      42.419  61.228  -0.301  1.00 88.35           H  
ATOM   3478 HD13 LEU A 215      43.710  60.448  -1.228  1.00 88.35           H  
ATOM   3479  CD2 LEU A 215      42.347  63.574  -1.589  1.00 88.35           C  
ATOM   3480 HD21 LEU A 215      41.954  63.688  -0.579  1.00 88.35           H  
ATOM   3481 HD22 LEU A 215      41.540  63.251  -2.248  1.00 88.35           H  
ATOM   3482 HD23 LEU A 215      42.704  64.545  -1.933  1.00 88.35           H  
ATOM   3483  N   THR A 216      45.806  65.319   1.282  1.00 86.84           N  
ATOM   3484  H   THR A 216      44.862  65.661   1.171  1.00 86.84           H  
ATOM   3485  CA  THR A 216      46.507  65.591   2.540  1.00 86.84           C  
ATOM   3486  HA  THR A 216      47.525  65.900   2.304  1.00 86.84           H  
ATOM   3487  C   THR A 216      46.596  64.338   3.413  1.00 86.84           C  
ATOM   3488  CB  THR A 216      45.822  66.720   3.323  1.00 86.84           C  
ATOM   3489  HB  THR A 216      46.367  66.879   4.253  1.00 86.84           H  
ATOM   3490  O   THR A 216      45.803  63.407   3.278  1.00 86.84           O  
ATOM   3491  CG2 THR A 216      45.790  68.043   2.558  1.00 86.84           C  
ATOM   3492 HG21 THR A 216      45.196  67.940   1.650  1.00 86.84           H  
ATOM   3493 HG22 THR A 216      45.340  68.811   3.188  1.00 86.84           H  
ATOM   3494 HG23 THR A 216      46.805  68.339   2.292  1.00 86.84           H  
ATOM   3495  OG1 THR A 216      44.499  66.378   3.635  1.00 86.84           O  
ATOM   3496  HG1 THR A 216      44.015  66.350   2.806  1.00 86.84           H  
ATOM   3497  N   ASP A 217      47.534  64.315   4.362  1.00 90.24           N  
ATOM   3498  H   ASP A 217      48.229  65.047   4.398  1.00 90.24           H  
ATOM   3499  CA  ASP A 217      47.645  63.202   5.314  1.00 90.24           C  
ATOM   3500  HA  ASP A 217      47.818  62.279   4.761  1.00 90.24           H  
ATOM   3501  C   ASP A 217      46.352  63.007   6.131  1.00 90.24           C  
ATOM   3502  CB  ASP A 217      48.838  63.434   6.255  1.00 90.24           C  
ATOM   3503  HB2 ASP A 217      48.745  64.418   6.713  1.00 90.24           H  
ATOM   3504  HB3 ASP A 217      48.799  62.692   7.053  1.00 90.24           H  
ATOM   3505  O   ASP A 217      45.968  61.871   6.404  1.00 90.24           O  
ATOM   3506  CG  ASP A 217      50.206  63.308   5.571  1.00 90.24           C  
ATOM   3507  OD1 ASP A 217      51.117  64.077   5.959  1.00 90.24           O  
ATOM   3508  OD2 ASP A 217      50.360  62.421   4.701  1.00 90.24           O  
ATOM   3509  N   GLU A 218      45.650  64.100   6.459  1.00 89.82           N  
ATOM   3510  H   GLU A 218      46.000  64.999   6.161  1.00 89.82           H  
ATOM   3511  CA  GLU A 218      44.350  64.066   7.147  1.00 89.82           C  
ATOM   3512  HA  GLU A 218      44.438  63.457   8.047  1.00 89.82           H  
ATOM   3513  C   GLU A 218      43.263  63.416   6.271  1.00 89.82           C  
ATOM   3514  CB  GLU A 218      43.928  65.494   7.558  1.00 89.82           C  
ATOM   3515  HB2 GLU A 218      43.920  66.131   6.673  1.00 89.82           H  
ATOM   3516  HB3 GLU A 218      42.915  65.448   7.958  1.00 89.82           H  
ATOM   3517  O   GLU A 218      42.480  62.595   6.752  1.00 89.82           O  
ATOM   3518  CG  GLU A 218      44.845  66.122   8.628  1.00 89.82           C  
ATOM   3519  HG2 GLU A 218      45.860  66.168   8.233  1.00 89.82           H  
ATOM   3520  HG3 GLU A 218      44.857  65.465   9.498  1.00 89.82           H  
ATOM   3521  CD  GLU A 218      44.432  67.540   9.080  1.00 89.82           C  
ATOM   3522  OE1 GLU A 218      45.159  68.109   9.932  1.00 89.82           O  
ATOM   3523  OE2 GLU A 218      43.414  68.079   8.588  1.00 89.82           O  
ATOM   3524  N   GLU A 219      43.237  63.715   4.969  1.00 87.15           N  
ATOM   3525  H   GLU A 219      43.901  64.387   4.611  1.00 87.15           H  
ATOM   3526  CA  GLU A 219      42.310  63.089   4.014  1.00 87.15           C  
ATOM   3527  HA  GLU A 219      41.298  63.119   4.417  1.00 87.15           H  
ATOM   3528  C   GLU A 219      42.652  61.616   3.763  1.00 87.15           C  
ATOM   3529  CB  GLU A 219      42.328  63.858   2.688  1.00 87.15           C  
ATOM   3530  HB2 GLU A 219      43.367  63.991   2.388  1.00 87.15           H  
ATOM   3531  HB3 GLU A 219      41.826  63.269   1.920  1.00 87.15           H  
ATOM   3532  O   GLU A 219      41.757  60.777   3.679  1.00 87.15           O  
ATOM   3533  CG  GLU A 219      41.612  65.215   2.797  1.00 87.15           C  
ATOM   3534  HG2 GLU A 219      40.538  65.036   2.833  1.00 87.15           H  
ATOM   3535  HG3 GLU A 219      41.891  65.706   3.730  1.00 87.15           H  
ATOM   3536  CD  GLU A 219      41.954  66.157   1.635  1.00 87.15           C  
ATOM   3537  OE1 GLU A 219      41.069  66.940   1.231  1.00 87.15           O  
ATOM   3538  OE2 GLU A 219      43.140  66.158   1.223  1.00 87.15           O  
ATOM   3539  N   LEU A 220      43.938  61.265   3.703  1.00 90.41           N  
ATOM   3540  H   LEU A 220      44.630  61.999   3.754  1.00 90.41           H  
ATOM   3541  CA  LEU A 220      44.378  59.873   3.596  1.00 90.41           C  
ATOM   3542  HA  LEU A 220      43.851  59.404   2.765  1.00 90.41           H  
ATOM   3543  C   LEU A 220      44.020  59.069   4.854  1.00 90.41           C  
ATOM   3544  CB  LEU A 220      45.892  59.832   3.331  1.00 90.41           C  
ATOM   3545  HB2 LEU A 220      46.386  60.474   4.061  1.00 90.41           H  
ATOM   3546  HB3 LEU A 220      46.250  58.815   3.488  1.00 90.41           H  
ATOM   3547  O   LEU A 220      43.644  57.899   4.755  1.00 90.41           O  
ATOM   3548  CG  LEU A 220      46.296  60.278   1.914  1.00 90.41           C  
ATOM   3549  HG  LEU A 220      45.849  61.245   1.684  1.00 90.41           H  
ATOM   3550  CD1 LEU A 220      47.817  60.412   1.838  1.00 90.41           C  
ATOM   3551 HD11 LEU A 220      48.151  61.153   2.564  1.00 90.41           H  
ATOM   3552 HD12 LEU A 220      48.097  60.774   0.849  1.00 90.41           H  
ATOM   3553 HD13 LEU A 220      48.302  59.456   2.038  1.00 90.41           H  
ATOM   3554  CD2 LEU A 220      45.864  59.261   0.850  1.00 90.41           C  
ATOM   3555 HD21 LEU A 220      46.222  59.590  -0.126  1.00 90.41           H  
ATOM   3556 HD22 LEU A 220      46.267  58.274   1.074  1.00 90.41           H  
ATOM   3557 HD23 LEU A 220      44.776  59.207   0.808  1.00 90.41           H  
ATOM   3558  N   GLU A 221      44.111  59.671   6.040  1.00 92.31           N  
ATOM   3559  H   GLU A 221      44.474  60.613   6.078  1.00 92.31           H  
ATOM   3560  CA  GLU A 221      43.689  59.042   7.293  1.00 92.31           C  
ATOM   3561  HA  GLU A 221      44.126  58.045   7.340  1.00 92.31           H  
ATOM   3562  C   GLU A 221      42.165  58.863   7.356  1.00 92.31           C  
ATOM   3563  CB  GLU A 221      44.239  59.847   8.480  1.00 92.31           C  
ATOM   3564  HB2 GLU A 221      45.314  59.960   8.345  1.00 92.31           H  
ATOM   3565  HB3 GLU A 221      43.778  60.834   8.505  1.00 92.31           H  
ATOM   3566  O   GLU A 221      41.684  57.793   7.754  1.00 92.31           O  
ATOM   3567  CG  GLU A 221      43.992  59.123   9.812  1.00 92.31           C  
ATOM   3568  HG2 GLU A 221      42.924  59.135  10.033  1.00 92.31           H  
ATOM   3569  HG3 GLU A 221      44.297  58.083   9.698  1.00 92.31           H  
ATOM   3570  CD  GLU A 221      44.759  59.738  10.995  1.00 92.31           C  
ATOM   3571  OE1 GLU A 221      44.998  58.985  11.968  1.00 92.31           O  
ATOM   3572  OE2 GLU A 221      45.125  60.931  10.931  1.00 92.31           O  
ATOM   3573  N   LEU A 222      41.399  59.849   6.877  1.00 88.78           N  
ATOM   3574  H   LEU A 222      41.843  60.717   6.613  1.00 88.78           H  
ATOM   3575  CA  LEU A 222      39.950  59.731   6.723  1.00 88.78           C  
ATOM   3576  HA  LEU A 222      39.533  59.469   7.696  1.00 88.78           H  
ATOM   3577  C   LEU A 222      39.590  58.608   5.743  1.00 88.78           C  
ATOM   3578  CB  LEU A 222      39.368  61.085   6.282  1.00 88.78           C  
ATOM   3579  HB2 LEU A 222      39.819  61.369   5.331  1.00 88.78           H  
ATOM   3580  HB3 LEU A 222      39.640  61.841   7.018  1.00 88.78           H  
ATOM   3581  O   LEU A 222      38.779  57.743   6.077  1.00 88.78           O  
ATOM   3582  CG  LEU A 222      37.837  61.079   6.108  1.00 88.78           C  
ATOM   3583  HG  LEU A 222      37.552  60.334   5.365  1.00 88.78           H  
ATOM   3584  CD1 LEU A 222      37.104  60.769   7.417  1.00 88.78           C  
ATOM   3585 HD11 LEU A 222      36.029  60.859   7.266  1.00 88.78           H  
ATOM   3586 HD12 LEU A 222      37.319  59.747   7.731  1.00 88.78           H  
ATOM   3587 HD13 LEU A 222      37.423  61.464   8.194  1.00 88.78           H  
ATOM   3588  CD2 LEU A 222      37.367  62.444   5.608  1.00 88.78           C  
ATOM   3589 HD21 LEU A 222      37.654  63.221   6.316  1.00 88.78           H  
ATOM   3590 HD22 LEU A 222      37.832  62.653   4.645  1.00 88.78           H  
ATOM   3591 HD23 LEU A 222      36.285  62.446   5.478  1.00 88.78           H  
ATOM   3592  N   ASN A 223      40.241  58.558   4.579  1.00 89.77           N  
ATOM   3593  H   ASN A 223      40.845  59.331   4.339  1.00 89.77           H  
ATOM   3594  CA  ASN A 223      40.038  57.506   3.586  1.00 89.77           C  
ATOM   3595  HA  ASN A 223      38.993  57.509   3.275  1.00 89.77           H  
ATOM   3596  C   ASN A 223      40.333  56.117   4.156  1.00 89.77           C  
ATOM   3597  CB  ASN A 223      40.931  57.765   2.364  1.00 89.77           C  
ATOM   3598  HB2 ASN A 223      41.072  56.832   1.817  1.00 89.77           H  
ATOM   3599  HB3 ASN A 223      41.915  58.114   2.679  1.00 89.77           H  
ATOM   3600  O   ASN A 223      39.564  55.185   3.929  1.00 89.77           O  
ATOM   3601  CG  ASN A 223      40.354  58.760   1.383  1.00 89.77           C  
ATOM   3602  ND2 ASN A 223      41.022  58.919   0.267  1.00 89.77           N  
ATOM   3603 HD21 ASN A 223      41.883  58.412   0.120  1.00 89.77           H  
ATOM   3604 HD22 ASN A 223      40.666  59.587  -0.401  1.00 89.77           H  
ATOM   3605  OD1 ASN A 223      39.282  59.310   1.557  1.00 89.77           O  
ATOM   3606  N   ARG A 224      41.416  55.957   4.925  1.00 92.01           N  
ATOM   3607  H   ARG A 224      42.023  56.755   5.051  1.00 92.01           H  
ATOM   3608  CA  ARG A 224      41.741  54.682   5.590  1.00 92.01           C  
ATOM   3609  HA  ARG A 224      41.746  53.879   4.853  1.00 92.01           H  
ATOM   3610  C   ARG A 224      40.693  54.293   6.624  1.00 92.01           C  
ATOM   3611  CB  ARG A 224      43.115  54.773   6.256  1.00 92.01           C  
ATOM   3612  HB2 ARG A 224      43.180  55.702   6.822  1.00 92.01           H  
ATOM   3613  HB3 ARG A 224      43.232  53.941   6.949  1.00 92.01           H  
ATOM   3614  O   ARG A 224      40.279  53.136   6.659  1.00 92.01           O  
ATOM   3615  CG  ARG A 224      44.243  54.703   5.225  1.00 92.01           C  
ATOM   3616  HG2 ARG A 224      44.100  55.462   4.456  1.00 92.01           H  
ATOM   3617  HG3 ARG A 224      44.251  53.722   4.750  1.00 92.01           H  
ATOM   3618  CD  ARG A 224      45.570  54.939   5.943  1.00 92.01           C  
ATOM   3619  HD2 ARG A 224      45.472  55.842   6.545  1.00 92.01           H  
ATOM   3620  HD3 ARG A 224      45.777  54.094   6.600  1.00 92.01           H  
ATOM   3621  NE  ARG A 224      46.670  55.120   4.985  1.00 92.01           N  
ATOM   3622  HE  ARG A 224      46.438  55.019   4.008  1.00 92.01           H  
ATOM   3623  NH1 ARG A 224      48.223  55.836   6.513  1.00 92.01           N  
ATOM   3624 HH11 ARG A 224      47.527  55.726   7.236  1.00 92.01           H  
ATOM   3625 HH12 ARG A 224      49.073  56.345   6.710  1.00 92.01           H  
ATOM   3626  NH2 ARG A 224      48.714  55.869   4.333  1.00 92.01           N  
ATOM   3627 HH21 ARG A 224      48.414  55.796   3.372  1.00 92.01           H  
ATOM   3628 HH22 ARG A 224      49.568  56.362   4.551  1.00 92.01           H  
ATOM   3629  CZ  ARG A 224      47.863  55.598   5.282  1.00 92.01           C  
ATOM   3630  N   SER A 225      40.235  55.256   7.419  1.00 89.86           N  
ATOM   3631  H   SER A 225      40.634  56.180   7.333  1.00 89.86           H  
ATOM   3632  CA  SER A 225      39.181  55.035   8.412  1.00 89.86           C  
ATOM   3633  HA  SER A 225      39.495  54.248   9.097  1.00 89.86           H  
ATOM   3634  C   SER A 225      37.885  54.581   7.735  1.00 89.86           C  
ATOM   3635  CB  SER A 225      38.945  56.307   9.230  1.00 89.86           C  
ATOM   3636  HB2 SER A 225      38.182  56.108   9.982  1.00 89.86           H  
ATOM   3637  HB3 SER A 225      38.600  57.115   8.585  1.00 89.86           H  
ATOM   3638  O   SER A 225      37.296  53.581   8.137  1.00 89.86           O  
ATOM   3639  OG  SER A 225      40.140  56.696   9.878  1.00 89.86           O  
ATOM   3640  HG  SER A 225      40.714  57.136   9.247  1.00 89.86           H  
ATOM   3641  N   VAL A 226      37.498  55.234   6.636  1.00 88.73           N  
ATOM   3642  H   VAL A 226      38.024  56.051   6.358  1.00 88.73           H  
ATOM   3643  CA  VAL A 226      36.336  54.854   5.823  1.00 88.73           C  
ATOM   3644  HA  VAL A 226      35.459  54.797   6.468  1.00 88.73           H  
ATOM   3645  C   VAL A 226      36.516  53.470   5.193  1.00 88.73           C  
ATOM   3646  CB  VAL A 226      36.061  55.929   4.757  1.00 88.73           C  
ATOM   3647  HB  VAL A 226      36.982  56.153   4.219  1.00 88.73           H  
ATOM   3648  O   VAL A 226      35.606  52.648   5.250  1.00 88.73           O  
ATOM   3649  CG1 VAL A 226      35.015  55.463   3.743  1.00 88.73           C  
ATOM   3650 HG11 VAL A 226      34.117  55.120   4.257  1.00 88.73           H  
ATOM   3651 HG12 VAL A 226      35.422  54.657   3.133  1.00 88.73           H  
ATOM   3652 HG13 VAL A 226      34.767  56.287   3.074  1.00 88.73           H  
ATOM   3653  CG2 VAL A 226      35.538  57.219   5.403  1.00 88.73           C  
ATOM   3654 HG21 VAL A 226      34.573  57.037   5.876  1.00 88.73           H  
ATOM   3655 HG22 VAL A 226      35.428  57.990   4.640  1.00 88.73           H  
ATOM   3656 HG23 VAL A 226      36.237  57.584   6.155  1.00 88.73           H  
ATOM   3657  N   ARG A 227      37.689  53.151   4.637  1.00 89.78           N  
ATOM   3658  H   ARG A 227      38.409  53.858   4.590  1.00 89.78           H  
ATOM   3659  CA  ARG A 227      37.938  51.820   4.059  1.00 89.78           C  
ATOM   3660  HA  ARG A 227      37.159  51.601   3.329  1.00 89.78           H  
ATOM   3661  C   ARG A 227      37.834  50.697   5.085  1.00 89.78           C  
ATOM   3662  CB  ARG A 227      39.296  51.771   3.362  1.00 89.78           C  
ATOM   3663  HB2 ARG A 227      40.056  52.224   3.999  1.00 89.78           H  
ATOM   3664  HB3 ARG A 227      39.565  50.728   3.193  1.00 89.78           H  
ATOM   3665  O   ARG A 227      37.355  49.628   4.730  1.00 89.78           O  
ATOM   3666  CG  ARG A 227      39.245  52.477   2.006  1.00 89.78           C  
ATOM   3667  HG2 ARG A 227      39.033  53.538   2.141  1.00 89.78           H  
ATOM   3668  HG3 ARG A 227      38.466  52.037   1.383  1.00 89.78           H  
ATOM   3669  CD  ARG A 227      40.597  52.295   1.327  1.00 89.78           C  
ATOM   3670  HD2 ARG A 227      40.699  51.262   0.995  1.00 89.78           H  
ATOM   3671  HD3 ARG A 227      41.374  52.508   2.062  1.00 89.78           H  
ATOM   3672  NE  ARG A 227      40.733  53.205   0.187  1.00 89.78           N  
ATOM   3673  HE  ARG A 227      39.892  53.520  -0.276  1.00 89.78           H  
ATOM   3674  NH1 ARG A 227      43.005  53.451   0.299  1.00 89.78           N  
ATOM   3675 HH11 ARG A 227      43.788  54.065   0.127  1.00 89.78           H  
ATOM   3676 HH12 ARG A 227      43.087  52.652   0.911  1.00 89.78           H  
ATOM   3677  NH2 ARG A 227      41.758  54.811  -0.964  1.00 89.78           N  
ATOM   3678 HH21 ARG A 227      40.840  55.064  -1.302  1.00 89.78           H  
ATOM   3679 HH22 ARG A 227      42.414  55.562  -0.803  1.00 89.78           H  
ATOM   3680  CZ  ARG A 227      41.842  53.808  -0.160  1.00 89.78           C  
ATOM   3681  N   SER A 228      38.204  50.944   6.343  1.00 90.14           N  
ATOM   3682  H   SER A 228      38.633  51.835   6.550  1.00 90.14           H  
ATOM   3683  CA  SER A 228      38.093  49.939   7.410  1.00 90.14           C  
ATOM   3684  HA  SER A 228      38.586  49.031   7.061  1.00 90.14           H  
ATOM   3685  C   SER A 228      36.645  49.547   7.747  1.00 90.14           C  
ATOM   3686  CB  SER A 228      38.840  50.409   8.663  1.00 90.14           C  
ATOM   3687  HB2 SER A 228      39.815  50.801   8.376  1.00 90.14           H  
ATOM   3688  HB3 SER A 228      38.998  49.547   9.312  1.00 90.14           H  
ATOM   3689  O   SER A 228      36.411  48.440   8.228  1.00 90.14           O  
ATOM   3690  OG  SER A 228      38.131  51.389   9.398  1.00 90.14           O  
ATOM   3691  HG  SER A 228      37.867  52.124   8.840  1.00 90.14           H  
ATOM   3692  N   ILE A 229      35.670  50.417   7.451  1.00 90.39           N  
ATOM   3693  H   ILE A 229      35.931  51.306   7.047  1.00 90.39           H  
ATOM   3694  CA  ILE A 229      34.236  50.182   7.699  1.00 90.39           C  
ATOM   3695  HA  ILE A 229      34.144  49.323   8.364  1.00 90.39           H  
ATOM   3696  C   ILE A 229      33.452  49.791   6.438  1.00 90.39           C  
ATOM   3697  CB  ILE A 229      33.591  51.376   8.439  1.00 90.39           C  
ATOM   3698  HB  ILE A 229      32.540  51.136   8.603  1.00 90.39           H  
ATOM   3699  O   ILE A 229      32.269  49.474   6.532  1.00 90.39           O  
ATOM   3700  CG1 ILE A 229      33.669  52.679   7.619  1.00 90.39           C  
ATOM   3701 HG12 ILE A 229      33.278  52.501   6.617  1.00 90.39           H  
ATOM   3702 HG13 ILE A 229      34.714  52.983   7.549  1.00 90.39           H  
ATOM   3703  CG2 ILE A 229      34.246  51.555   9.821  1.00 90.39           C  
ATOM   3704 HG21 ILE A 229      35.266  51.925   9.717  1.00 90.39           H  
ATOM   3705 HG22 ILE A 229      34.271  50.600  10.346  1.00 90.39           H  
ATOM   3706 HG23 ILE A 229      33.670  52.257  10.424  1.00 90.39           H  
ATOM   3707  CD1 ILE A 229      32.890  53.845   8.227  1.00 90.39           C  
ATOM   3708 HD11 ILE A 229      31.857  53.541   8.395  1.00 90.39           H  
ATOM   3709 HD12 ILE A 229      32.923  54.695   7.545  1.00 90.39           H  
ATOM   3710 HD13 ILE A 229      33.337  54.149   9.174  1.00 90.39           H  
ATOM   3711  N   ILE A 230      34.093  49.778   5.265  1.00 90.91           N  
ATOM   3712  H   ILE A 230      35.077  50.007   5.264  1.00 90.91           H  
ATOM   3713  CA  ILE A 230      33.499  49.304   4.007  1.00 90.91           C  
ATOM   3714  HA  ILE A 230      32.445  49.583   4.013  1.00 90.91           H  
ATOM   3715  C   ILE A 230      33.613  47.765   3.919  1.00 90.91           C  
ATOM   3716  CB  ILE A 230      34.160  50.027   2.807  1.00 90.91           C  
ATOM   3717  HB  ILE A 230      35.240  50.029   2.958  1.00 90.91           H  
ATOM   3718  O   ILE A 230      34.690  47.243   4.204  1.00 90.91           O  
ATOM   3719  CG1 ILE A 230      33.655  51.486   2.741  1.00 90.91           C  
ATOM   3720 HG12 ILE A 230      32.596  51.473   2.483  1.00 90.91           H  
ATOM   3721 HG13 ILE A 230      33.742  51.952   3.722  1.00 90.91           H  
ATOM   3722  CG2 ILE A 230      33.872  49.336   1.460  1.00 90.91           C  
ATOM   3723 HG21 ILE A 230      34.226  48.305   1.477  1.00 90.91           H  
ATOM   3724 HG22 ILE A 230      34.424  49.837   0.664  1.00 90.91           H  
ATOM   3725 HG23 ILE A 230      32.807  49.365   1.231  1.00 90.91           H  
ATOM   3726  CD1 ILE A 230      34.385  52.377   1.725  1.00 90.91           C  
ATOM   3727 HD11 ILE A 230      33.993  53.391   1.795  1.00 90.91           H  
ATOM   3728 HD12 ILE A 230      35.454  52.388   1.935  1.00 90.91           H  
ATOM   3729 HD13 ILE A 230      34.213  52.025   0.708  1.00 90.91           H  
ATOM   3730  N   PRO A 231      32.576  47.026   3.463  1.00 92.24           N  
ATOM   3731  CA  PRO A 231      31.224  47.496   3.139  1.00 92.24           C  
ATOM   3732  HA  PRO A 231      31.270  48.312   2.419  1.00 92.24           H  
ATOM   3733  C   PRO A 231      30.442  47.965   4.376  1.00 92.24           C  
ATOM   3734  CB  PRO A 231      30.525  46.297   2.489  1.00 92.24           C  
ATOM   3735  HB2 PRO A 231      30.730  46.267   1.419  1.00 92.24           H  
ATOM   3736  HB3 PRO A 231      29.448  46.309   2.662  1.00 92.24           H  
ATOM   3737  O   PRO A 231      30.453  47.306   5.416  1.00 92.24           O  
ATOM   3738  CG  PRO A 231      31.217  45.105   3.145  1.00 92.24           C  
ATOM   3739  HG2 PRO A 231      30.841  44.962   4.158  1.00 92.24           H  
ATOM   3740  HG3 PRO A 231      31.112  44.190   2.561  1.00 92.24           H  
ATOM   3741  CD  PRO A 231      32.661  45.589   3.216  1.00 92.24           C  
ATOM   3742  HD2 PRO A 231      33.153  45.418   2.258  1.00 92.24           H  
ATOM   3743  HD3 PRO A 231      33.209  45.062   3.997  1.00 92.24           H  
ATOM   3744  N   PHE A 232      29.713  49.078   4.233  1.00 93.42           N  
ATOM   3745  H   PHE A 232      29.708  49.545   3.338  1.00 93.42           H  
ATOM   3746  CA  PHE A 232      28.886  49.623   5.314  1.00 93.42           C  
ATOM   3747  HA  PHE A 232      29.499  49.735   6.208  1.00 93.42           H  
ATOM   3748  C   PHE A 232      27.736  48.662   5.626  1.00 93.42           C  
ATOM   3749  CB  PHE A 232      28.319  50.996   4.927  1.00 93.42           C  
ATOM   3750  HB2 PHE A 232      27.623  51.309   5.705  1.00 93.42           H  
ATOM   3751  HB3 PHE A 232      27.744  50.898   4.006  1.00 93.42           H  
ATOM   3752  O   PHE A 232      26.936  48.346   4.747  1.00 93.42           O  
ATOM   3753  CG  PHE A 232      29.346  52.094   4.750  1.00 93.42           C  
ATOM   3754  CD1 PHE A 232      29.704  52.899   5.847  1.00 93.42           C  
ATOM   3755  HD1 PHE A 232      29.273  52.715   6.820  1.00 93.42           H  
ATOM   3756  CD2 PHE A 232      29.905  52.350   3.483  1.00 93.42           C  
ATOM   3757  HD2 PHE A 232      29.634  51.737   2.636  1.00 93.42           H  
ATOM   3758  CE1 PHE A 232      30.602  53.965   5.672  1.00 93.42           C  
ATOM   3759  HE1 PHE A 232      30.850  54.607   6.504  1.00 93.42           H  
ATOM   3760  CE2 PHE A 232      30.809  53.414   3.315  1.00 93.42           C  
ATOM   3761  HE2 PHE A 232      31.240  53.616   2.345  1.00 93.42           H  
ATOM   3762  CZ  PHE A 232      31.157  54.221   4.409  1.00 93.42           C  
ATOM   3763  HZ  PHE A 232      31.837  55.049   4.275  1.00 93.42           H  
ATOM   3764  N   ALA A 233      27.620  48.211   6.866  1.00 93.58           N  
ATOM   3765  H   ALA A 233      28.296  48.510   7.555  1.00 93.58           H  
ATOM   3766  CA  ALA A 233      26.575  47.307   7.312  1.00 93.58           C  
ATOM   3767  HA  ALA A 233      26.245  46.694   6.473  1.00 93.58           H  
ATOM   3768  C   ALA A 233      25.362  48.103   7.796  1.00 93.58           C  
ATOM   3769  CB  ALA A 233      27.187  46.390   8.377  1.00 93.58           C  
ATOM   3770  HB1 ALA A 233      26.487  45.604   8.660  1.00 93.58           H  
ATOM   3771  HB2 ALA A 233      28.087  45.918   7.980  1.00 93.58           H  
ATOM   3772  HB3 ALA A 233      27.454  46.973   9.258  1.00 93.58           H  
ATOM   3773  O   ALA A 233      25.328  48.562   8.938  1.00 93.58           O  
ATOM   3774  N   VAL A 234      24.337  48.248   6.956  1.00 90.35           N  
ATOM   3775  H   VAL A 234      24.355  47.751   6.077  1.00 90.35           H  
ATOM   3776  CA  VAL A 234      23.222  49.174   7.212  1.00 90.35           C  
ATOM   3777  HA  VAL A 234      23.400  49.677   8.162  1.00 90.35           H  
ATOM   3778  C   VAL A 234      21.874  48.480   7.347  1.00 90.35           C  
ATOM   3779  CB  VAL A 234      23.147  50.292   6.162  1.00 90.35           C  
ATOM   3780  HB  VAL A 234      22.398  51.015   6.487  1.00 90.35           H  
ATOM   3781  O   VAL A 234      21.599  47.434   6.754  1.00 90.35           O  
ATOM   3782  CG1 VAL A 234      24.477  51.043   6.050  1.00 90.35           C  
ATOM   3783 HG11 VAL A 234      24.327  51.963   5.486  1.00 90.35           H  
ATOM   3784 HG12 VAL A 234      24.844  51.301   7.043  1.00 90.35           H  
ATOM   3785 HG13 VAL A 234      25.222  50.425   5.547  1.00 90.35           H  
ATOM   3786  CG2 VAL A 234      22.721  49.756   4.796  1.00 90.35           C  
ATOM   3787 HG21 VAL A 234      23.305  48.870   4.547  1.00 90.35           H  
ATOM   3788 HG22 VAL A 234      22.874  50.531   4.045  1.00 90.35           H  
ATOM   3789 HG23 VAL A 234      21.666  49.480   4.812  1.00 90.35           H  
ATOM   3790  N   VAL A 235      20.992  49.145   8.086  1.00 90.03           N  
ATOM   3791  H   VAL A 235      21.282  49.996   8.547  1.00 90.03           H  
ATOM   3792  CA  VAL A 235      19.582  48.788   8.211  1.00 90.03           C  
ATOM   3793  HA  VAL A 235      19.348  47.983   7.514  1.00 90.03           H  
ATOM   3794  C   VAL A 235      18.763  50.010   7.823  1.00 90.03           C  
ATOM   3795  CB  VAL A 235      19.264  48.283   9.628  1.00 90.03           C  
ATOM   3796  HB  VAL A 235      19.431  49.079  10.353  1.00 90.03           H  
ATOM   3797  O   VAL A 235      19.068  51.122   8.239  1.00 90.03           O  
ATOM   3798  CG1 VAL A 235      17.805  47.818   9.722  1.00 90.03           C  
ATOM   3799 HG11 VAL A 235      17.608  47.409  10.713  1.00 90.03           H  
ATOM   3800 HG12 VAL A 235      17.126  48.654   9.558  1.00 90.03           H  
ATOM   3801 HG13 VAL A 235      17.612  47.033   8.991  1.00 90.03           H  
ATOM   3802  CG2 VAL A 235      20.187  47.105   9.959  1.00 90.03           C  
ATOM   3803 HG21 VAL A 235      19.926  46.666  10.922  1.00 90.03           H  
ATOM   3804 HG22 VAL A 235      20.108  46.334   9.192  1.00 90.03           H  
ATOM   3805 HG23 VAL A 235      21.219  47.446  10.037  1.00 90.03           H  
ATOM   3806  N   GLY A 236      17.752  49.819   6.980  1.00 87.70           N  
ATOM   3807  H   GLY A 236      17.523  48.872   6.715  1.00 87.70           H  
ATOM   3808  CA  GLY A 236      16.826  50.878   6.584  1.00 87.70           C  
ATOM   3809  HA2 GLY A 236      17.268  51.859   6.757  1.00 87.70           H  
ATOM   3810  HA3 GLY A 236      16.605  50.794   5.520  1.00 87.70           H  
ATOM   3811  C   GLY A 236      15.518  50.770   7.358  1.00 87.70           C  
ATOM   3812  O   GLY A 236      14.994  49.673   7.550  1.00 87.70           O  
ATOM   3813  N   SER A 237      14.961  51.908   7.759  1.00 90.08           N  
ATOM   3814  H   SER A 237      15.432  52.773   7.533  1.00 90.08           H  
ATOM   3815  CA  SER A 237      13.581  51.997   8.235  1.00 90.08           C  
ATOM   3816  HA  SER A 237      12.990  51.233   7.732  1.00 90.08           H  
ATOM   3817  C   SER A 237      12.977  53.358   7.917  1.00 90.08           C  
ATOM   3818  CB  SER A 237      13.482  51.755   9.739  1.00 90.08           C  
ATOM   3819  HB2 SER A 237      13.894  52.604  10.285  1.00 90.08           H  
ATOM   3820  HB3 SER A 237      14.032  50.852  10.002  1.00 90.08           H  
ATOM   3821  O   SER A 237      13.626  54.393   8.069  1.00 90.08           O  
ATOM   3822  OG  SER A 237      12.109  51.597  10.039  1.00 90.08           O  
ATOM   3823  HG  SER A 237      12.005  51.496  10.988  1.00 90.08           H  
ATOM   3824  N   GLU A 238      11.721  53.360   7.489  1.00 89.02           N  
ATOM   3825  H   GLU A 238      11.254  52.473   7.363  1.00 89.02           H  
ATOM   3826  CA  GLU A 238      10.913  54.577   7.351  1.00 89.02           C  
ATOM   3827  HA  GLU A 238      11.559  55.451   7.264  1.00 89.02           H  
ATOM   3828  C   GLU A 238      10.034  54.820   8.583  1.00 89.02           C  
ATOM   3829  CB  GLU A 238      10.073  54.488   6.070  1.00 89.02           C  
ATOM   3830  HB2 GLU A 238       9.477  53.576   6.079  1.00 89.02           H  
ATOM   3831  HB3 GLU A 238       9.402  55.347   6.023  1.00 89.02           H  
ATOM   3832  O   GLU A 238       9.487  55.907   8.748  1.00 89.02           O  
ATOM   3833  CG  GLU A 238      10.982  54.503   4.837  1.00 89.02           C  
ATOM   3834  HG2 GLU A 238      11.612  55.392   4.873  1.00 89.02           H  
ATOM   3835  HG3 GLU A 238      11.641  53.635   4.853  1.00 89.02           H  
ATOM   3836  CD  GLU A 238      10.182  54.510   3.535  1.00 89.02           C  
ATOM   3837  OE1 GLU A 238       9.617  55.573   3.199  1.00 89.02           O  
ATOM   3838  OE2 GLU A 238      10.236  53.502   2.793  1.00 89.02           O  
ATOM   3839  N   ASN A 239       9.925  53.826   9.467  1.00 89.28           N  
ATOM   3840  H   ASN A 239      10.504  53.007   9.351  1.00 89.28           H  
ATOM   3841  CA  ASN A 239       9.059  53.889  10.632  1.00 89.28           C  
ATOM   3842  HA  ASN A 239       8.196  54.509  10.388  1.00 89.28           H  
ATOM   3843  C   ASN A 239       9.784  54.543  11.808  1.00 89.28           C  
ATOM   3844  CB  ASN A 239       8.549  52.480  10.967  1.00 89.28           C  
ATOM   3845  HB2 ASN A 239       9.400  51.816  11.122  1.00 89.28           H  
ATOM   3846  HB3 ASN A 239       7.974  52.517  11.891  1.00 89.28           H  
ATOM   3847  O   ASN A 239      10.908  54.167  12.155  1.00 89.28           O  
ATOM   3848  CG  ASN A 239       7.646  51.912   9.884  1.00 89.28           C  
ATOM   3849  ND2 ASN A 239       7.597  50.608   9.745  1.00 89.28           N  
ATOM   3850 HD21 ASN A 239       6.943  50.261   9.058  1.00 89.28           H  
ATOM   3851 HD22 ASN A 239       8.116  49.999  10.361  1.00 89.28           H  
ATOM   3852  OD1 ASN A 239       6.965  52.615   9.160  1.00 89.28           O  
ATOM   3853  N   GLU A 240       9.103  55.487  12.449  1.00 88.33           N  
ATOM   3854  H   GLU A 240       8.193  55.752  12.100  1.00 88.33           H  
ATOM   3855  CA  GLU A 240       9.499  56.033  13.742  1.00 88.33           C  
ATOM   3856  HA  GLU A 240      10.581  55.957  13.850  1.00 88.33           H  
ATOM   3857  C   GLU A 240       8.865  55.199  14.853  1.00 88.33           C  
ATOM   3858  CB  GLU A 240       9.134  57.520  13.845  1.00 88.33           C  
ATOM   3859  HB2 GLU A 240       8.089  57.662  13.567  1.00 88.33           H  
ATOM   3860  HB3 GLU A 240       9.279  57.848  14.874  1.00 88.33           H  
ATOM   3861  O   GLU A 240       7.660  54.946  14.863  1.00 88.33           O  
ATOM   3862  CG  GLU A 240      10.048  58.347  12.927  1.00 88.33           C  
ATOM   3863  HG2 GLU A 240       9.948  57.986  11.903  1.00 88.33           H  
ATOM   3864  HG3 GLU A 240      11.080  58.182  13.236  1.00 88.33           H  
ATOM   3865  CD  GLU A 240       9.772  59.857  12.934  1.00 88.33           C  
ATOM   3866  OE1 GLU A 240      10.505  60.546  12.179  1.00 88.33           O  
ATOM   3867  OE2 GLU A 240       8.850  60.305  13.653  1.00 88.33           O  
ATOM   3868  N   ILE A 241       9.696  54.738  15.780  1.00 87.73           N  
ATOM   3869  H   ILE A 241      10.668  55.011  15.736  1.00 87.73           H  
ATOM   3870  CA  ILE A 241       9.288  53.928  16.919  1.00 87.73           C  
ATOM   3871  HA  ILE A 241       8.224  53.703  16.846  1.00 87.73           H  
ATOM   3872  C   ILE A 241       9.527  54.744  18.177  1.00 87.73           C  
ATOM   3873  CB  ILE A 241      10.062  52.598  16.975  1.00 87.73           C  
ATOM   3874  HB  ILE A 241      11.113  52.825  17.150  1.00 87.73           H  
ATOM   3875  O   ILE A 241      10.581  55.352  18.338  1.00 87.73           O  
ATOM   3876  CG1 ILE A 241       9.929  51.802  15.663  1.00 87.73           C  
ATOM   3877 HG12 ILE A 241       8.940  51.349  15.595  1.00 87.73           H  
ATOM   3878 HG13 ILE A 241      10.066  52.448  14.795  1.00 87.73           H  
ATOM   3879  CG2 ILE A 241       9.532  51.726  18.135  1.00 87.73           C  
ATOM   3880 HG21 ILE A 241       8.494  51.451  17.948  1.00 87.73           H  
ATOM   3881 HG22 ILE A 241       9.586  52.272  19.077  1.00 87.73           H  
ATOM   3882 HG23 ILE A 241      10.141  50.830  18.255  1.00 87.73           H  
ATOM   3883  CD1 ILE A 241      11.001  50.725  15.580  1.00 87.73           C  
ATOM   3884 HD11 ILE A 241      11.014  50.074  16.454  1.00 87.73           H  
ATOM   3885 HD12 ILE A 241      10.808  50.131  14.687  1.00 87.73           H  
ATOM   3886 HD13 ILE A 241      11.978  51.206  15.533  1.00 87.73           H  
ATOM   3887  N   GLU A 242       8.558  54.709  19.086  1.00 84.76           N  
ATOM   3888  H   GLU A 242       7.698  54.230  18.862  1.00 84.76           H  
ATOM   3889  CA  GLU A 242       8.693  55.260  20.427  1.00 84.76           C  
ATOM   3890  HA  GLU A 242       9.501  55.992  20.436  1.00 84.76           H  
ATOM   3891  C   GLU A 242       9.038  54.144  21.422  1.00 84.76           C  
ATOM   3892  CB  GLU A 242       7.400  55.999  20.788  1.00 84.76           C  
ATOM   3893  HB2 GLU A 242       6.604  55.275  20.964  1.00 84.76           H  
ATOM   3894  HB3 GLU A 242       7.113  56.629  19.946  1.00 84.76           H  
ATOM   3895  O   GLU A 242       8.271  53.190  21.603  1.00 84.76           O  
ATOM   3896  CG  GLU A 242       7.579  56.887  22.026  1.00 84.76           C  
ATOM   3897  HG2 GLU A 242       7.876  56.261  22.867  1.00 84.76           H  
ATOM   3898  HG3 GLU A 242       8.385  57.597  21.840  1.00 84.76           H  
ATOM   3899  CD  GLU A 242       6.300  57.657  22.398  1.00 84.76           C  
ATOM   3900  OE1 GLU A 242       6.291  58.226  23.514  1.00 84.76           O  
ATOM   3901  OE2 GLU A 242       5.324  57.641  21.612  1.00 84.76           O  
ATOM   3902  N   ILE A 243      10.197  54.255  22.073  1.00 85.53           N  
ATOM   3903  H   ILE A 243      10.796  55.038  21.851  1.00 85.53           H  
ATOM   3904  CA  ILE A 243      10.617  53.375  23.168  1.00 85.53           C  
ATOM   3905  HA  ILE A 243       9.749  52.824  23.530  1.00 85.53           H  
ATOM   3906  C   ILE A 243      11.124  54.249  24.301  1.00 85.53           C  
ATOM   3907  CB  ILE A 243      11.682  52.347  22.728  1.00 85.53           C  
ATOM   3908  HB  ILE A 243      12.576  52.882  22.406  1.00 85.53           H  
ATOM   3909  O   ILE A 243      11.986  55.095  24.107  1.00 85.53           O  
ATOM   3910  CG1 ILE A 243      11.130  51.552  21.532  1.00 85.53           C  
ATOM   3911 HG12 ILE A 243      11.109  52.223  20.673  1.00 85.53           H  
ATOM   3912 HG13 ILE A 243      10.113  51.222  21.746  1.00 85.53           H  
ATOM   3913  CG2 ILE A 243      12.077  51.426  23.900  1.00 85.53           C  
ATOM   3914 HG21 ILE A 243      12.862  50.737  23.590  1.00 85.53           H  
ATOM   3915 HG22 ILE A 243      11.213  50.861  24.249  1.00 85.53           H  
ATOM   3916 HG23 ILE A 243      12.487  52.016  24.719  1.00 85.53           H  
ATOM   3917  CD1 ILE A 243      11.939  50.336  21.121  1.00 85.53           C  
ATOM   3918 HD11 ILE A 243      11.817  49.532  21.846  1.00 85.53           H  
ATOM   3919 HD12 ILE A 243      12.994  50.598  21.034  1.00 85.53           H  
ATOM   3920 HD13 ILE A 243      11.546  50.008  20.159  1.00 85.53           H  
ATOM   3921  N   ASN A 244      10.588  54.044  25.503  1.00 83.01           N  
ATOM   3922  H   ASN A 244       9.922  53.293  25.611  1.00 83.01           H  
ATOM   3923  CA  ASN A 244      10.984  54.788  26.704  1.00 83.01           C  
ATOM   3924  HA  ASN A 244      10.267  54.538  27.485  1.00 83.01           H  
ATOM   3925  C   ASN A 244      10.897  56.324  26.564  1.00 83.01           C  
ATOM   3926  CB  ASN A 244      12.361  54.287  27.179  1.00 83.01           C  
ATOM   3927  HB2 ASN A 244      12.652  54.822  28.083  1.00 83.01           H  
ATOM   3928  HB3 ASN A 244      13.108  54.501  26.415  1.00 83.01           H  
ATOM   3929  O   ASN A 244      11.638  57.047  27.222  1.00 83.01           O  
ATOM   3930  CG  ASN A 244      12.372  52.807  27.502  1.00 83.01           C  
ATOM   3931  ND2 ASN A 244      13.516  52.173  27.403  1.00 83.01           N  
ATOM   3932 HD21 ASN A 244      13.509  51.179  27.582  1.00 83.01           H  
ATOM   3933 HD22 ASN A 244      14.332  52.664  27.068  1.00 83.01           H  
ATOM   3934  OD1 ASN A 244      11.367  52.204  27.848  1.00 83.01           O  
ATOM   3935  N   GLY A 245       9.974  56.824  25.738  1.00 81.22           N  
ATOM   3936  H   GLY A 245       9.423  56.186  25.181  1.00 81.22           H  
ATOM   3937  CA  GLY A 245       9.792  58.258  25.489  1.00 81.22           C  
ATOM   3938  HA2 GLY A 245       8.790  58.421  25.092  1.00 81.22           H  
ATOM   3939  HA3 GLY A 245       9.886  58.806  26.426  1.00 81.22           H  
ATOM   3940  C   GLY A 245      10.783  58.861  24.491  1.00 81.22           C  
ATOM   3941  O   GLY A 245      10.698  60.053  24.207  1.00 81.22           O  
ATOM   3942  N   GLU A 246      11.693  58.060  23.937  1.00 85.68           N  
ATOM   3943  H   GLU A 246      11.739  57.088  24.207  1.00 85.68           H  
ATOM   3944  CA  GLU A 246      12.537  58.457  22.816  1.00 85.68           C  
ATOM   3945  HA  GLU A 246      12.554  59.544  22.741  1.00 85.68           H  
ATOM   3946  C   GLU A 246      11.936  57.915  21.516  1.00 85.68           C  
ATOM   3947  CB  GLU A 246      13.989  58.006  23.033  1.00 85.68           C  
ATOM   3948  HB2 GLU A 246      14.553  58.223  22.126  1.00 85.68           H  
ATOM   3949  HB3 GLU A 246      14.017  56.932  23.218  1.00 85.68           H  
ATOM   3950  O   GLU A 246      11.670  56.719  21.378  1.00 85.68           O  
ATOM   3951  CG  GLU A 246      14.631  58.762  24.211  1.00 85.68           C  
ATOM   3952  HG2 GLU A 246      14.511  59.831  24.039  1.00 85.68           H  
ATOM   3953  HG3 GLU A 246      14.098  58.510  25.128  1.00 85.68           H  
ATOM   3954  CD  GLU A 246      16.124  58.457  24.413  1.00 85.68           C  
ATOM   3955  OE1 GLU A 246      16.739  59.169  25.244  1.00 85.68           O  
ATOM   3956  OE2 GLU A 246      16.645  57.525  23.762  1.00 85.68           O  
ATOM   3957  N   THR A 247      11.692  58.817  20.566  1.00 87.18           N  
ATOM   3958  H   THR A 247      11.875  59.792  20.758  1.00 87.18           H  
ATOM   3959  CA  THR A 247      11.259  58.486  19.207  1.00 87.18           C  
ATOM   3960  HA  THR A 247      10.787  57.503  19.207  1.00 87.18           H  
ATOM   3961  C   THR A 247      12.471  58.452  18.288  1.00 87.18           C  
ATOM   3962  CB  THR A 247      10.234  59.493  18.669  1.00 87.18           C  
ATOM   3963  HB  THR A 247      10.055  59.288  17.614  1.00 87.18           H  
ATOM   3964  O   THR A 247      13.164  59.461  18.156  1.00 87.18           O  
ATOM   3965  CG2 THR A 247       8.903  59.407  19.413  1.00 87.18           C  
ATOM   3966 HG21 THR A 247       9.048  59.592  20.477  1.00 87.18           H  
ATOM   3967 HG22 THR A 247       8.216  60.151  19.011  1.00 87.18           H  
ATOM   3968 HG23 THR A 247       8.471  58.416  19.268  1.00 87.18           H  
ATOM   3969  OG1 THR A 247      10.731  60.806  18.807  1.00 87.18           O  
ATOM   3970  HG1 THR A 247      11.605  60.803  18.410  1.00 87.18           H  
ATOM   3971  N   PHE A 248      12.717  57.323  17.632  1.00 89.23           N  
ATOM   3972  H   PHE A 248      12.123  56.524  17.802  1.00 89.23           H  
ATOM   3973  CA  PHE A 248      13.808  57.165  16.669  1.00 89.23           C  
ATOM   3974  HA  PHE A 248      14.099  58.145  16.290  1.00 89.23           H  
ATOM   3975  C   PHE A 248      13.357  56.329  15.472  1.00 89.23           C  
ATOM   3976  CB  PHE A 248      15.031  56.548  17.363  1.00 89.23           C  
ATOM   3977  HB2 PHE A 248      15.841  56.460  16.639  1.00 89.23           H  
ATOM   3978  HB3 PHE A 248      15.373  57.234  18.138  1.00 89.23           H  
ATOM   3979  O   PHE A 248      12.389  55.570  15.556  1.00 89.23           O  
ATOM   3980  CG  PHE A 248      14.782  55.187  17.987  1.00 89.23           C  
ATOM   3981  CD1 PHE A 248      14.474  55.082  19.355  1.00 89.23           C  
ATOM   3982  HD1 PHE A 248      14.405  55.969  19.967  1.00 89.23           H  
ATOM   3983  CD2 PHE A 248      14.860  54.022  17.201  1.00 89.23           C  
ATOM   3984  HD2 PHE A 248      15.108  54.100  16.153  1.00 89.23           H  
ATOM   3985  CE1 PHE A 248      14.272  53.819  19.935  1.00 89.23           C  
ATOM   3986  HE1 PHE A 248      14.067  53.752  20.993  1.00 89.23           H  
ATOM   3987  CE2 PHE A 248      14.638  52.760  17.775  1.00 89.23           C  
ATOM   3988  HE2 PHE A 248      14.707  51.867  17.171  1.00 89.23           H  
ATOM   3989  CZ  PHE A 248      14.360  52.658  19.147  1.00 89.23           C  
ATOM   3990  HZ  PHE A 248      14.232  51.683  19.593  1.00 89.23           H  
ATOM   3991  N   ARG A 249      14.060  56.434  14.341  1.00 87.85           N  
ATOM   3992  H   ARG A 249      14.885  57.018  14.335  1.00 87.85           H  
ATOM   3993  CA  ARG A 249      13.792  55.560  13.192  1.00 87.85           C  
ATOM   3994  HA  ARG A 249      12.713  55.437  13.099  1.00 87.85           H  
ATOM   3995  C   ARG A 249      14.371  54.180  13.430  1.00 87.85           C  
ATOM   3996  CB  ARG A 249      14.308  56.146  11.882  1.00 87.85           C  
ATOM   3997  HB2 ARG A 249      15.340  56.476  11.995  1.00 87.85           H  
ATOM   3998  HB3 ARG A 249      14.266  55.376  11.112  1.00 87.85           H  
ATOM   3999  O   ARG A 249      15.561  54.031  13.701  1.00 87.85           O  
ATOM   4000  CG  ARG A 249      13.416  57.310  11.457  1.00 87.85           C  
ATOM   4001  HG2 ARG A 249      12.372  56.999  11.453  1.00 87.85           H  
ATOM   4002  HG3 ARG A 249      13.545  58.139  12.153  1.00 87.85           H  
ATOM   4003  CD  ARG A 249      13.802  57.749  10.052  1.00 87.85           C  
ATOM   4004  HD2 ARG A 249      13.515  56.974   9.341  1.00 87.85           H  
ATOM   4005  HD3 ARG A 249      14.883  57.881  10.021  1.00 87.85           H  
ATOM   4006  NE  ARG A 249      13.117  59.004   9.730  1.00 87.85           N  
ATOM   4007  HE  ARG A 249      12.245  59.180  10.208  1.00 87.85           H  
ATOM   4008  NH1 ARG A 249      14.775  59.904   8.427  1.00 87.85           N  
ATOM   4009 HH11 ARG A 249      15.219  60.731   8.054  1.00 87.85           H  
ATOM   4010 HH12 ARG A 249      15.229  59.004   8.355  1.00 87.85           H  
ATOM   4011  NH2 ARG A 249      13.093  61.179   9.172  1.00 87.85           N  
ATOM   4012 HH21 ARG A 249      12.287  61.267   9.774  1.00 87.85           H  
ATOM   4013 HH22 ARG A 249      13.677  61.989   9.018  1.00 87.85           H  
ATOM   4014  CZ  ARG A 249      13.657  60.014   9.092  1.00 87.85           C  
ATOM   4015  N   GLY A 250      13.533  53.165  13.305  1.00 87.70           N  
ATOM   4016  H   GLY A 250      12.572  53.350  13.055  1.00 87.70           H  
ATOM   4017  CA  GLY A 250      13.922  51.814  13.670  1.00 87.70           C  
ATOM   4018  HA2 GLY A 250      14.919  51.592  13.292  1.00 87.70           H  
ATOM   4019  HA3 GLY A 250      13.955  51.759  14.758  1.00 87.70           H  
ATOM   4020  C   GLY A 250      12.970  50.752  13.159  1.00 87.70           C  
ATOM   4021  O   GLY A 250      11.928  51.063  12.580  1.00 87.70           O  
ATOM   4022  N   ARG A 251      13.303  49.485  13.395  1.00 88.17           N  
ATOM   4023  H   ARG A 251      14.141  49.320  13.934  1.00 88.17           H  
ATOM   4024  CA  ARG A 251      12.400  48.349  13.142  1.00 88.17           C  
ATOM   4025  HA  ARG A 251      11.463  48.716  12.722  1.00 88.17           H  
ATOM   4026  C   ARG A 251      12.072  47.695  14.478  1.00 88.17           C  
ATOM   4027  CB  ARG A 251      12.999  47.355  12.128  1.00 88.17           C  
ATOM   4028  HB2 ARG A 251      12.298  46.533  11.983  1.00 88.17           H  
ATOM   4029  HB3 ARG A 251      13.923  46.933  12.520  1.00 88.17           H  
ATOM   4030  O   ARG A 251      12.974  47.442  15.269  1.00 88.17           O  
ATOM   4031  CG  ARG A 251      13.283  48.006  10.763  1.00 88.17           C  
ATOM   4032  HG2 ARG A 251      13.854  48.921  10.920  1.00 88.17           H  
ATOM   4033  HG3 ARG A 251      12.342  48.266  10.279  1.00 88.17           H  
ATOM   4034  CD  ARG A 251      14.127  47.125   9.829  1.00 88.17           C  
ATOM   4035  HD2 ARG A 251      15.083  46.925  10.313  1.00 88.17           H  
ATOM   4036  HD3 ARG A 251      14.337  47.676   8.912  1.00 88.17           H  
ATOM   4037  NE  ARG A 251      13.503  45.837   9.491  1.00 88.17           N  
ATOM   4038  HE  ARG A 251      13.948  45.019   9.880  1.00 88.17           H  
ATOM   4039  NH1 ARG A 251      11.916  46.519   7.940  1.00 88.17           N  
ATOM   4040 HH11 ARG A 251      11.088  46.224   7.442  1.00 88.17           H  
ATOM   4041 HH12 ARG A 251      12.201  47.486   8.003  1.00 88.17           H  
ATOM   4042  NH2 ARG A 251      12.115  44.394   8.483  1.00 88.17           N  
ATOM   4043 HH21 ARG A 251      12.544  43.637   8.997  1.00 88.17           H  
ATOM   4044 HH22 ARG A 251      11.187  44.245   8.113  1.00 88.17           H  
ATOM   4045  CZ  ARG A 251      12.523  45.605   8.641  1.00 88.17           C  
ATOM   4046  N   LYS A 252      10.786  47.459  14.744  1.00 87.77           N  
ATOM   4047  H   LYS A 252      10.105  47.662  14.026  1.00 87.77           H  
ATOM   4048  CA  LYS A 252      10.311  46.839  15.985  1.00 87.77           C  
ATOM   4049  HA  LYS A 252      11.127  46.796  16.707  1.00 87.77           H  
ATOM   4050  C   LYS A 252       9.876  45.415  15.693  1.00 87.77           C  
ATOM   4051  CB  LYS A 252       9.168  47.655  16.603  1.00 87.77           C  
ATOM   4052  HB2 LYS A 252       9.458  48.703  16.673  1.00 87.77           H  
ATOM   4053  HB3 LYS A 252       8.284  47.594  15.968  1.00 87.77           H  
ATOM   4054  O   LYS A 252       8.954  45.198  14.913  1.00 87.77           O  
ATOM   4055  CG  LYS A 252       8.827  47.154  18.012  1.00 87.77           C  
ATOM   4056  HG2 LYS A 252       8.391  46.157  17.954  1.00 87.77           H  
ATOM   4057  HG3 LYS A 252       9.733  47.111  18.616  1.00 87.77           H  
ATOM   4058  CD  LYS A 252       7.829  48.110  18.670  1.00 87.77           C  
ATOM   4059  HD2 LYS A 252       6.921  48.149  18.069  1.00 87.77           H  
ATOM   4060  HD3 LYS A 252       8.272  49.105  18.717  1.00 87.77           H  
ATOM   4061  CE  LYS A 252       7.500  47.632  20.083  1.00 87.77           C  
ATOM   4062  HE2 LYS A 252       7.029  46.651  20.019  1.00 87.77           H  
ATOM   4063  HE3 LYS A 252       8.433  47.518  20.634  1.00 87.77           H  
ATOM   4064  NZ  LYS A 252       6.611  48.603  20.766  1.00 87.77           N  
ATOM   4065  HZ1 LYS A 252       5.754  48.719  20.245  1.00 87.77           H  
ATOM   4066  HZ2 LYS A 252       7.066  49.503  20.827  1.00 87.77           H  
ATOM   4067  HZ3 LYS A 252       6.397  48.289  21.701  1.00 87.77           H  
ATOM   4068  N   THR A 253      10.514  44.463  16.346  1.00 82.67           N  
ATOM   4069  H   THR A 253      11.232  44.721  17.008  1.00 82.67           H  
ATOM   4070  CA  THR A 253      10.118  43.058  16.367  1.00 82.67           C  
ATOM   4071  HA  THR A 253       9.323  42.880  15.642  1.00 82.67           H  
ATOM   4072  C   THR A 253       9.565  42.717  17.757  1.00 82.67           C  
ATOM   4073  CB  THR A 253      11.307  42.167  15.979  1.00 82.67           C  
ATOM   4074  HB  THR A 253      10.975  41.130  15.949  1.00 82.67           H  
ATOM   4075  O   THR A 253       9.532  43.554  18.663  1.00 82.67           O  
ATOM   4076  CG2 THR A 253      11.910  42.519  14.618  1.00 82.67           C  
ATOM   4077 HG21 THR A 253      12.675  41.788  14.358  1.00 82.67           H  
ATOM   4078 HG22 THR A 253      12.363  43.511  14.639  1.00 82.67           H  
ATOM   4079 HG23 THR A 253      11.136  42.489  13.851  1.00 82.67           H  
ATOM   4080  OG1 THR A 253      12.295  42.300  16.965  1.00 82.67           O  
ATOM   4081  HG1 THR A 253      13.156  42.181  16.556  1.00 82.67           H  
ATOM   4082  N   ARG A 254       9.081  41.487  17.956  1.00 82.32           N  
ATOM   4083  H   ARG A 254       9.045  40.846  17.176  1.00 82.32           H  
ATOM   4084  CA  ARG A 254       8.564  41.043  19.269  1.00 82.32           C  
ATOM   4085  HA  ARG A 254       7.813  41.747  19.627  1.00 82.32           H  
ATOM   4086  C   ARG A 254       9.629  40.978  20.351  1.00 82.32           C  
ATOM   4087  CB  ARG A 254       7.950  39.647  19.148  1.00 82.32           C  
ATOM   4088  HB2 ARG A 254       7.740  39.249  20.140  1.00 82.32           H  
ATOM   4089  HB3 ARG A 254       8.647  38.978  18.643  1.00 82.32           H  
ATOM   4090  O   ARG A 254       9.327  41.162  21.525  1.00 82.32           O  
ATOM   4091  CG  ARG A 254       6.648  39.728  18.373  1.00 82.32           C  
ATOM   4092  HG2 ARG A 254       5.927  40.333  18.923  1.00 82.32           H  
ATOM   4093  HG3 ARG A 254       6.861  40.197  17.413  1.00 82.32           H  
ATOM   4094  CD  ARG A 254       6.088  38.330  18.145  1.00 82.32           C  
ATOM   4095  HD2 ARG A 254       6.798  37.799  17.511  1.00 82.32           H  
ATOM   4096  HD3 ARG A 254       5.973  37.814  19.099  1.00 82.32           H  
ATOM   4097  NE  ARG A 254       4.803  38.406  17.456  1.00 82.32           N  
ATOM   4098  HE  ARG A 254       4.580  39.343  17.151  1.00 82.32           H  
ATOM   4099  NH1 ARG A 254       4.524  36.194  16.968  1.00 82.32           N  
ATOM   4100 HH11 ARG A 254       5.370  36.017  17.490  1.00 82.32           H  
ATOM   4101 HH12 ARG A 254       4.136  35.455  16.399  1.00 82.32           H  
ATOM   4102  NH2 ARG A 254       3.268  37.744  15.944  1.00 82.32           N  
ATOM   4103 HH21 ARG A 254       2.901  37.028  15.334  1.00 82.32           H  
ATOM   4104 HH22 ARG A 254       3.154  38.727  15.742  1.00 82.32           H  
ATOM   4105  CZ  ARG A 254       4.204  37.444  16.798  1.00 82.32           C  
ATOM   4106  N   TRP A 255      10.847  40.668  19.939  1.00 80.22           N  
ATOM   4107  H   TRP A 255      11.009  40.577  18.947  1.00 80.22           H  
ATOM   4108  CA  TRP A 255      11.971  40.390  20.819  1.00 80.22           C  
ATOM   4109  HA  TRP A 255      11.610  40.101  21.807  1.00 80.22           H  
ATOM   4110  C   TRP A 255      12.857  41.618  21.013  1.00 80.22           C  
ATOM   4111  CB  TRP A 255      12.731  39.199  20.228  1.00 80.22           C  
ATOM   4112  HB2 TRP A 255      12.110  38.309  20.321  1.00 80.22           H  
ATOM   4113  HB3 TRP A 255      13.630  39.026  20.820  1.00 80.22           H  
ATOM   4114  O   TRP A 255      13.664  41.640  21.940  1.00 80.22           O  
ATOM   4115  CG  TRP A 255      13.116  39.343  18.786  1.00 80.22           C  
ATOM   4116  CD1 TRP A 255      12.336  39.064  17.715  1.00 80.22           C  
ATOM   4117  HD1 TRP A 255      11.333  38.666  17.766  1.00 80.22           H  
ATOM   4118  CD2 TRP A 255      14.388  39.792  18.242  1.00 80.22           C  
ATOM   4119  CE2 TRP A 255      14.316  39.742  16.819  1.00 80.22           C  
ATOM   4120  CE3 TRP A 255      15.606  40.209  18.815  1.00 80.22           C  
ATOM   4121  HE3 TRP A 255      15.702  40.223  19.891  1.00 80.22           H  
ATOM   4122  NE1 TRP A 255      13.040  39.310  16.549  1.00 80.22           N  
ATOM   4123  HE1 TRP A 255      12.692  39.129  15.618  1.00 80.22           H  
ATOM   4124  CH2 TRP A 255      16.606  40.463  16.599  1.00 80.22           C  
ATOM   4125  HH2 TRP A 255      17.467  40.650  15.974  1.00 80.22           H  
ATOM   4126  CZ2 TRP A 255      15.401  40.075  16.003  1.00 80.22           C  
ATOM   4127  HZ2 TRP A 255      15.328  39.999  14.928  1.00 80.22           H  
ATOM   4128  CZ3 TRP A 255      16.701  40.549  18.002  1.00 80.22           C  
ATOM   4129  HZ3 TRP A 255      17.640  40.825  18.460  1.00 80.22           H  
ATOM   4130  N   SER A 256      12.724  42.637  20.157  1.00 80.23           N  
ATOM   4131  H   SER A 256      12.086  42.569  19.377  1.00 80.23           H  
ATOM   4132  CA  SER A 256      13.585  43.810  20.209  1.00 80.23           C  
ATOM   4133  HA  SER A 256      13.663  44.162  21.238  1.00 80.23           H  
ATOM   4134  C   SER A 256      13.126  44.972  19.329  1.00 80.23           C  
ATOM   4135  CB  SER A 256      14.965  43.395  19.735  1.00 80.23           C  
ATOM   4136  HB2 SER A 256      15.636  44.245  19.860  1.00 80.23           H  
ATOM   4137  HB3 SER A 256      15.348  42.571  20.338  1.00 80.23           H  
ATOM   4138  O   SER A 256      12.138  44.901  18.600  1.00 80.23           O  
ATOM   4139  OG  SER A 256      14.917  43.021  18.369  1.00 80.23           O  
ATOM   4140  HG  SER A 256      15.207  42.109  18.287  1.00 80.23           H  
ATOM   4141  N   ALA A 257      13.877  46.070  19.380  1.00 85.05           N  
ATOM   4142  H   ALA A 257      14.687  46.083  19.983  1.00 85.05           H  
ATOM   4143  CA  ALA A 257      13.797  47.113  18.377  1.00 85.05           C  
ATOM   4144  HA  ALA A 257      13.362  46.695  17.469  1.00 85.05           H  
ATOM   4145  C   ALA A 257      15.190  47.640  18.046  1.00 85.05           C  
ATOM   4146  CB  ALA A 257      12.906  48.228  18.893  1.00 85.05           C  
ATOM   4147  HB1 ALA A 257      13.382  48.642  19.781  1.00 85.05           H  
ATOM   4148  HB2 ALA A 257      11.921  47.832  19.142  1.00 85.05           H  
ATOM   4149  HB3 ALA A 257      12.811  49.004  18.133  1.00 85.05           H  
ATOM   4150  O   ALA A 257      15.938  48.021  18.945  1.00 85.05           O  
ATOM   4151  N   ILE A 258      15.505  47.692  16.758  1.00 87.98           N  
ATOM   4152  H   ILE A 258      14.808  47.408  16.085  1.00 87.98           H  
ATOM   4153  CA  ILE A 258      16.759  48.248  16.260  1.00 87.98           C  
ATOM   4154  HA  ILE A 258      17.512  48.127  17.038  1.00 87.98           H  
ATOM   4155  C   ILE A 258      16.597  49.747  15.995  1.00 87.98           C  
ATOM   4156  CB  ILE A 258      17.254  47.447  15.038  1.00 87.98           C  
ATOM   4157  HB  ILE A 258      17.319  46.403  15.344  1.00 87.98           H  
ATOM   4158  O   ILE A 258      15.631  50.157  15.349  1.00 87.98           O  
ATOM   4159  CG1 ILE A 258      18.672  47.908  14.660  1.00 87.98           C  
ATOM   4160 HG12 ILE A 258      19.315  47.803  15.534  1.00 87.98           H  
ATOM   4161 HG13 ILE A 258      18.666  48.955  14.356  1.00 87.98           H  
ATOM   4162  CG2 ILE A 258      16.288  47.520  13.842  1.00 87.98           C  
ATOM   4163 HG21 ILE A 258      16.575  46.784  13.091  1.00 87.98           H  
ATOM   4164 HG22 ILE A 258      16.301  48.515  13.397  1.00 87.98           H  
ATOM   4165 HG23 ILE A 258      15.282  47.269  14.179  1.00 87.98           H  
ATOM   4166  CD1 ILE A 258      19.293  47.080  13.544  1.00 87.98           C  
ATOM   4167 HD11 ILE A 258      19.209  46.018  13.777  1.00 87.98           H  
ATOM   4168 HD12 ILE A 258      18.765  47.297  12.615  1.00 87.98           H  
ATOM   4169 HD13 ILE A 258      20.343  47.349  13.430  1.00 87.98           H  
ATOM   4170  N   ASN A 259      17.535  50.560  16.479  1.00 89.73           N  
ATOM   4171  H   ASN A 259      18.317  50.127  16.950  1.00 89.73           H  
ATOM   4172  CA  ASN A 259      17.664  51.981  16.168  1.00 89.73           C  
ATOM   4173  HA  ASN A 259      16.700  52.369  15.839  1.00 89.73           H  
ATOM   4174  C   ASN A 259      18.658  52.160  15.016  1.00 89.73           C  
ATOM   4175  CB  ASN A 259      18.088  52.754  17.430  1.00 89.73           C  
ATOM   4176  HB2 ASN A 259      19.072  52.412  17.751  1.00 89.73           H  
ATOM   4177  HB3 ASN A 259      17.379  52.552  18.234  1.00 89.73           H  
ATOM   4178  O   ASN A 259      19.835  51.828  15.140  1.00 89.73           O  
ATOM   4179  CG  ASN A 259      18.149  54.260  17.213  1.00 89.73           C  
ATOM   4180  ND2 ASN A 259      18.298  55.028  18.263  1.00 89.73           N  
ATOM   4181 HD21 ASN A 259      18.372  54.631  19.189  1.00 89.73           H  
ATOM   4182 HD22 ASN A 259      18.344  56.023  18.095  1.00 89.73           H  
ATOM   4183  OD1 ASN A 259      18.049  54.773  16.109  1.00 89.73           O  
ATOM   4184  N   VAL A 260      18.187  52.710  13.899  1.00 87.50           N  
ATOM   4185  H   VAL A 260      17.243  53.068  13.898  1.00 87.50           H  
ATOM   4186  CA  VAL A 260      19.010  52.910  12.700  1.00 87.50           C  
ATOM   4187  HA  VAL A 260      19.562  51.992  12.498  1.00 87.50           H  
ATOM   4188  C   VAL A 260      20.065  54.009  12.903  1.00 87.50           C  
ATOM   4189  CB  VAL A 260      18.099  53.194  11.490  1.00 87.50           C  
ATOM   4190  HB  VAL A 260      17.458  54.047  11.710  1.00 87.50           H  
ATOM   4191  O   VAL A 260      21.103  53.992  12.251  1.00 87.50           O  
ATOM   4192  CG1 VAL A 260      18.902  53.513  10.232  1.00 87.50           C  
ATOM   4193 HG11 VAL A 260      18.279  53.412   9.344  1.00 87.50           H  
ATOM   4194 HG12 VAL A 260      19.745  52.827  10.143  1.00 87.50           H  
ATOM   4195 HG13 VAL A 260      19.270  54.538  10.292  1.00 87.50           H  
ATOM   4196  CG2 VAL A 260      17.208  51.985  11.166  1.00 87.50           C  
ATOM   4197 HG21 VAL A 260      16.623  51.702  12.040  1.00 87.50           H  
ATOM   4198 HG22 VAL A 260      16.528  52.235  10.350  1.00 87.50           H  
ATOM   4199 HG23 VAL A 260      17.831  51.141  10.871  1.00 87.50           H  
ATOM   4200  N   GLU A 261      19.845  54.955  13.819  1.00 88.83           N  
ATOM   4201  H   GLU A 261      19.017  54.898  14.394  1.00 88.83           H  
ATOM   4202  CA  GLU A 261      20.803  56.033  14.107  1.00 88.83           C  
ATOM   4203  HA  GLU A 261      21.423  56.184  13.224  1.00 88.83           H  
ATOM   4204  C   GLU A 261      21.798  55.692  15.234  1.00 88.83           C  
ATOM   4205  CB  GLU A 261      20.067  57.364  14.349  1.00 88.83           C  
ATOM   4206  HB2 GLU A 261      19.434  57.278  15.232  1.00 88.83           H  
ATOM   4207  HB3 GLU A 261      20.814  58.137  14.529  1.00 88.83           H  
ATOM   4208  O   GLU A 261      22.677  56.498  15.539  1.00 88.83           O  
ATOM   4209  CG  GLU A 261      19.215  57.788  13.137  1.00 88.83           C  
ATOM   4210  HG2 GLU A 261      18.317  57.171  13.091  1.00 88.83           H  
ATOM   4211  HG3 GLU A 261      19.790  57.605  12.230  1.00 88.83           H  
ATOM   4212  CD  GLU A 261      18.812  59.271  13.173  1.00 88.83           C  
ATOM   4213  OE1 GLU A 261      18.809  59.893  12.078  1.00 88.83           O  
ATOM   4214  OE2 GLU A 261      18.552  59.803  14.271  1.00 88.83           O  
ATOM   4215  N   ASP A 262      21.708  54.497  15.834  1.00 92.07           N  
ATOM   4216  H   ASP A 262      21.022  53.837  15.500  1.00 92.07           H  
ATOM   4217  CA  ASP A 262      22.696  54.022  16.808  1.00 92.07           C  
ATOM   4218  HA  ASP A 262      23.047  54.877  17.387  1.00 92.07           H  
ATOM   4219  C   ASP A 262      23.907  53.407  16.093  1.00 92.07           C  
ATOM   4220  CB  ASP A 262      22.050  53.057  17.814  1.00 92.07           C  
ATOM   4221  HB2 ASP A 262      21.703  52.169  17.285  1.00 92.07           H  
ATOM   4222  HB3 ASP A 262      21.180  53.550  18.249  1.00 92.07           H  
ATOM   4223  O   ASP A 262      23.833  52.327  15.496  1.00 92.07           O  
ATOM   4224  CG  ASP A 262      22.980  52.629  18.963  1.00 92.07           C  
ATOM   4225  OD1 ASP A 262      22.463  51.962  19.887  1.00 92.07           O  
ATOM   4226  OD2 ASP A 262      24.201  52.922  18.932  1.00 92.07           O  
ATOM   4227  N   ILE A 263      25.049  54.090  16.203  1.00 89.26           N  
ATOM   4228  H   ILE A 263      25.012  54.964  16.707  1.00 89.26           H  
ATOM   4229  CA  ILE A 263      26.337  53.682  15.623  1.00 89.26           C  
ATOM   4230  HA  ILE A 263      26.206  53.580  14.545  1.00 89.26           H  
ATOM   4231  C   ILE A 263      26.833  52.316  16.119  1.00 89.26           C  
ATOM   4232  CB  ILE A 263      27.414  54.761  15.885  1.00 89.26           C  
ATOM   4233  HB  ILE A 263      28.348  54.399  15.456  1.00 89.26           H  
ATOM   4234  O   ILE A 263      27.665  51.700  15.460  1.00 89.26           O  
ATOM   4235  CG1 ILE A 263      27.646  55.005  17.397  1.00 89.26           C  
ATOM   4236 HG12 ILE A 263      26.759  55.458  17.840  1.00 89.26           H  
ATOM   4237 HG13 ILE A 263      27.822  54.052  17.894  1.00 89.26           H  
ATOM   4238  CG2 ILE A 263      27.045  56.060  15.148  1.00 89.26           C  
ATOM   4239 HG21 ILE A 263      26.147  56.508  15.573  1.00 89.26           H  
ATOM   4240 HG22 ILE A 263      27.870  56.771  15.195  1.00 89.26           H  
ATOM   4241 HG23 ILE A 263      26.865  55.820  14.100  1.00 89.26           H  
ATOM   4242  CD1 ILE A 263      28.857  55.895  17.698  1.00 89.26           C  
ATOM   4243 HD11 ILE A 263      29.747  55.482  17.224  1.00 89.26           H  
ATOM   4244 HD12 ILE A 263      29.015  55.932  18.776  1.00 89.26           H  
ATOM   4245 HD13 ILE A 263      28.686  56.909  17.337  1.00 89.26           H  
ATOM   4246  N   ASN A 264      26.336  51.824  17.261  1.00 89.77           N  
ATOM   4247  H   ASN A 264      25.642  52.362  17.759  1.00 89.77           H  
ATOM   4248  CA  ASN A 264      26.685  50.497  17.776  1.00 89.77           C  
ATOM   4249  HA  ASN A 264      27.729  50.286  17.545  1.00 89.77           H  
ATOM   4250  C   ASN A 264      25.842  49.384  17.139  1.00 89.77           C  
ATOM   4251  CB  ASN A 264      26.512  50.473  19.300  1.00 89.77           C  
ATOM   4252  HB2 ASN A 264      25.455  50.568  19.545  1.00 89.77           H  
ATOM   4253  HB3 ASN A 264      26.863  49.516  19.687  1.00 89.77           H  
ATOM   4254  O   ASN A 264      26.187  48.207  17.237  1.00 89.77           O  
ATOM   4255  CG  ASN A 264      27.289  51.568  19.996  1.00 89.77           C  
ATOM   4256  ND2 ASN A 264      26.595  52.527  20.556  1.00 89.77           N  
ATOM   4257 HD21 ASN A 264      25.621  52.605  20.301  1.00 89.77           H  
ATOM   4258 HD22 ASN A 264      27.114  53.302  20.943  1.00 89.77           H  
ATOM   4259  OD1 ASN A 264      28.507  51.592  20.028  1.00 89.77           O  
ATOM   4260  N   GLN A 265      24.717  49.736  16.513  1.00 90.73           N  
ATOM   4261  H   GLN A 265      24.501  50.720  16.433  1.00 90.73           H  
ATOM   4262  CA  GLN A 265      23.770  48.777  15.952  1.00 90.73           C  
ATOM   4263  HA  GLN A 265      23.940  47.798  16.400  1.00 90.73           H  
ATOM   4264  C   GLN A 265      23.964  48.610  14.449  1.00 90.73           C  
ATOM   4265  CB  GLN A 265      22.334  49.190  16.293  1.00 90.73           C  
ATOM   4266  HB2 GLN A 265      21.651  48.472  15.839  1.00 90.73           H  
ATOM   4267  HB3 GLN A 265      22.123  50.178  15.884  1.00 90.73           H  
ATOM   4268  O   GLN A 265      23.914  47.481  13.957  1.00 90.73           O  
ATOM   4269  CG  GLN A 265      22.119  49.201  17.814  1.00 90.73           C  
ATOM   4270  HG2 GLN A 265      22.769  49.950  18.265  1.00 90.73           H  
ATOM   4271  HG3 GLN A 265      22.394  48.232  18.230  1.00 90.73           H  
ATOM   4272  CD  GLN A 265      20.682  49.493  18.218  1.00 90.73           C  
ATOM   4273  NE2 GLN A 265      20.459  50.057  19.378  1.00 90.73           N  
ATOM   4274 HE21 GLN A 265      21.222  50.553  19.817  1.00 90.73           H  
ATOM   4275 HE22 GLN A 265      19.499  50.237  19.632  1.00 90.73           H  
ATOM   4276  OE1 GLN A 265      19.728  49.192  17.526  1.00 90.73           O  
ATOM   4277  N   CYS A 266      24.249  49.682  13.709  1.00 88.88           N  
ATOM   4278  H   CYS A 266      24.302  50.586  14.156  1.00 88.88           H  
ATOM   4279  CA  CYS A 266      24.562  49.620  12.280  1.00 88.88           C  
ATOM   4280  HA  CYS A 266      25.176  48.739  12.092  1.00 88.88           H  
ATOM   4281  C   CYS A 266      25.393  50.827  11.818  1.00 88.88           C  
ATOM   4282  CB  CYS A 266      23.251  49.460  11.488  1.00 88.88           C  
ATOM   4283  HB2 CYS A 266      23.480  49.172  10.462  1.00 88.88           H  
ATOM   4284  HB3 CYS A 266      22.653  48.663  11.931  1.00 88.88           H  
ATOM   4285  O   CYS A 266      25.464  51.852  12.491  1.00 88.88           O  
ATOM   4286  SG  CYS A 266      22.281  50.990  11.458  1.00 88.88           S  
ATOM   4287  HG  CYS A 266      22.326  51.272  12.763  1.00 88.88           H  
ATOM   4288  N   ASP A 267      25.984  50.734  10.627  1.00 91.27           N  
ATOM   4289  H   ASP A 267      25.896  49.871  10.109  1.00 91.27           H  
ATOM   4290  CA  ASP A 267      26.879  51.764  10.088  1.00 91.27           C  
ATOM   4291  HA  ASP A 267      27.384  52.233  10.932  1.00 91.27           H  
ATOM   4292  C   ASP A 267      26.133  52.874   9.324  1.00 91.27           C  
ATOM   4293  CB  ASP A 267      27.957  51.136   9.195  1.00 91.27           C  
ATOM   4294  HB2 ASP A 267      28.679  51.905   8.922  1.00 91.27           H  
ATOM   4295  HB3 ASP A 267      27.480  50.786   8.279  1.00 91.27           H  
ATOM   4296  O   ASP A 267      26.737  53.631   8.562  1.00 91.27           O  
ATOM   4297  CG  ASP A 267      28.732  49.980   9.823  1.00 91.27           C  
ATOM   4298  OD1 ASP A 267      29.077  49.069   9.039  1.00 91.27           O  
ATOM   4299  OD2 ASP A 267      28.994  49.974  11.042  1.00 91.27           O  
ATOM   4300  N   PHE A 268      24.808  52.973   9.480  1.00 91.46           N  
ATOM   4301  H   PHE A 268      24.366  52.371  10.161  1.00 91.46           H  
ATOM   4302  CA  PHE A 268      23.975  53.900   8.709  1.00 91.46           C  
ATOM   4303  HA  PHE A 268      24.058  53.654   7.650  1.00 91.46           H  
ATOM   4304  C   PHE A 268      24.421  55.361   8.864  1.00 91.46           C  
ATOM   4305  CB  PHE A 268      22.514  53.735   9.133  1.00 91.46           C  
ATOM   4306  HB2 PHE A 268      22.158  52.751   8.826  1.00 91.46           H  
ATOM   4307  HB3 PHE A 268      22.466  53.782  10.221  1.00 91.46           H  
ATOM   4308  O   PHE A 268      24.514  56.084   7.872  1.00 91.46           O  
ATOM   4309  CG  PHE A 268      21.602  54.800   8.558  1.00 91.46           C  
ATOM   4310  CD1 PHE A 268      21.286  55.943   9.317  1.00 91.46           C  
ATOM   4311  HD1 PHE A 268      21.645  56.033  10.331  1.00 91.46           H  
ATOM   4312  CD2 PHE A 268      21.111  54.672   7.248  1.00 91.46           C  
ATOM   4313  HD2 PHE A 268      21.353  53.788   6.677  1.00 91.46           H  
ATOM   4314  CE1 PHE A 268      20.485  56.955   8.764  1.00 91.46           C  
ATOM   4315  HE1 PHE A 268      20.226  57.817   9.361  1.00 91.46           H  
ATOM   4316  CE2 PHE A 268      20.316  55.688   6.688  1.00 91.46           C  
ATOM   4317  HE2 PHE A 268      19.940  55.588   5.680  1.00 91.46           H  
ATOM   4318  CZ  PHE A 268      20.011  56.832   7.448  1.00 91.46           C  
ATOM   4319  HZ  PHE A 268      19.388  57.613   7.039  1.00 91.46           H  
ATOM   4320  N   VAL A 269      24.747  55.796  10.087  1.00 92.42           N  
ATOM   4321  H   VAL A 269      24.644  55.157  10.863  1.00 92.42           H  
ATOM   4322  CA  VAL A 269      25.231  57.163  10.340  1.00 92.42           C  
ATOM   4323  HA  VAL A 269      24.507  57.867   9.929  1.00 92.42           H  
ATOM   4324  C   VAL A 269      26.555  57.409   9.620  1.00 92.42           C  
ATOM   4325  CB  VAL A 269      25.369  57.446  11.846  1.00 92.42           C  
ATOM   4326  HB  VAL A 269      26.063  56.720  12.271  1.00 92.42           H  
ATOM   4327  O   VAL A 269      26.699  58.446   8.978  1.00 92.42           O  
ATOM   4328  CG1 VAL A 269      25.906  58.856  12.129  1.00 92.42           C  
ATOM   4329 HG11 VAL A 269      25.273  59.603  11.652  1.00 92.42           H  
ATOM   4330 HG12 VAL A 269      26.925  58.958  11.754  1.00 92.42           H  
ATOM   4331 HG13 VAL A 269      25.927  59.032  13.205  1.00 92.42           H  
ATOM   4332  CG2 VAL A 269      24.014  57.307  12.548  1.00 92.42           C  
ATOM   4333 HG21 VAL A 269      23.278  57.973  12.098  1.00 92.42           H  
ATOM   4334 HG22 VAL A 269      23.660  56.278  12.484  1.00 92.42           H  
ATOM   4335 HG23 VAL A 269      24.121  57.552  13.605  1.00 92.42           H  
ATOM   4336  N   TYR A 270      27.488  56.450   9.642  1.00 92.55           N  
ATOM   4337  H   TYR A 270      27.297  55.585  10.127  1.00 92.55           H  
ATOM   4338  CA  TYR A 270      28.751  56.571   8.910  1.00 92.55           C  
ATOM   4339  HA  TYR A 270      29.249  57.488   9.225  1.00 92.55           H  
ATOM   4340  C   TYR A 270      28.524  56.678   7.406  1.00 92.55           C  
ATOM   4341  CB  TYR A 270      29.676  55.386   9.204  1.00 92.55           C  
ATOM   4342  HB2 TYR A 270      30.580  55.520   8.610  1.00 92.55           H  
ATOM   4343  HB3 TYR A 270      29.203  54.459   8.882  1.00 92.55           H  
ATOM   4344  O   TYR A 270      29.127  57.534   6.764  1.00 92.55           O  
ATOM   4345  CG  TYR A 270      30.104  55.266  10.648  1.00 92.55           C  
ATOM   4346  CD1 TYR A 270      30.843  56.308  11.239  1.00 92.55           C  
ATOM   4347  HD1 TYR A 270      31.104  57.183  10.662  1.00 92.55           H  
ATOM   4348  CD2 TYR A 270      29.793  54.113  11.391  1.00 92.55           C  
ATOM   4349  HD2 TYR A 270      29.267  53.288  10.933  1.00 92.55           H  
ATOM   4350  CE1 TYR A 270      31.258  56.205  12.579  1.00 92.55           C  
ATOM   4351  HE1 TYR A 270      31.832  57.002  13.030  1.00 92.55           H  
ATOM   4352  CE2 TYR A 270      30.194  54.010  12.736  1.00 92.55           C  
ATOM   4353  HE2 TYR A 270      29.957  53.129  13.312  1.00 92.55           H  
ATOM   4354  OH  TYR A 270      31.332  54.955  14.623  1.00 92.55           O  
ATOM   4355  HH  TYR A 270      31.861  55.708  14.895  1.00 92.55           H  
ATOM   4356  CZ  TYR A 270      30.930  55.055  13.330  1.00 92.55           C  
ATOM   4357  N   LEU A 271      27.612  55.873   6.853  1.00 92.94           N  
ATOM   4358  H   LEU A 271      27.174  55.171   7.431  1.00 92.94           H  
ATOM   4359  CA  LEU A 271      27.242  55.964   5.444  1.00 92.94           C  
ATOM   4360  HA  LEU A 271      28.152  55.849   4.856  1.00 92.94           H  
ATOM   4361  C   LEU A 271      26.640  57.340   5.108  1.00 92.94           C  
ATOM   4362  CB  LEU A 271      26.278  54.813   5.099  1.00 92.94           C  
ATOM   4363  HB2 LEU A 271      25.385  54.904   5.718  1.00 92.94           H  
ATOM   4364  HB3 LEU A 271      26.757  53.864   5.339  1.00 92.94           H  
ATOM   4365  O   LEU A 271      26.975  57.917   4.074  1.00 92.94           O  
ATOM   4366  CG  LEU A 271      25.849  54.803   3.620  1.00 92.94           C  
ATOM   4367  HG  LEU A 271      25.394  55.760   3.366  1.00 92.94           H  
ATOM   4368  CD1 LEU A 271      27.027  54.540   2.680  1.00 92.94           C  
ATOM   4369 HD11 LEU A 271      27.735  55.367   2.724  1.00 92.94           H  
ATOM   4370 HD12 LEU A 271      27.534  53.621   2.976  1.00 92.94           H  
ATOM   4371 HD13 LEU A 271      26.678  54.430   1.654  1.00 92.94           H  
ATOM   4372  CD2 LEU A 271      24.802  53.723   3.366  1.00 92.94           C  
ATOM   4373 HD21 LEU A 271      25.238  52.738   3.534  1.00 92.94           H  
ATOM   4374 HD22 LEU A 271      24.456  53.788   2.334  1.00 92.94           H  
ATOM   4375 HD23 LEU A 271      23.952  53.873   4.033  1.00 92.94           H  
ATOM   4376  N   ARG A 272      25.781  57.891   5.975  1.00 89.48           N  
ATOM   4377  H   ARG A 272      25.530  57.352   6.792  1.00 89.48           H  
ATOM   4378  CA  ARG A 272      25.170  59.218   5.786  1.00 89.48           C  
ATOM   4379  HA  ARG A 272      24.750  59.257   4.782  1.00 89.48           H  
ATOM   4380  C   ARG A 272      26.203  60.343   5.828  1.00 89.48           C  
ATOM   4381  CB  ARG A 272      24.040  59.413   6.814  1.00 89.48           C  
ATOM   4382  HB2 ARG A 272      24.464  59.428   7.818  1.00 89.48           H  
ATOM   4383  HB3 ARG A 272      23.354  58.568   6.750  1.00 89.48           H  
ATOM   4384  O   ARG A 272      26.225  61.178   4.924  1.00 89.48           O  
ATOM   4385  CG  ARG A 272      23.250  60.713   6.573  1.00 89.48           C  
ATOM   4386  HG2 ARG A 272      23.910  61.575   6.670  1.00 89.48           H  
ATOM   4387  HG3 ARG A 272      22.854  60.698   5.558  1.00 89.48           H  
ATOM   4388  CD  ARG A 272      22.072  60.884   7.543  1.00 89.48           C  
ATOM   4389  HD2 ARG A 272      21.425  60.010   7.463  1.00 89.48           H  
ATOM   4390  HD3 ARG A 272      21.504  61.761   7.234  1.00 89.48           H  
ATOM   4391  NE  ARG A 272      22.508  61.072   8.945  1.00 89.48           N  
ATOM   4392  HE  ARG A 272      23.469  61.348   9.090  1.00 89.48           H  
ATOM   4393  NH1 ARG A 272      20.476  60.686   9.966  1.00 89.48           N  
ATOM   4394 HH11 ARG A 272      19.930  60.517  10.798  1.00 89.48           H  
ATOM   4395 HH12 ARG A 272      20.022  60.650   9.065  1.00 89.48           H  
ATOM   4396  NH2 ARG A 272      22.261  61.097  11.215  1.00 89.48           N  
ATOM   4397 HH21 ARG A 272      21.644  60.986  12.007  1.00 89.48           H  
ATOM   4398 HH22 ARG A 272      23.236  61.329  11.335  1.00 89.48           H  
ATOM   4399  CZ  ARG A 272      21.750  60.956  10.027  1.00 89.48           C  
ATOM   4400  N   GLU A 273      27.074  60.349   6.836  1.00 91.58           N  
ATOM   4401  H   GLU A 273      26.990  59.627   7.538  1.00 91.58           H  
ATOM   4402  CA  GLU A 273      28.170  61.318   6.972  1.00 91.58           C  
ATOM   4403  HA  GLU A 273      27.766  62.330   7.002  1.00 91.58           H  
ATOM   4404  C   GLU A 273      29.133  61.235   5.779  1.00 91.58           C  
ATOM   4405  CB  GLU A 273      28.947  61.053   8.273  1.00 91.58           C  
ATOM   4406  HB2 GLU A 273      29.850  61.663   8.276  1.00 91.58           H  
ATOM   4407  HB3 GLU A 273      29.262  60.010   8.285  1.00 91.58           H  
ATOM   4408  O   GLU A 273      29.523  62.261   5.213  1.00 91.58           O  
ATOM   4409  CG  GLU A 273      28.159  61.333   9.564  1.00 91.58           C  
ATOM   4410  HG2 GLU A 273      28.755  60.998  10.412  1.00 91.58           H  
ATOM   4411  HG3 GLU A 273      27.233  60.757   9.564  1.00 91.58           H  
ATOM   4412  CD  GLU A 273      27.814  62.805   9.757  1.00 91.58           C  
ATOM   4413  OE1 GLU A 273      26.642  63.115  10.078  1.00 91.58           O  
ATOM   4414  OE2 GLU A 273      28.696  63.670   9.569  1.00 91.58           O  
ATOM   4415  N   PHE A 274      29.462  60.012   5.352  1.00 90.53           N  
ATOM   4416  H   PHE A 274      29.138  59.216   5.883  1.00 90.53           H  
ATOM   4417  CA  PHE A 274      30.290  59.739   4.184  1.00 90.53           C  
ATOM   4418  HA  PHE A 274      31.269  60.197   4.325  1.00 90.53           H  
ATOM   4419  C   PHE A 274      29.670  60.329   2.914  1.00 90.53           C  
ATOM   4420  CB  PHE A 274      30.520  58.230   4.069  1.00 90.53           C  
ATOM   4421  HB2 PHE A 274      31.059  57.892   4.954  1.00 90.53           H  
ATOM   4422  HB3 PHE A 274      29.559  57.716   4.051  1.00 90.53           H  
ATOM   4423  O   PHE A 274      30.262  61.201   2.281  1.00 90.53           O  
ATOM   4424  CG  PHE A 274      31.318  57.823   2.855  1.00 90.53           C  
ATOM   4425  CD1 PHE A 274      30.770  56.944   1.905  1.00 90.53           C  
ATOM   4426  HD1 PHE A 274      29.769  56.559   2.032  1.00 90.53           H  
ATOM   4427  CD2 PHE A 274      32.634  58.288   2.701  1.00 90.53           C  
ATOM   4428  HD2 PHE A 274      33.070  58.936   3.448  1.00 90.53           H  
ATOM   4429  CE1 PHE A 274      31.566  56.494   0.840  1.00 90.53           C  
ATOM   4430  HE1 PHE A 274      31.195  55.732   0.170  1.00 90.53           H  
ATOM   4431  CE2 PHE A 274      33.404  57.886   1.601  1.00 90.53           C  
ATOM   4432  HE2 PHE A 274      34.421  58.234   1.496  1.00 90.53           H  
ATOM   4433  CZ  PHE A 274      32.881  56.957   0.695  1.00 90.53           C  
ATOM   4434  HZ  PHE A 274      33.525  56.558  -0.075  1.00 90.53           H  
ATOM   4435  N   LEU A 275      28.445  59.921   2.581  1.00 90.11           N  
ATOM   4436  H   LEU A 275      27.997  59.240   3.177  1.00 90.11           H  
ATOM   4437  CA  LEU A 275      27.795  60.279   1.322  1.00 90.11           C  
ATOM   4438  HA  LEU A 275      28.483  60.079   0.501  1.00 90.11           H  
ATOM   4439  C   LEU A 275      27.418  61.753   1.212  1.00 90.11           C  
ATOM   4440  CB  LEU A 275      26.519  59.438   1.162  1.00 90.11           C  
ATOM   4441  HB2 LEU A 275      25.897  59.887   0.388  1.00 90.11           H  
ATOM   4442  HB3 LEU A 275      25.957  59.478   2.095  1.00 90.11           H  
ATOM   4443  O   LEU A 275      27.519  62.319   0.127  1.00 90.11           O  
ATOM   4444  CG  LEU A 275      26.765  57.974   0.783  1.00 90.11           C  
ATOM   4445  HG  LEU A 275      27.436  57.501   1.500  1.00 90.11           H  
ATOM   4446  CD1 LEU A 275      25.422  57.244   0.792  1.00 90.11           C  
ATOM   4447 HD11 LEU A 275      24.777  57.623  -0.001  1.00 90.11           H  
ATOM   4448 HD12 LEU A 275      24.936  57.394   1.756  1.00 90.11           H  
ATOM   4449 HD13 LEU A 275      25.583  56.174   0.661  1.00 90.11           H  
ATOM   4450  CD2 LEU A 275      27.364  57.861  -0.618  1.00 90.11           C  
ATOM   4451 HD21 LEU A 275      26.774  58.434  -1.333  1.00 90.11           H  
ATOM   4452 HD22 LEU A 275      28.392  58.226  -0.614  1.00 90.11           H  
ATOM   4453 HD23 LEU A 275      27.371  56.813  -0.915  1.00 90.11           H  
ATOM   4454  N   ILE A 276      26.917  62.353   2.294  1.00 86.78           N  
ATOM   4455  H   ILE A 276      26.846  61.813   3.145  1.00 86.78           H  
ATOM   4456  CA  ILE A 276      26.222  63.643   2.222  1.00 86.78           C  
ATOM   4457  HA  ILE A 276      26.057  63.902   1.176  1.00 86.78           H  
ATOM   4458  C   ILE A 276      27.063  64.778   2.799  1.00 86.78           C  
ATOM   4459  CB  ILE A 276      24.826  63.535   2.877  1.00 86.78           C  
ATOM   4460  HB  ILE A 276      24.935  63.277   3.931  1.00 86.78           H  
ATOM   4461  O   ILE A 276      27.042  65.884   2.258  1.00 86.78           O  
ATOM   4462  CG1 ILE A 276      24.015  62.423   2.167  1.00 86.78           C  
ATOM   4463 HG12 ILE A 276      24.508  61.464   2.330  1.00 86.78           H  
ATOM   4464 HG13 ILE A 276      24.002  62.616   1.094  1.00 86.78           H  
ATOM   4465  CG2 ILE A 276      24.121  64.895   2.783  1.00 86.78           C  
ATOM   4466 HG21 ILE A 276      23.121  64.845   3.214  1.00 86.78           H  
ATOM   4467 HG22 ILE A 276      24.062  65.204   1.739  1.00 86.78           H  
ATOM   4468 HG23 ILE A 276      24.666  65.644   3.356  1.00 86.78           H  
ATOM   4469  CD1 ILE A 276      22.573  62.251   2.639  1.00 86.78           C  
ATOM   4470 HD11 ILE A 276      22.544  62.130   3.722  1.00 86.78           H  
ATOM   4471 HD12 ILE A 276      21.977  63.108   2.328  1.00 86.78           H  
ATOM   4472 HD13 ILE A 276      22.155  61.366   2.159  1.00 86.78           H  
ATOM   4473  N   ARG A 277      27.811  64.518   3.877  1.00 88.39           N  
ATOM   4474  H   ARG A 277      27.827  63.574   4.234  1.00 88.39           H  
ATOM   4475  CA  ARG A 277      28.459  65.582   4.662  1.00 88.39           C  
ATOM   4476  HA  ARG A 277      28.009  66.540   4.400  1.00 88.39           H  
ATOM   4477  C   ARG A 277      29.938  65.749   4.384  1.00 88.39           C  
ATOM   4478  CB  ARG A 277      28.223  65.366   6.160  1.00 88.39           C  
ATOM   4479  HB2 ARG A 277      28.693  66.182   6.709  1.00 88.39           H  
ATOM   4480  HB3 ARG A 277      28.670  64.427   6.488  1.00 88.39           H  
ATOM   4481  O   ARG A 277      30.442  66.854   4.555  1.00 88.39           O  
ATOM   4482  CG  ARG A 277      26.721  65.365   6.454  1.00 88.39           C  
ATOM   4483  HG2 ARG A 277      26.271  64.469   6.026  1.00 88.39           H  
ATOM   4484  HG3 ARG A 277      26.259  66.237   5.991  1.00 88.39           H  
ATOM   4485  CD  ARG A 277      26.429  65.364   7.942  1.00 88.39           C  
ATOM   4486  HD2 ARG A 277      27.088  64.598   8.350  1.00 88.39           H  
ATOM   4487  HD3 ARG A 277      25.397  65.055   8.107  1.00 88.39           H  
ATOM   4488  NE  ARG A 277      26.672  66.651   8.614  1.00 88.39           N  
ATOM   4489  HE  ARG A 277      26.645  67.479   8.037  1.00 88.39           H  
ATOM   4490  NH1 ARG A 277      26.850  65.790  10.746  1.00 88.39           N  
ATOM   4491 HH11 ARG A 277      27.002  65.894  11.739  1.00 88.39           H  
ATOM   4492 HH12 ARG A 277      26.936  64.864  10.352  1.00 88.39           H  
ATOM   4493  NH2 ARG A 277      26.705  67.989  10.449  1.00 88.39           N  
ATOM   4494 HH21 ARG A 277      26.347  68.730   9.864  1.00 88.39           H  
ATOM   4495 HH22 ARG A 277      26.678  68.081  11.454  1.00 88.39           H  
ATOM   4496  CZ  ARG A 277      26.762  66.797   9.925  1.00 88.39           C  
ATOM   4497  N   THR A 278      30.621  64.680   3.978  1.00 83.20           N  
ATOM   4498  H   THR A 278      30.126  63.800   3.949  1.00 83.20           H  
ATOM   4499  CA  THR A 278      32.077  64.674   3.772  1.00 83.20           C  
ATOM   4500  HA  THR A 278      32.488  65.640   4.066  1.00 83.20           H  
ATOM   4501  C   THR A 278      32.453  64.501   2.302  1.00 83.20           C  
ATOM   4502  CB  THR A 278      32.773  63.641   4.665  1.00 83.20           C  
ATOM   4503  HB  THR A 278      33.831  63.597   4.405  1.00 83.20           H  
ATOM   4504  O   THR A 278      33.172  65.347   1.788  1.00 83.20           O  
ATOM   4505  CG2 THR A 278      32.639  63.963   6.152  1.00 83.20           C  
ATOM   4506 HG21 THR A 278      33.186  63.219   6.731  1.00 83.20           H  
ATOM   4507 HG22 THR A 278      31.593  63.956   6.459  1.00 83.20           H  
ATOM   4508 HG23 THR A 278      33.066  64.946   6.356  1.00 83.20           H  
ATOM   4509  OG1 THR A 278      32.194  62.377   4.479  1.00 83.20           O  
ATOM   4510  HG1 THR A 278      31.321  62.393   4.879  1.00 83.20           H  
ATOM   4511  N   HIS A 279      31.908  63.511   1.586  1.00 90.34           N  
ATOM   4512  H   HIS A 279      31.327  62.830   2.053  1.00 90.34           H  
ATOM   4513  CA  HIS A 279      32.383  63.154   0.240  1.00 90.34           C  
ATOM   4514  HA  HIS A 279      33.317  63.679   0.044  1.00 90.34           H  
ATOM   4515  C   HIS A 279      31.443  63.554  -0.904  1.00 90.34           C  
ATOM   4516  CB  HIS A 279      32.720  61.658   0.189  1.00 90.34           C  
ATOM   4517  HB2 HIS A 279      32.992  61.401  -0.835  1.00 90.34           H  
ATOM   4518  HB3 HIS A 279      31.841  61.059   0.427  1.00 90.34           H  
ATOM   4519  O   HIS A 279      31.735  63.251  -2.055  1.00 90.34           O  
ATOM   4520  CG  HIS A 279      33.861  61.263   1.091  1.00 90.34           C  
ATOM   4521  CD2 HIS A 279      35.115  60.859   0.714  1.00 90.34           C  
ATOM   4522  HD2 HIS A 279      35.497  60.781  -0.293  1.00 90.34           H  
ATOM   4523  ND1 HIS A 279      33.840  61.250   2.466  1.00 90.34           N  
ATOM   4524  HD1 HIS A 279      33.069  61.527   3.057  1.00 90.34           H  
ATOM   4525  CE1 HIS A 279      35.039  60.843   2.906  1.00 90.34           C  
ATOM   4526  HE1 HIS A 279      35.323  60.739   3.942  1.00 90.34           H  
ATOM   4527  NE2 HIS A 279      35.838  60.567   1.873  1.00 90.34           N  
ATOM   4528  N   LEU A 280      30.324  64.245  -0.653  1.00 89.05           N  
ATOM   4529  H   LEU A 280      30.091  64.456   0.307  1.00 89.05           H  
ATOM   4530  CA  LEU A 280      29.369  64.572  -1.721  1.00 89.05           C  
ATOM   4531  HA  LEU A 280      28.996  63.633  -2.130  1.00 89.05           H  
ATOM   4532  C   LEU A 280      30.019  65.343  -2.877  1.00 89.05           C  
ATOM   4533  CB  LEU A 280      28.176  65.345  -1.140  1.00 89.05           C  
ATOM   4534  HB2 LEU A 280      28.510  66.293  -0.720  1.00 89.05           H  
ATOM   4535  HB3 LEU A 280      27.771  64.757  -0.317  1.00 89.05           H  
ATOM   4536  O   LEU A 280      29.800  65.003  -4.042  1.00 89.05           O  
ATOM   4537  CG  LEU A 280      27.065  65.584  -2.187  1.00 89.05           C  
ATOM   4538  HG  LEU A 280      27.086  64.798  -2.942  1.00 89.05           H  
ATOM   4539  CD1 LEU A 280      25.699  65.508  -1.507  1.00 89.05           C  
ATOM   4540 HD11 LEU A 280      24.913  65.889  -2.158  1.00 89.05           H  
ATOM   4541 HD12 LEU A 280      25.489  64.465  -1.272  1.00 89.05           H  
ATOM   4542 HD13 LEU A 280      25.728  66.058  -0.566  1.00 89.05           H  
ATOM   4543  CD2 LEU A 280      27.213  66.937  -2.901  1.00 89.05           C  
ATOM   4544 HD21 LEU A 280      26.314  67.161  -3.476  1.00 89.05           H  
ATOM   4545 HD22 LEU A 280      28.057  66.908  -3.590  1.00 89.05           H  
ATOM   4546 HD23 LEU A 280      27.399  67.728  -2.174  1.00 89.05           H  
ATOM   4547  N   GLN A 281      30.814  66.371  -2.567  1.00 87.21           N  
ATOM   4548  H   GLN A 281      30.969  66.603  -1.597  1.00 87.21           H  
ATOM   4549  CA  GLN A 281      31.497  67.155  -3.592  1.00 87.21           C  
ATOM   4550  HA  GLN A 281      30.768  67.392  -4.367  1.00 87.21           H  
ATOM   4551  C   GLN A 281      32.615  66.350  -4.269  1.00 87.21           C  
ATOM   4552  CB  GLN A 281      31.987  68.471  -2.972  1.00 87.21           C  
ATOM   4553  HB2 GLN A 281      32.707  68.247  -2.185  1.00 87.21           H  
ATOM   4554  HB3 GLN A 281      31.141  68.983  -2.514  1.00 87.21           H  
ATOM   4555  O   GLN A 281      32.727  66.402  -5.494  1.00 87.21           O  
ATOM   4556  CG  GLN A 281      32.658  69.413  -3.982  1.00 87.21           C  
ATOM   4557  HG2 GLN A 281      32.939  70.334  -3.471  1.00 87.21           H  
ATOM   4558  HG3 GLN A 281      33.583  68.944  -4.318  1.00 87.21           H  
ATOM   4559  CD  GLN A 281      31.821  69.777  -5.211  1.00 87.21           C  
ATOM   4560  NE2 GLN A 281      32.468  70.229  -6.258  1.00 87.21           N  
ATOM   4561 HE21 GLN A 281      33.476  70.183  -6.216  1.00 87.21           H  
ATOM   4562 HE22 GLN A 281      31.967  70.264  -7.134  1.00 87.21           H  
ATOM   4563  OE1 GLN A 281      30.600  69.688  -5.279  1.00 87.21           O  
ATOM   4564  N   ASP A 282      33.358  65.533  -3.517  1.00 91.39           N  
ATOM   4565  H   ASP A 282      33.219  65.511  -2.517  1.00 91.39           H  
ATOM   4566  CA  ASP A 282      34.391  64.656  -4.080  1.00 91.39           C  
ATOM   4567  HA  ASP A 282      35.073  65.264  -4.673  1.00 91.39           H  
ATOM   4568  C   ASP A 282      33.797  63.581  -5.006  1.00 91.39           C  
ATOM   4569  CB  ASP A 282      35.222  64.017  -2.963  1.00 91.39           C  
ATOM   4570  HB2 ASP A 282      35.629  64.798  -2.320  1.00 91.39           H  
ATOM   4571  HB3 ASP A 282      34.592  63.364  -2.359  1.00 91.39           H  
ATOM   4572  O   ASP A 282      34.327  63.319  -6.080  1.00 91.39           O  
ATOM   4573  CG  ASP A 282      36.376  63.226  -3.589  1.00 91.39           C  
ATOM   4574  OD1 ASP A 282      36.298  61.979  -3.594  1.00 91.39           O  
ATOM   4575  OD2 ASP A 282      37.265  63.860  -4.183  1.00 91.39           O  
ATOM   4576  N   LEU A 283      32.625  63.023  -4.689  1.00 92.54           N  
ATOM   4577  H   LEU A 283      32.253  63.218  -3.771  1.00 92.54           H  
ATOM   4578  CA  LEU A 283      31.902  62.094  -5.564  1.00 92.54           C  
ATOM   4579  HA  LEU A 283      32.547  61.241  -5.773  1.00 92.54           H  
ATOM   4580  C   LEU A 283      31.548  62.740  -6.912  1.00 92.54           C  
ATOM   4581  CB  LEU A 283      30.626  61.611  -4.848  1.00 92.54           C  
ATOM   4582  HB2 LEU A 283      30.122  62.474  -4.414  1.00 92.54           H  
ATOM   4583  HB3 LEU A 283      29.951  61.170  -5.582  1.00 92.54           H  
ATOM   4584  O   LEU A 283      31.652  62.103  -7.964  1.00 92.54           O  
ATOM   4585  CG  LEU A 283      30.886  60.573  -3.742  1.00 92.54           C  
ATOM   4586  HG  LEU A 283      31.703  60.899  -3.098  1.00 92.54           H  
ATOM   4587  CD1 LEU A 283      29.631  60.399  -2.884  1.00 92.54           C  
ATOM   4588 HD11 LEU A 283      28.784  60.082  -3.493  1.00 92.54           H  
ATOM   4589 HD12 LEU A 283      29.396  61.344  -2.393  1.00 92.54           H  
ATOM   4590 HD13 LEU A 283      29.827  59.659  -2.108  1.00 92.54           H  
ATOM   4591  CD2 LEU A 283      31.251  59.215  -4.346  1.00 92.54           C  
ATOM   4592 HD21 LEU A 283      32.218  59.285  -4.846  1.00 92.54           H  
ATOM   4593 HD22 LEU A 283      31.351  58.482  -3.546  1.00 92.54           H  
ATOM   4594 HD23 LEU A 283      30.489  58.887  -5.052  1.00 92.54           H  
ATOM   4595  N   ILE A 284      31.151  64.014  -6.907  1.00 92.17           N  
ATOM   4596  H   ILE A 284      31.129  64.493  -6.018  1.00 92.17           H  
ATOM   4597  CA  ILE A 284      30.878  64.775  -8.135  1.00 92.17           C  
ATOM   4598  HA  ILE A 284      30.250  64.170  -8.788  1.00 92.17           H  
ATOM   4599  C   ILE A 284      32.187  65.051  -8.894  1.00 92.17           C  
ATOM   4600  CB  ILE A 284      30.111  66.078  -7.802  1.00 92.17           C  
ATOM   4601  HB  ILE A 284      30.697  66.658  -7.088  1.00 92.17           H  
ATOM   4602  O   ILE A 284      32.240  64.897 -10.120  1.00 92.17           O  
ATOM   4603  CG1 ILE A 284      28.737  65.758  -7.172  1.00 92.17           C  
ATOM   4604 HG12 ILE A 284      28.852  65.023  -6.375  1.00 92.17           H  
ATOM   4605 HG13 ILE A 284      28.098  65.314  -7.936  1.00 92.17           H  
ATOM   4606  CG2 ILE A 284      29.907  66.933  -9.070  1.00 92.17           C  
ATOM   4607 HG21 ILE A 284      29.374  67.851  -8.823  1.00 92.17           H  
ATOM   4608 HG22 ILE A 284      30.870  67.222  -9.489  1.00 92.17           H  
ATOM   4609 HG23 ILE A 284      29.343  66.369  -9.813  1.00 92.17           H  
ATOM   4610  CD1 ILE A 284      28.016  66.973  -6.574  1.00 92.17           C  
ATOM   4611 HD11 ILE A 284      28.683  67.497  -5.889  1.00 92.17           H  
ATOM   4612 HD12 ILE A 284      27.140  66.632  -6.022  1.00 92.17           H  
ATOM   4613 HD13 ILE A 284      27.690  67.654  -7.359  1.00 92.17           H  
ATOM   4614  N   GLU A 285      33.249  65.432  -8.185  1.00 91.45           N  
ATOM   4615  H   GLU A 285      33.148  65.539  -7.186  1.00 91.45           H  
ATOM   4616  CA  GLU A 285      34.553  65.768  -8.761  1.00 91.45           C  
ATOM   4617  HA  GLU A 285      34.404  66.466  -9.585  1.00 91.45           H  
ATOM   4618  C   GLU A 285      35.256  64.553  -9.360  1.00 91.45           C  
ATOM   4619  CB  GLU A 285      35.433  66.462  -7.716  1.00 91.45           C  
ATOM   4620  HB2 GLU A 285      36.461  66.487  -8.078  1.00 91.45           H  
ATOM   4621  HB3 GLU A 285      35.399  65.914  -6.774  1.00 91.45           H  
ATOM   4622  O   GLU A 285      35.628  64.593 -10.530  1.00 91.45           O  
ATOM   4623  CG  GLU A 285      34.940  67.901  -7.523  1.00 91.45           C  
ATOM   4624  HG2 GLU A 285      33.886  67.894  -7.246  1.00 91.45           H  
ATOM   4625  HG3 GLU A 285      35.009  68.415  -8.482  1.00 91.45           H  
ATOM   4626  CD  GLU A 285      35.727  68.709  -6.490  1.00 91.45           C  
ATOM   4627  OE1 GLU A 285      35.222  69.819  -6.188  1.00 91.45           O  
ATOM   4628  OE2 GLU A 285      36.840  68.294  -6.122  1.00 91.45           O  
ATOM   4629  N   THR A 286      35.342  63.439  -8.640  1.00 92.16           N  
ATOM   4630  H   THR A 286      35.055  63.486  -7.673  1.00 92.16           H  
ATOM   4631  CA  THR A 286      35.869  62.159  -9.140  1.00 92.16           C  
ATOM   4632  HA  THR A 286      36.889  62.314  -9.493  1.00 92.16           H  
ATOM   4633  C   THR A 286      35.048  61.627 -10.310  1.00 92.16           C  
ATOM   4634  CB  THR A 286      35.906  61.096  -8.035  1.00 92.16           C  
ATOM   4635  HB  THR A 286      36.148  60.132  -8.481  1.00 92.16           H  
ATOM   4636  O   THR A 286      35.612  61.162 -11.305  1.00 92.16           O  
ATOM   4637  CG2 THR A 286      36.951  61.419  -6.975  1.00 92.16           C  
ATOM   4638 HG21 THR A 286      37.000  60.612  -6.244  1.00 92.16           H  
ATOM   4639 HG22 THR A 286      37.933  61.526  -7.435  1.00 92.16           H  
ATOM   4640 HG23 THR A 286      36.714  62.347  -6.454  1.00 92.16           H  
ATOM   4641  OG1 THR A 286      34.648  61.012  -7.417  1.00 92.16           O  
ATOM   4642  HG1 THR A 286      34.648  61.694  -6.742  1.00 92.16           H  
ATOM   4643  N   THR A 287      33.721  61.787 -10.287  1.00 91.94           N  
ATOM   4644  H   THR A 287      33.292  62.131  -9.440  1.00 91.94           H  
ATOM   4645  CA  THR A 287      32.897  61.480 -11.464  1.00 91.94           C  
ATOM   4646  HA  THR A 287      33.069  60.439 -11.738  1.00 91.94           H  
ATOM   4647  C   THR A 287      33.294  62.336 -12.660  1.00 91.94           C  
ATOM   4648  CB  THR A 287      31.400  61.639 -11.194  1.00 91.94           C  
ATOM   4649  HB  THR A 287      31.167  62.654 -10.872  1.00 91.94           H  
ATOM   4650  O   THR A 287      33.323  61.828 -13.779  1.00 91.94           O  
ATOM   4651  CG2 THR A 287      30.558  61.280 -12.426  1.00 91.94           C  
ATOM   4652 HG21 THR A 287      29.510  61.188 -12.141  1.00 91.94           H  
ATOM   4653 HG22 THR A 287      30.646  62.058 -13.184  1.00 91.94           H  
ATOM   4654 HG23 THR A 287      30.888  60.323 -12.829  1.00 91.94           H  
ATOM   4655  OG1 THR A 287      31.037  60.735 -10.193  1.00 91.94           O  
ATOM   4656  HG1 THR A 287      31.318  61.095  -9.349  1.00 91.94           H  
ATOM   4657  N   SER A 288      33.623  63.614 -12.456  1.00 91.70           N  
ATOM   4658  H   SER A 288      33.604  63.966 -11.510  1.00 91.70           H  
ATOM   4659  CA  SER A 288      34.053  64.506 -13.530  1.00 91.70           C  
ATOM   4660  HA  SER A 288      33.382  64.350 -14.375  1.00 91.70           H  
ATOM   4661  C   SER A 288      35.472  64.194 -14.015  1.00 91.70           C  
ATOM   4662  CB  SER A 288      33.902  65.969 -13.102  1.00 91.70           C  
ATOM   4663  HB2 SER A 288      34.685  66.243 -12.395  1.00 91.70           H  
ATOM   4664  HB3 SER A 288      32.934  66.100 -12.619  1.00 91.70           H  
ATOM   4665  O   SER A 288      35.653  63.955 -15.206  1.00 91.70           O  
ATOM   4666  OG  SER A 288      33.958  66.798 -14.252  1.00 91.70           O  
ATOM   4667  HG  SER A 288      34.875  67.063 -14.354  1.00 91.70           H  
ATOM   4668  N   TYR A 289      36.460  64.166 -13.120  1.00 90.36           N  
ATOM   4669  H   TYR A 289      36.222  64.331 -12.153  1.00 90.36           H  
ATOM   4670  CA  TYR A 289      37.890  64.108 -13.437  1.00 90.36           C  
ATOM   4671  HA  TYR A 289      38.067  64.668 -14.356  1.00 90.36           H  
ATOM   4672  C   TYR A 289      38.434  62.698 -13.681  1.00 90.36           C  
ATOM   4673  CB  TYR A 289      38.680  64.779 -12.304  1.00 90.36           C  
ATOM   4674  HB2 TYR A 289      38.500  64.230 -11.380  1.00 90.36           H  
ATOM   4675  HB3 TYR A 289      39.744  64.699 -12.526  1.00 90.36           H  
ATOM   4676  O   TYR A 289      39.436  62.559 -14.380  1.00 90.36           O  
ATOM   4677  CG  TYR A 289      38.367  66.249 -12.087  1.00 90.36           C  
ATOM   4678  CD1 TYR A 289      38.493  67.164 -13.152  1.00 90.36           C  
ATOM   4679  HD1 TYR A 289      38.817  66.820 -14.123  1.00 90.36           H  
ATOM   4680  CD2 TYR A 289      37.998  66.709 -10.808  1.00 90.36           C  
ATOM   4681  HD2 TYR A 289      37.938  66.020  -9.979  1.00 90.36           H  
ATOM   4682  CE1 TYR A 289      38.235  68.533 -12.939  1.00 90.36           C  
ATOM   4683  HE1 TYR A 289      38.349  69.247 -13.741  1.00 90.36           H  
ATOM   4684  CE2 TYR A 289      37.747  68.076 -10.589  1.00 90.36           C  
ATOM   4685  HE2 TYR A 289      37.497  68.414  -9.594  1.00 90.36           H  
ATOM   4686  OH  TYR A 289      37.637  70.312 -11.446  1.00 90.36           O  
ATOM   4687  HH  TYR A 289      37.503  70.464 -10.508  1.00 90.36           H  
ATOM   4688  CZ  TYR A 289      37.867  68.990 -11.656  1.00 90.36           C  
ATOM   4689  N   ILE A 290      37.787  61.656 -13.152  1.00 92.50           N  
ATOM   4690  H   ILE A 290      36.997  61.833 -12.549  1.00 92.50           H  
ATOM   4691  CA  ILE A 290      38.232  60.263 -13.308  1.00 92.50           C  
ATOM   4692  HA  ILE A 290      39.230  60.253 -13.747  1.00 92.50           H  
ATOM   4693  C   ILE A 290      37.319  59.541 -14.295  1.00 92.50           C  
ATOM   4694  CB  ILE A 290      38.343  59.540 -11.941  1.00 92.50           C  
ATOM   4695  HB  ILE A 290      37.361  59.492 -11.471  1.00 92.50           H  
ATOM   4696  O   ILE A 290      37.732  59.199 -15.406  1.00 92.50           O  
ATOM   4697  CG1 ILE A 290      39.293  60.314 -10.995  1.00 92.50           C  
ATOM   4698 HG12 ILE A 290      40.292  60.349 -11.427  1.00 92.50           H  
ATOM   4699 HG13 ILE A 290      38.938  61.338 -10.883  1.00 92.50           H  
ATOM   4700  CG2 ILE A 290      38.809  58.086 -12.142  1.00 92.50           C  
ATOM   4701 HG21 ILE A 290      38.830  57.565 -11.184  1.00 92.50           H  
ATOM   4702 HG22 ILE A 290      38.112  57.542 -12.780  1.00 92.50           H  
ATOM   4703 HG23 ILE A 290      39.805  58.069 -12.584  1.00 92.50           H  
ATOM   4704  CD1 ILE A 290      39.382  59.728  -9.582  1.00 92.50           C  
ATOM   4705 HD11 ILE A 290      38.380  59.613  -9.170  1.00 92.50           H  
ATOM   4706 HD12 ILE A 290      39.952  60.405  -8.947  1.00 92.50           H  
ATOM   4707 HD13 ILE A 290      39.887  58.762  -9.596  1.00 92.50           H  
ATOM   4708  N   HIS A 291      36.058  59.336 -13.918  1.00 92.31           N  
ATOM   4709  H   HIS A 291      35.783  59.649 -12.998  1.00 92.31           H  
ATOM   4710  CA  HIS A 291      35.153  58.459 -14.667  1.00 92.31           C  
ATOM   4711  HA  HIS A 291      35.674  57.530 -14.899  1.00 92.31           H  
ATOM   4712  C   HIS A 291      34.718  59.071 -15.996  1.00 92.31           C  
ATOM   4713  CB  HIS A 291      33.954  58.104 -13.784  1.00 92.31           C  
ATOM   4714  HB2 HIS A 291      33.251  57.513 -14.371  1.00 92.31           H  
ATOM   4715  HB3 HIS A 291      33.445  59.012 -13.461  1.00 92.31           H  
ATOM   4716  O   HIS A 291      34.885  58.471 -17.065  1.00 92.31           O  
ATOM   4717  CG  HIS A 291      34.365  57.300 -12.579  1.00 92.31           C  
ATOM   4718  CD2 HIS A 291      34.153  57.634 -11.275  1.00 92.31           C  
ATOM   4719  HD2 HIS A 291      33.646  58.507 -10.890  1.00 92.31           H  
ATOM   4720  ND1 HIS A 291      35.089  56.109 -12.636  1.00 92.31           N  
ATOM   4721  CE1 HIS A 291      35.286  55.743 -11.359  1.00 92.31           C  
ATOM   4722  HE1 HIS A 291      35.799  54.846 -11.042  1.00 92.31           H  
ATOM   4723  NE2 HIS A 291      34.745  56.646 -10.527  1.00 92.31           N  
ATOM   4724  HE2 HIS A 291      34.775  56.605  -9.518  1.00 92.31           H  
ATOM   4725  N   TYR A 292      34.212  60.304 -15.952  1.00 89.69           N  
ATOM   4726  H   TYR A 292      34.109  60.751 -15.052  1.00 89.69           H  
ATOM   4727  CA  TYR A 292      33.774  61.019 -17.140  1.00 89.69           C  
ATOM   4728  HA  TYR A 292      33.124  60.357 -17.712  1.00 89.69           H  
ATOM   4729  C   TYR A 292      34.940  61.404 -18.042  1.00 89.69           C  
ATOM   4730  CB  TYR A 292      32.972  62.262 -16.771  1.00 89.69           C  
ATOM   4731  HB2 TYR A 292      33.549  62.857 -16.063  1.00 89.69           H  
ATOM   4732  HB3 TYR A 292      32.043  61.961 -16.286  1.00 89.69           H  
ATOM   4733  O   TYR A 292      34.846  61.144 -19.237  1.00 89.69           O  
ATOM   4734  CG  TYR A 292      32.667  63.124 -17.975  1.00 89.69           C  
ATOM   4735  CD1 TYR A 292      33.369  64.330 -18.179  1.00 89.69           C  
ATOM   4736  HD1 TYR A 292      34.129  64.643 -17.478  1.00 89.69           H  
ATOM   4737  CD2 TYR A 292      31.725  62.682 -18.919  1.00 89.69           C  
ATOM   4738  HD2 TYR A 292      31.230  61.732 -18.782  1.00 89.69           H  
ATOM   4739  CE1 TYR A 292      33.108  65.114 -19.318  1.00 89.69           C  
ATOM   4740  HE1 TYR A 292      33.649  66.035 -19.480  1.00 89.69           H  
ATOM   4741  CE2 TYR A 292      31.482  63.450 -20.069  1.00 89.69           C  
ATOM   4742  HE2 TYR A 292      30.775  63.116 -20.814  1.00 89.69           H  
ATOM   4743  OH  TYR A 292      31.900  65.377 -21.388  1.00 89.69           O  
ATOM   4744  HH  TYR A 292      32.326  66.236 -21.423  1.00 89.69           H  
ATOM   4745  CZ  TYR A 292      32.174  64.662 -20.271  1.00 89.69           C  
ATOM   4746  N   GLU A 293      36.030  61.984 -17.529  1.00 92.93           N  
ATOM   4747  H   GLU A 293      36.039  62.268 -16.559  1.00 92.93           H  
ATOM   4748  CA  GLU A 293      37.203  62.283 -18.364  1.00 92.93           C  
ATOM   4749  HA  GLU A 293      36.882  62.902 -19.202  1.00 92.93           H  
ATOM   4750  C   GLU A 293      37.799  61.007 -18.975  1.00 92.93           C  
ATOM   4751  CB  GLU A 293      38.275  63.061 -17.589  1.00 92.93           C  
ATOM   4752  HB2 GLU A 293      39.236  62.921 -18.083  1.00 92.93           H  
ATOM   4753  HB3 GLU A 293      38.351  62.635 -16.589  1.00 92.93           H  
ATOM   4754  O   GLU A 293      38.110  60.982 -20.169  1.00 92.93           O  
ATOM   4755  CG  GLU A 293      38.019  64.577 -17.487  1.00 92.93           C  
ATOM   4756  HG2 GLU A 293      38.853  65.031 -16.952  1.00 92.93           H  
ATOM   4757  HG3 GLU A 293      37.117  64.753 -16.902  1.00 92.93           H  
ATOM   4758  CD  GLU A 293      37.849  65.290 -18.842  1.00 92.93           C  
ATOM   4759  OE1 GLU A 293      37.143  66.320 -18.901  1.00 92.93           O  
ATOM   4760  OE2 GLU A 293      38.361  64.816 -19.887  1.00 92.93           O  
ATOM   4761  N   GLY A 294      37.846  59.900 -18.226  1.00 91.38           N  
ATOM   4762  H   GLY A 294      37.626  59.963 -17.242  1.00 91.38           H  
ATOM   4763  CA  GLY A 294      38.243  58.595 -18.754  1.00 91.38           C  
ATOM   4764  HA2 GLY A 294      39.264  58.656 -19.132  1.00 91.38           H  
ATOM   4765  HA3 GLY A 294      38.214  57.875 -17.936  1.00 91.38           H  
ATOM   4766  C   GLY A 294      37.323  58.097 -19.875  1.00 91.38           C  
ATOM   4767  O   GLY A 294      37.780  57.519 -20.867  1.00 91.38           O  
ATOM   4768  N   PHE A 295      36.012  58.323 -19.775  1.00 92.50           N  
ATOM   4769  H   PHE A 295      35.668  58.751 -18.927  1.00 92.50           H  
ATOM   4770  CA  PHE A 295      35.067  58.044 -20.860  1.00 92.50           C  
ATOM   4771  HA  PHE A 295      35.244  57.036 -21.235  1.00 92.50           H  
ATOM   4772  C   PHE A 295      35.247  59.001 -22.052  1.00 92.50           C  
ATOM   4773  CB  PHE A 295      33.637  58.096 -20.310  1.00 92.50           C  
ATOM   4774  HB2 PHE A 295      33.456  59.064 -19.844  1.00 92.50           H  
ATOM   4775  HB3 PHE A 295      33.528  57.341 -19.531  1.00 92.50           H  
ATOM   4776  O   PHE A 295      35.338  58.564 -23.202  1.00 92.50           O  
ATOM   4777  CG  PHE A 295      32.582  57.868 -21.373  1.00 92.50           C  
ATOM   4778  CD1 PHE A 295      32.045  58.961 -22.079  1.00 92.50           C  
ATOM   4779  HD1 PHE A 295      32.375  59.964 -21.850  1.00 92.50           H  
ATOM   4780  CD2 PHE A 295      32.147  56.564 -21.667  1.00 92.50           C  
ATOM   4781  HD2 PHE A 295      32.554  55.727 -21.117  1.00 92.50           H  
ATOM   4782  CE1 PHE A 295      31.051  58.753 -23.049  1.00 92.50           C  
ATOM   4783  HE1 PHE A 295      30.621  59.601 -23.561  1.00 92.50           H  
ATOM   4784  CE2 PHE A 295      31.167  56.354 -22.653  1.00 92.50           C  
ATOM   4785  HE2 PHE A 295      30.814  55.354 -22.860  1.00 92.50           H  
ATOM   4786  CZ  PHE A 295      30.613  57.449 -23.338  1.00 92.50           C  
ATOM   4787  HZ  PHE A 295      29.832  57.290 -24.067  1.00 92.50           H  
ATOM   4788  N   ARG A 296      35.320  60.306 -21.789  1.00 90.30           N  
ATOM   4789  H   ARG A 296      35.283  60.571 -20.816  1.00 90.30           H  
ATOM   4790  CA  ARG A 296      35.440  61.390 -22.770  1.00 90.30           C  
ATOM   4791  HA  ARG A 296      34.598  61.349 -23.460  1.00 90.30           H  
ATOM   4792  C   ARG A 296      36.707  61.254 -23.604  1.00 90.30           C  
ATOM   4793  CB  ARG A 296      35.389  62.719 -22.000  1.00 90.30           C  
ATOM   4794  HB2 ARG A 296      36.098  62.672 -21.173  1.00 90.30           H  
ATOM   4795  HB3 ARG A 296      34.390  62.842 -21.582  1.00 90.30           H  
ATOM   4796  O   ARG A 296      36.621  61.328 -24.829  1.00 90.30           O  
ATOM   4797  CG  ARG A 296      35.745  63.949 -22.839  1.00 90.30           C  
ATOM   4798  HG2 ARG A 296      36.794  63.897 -23.130  1.00 90.30           H  
ATOM   4799  HG3 ARG A 296      35.129  63.988 -23.737  1.00 90.30           H  
ATOM   4800  CD  ARG A 296      35.530  65.206 -21.992  1.00 90.30           C  
ATOM   4801  HD2 ARG A 296      36.074  65.116 -21.052  1.00 90.30           H  
ATOM   4802  HD3 ARG A 296      34.471  65.288 -21.748  1.00 90.30           H  
ATOM   4803  NE  ARG A 296      35.939  66.426 -22.698  1.00 90.30           N  
ATOM   4804  HE  ARG A 296      35.190  67.071 -22.905  1.00 90.30           H  
ATOM   4805  NH1 ARG A 296      38.194  66.302 -22.198  1.00 90.30           N  
ATOM   4806 HH11 ARG A 296      38.008  65.659 -21.442  1.00 90.30           H  
ATOM   4807 HH12 ARG A 296      39.094  66.751 -22.111  1.00 90.30           H  
ATOM   4808  NH2 ARG A 296      37.401  67.985 -23.429  1.00 90.30           N  
ATOM   4809 HH21 ARG A 296      36.588  68.547 -23.640  1.00 90.30           H  
ATOM   4810 HH22 ARG A 296      38.315  68.404 -23.340  1.00 90.30           H  
ATOM   4811  CZ  ARG A 296      37.176  66.884 -22.770  1.00 90.30           C  
ATOM   4812  N   ALA A 297      37.856  61.000 -22.979  1.00 90.43           N  
ATOM   4813  H   ALA A 297      37.860  60.993 -21.969  1.00 90.43           H  
ATOM   4814  CA  ALA A 297      39.124  60.786 -23.668  1.00 90.43           C  
ATOM   4815  HA  ALA A 297      39.369  61.680 -24.242  1.00 90.43           H  
ATOM   4816  C   ALA A 297      39.030  59.609 -24.649  1.00 90.43           C  
ATOM   4817  CB  ALA A 297      40.222  60.569 -22.620  1.00 90.43           C  
ATOM   4818  HB1 ALA A 297      40.293  61.444 -21.974  1.00 90.43           H  
ATOM   4819  HB2 ALA A 297      39.993  59.700 -22.003  1.00 90.43           H  
ATOM   4820  HB3 ALA A 297      41.182  60.417 -23.113  1.00 90.43           H  
ATOM   4821  O   ALA A 297      39.360  59.761 -25.827  1.00 90.43           O  
ATOM   4822  N   ARG A 298      38.476  58.470 -24.206  1.00 91.18           N  
ATOM   4823  H   ARG A 298      38.209  58.426 -23.233  1.00 91.18           H  
ATOM   4824  CA  ARG A 298      38.239  57.297 -25.066  1.00 91.18           C  
ATOM   4825  HA  ARG A 298      39.189  56.977 -25.496  1.00 91.18           H  
ATOM   4826  C   ARG A 298      37.345  57.634 -26.264  1.00 91.18           C  
ATOM   4827  CB  ARG A 298      37.656  56.138 -24.234  1.00 91.18           C  
ATOM   4828  HB2 ARG A 298      36.827  56.496 -23.623  1.00 91.18           H  
ATOM   4829  HB3 ARG A 298      37.272  55.380 -24.916  1.00 91.18           H  
ATOM   4830  O   ARG A 298      37.665  57.263 -27.391  1.00 91.18           O  
ATOM   4831  CG  ARG A 298      38.713  55.475 -23.334  1.00 91.18           C  
ATOM   4832  HG2 ARG A 298      39.519  55.111 -23.972  1.00 91.18           H  
ATOM   4833  HG3 ARG A 298      39.140  56.203 -22.645  1.00 91.18           H  
ATOM   4834  CD  ARG A 298      38.159  54.275 -22.544  1.00 91.18           C  
ATOM   4835  HD2 ARG A 298      39.010  53.699 -22.181  1.00 91.18           H  
ATOM   4836  HD3 ARG A 298      37.580  53.641 -23.215  1.00 91.18           H  
ATOM   4837  NE  ARG A 298      37.336  54.675 -21.382  1.00 91.18           N  
ATOM   4838  HE  ARG A 298      37.335  55.661 -21.160  1.00 91.18           H  
ATOM   4839  NH1 ARG A 298      36.868  52.558 -20.595  1.00 91.18           N  
ATOM   4840 HH11 ARG A 298      37.451  52.160 -21.317  1.00 91.18           H  
ATOM   4841 HH12 ARG A 298      36.607  51.980 -19.809  1.00 91.18           H  
ATOM   4842  NH2 ARG A 298      36.188  54.327 -19.430  1.00 91.18           N  
ATOM   4843 HH21 ARG A 298      36.201  55.316 -19.227  1.00 91.18           H  
ATOM   4844 HH22 ARG A 298      35.932  53.712 -18.671  1.00 91.18           H  
ATOM   4845  CZ  ARG A 298      36.799  53.858 -20.484  1.00 91.18           C  
ATOM   4846  N   GLN A 299      36.260  58.380 -26.050  1.00 90.42           N  
ATOM   4847  H   GLN A 299      36.050  58.651 -25.100  1.00 90.42           H  
ATOM   4848  CA  GLN A 299      35.342  58.779 -27.127  1.00 90.42           C  
ATOM   4849  HA  GLN A 299      35.064  57.892 -27.696  1.00 90.42           H  
ATOM   4850  C   GLN A 299      35.971  59.751 -28.132  1.00 90.42           C  
ATOM   4851  CB  GLN A 299      34.075  59.409 -26.530  1.00 90.42           C  
ATOM   4852  HB2 GLN A 299      33.508  59.894 -27.325  1.00 90.42           H  
ATOM   4853  HB3 GLN A 299      34.355  60.176 -25.808  1.00 90.42           H  
ATOM   4854  O   GLN A 299      35.793  59.596 -29.339  1.00 90.42           O  
ATOM   4855  CG  GLN A 299      33.162  58.387 -25.843  1.00 90.42           C  
ATOM   4856  HG2 GLN A 299      33.703  57.893 -25.035  1.00 90.42           H  
ATOM   4857  HG3 GLN A 299      32.320  58.923 -25.406  1.00 90.42           H  
ATOM   4858  CD  GLN A 299      32.604  57.327 -26.786  1.00 90.42           C  
ATOM   4859  NE2 GLN A 299      32.195  56.192 -26.265  1.00 90.42           N  
ATOM   4860 HE21 GLN A 299      31.862  55.497 -26.918  1.00 90.42           H  
ATOM   4861 HE22 GLN A 299      32.265  56.045 -25.269  1.00 90.42           H  
ATOM   4862  OE1 GLN A 299      32.501  57.495 -27.990  1.00 90.42           O  
ATOM   4863  N   LEU A 300      36.716  60.755 -27.667  1.00 85.17           N  
ATOM   4864  H   LEU A 300      36.825  60.851 -26.667  1.00 85.17           H  
ATOM   4865  CA  LEU A 300      37.367  61.729 -28.547  1.00 85.17           C  
ATOM   4866  HA  LEU A 300      36.635  62.097 -29.265  1.00 85.17           H  
ATOM   4867  C   LEU A 300      38.494  61.096 -29.374  1.00 85.17           C  
ATOM   4868  CB  LEU A 300      37.884  62.910 -27.712  1.00 85.17           C  
ATOM   4869  HB2 LEU A 300      38.479  62.516 -26.888  1.00 85.17           H  
ATOM   4870  HB3 LEU A 300      38.543  63.515 -28.335  1.00 85.17           H  
ATOM   4871  O   LEU A 300      38.649  61.444 -30.546  1.00 85.17           O  
ATOM   4872  CG  LEU A 300      36.781  63.824 -27.145  1.00 85.17           C  
ATOM   4873  HG  LEU A 300      36.069  63.238 -26.565  1.00 85.17           H  
ATOM   4874  CD1 LEU A 300      37.416  64.868 -26.227  1.00 85.17           C  
ATOM   4875 HD11 LEU A 300      36.640  65.494 -25.786  1.00 85.17           H  
ATOM   4876 HD12 LEU A 300      37.946  64.365 -25.418  1.00 85.17           H  
ATOM   4877 HD13 LEU A 300      38.117  65.491 -26.783  1.00 85.17           H  
ATOM   4878  CD2 LEU A 300      36.017  64.571 -28.244  1.00 85.17           C  
ATOM   4879 HD21 LEU A 300      35.325  65.279 -27.787  1.00 85.17           H  
ATOM   4880 HD22 LEU A 300      36.714  65.112 -28.885  1.00 85.17           H  
ATOM   4881 HD23 LEU A 300      35.437  63.868 -28.842  1.00 85.17           H  
ATOM   4882  N   ILE A 301      39.238  60.142 -28.803  1.00 85.94           N  
ATOM   4883  H   ILE A 301      39.088  59.930 -27.827  1.00 85.94           H  
ATOM   4884  CA  ILE A 301      40.231  59.343 -29.539  1.00 85.94           C  
ATOM   4885  HA  ILE A 301      40.945  60.013 -30.015  1.00 85.94           H  
ATOM   4886  C   ILE A 301      39.535  58.566 -30.656  1.00 85.94           C  
ATOM   4887  CB  ILE A 301      41.008  58.412 -28.580  1.00 85.94           C  
ATOM   4888  HB  ILE A 301      40.292  57.867 -27.966  1.00 85.94           H  
ATOM   4889  O   ILE A 301      39.910  58.706 -31.820  1.00 85.94           O  
ATOM   4890  CG1 ILE A 301      41.924  59.253 -27.661  1.00 85.94           C  
ATOM   4891 HG12 ILE A 301      42.776  59.619 -28.234  1.00 85.94           H  
ATOM   4892 HG13 ILE A 301      41.386  60.127 -27.292  1.00 85.94           H  
ATOM   4893  CG2 ILE A 301      41.857  57.389 -29.361  1.00 85.94           C  
ATOM   4894 HG21 ILE A 301      41.228  56.712 -29.938  1.00 85.94           H  
ATOM   4895 HG22 ILE A 301      42.544  57.891 -30.043  1.00 85.94           H  
ATOM   4896 HG23 ILE A 301      42.434  56.764 -28.679  1.00 85.94           H  
ATOM   4897  CD1 ILE A 301      42.440  58.479 -26.441  1.00 85.94           C  
ATOM   4898 HD11 ILE A 301      41.604  58.050 -25.889  1.00 85.94           H  
ATOM   4899 HD12 ILE A 301      42.981  59.162 -25.786  1.00 85.94           H  
ATOM   4900 HD13 ILE A 301      43.119  57.683 -26.748  1.00 85.94           H  
ATOM   4901  N   ALA A 302      38.451  57.859 -30.329  1.00 86.01           N  
ATOM   4902  H   ALA A 302      38.205  57.760 -29.354  1.00 86.01           H  
ATOM   4903  CA  ALA A 302      37.674  57.120 -31.316  1.00 86.01           C  
ATOM   4904  HA  ALA A 302      38.330  56.397 -31.800  1.00 86.01           H  
ATOM   4905  C   ALA A 302      37.094  58.033 -32.413  1.00 86.01           C  
ATOM   4906  CB  ALA A 302      36.570  56.356 -30.578  1.00 86.01           C  
ATOM   4907  HB1 ALA A 302      37.016  55.699 -29.832  1.00 86.01           H  
ATOM   4908  HB2 ALA A 302      36.011  55.747 -31.289  1.00 86.01           H  
ATOM   4909  HB3 ALA A 302      35.889  57.048 -30.084  1.00 86.01           H  
ATOM   4910  O   ALA A 302      37.077  57.670 -33.588  1.00 86.01           O  
ATOM   4911  N   LEU A 303      36.640  59.244 -32.074  1.00 82.20           N  
ATOM   4912  H   LEU A 303      36.604  59.475 -31.091  1.00 82.20           H  
ATOM   4913  CA  LEU A 303      36.168  60.226 -33.056  1.00 82.20           C  
ATOM   4914  HA  LEU A 303      35.433  59.748 -33.702  1.00 82.20           H  
ATOM   4915  C   LEU A 303      37.292  60.718 -33.973  1.00 82.20           C  
ATOM   4916  CB  LEU A 303      35.514  61.414 -32.331  1.00 82.20           C  
ATOM   4917  HB2 LEU A 303      36.130  61.679 -31.472  1.00 82.20           H  
ATOM   4918  HB3 LEU A 303      35.495  62.278 -32.996  1.00 82.20           H  
ATOM   4919  O   LEU A 303      37.055  60.902 -35.165  1.00 82.20           O  
ATOM   4920  CG  LEU A 303      34.077  61.132 -31.864  1.00 82.20           C  
ATOM   4921  HG  LEU A 303      34.022  60.153 -31.387  1.00 82.20           H  
ATOM   4922  CD1 LEU A 303      33.649  62.194 -30.853  1.00 82.20           C  
ATOM   4923 HD11 LEU A 303      34.278  62.111 -29.966  1.00 82.20           H  
ATOM   4924 HD12 LEU A 303      33.746  63.192 -31.281  1.00 82.20           H  
ATOM   4925 HD13 LEU A 303      32.616  62.021 -30.550  1.00 82.20           H  
ATOM   4926  CD2 LEU A 303      33.091  61.169 -33.038  1.00 82.20           C  
ATOM   4927 HD21 LEU A 303      32.082  60.986 -32.668  1.00 82.20           H  
ATOM   4928 HD22 LEU A 303      33.125  62.143 -33.526  1.00 82.20           H  
ATOM   4929 HD23 LEU A 303      33.338  60.390 -33.760  1.00 82.20           H  
ATOM   4930  N   LYS A 304      38.506  60.911 -33.451  1.00 83.86           N  
ATOM   4931  H   LYS A 304      38.627  60.737 -32.464  1.00 83.86           H  
ATOM   4932  CA  LYS A 304      39.667  61.350 -34.234  1.00 83.86           C  
ATOM   4933  HA  LYS A 304      39.372  62.193 -34.859  1.00 83.86           H  
ATOM   4934  C   LYS A 304      40.162  60.253 -35.168  1.00 83.86           C  
ATOM   4935  CB  LYS A 304      40.764  61.803 -33.266  1.00 83.86           C  
ATOM   4936  HB2 LYS A 304      40.336  62.518 -32.563  1.00 83.86           H  
ATOM   4937  HB3 LYS A 304      41.128  60.945 -32.701  1.00 83.86           H  
ATOM   4938  O   LYS A 304      40.442  60.523 -36.331  1.00 83.86           O
[truncated: 1,255,593 more chars]
