# Supplementary material for: The structure of a tetrameric septin complex reveals a hydrophobic element essential for NC-interface integrity
Source: Commun Biol. 2024 Jan 6;7:48. doi: 10.1038/s42003-023-05734-w (PMC10771490; doi:10.1038/s42003-023-05734-w)
Supplement: Supplementary file 4 — Supplementary Data 1 [file 42003_2023_5734_MOESM4_ESM.zip › AlphaFold_models/Cdc12_M1-T317_Shs1_M1-E345.pdb]

ATOM      1  N   MET A   1      43.324   7.213  24.072  1.00 26.08           N  
ATOM      2  H   MET A   1      43.646   8.071  23.646  1.00 26.08           H  
ATOM      3  H2  MET A   1      43.106   6.550  23.342  1.00 26.08           H  
ATOM      4  H3  MET A   1      44.055   6.833  24.656  1.00 26.08           H  
ATOM      5  CA  MET A   1      42.122   7.480  24.874  1.00 26.08           C  
ATOM      6  HA  MET A   1      41.337   7.871  24.227  1.00 26.08           H  
ATOM      7  C   MET A   1      42.463   8.535  25.915  1.00 26.08           C  
ATOM      8  CB  MET A   1      41.564   6.227  25.565  1.00 26.08           C  
ATOM      9  HB2 MET A   1      42.283   5.863  26.299  1.00 26.08           H  
ATOM     10  HB3 MET A   1      40.643   6.494  26.083  1.00 26.08           H  
ATOM     11  O   MET A   1      42.017   8.471  27.045  1.00 26.08           O  
ATOM     12  CG  MET A   1      41.244   5.096  24.595  1.00 26.08           C  
ATOM     13  HG2 MET A   1      42.156   4.727  24.126  1.00 26.08           H  
ATOM     14  HG3 MET A   1      40.588   5.489  23.818  1.00 26.08           H  
ATOM     15  SD  MET A   1      40.386   3.714  25.383  1.00 26.08           S  
ATOM     16  CE  MET A   1      41.764   2.761  26.077  1.00 26.08           C  
ATOM     17  HE1 MET A   1      42.434   2.444  25.278  1.00 26.08           H  
ATOM     18  HE2 MET A   1      41.369   1.879  26.581  1.00 26.08           H  
ATOM     19  HE3 MET A   1      42.309   3.368  26.800  1.00 26.08           H  
ATOM     20  N   SER A   2      43.163   9.618  25.555  1.00 29.10           N  
ATOM     21  H   SER A   2      43.850   9.876  26.248  1.00 29.10           H  
ATOM     22  CA  SER A   2      42.360  10.800  25.209  1.00 29.10           C  
ATOM     23  HA  SER A   2      42.324  11.461  26.075  1.00 29.10           H  
ATOM     24  C   SER A   2      40.950  10.328  24.919  1.00 29.10           C  
ATOM     25  CB  SER A   2      42.946  11.618  24.052  1.00 29.10           C  
ATOM     26  HB2 SER A   2      44.006  11.789  24.240  1.00 29.10           H  
ATOM     27  HB3 SER A   2      42.837  11.074  23.114  1.00 29.10           H  
ATOM     28  O   SER A   2      40.628   9.878  23.827  1.00 29.10           O  
ATOM     29  OG  SER A   2      42.301  12.870  23.959  1.00 29.10           O  
ATOM     30  HG  SER A   2      42.732  13.405  23.289  1.00 29.10           H  
ATOM     31  N   ALA A   3      40.192  10.236  25.999  1.00 30.67           N  
ATOM     32  H   ALA A   3      40.643  10.297  26.901  1.00 30.67           H  
ATOM     33  CA  ALA A   3      38.953  10.903  25.938  1.00 30.67           C  
ATOM     34  HA  ALA A   3      38.349  10.402  25.181  1.00 30.67           H  
ATOM     35  C   ALA A   3      39.404  12.325  25.531  1.00 30.67           C  
ATOM     36  CB  ALA A   3      38.286  10.811  27.315  1.00 30.67           C  
ATOM     37  HB1 ALA A   3      38.927  11.240  28.085  1.00 30.67           H  
ATOM     38  HB2 ALA A   3      37.345  11.360  27.295  1.00 30.67           H  
ATOM     39  HB3 ALA A   3      38.077   9.768  27.558  1.00 30.67           H  
ATOM     40  O   ALA A   3      39.765  13.121  26.371  1.00 30.67           O  
ATOM     41  N   ALA A   4      39.529  12.689  24.252  1.00 29.69           N  
ATOM     42  H   ALA A   4      40.172  13.453  24.104  1.00 29.69           H  
ATOM     43  CA  ALA A   4      38.452  12.577  23.291  1.00 29.69           C  
ATOM     44  HA  ALA A   4      38.373  13.527  22.762  1.00 29.69           H  
ATOM     45  C   ALA A   4      37.209  12.437  24.133  1.00 29.69           C  
ATOM     46  CB  ALA A   4      38.660  11.483  22.240  1.00 29.69           C  
ATOM     47  HB1 ALA A   4      39.651  11.572  21.796  1.00 29.69           H  
ATOM     48  HB2 ALA A   4      37.908  11.591  21.459  1.00 29.69           H  
ATOM     49  HB3 ALA A   4      38.539  10.495  22.685  1.00 29.69           H  
ATOM     50  O   ALA A   4      36.577  11.383  24.180  1.00 29.69           O  
ATOM     51  N   THR A   5      37.030  13.456  24.991  1.00 32.59           N  
ATOM     52  H   THR A   5      37.701  14.211  24.977  1.00 32.59           H  
ATOM     53  CA  THR A   5      35.754  13.841  25.503  1.00 32.59           C  
ATOM     54  HA  THR A   5      35.379  13.129  26.238  1.00 32.59           H  
ATOM     55  C   THR A   5      34.987  13.752  24.233  1.00 32.59           C  
ATOM     56  CB  THR A   5      35.751  15.272  26.059  1.00 32.59           C  
ATOM     57  HB  THR A   5      34.840  15.786  25.753  1.00 32.59           H  
ATOM     58  O   THR A   5      35.177  14.518  23.287  1.00 32.59           O  
ATOM     59  CG2 THR A   5      35.804  15.237  27.583  1.00 32.59           C  
ATOM     60 HG21 THR A   5      34.942  14.691  27.968  1.00 32.59           H  
ATOM     61 HG22 THR A   5      36.719  14.744  27.910  1.00 32.59           H  
ATOM     62 HG23 THR A   5      35.778  16.252  27.978  1.00 32.59           H  
ATOM     63  OG1 THR A   5      36.883  16.005  25.630  1.00 32.59           O  
ATOM     64  HG1 THR A   5      36.765  16.914  25.914  1.00 32.59           H  
ATOM     65  N   ALA A   6      34.292  12.634  24.149  1.00 30.84           N  
ATOM     66  H   ALA A   6      34.428  11.926  24.855  1.00 30.84           H  
ATOM     67  CA  ALA A   6      33.163  12.508  23.319  1.00 30.84           C  
ATOM     68  HA  ALA A   6      33.405  12.668  22.268  1.00 30.84           H  
ATOM     69  C   ALA A   6      32.374  13.661  23.885  1.00 30.84           C  
ATOM     70  CB  ALA A   6      32.569  11.121  23.549  1.00 30.84           C  
ATOM     71  HB1 ALA A   6      32.373  10.957  24.608  1.00 30.84           H  
ATOM     72  HB2 ALA A   6      33.259  10.360  23.184  1.00 30.84           H  
ATOM     73  HB3 ALA A   6      31.630  11.040  23.002  1.00 30.84           H  
ATOM     74  O   ALA A   6      31.866  13.610  25.004  1.00 30.84           O  
ATOM     75  N   THR A   7      32.546  14.800  23.233  1.00 32.92           N  
ATOM     76  H   THR A   7      33.153  14.804  22.425  1.00 32.92           H  
ATOM     77  CA  THR A   7      31.719  15.955  23.378  1.00 32.92           C  
ATOM     78  HA  THR A   7      31.878  16.432  24.346  1.00 32.92           H  
ATOM     79  C   THR A   7      30.370  15.319  23.313  1.00 32.92           C  
ATOM     80  CB  THR A   7      31.966  16.934  22.224  1.00 32.92           C  
ATOM     81  HB  THR A   7      31.020  17.270  21.800  1.00 32.92           H  
ATOM     82  O   THR A   7      30.046  14.644  22.329  1.00 32.92           O  
ATOM     83  CG2 THR A   7      32.734  18.139  22.755  1.00 32.92           C  
ATOM     84 HG21 THR A   7      33.692  17.818  23.164  1.00 32.92           H  
ATOM     85 HG22 THR A   7      32.153  18.632  23.534  1.00 32.92           H  
ATOM     86 HG23 THR A   7      32.906  18.852  21.948  1.00 32.92           H  
ATOM     87  OG1 THR A   7      32.781  16.377  21.206  1.00 32.92           O  
ATOM     88  HG1 THR A   7      33.011  17.083  20.597  1.00 32.92           H  
ATOM     89  N   ALA A   8      29.743  15.306  24.485  1.00 35.54           N  
ATOM     90  H   ALA A   8      30.158  15.763  25.284  1.00 35.54           H  
ATOM     91  CA  ALA A   8      28.575  14.498  24.692  1.00 35.54           C  
ATOM     92  HA  ALA A   8      28.850  13.443  24.659  1.00 35.54           H  
ATOM     93  C   ALA A   8      27.665  14.835  23.527  1.00 35.54           C  
ATOM     94  CB  ALA A   8      27.971  14.830  26.053  1.00 35.54           C  
ATOM     95  HB1 ALA A   8      27.714  15.888  26.102  1.00 35.54           H  
ATOM     96  HB2 ALA A   8      28.681  14.590  26.844  1.00 35.54           H  
ATOM     97  HB3 ALA A   8      27.064  14.243  26.201  1.00 35.54           H  
ATOM     98  O   ALA A   8      27.510  16.015  23.189  1.00 35.54           O  
ATOM     99  N   ALA A   9      27.217  13.798  22.828  1.00 35.43           N  
ATOM    100  H   ALA A   9      27.420  12.855  23.128  1.00 35.43           H  
ATOM    101  CA  ALA A   9      26.417  14.011  21.647  1.00 35.43           C  
ATOM    102  HA  ALA A   9      27.064  14.447  20.885  1.00 35.43           H  
ATOM    103  C   ALA A   9      25.297  14.986  22.043  1.00 35.43           C  
ATOM    104  CB  ALA A   9      25.891  12.666  21.151  1.00 35.43           C  
ATOM    105  HB1 ALA A   9      26.725  12.008  20.906  1.00 35.43           H  
ATOM    106  HB2 ALA A   9      25.274  12.201  21.920  1.00 35.43           H  
ATOM    107  HB3 ALA A   9      25.285  12.819  20.258  1.00 35.43           H  
ATOM    108  O   ALA A   9      24.688  14.791  23.099  1.00 35.43           O  
ATOM    109  N   PRO A  10      25.103  16.080  21.294  1.00 38.44           N  
ATOM    110  CA  PRO A  10      24.176  17.125  21.684  1.00 38.44           C  
ATOM    111  HA  PRO A  10      24.558  17.630  22.571  1.00 38.44           H  
ATOM    112  C   PRO A  10      22.822  16.498  22.001  1.00 38.44           C  
ATOM    113  CB  PRO A  10      24.140  18.116  20.517  1.00 38.44           C  
ATOM    114  HB2 PRO A  10      24.763  18.976  20.761  1.00 38.44           H  
ATOM    115  HB3 PRO A  10      23.126  18.443  20.285  1.00 38.44           H  
ATOM    116  O   PRO A  10      22.271  15.739  21.197  1.00 38.44           O  
ATOM    117  CG  PRO A  10      24.766  17.352  19.349  1.00 38.44           C  
ATOM    118  HG2 PRO A  10      23.992  16.790  18.827  1.00 38.44           H  
ATOM    119  HG3 PRO A  10      25.285  18.018  18.659  1.00 38.44           H  
ATOM    120  CD  PRO A  10      25.724  16.381  20.023  1.00 38.44           C  
ATOM    121  HD2 PRO A  10      26.688  16.860  20.194  1.00 38.44           H  
ATOM    122  HD3 PRO A  10      25.840  15.491  19.404  1.00 38.44           H  
ATOM    123  N   VAL A  11      22.338  16.779  23.210  1.00 36.88           N  
ATOM    124  H   VAL A  11      22.886  17.366  23.824  1.00 36.88           H  
ATOM    125  CA  VAL A  11      21.075  16.248  23.719  1.00 36.88           C  
ATOM    126  HA  VAL A  11      21.157  15.161  23.728  1.00 36.88           H  
ATOM    127  C   VAL A  11      19.981  16.696  22.750  1.00 36.88           C  
ATOM    128  CB  VAL A  11      20.780  16.733  25.153  1.00 36.88           C  
ATOM    129  HB  VAL A  11      20.386  17.749  25.122  1.00 36.88           H  
ATOM    130  O   VAL A  11      19.921  17.888  22.426  1.00 36.88           O  
ATOM    131  CG1 VAL A  11      19.743  15.820  25.816  1.00 36.88           C  
ATOM    132 HG11 VAL A  11      20.110  14.795  25.863  1.00 36.88           H  
ATOM    133 HG12 VAL A  11      19.531  16.171  26.826  1.00 36.88           H  
ATOM    134 HG13 VAL A  11      18.811  15.847  25.251  1.00 36.88           H  
ATOM    135  CG2 VAL A  11      22.034  16.746  26.042  1.00 36.88           C  
ATOM    136 HG21 VAL A  11      22.732  17.514  25.710  1.00 36.88           H  
ATOM    137 HG22 VAL A  11      22.519  15.770  26.015  1.00 36.88           H  
ATOM    138 HG23 VAL A  11      21.752  16.974  27.070  1.00 36.88           H  
ATOM    139  N   PRO A  12      19.177  15.777  22.196  1.00 41.37           N  
ATOM    140  CA  PRO A  12      18.210  16.152  21.185  1.00 41.37           C  
ATOM    141  HA  PRO A  12      18.714  16.756  20.430  1.00 41.37           H  
ATOM    142  C   PRO A  12      17.106  17.017  21.837  1.00 41.37           C  
ATOM    143  CB  PRO A  12      17.825  14.815  20.554  1.00 41.37           C  
ATOM    144  HB2 PRO A  12      16.891  14.845  19.993  1.00 41.37           H  
ATOM    145  HB3 PRO A  12      18.614  14.525  19.861  1.00 41.37           H  
ATOM    146  O   PRO A  12      16.877  16.926  23.047  1.00 41.37           O  
ATOM    147  CG  PRO A  12      17.862  13.846  21.737  1.00 41.37           C  
ATOM    148  HG2 PRO A  12      17.978  12.811  21.416  1.00 41.37           H  
ATOM    149  HG3 PRO A  12      16.971  13.966  22.353  1.00 41.37           H  
ATOM    150  CD  PRO A  12      19.092  14.353  22.493  1.00 41.37           C  
ATOM    151  HD2 PRO A  12      19.986  13.850  22.123  1.00 41.37           H  
ATOM    152  HD3 PRO A  12      18.972  14.172  23.561  1.00 41.37           H  
ATOM    153  N   PRO A  13      16.528  17.976  21.091  1.00 42.80           N  
ATOM    154  CA  PRO A  13      15.699  19.025  21.670  1.00 42.80           C  
ATOM    155  HA  PRO A  13      16.302  19.575  22.392  1.00 42.80           H  
ATOM    156  C   PRO A  13      14.472  18.426  22.363  1.00 42.80           C  
ATOM    157  CB  PRO A  13      15.309  19.950  20.513  1.00 42.80           C  
ATOM    158  HB2 PRO A  13      16.021  20.773  20.456  1.00 42.80           H  
ATOM    159  HB3 PRO A  13      14.294  20.333  20.610  1.00 42.80           H  
ATOM    160  O   PRO A  13      13.884  17.490  21.817  1.00 42.80           O  
ATOM    161  CG  PRO A  13      15.463  19.063  19.278  1.00 42.80           C  
ATOM    162  HG2 PRO A  13      15.691  19.646  18.386  1.00 42.80           H  
ATOM    163  HG3 PRO A  13      14.551  18.484  19.131  1.00 42.80           H  
ATOM    164  CD  PRO A  13      16.609  18.127  19.652  1.00 42.80           C  
ATOM    165  HD2 PRO A  13      16.489  17.170  19.145  1.00 42.80           H  
ATOM    166  HD3 PRO A  13      17.562  18.586  19.389  1.00 42.80           H  
ATOM    167  N   PRO A  14      14.050  18.991  23.510  1.00 47.00           N  
ATOM    168  CA  PRO A  14      12.956  18.448  24.292  1.00 47.00           C  
ATOM    169  HA  PRO A  14      13.261  17.485  24.703  1.00 47.00           H  
ATOM    170  C   PRO A  14      11.718  18.238  23.425  1.00 47.00           C  
ATOM    171  CB  PRO A  14      12.721  19.422  25.452  1.00 47.00           C  
ATOM    172  HB2 PRO A  14      11.661  19.595  25.637  1.00 47.00           H  
ATOM    173  HB3 PRO A  14      13.208  19.039  26.349  1.00 47.00           H  
ATOM    174  O   PRO A  14      11.278  19.113  22.664  1.00 47.00           O  
ATOM    175  CG  PRO A  14      13.409  20.709  25.010  1.00 47.00           C  
ATOM    176  HG2 PRO A  14      12.714  21.307  24.421  1.00 47.00           H  
ATOM    177  HG3 PRO A  14      13.785  21.280  25.859  1.00 47.00           H  
ATOM    178  CD  PRO A  14      14.540  20.217  24.113  1.00 47.00           C  
ATOM    179  HD2 PRO A  14      15.420  19.992  24.715  1.00 47.00           H  
ATOM    180  HD3 PRO A  14      14.774  20.972  23.364  1.00 47.00           H  
ATOM    181  N   VAL A  15      11.130  17.060  23.587  1.00 45.16           N  
ATOM    182  H   VAL A  15      11.470  16.503  24.358  1.00 45.16           H  
ATOM    183  CA  VAL A  15       9.856  16.669  23.001  1.00 45.16           C  
ATOM    184  HA  VAL A  15       9.967  16.707  21.917  1.00 45.16           H  
ATOM    185  C   VAL A  15       8.766  17.665  23.414  1.00 45.16           C  
ATOM    186  CB  VAL A  15       9.508  15.228  23.420  1.00 45.16           C  
ATOM    187  HB  VAL A  15       9.047  15.225  24.407  1.00 45.16           H  
ATOM    188  O   VAL A  15       7.858  17.957  22.635  1.00 45.16           O  
ATOM    189  CG1 VAL A  15       8.535  14.666  22.395  1.00 45.16           C  
ATOM    190 HG11 VAL A  15       7.610  15.243  22.398  1.00 45.16           H  
ATOM    191 HG12 VAL A  15       8.996  14.677  21.408  1.00 45.16           H  
ATOM    192 HG13 VAL A  15       8.347  13.618  22.630  1.00 45.16           H  
ATOM    193  CG2 VAL A  15      10.709  14.268  23.428  1.00 45.16           C  
ATOM    194 HG21 VAL A  15      10.376  13.248  23.619  1.00 45.16           H  
ATOM    195 HG22 VAL A  15      11.402  14.537  24.225  1.00 45.16           H  
ATOM    196 HG23 VAL A  15      11.231  14.300  22.471  1.00 45.16           H  
ATOM    197  N   GLY A  16       8.957  18.333  24.554  1.00 49.66           N  
ATOM    198  H   GLY A  16       9.707  17.999  25.143  1.00 49.66           H  
ATOM    199  CA  GLY A  16       8.266  19.541  25.011  1.00 49.66           C  
ATOM    200  HA2 GLY A  16       7.983  20.196  24.187  1.00 49.66           H  
ATOM    201  HA3 GLY A  16       8.971  20.097  25.629  1.00 49.66           H  
ATOM    202  C   GLY A  16       7.062  19.257  25.890  1.00 49.66           C  
ATOM    203  O   GLY A  16       6.166  20.092  26.009  1.00 49.66           O  
ATOM    204  N   ILE A  17       7.109  18.098  26.535  1.00 43.36           N  
ATOM    205  H   ILE A  17       7.940  17.541  26.396  1.00 43.36           H  
ATOM    206  CA  ILE A  17       6.230  17.690  27.628  1.00 43.36           C  
ATOM    207  HA  ILE A  17       5.193  17.672  27.295  1.00 43.36           H  
ATOM    208  C   ILE A  17       6.311  18.711  28.766  1.00 43.36           C  
ATOM    209  CB  ILE A  17       6.650  16.275  28.069  1.00 43.36           C  
ATOM    210  HB  ILE A  17       7.666  16.327  28.461  1.00 43.36           H  
ATOM    211  O   ILE A  17       5.317  18.985  29.428  1.00 43.36           O  
ATOM    212  CG1 ILE A  17       6.611  15.268  26.896  1.00 43.36           C  
ATOM    213 HG12 ILE A  17       6.980  15.711  25.971  1.00 43.36           H  
ATOM    214 HG13 ILE A  17       5.580  14.960  26.719  1.00 43.36           H  
ATOM    215  CG2 ILE A  17       5.719  15.767  29.171  1.00 43.36           C  
ATOM    216 HG21 ILE A  17       6.096  14.824  29.566  1.00 43.36           H  
ATOM    217 HG22 ILE A  17       5.685  16.483  29.992  1.00 43.36           H  
ATOM    218 HG23 ILE A  17       4.709  15.633  28.783  1.00 43.36           H  
ATOM    219  CD1 ILE A  17       7.465  14.030  27.144  1.00 43.36           C  
ATOM    220 HD11 ILE A  17       7.292  13.344  26.314  1.00 43.36           H  
ATOM    221 HD12 ILE A  17       7.195  13.544  28.081  1.00 43.36           H  
ATOM    222 HD13 ILE A  17       8.519  14.307  27.173  1.00 43.36           H  
ATOM    223  N   SER A  18       7.455  19.391  28.880  1.00 44.66           N  
ATOM    224  H   SER A  18       8.234  19.075  28.321  1.00 44.66           H  
ATOM    225  CA  SER A  18       7.693  20.486  29.819  1.00 44.66           C  
ATOM    226  HA  SER A  18       7.598  20.050  30.814  1.00 44.66           H  
ATOM    227  C   SER A  18       6.743  21.698  29.748  1.00 44.66           C  
ATOM    228  CB  SER A  18       9.154  20.915  29.800  1.00 44.66           C  
ATOM    229  HB2 SER A  18       9.250  21.847  30.357  1.00 44.66           H  
ATOM    230  HB3 SER A  18       9.743  20.157  30.316  1.00 44.66           H  
ATOM    231  O   SER A  18       6.821  22.581  30.600  1.00 44.66           O  
ATOM    232  OG  SER A  18       9.673  21.086  28.493  1.00 44.66           O  
ATOM    233  HG  SER A  18       9.828  20.210  28.133  1.00 44.66           H  
ATOM    234  N   ASN A  19       5.876  21.780  28.736  1.00 47.22           N  
ATOM    235  H   ASN A  19       5.827  20.997  28.101  1.00 47.22           H  
ATOM    236  CA  ASN A  19       5.027  22.947  28.467  1.00 47.22           C  
ATOM    237  HA  ASN A  19       5.282  23.747  29.161  1.00 47.22           H  
ATOM    238  C   ASN A  19       3.530  22.688  28.673  1.00 47.22           C  
ATOM    239  CB  ASN A  19       5.306  23.443  27.042  1.00 47.22           C  
ATOM    240  HB2 ASN A  19       4.627  24.261  26.804  1.00 47.22           H  
ATOM    241  HB3 ASN A  19       5.110  22.627  26.346  1.00 47.22           H  
ATOM    242  O   ASN A  19       2.706  23.451  28.164  1.00 47.22           O  
ATOM    243  CG  ASN A  19       6.708  23.971  26.823  1.00 47.22           C  
ATOM    244  ND2 ASN A  19       7.135  23.977  25.582  1.00 47.22           N  
ATOM    245 HD21 ASN A  19       6.531  23.617  24.857  1.00 47.22           H  
ATOM    246 HD22 ASN A  19       8.058  24.358  25.430  1.00 47.22           H  
ATOM    247  OD1 ASN A  19       7.429  24.424  27.699  1.00 47.22           O  
ATOM    248  N   LEU A  20       3.153  21.608  29.356  1.00 40.05           N  
ATOM    249  H   LEU A  20       3.857  20.983  29.722  1.00 40.05           H  
ATOM    250  CA  LEU A  20       1.740  21.364  29.642  1.00 40.05           C  
ATOM    251  HA  LEU A  20       1.245  21.328  28.672  1.00 40.05           H  
ATOM    252  C   LEU A  20       1.138  22.548  30.441  1.00 40.05           C  
ATOM    253  CB  LEU A  20       1.501  19.986  30.302  1.00 40.05           C  
ATOM    254  HB2 LEU A  20       0.440  19.881  30.527  1.00 40.05           H  
ATOM    255  HB3 LEU A  20       2.001  19.873  31.264  1.00 40.05           H  
ATOM    256  O   LEU A  20       1.838  23.234  31.193  1.00 40.05           O  
ATOM    257  CG  LEU A  20       1.982  18.811  29.459  1.00 40.05           C  
ATOM    258  HG  LEU A  20       2.741  19.130  28.744  1.00 40.05           H  
ATOM    259  CD1 LEU A  20       2.556  17.690  30.327  1.00 40.05           C  
ATOM    260 HD11 LEU A  20       3.382  18.066  30.931  1.00 40.05           H  
ATOM    261 HD12 LEU A  20       2.961  16.910  29.682  1.00 40.05           H  
ATOM    262 HD13 LEU A  20       1.796  17.282  30.994  1.00 40.05           H  
ATOM    263  CD2 LEU A  20       0.789  18.283  28.703  1.00 40.05           C  
ATOM    264 HD21 LEU A  20       0.227  17.599  29.338  1.00 40.05           H  
ATOM    265 HD22 LEU A  20       0.136  19.097  28.389  1.00 40.05           H  
ATOM    266 HD23 LEU A  20       1.174  17.768  27.822  1.00 40.05           H  
ATOM    267  N   PRO A  21      -0.165  22.823  30.292  1.00 42.32           N  
ATOM    268  CA  PRO A  21      -0.830  23.882  31.033  1.00 42.32           C  
ATOM    269  HA  PRO A  21      -0.386  24.828  30.725  1.00 42.32           H  
ATOM    270  C   PRO A  21      -0.713  23.726  32.546  1.00 42.32           C  
ATOM    271  CB  PRO A  21      -2.292  23.857  30.598  1.00 42.32           C  
ATOM    272  HB2 PRO A  21      -2.735  24.853  30.600  1.00 42.32           H  
ATOM    273  HB3 PRO A  21      -2.865  23.181  31.232  1.00 42.32           H  
ATOM    274  O   PRO A  21      -0.845  22.644  33.121  1.00 42.32           O  
ATOM    275  CG  PRO A  21      -2.217  23.275  29.191  1.00 42.32           C  
ATOM    276  HG2 PRO A  21      -1.992  24.070  28.481  1.00 42.32           H  
ATOM    277  HG3 PRO A  21      -3.141  22.768  28.912  1.00 42.32           H  
ATOM    278  CD  PRO A  21      -1.041  22.308  29.255  1.00 42.32           C  
ATOM    279  HD2 PRO A  21      -0.550  22.285  28.282  1.00 42.32           H  
ATOM    280  HD3 PRO A  21      -1.392  21.311  29.518  1.00 42.32           H  
ATOM    281  N   ASN A  22      -0.550  24.870  33.193  1.00 41.94           N  
ATOM    282  H   ASN A  22      -0.474  25.692  32.610  1.00 41.94           H  
ATOM    283  CA  ASN A  22      -0.020  24.983  34.544  1.00 41.94           C  
ATOM    284  HA  ASN A  22       1.009  24.624  34.542  1.00 41.94           H  
ATOM    285  C   ASN A  22      -0.737  24.192  35.640  1.00 41.94           C  
ATOM    286  CB  ASN A  22      -0.040  26.476  34.908  1.00 41.94           C  
ATOM    287  HB2 ASN A  22      -0.938  26.955  34.518  1.00 41.94           H  
ATOM    288  HB3 ASN A  22      -0.046  26.585  35.993  1.00 41.94           H  
ATOM    289  O   ASN A  22      -0.083  23.690  36.552  1.00 41.94           O  
ATOM    290  CG  ASN A  22       1.196  27.204  34.427  1.00 41.94           C  
ATOM    291  ND2 ASN A  22       1.091  28.479  34.146  1.00 41.94           N  
ATOM    292 HD21 ASN A  22       1.935  28.915  33.803  1.00 41.94           H  
ATOM    293 HD22 ASN A  22       0.204  28.959  34.182  1.00 41.94           H  
ATOM    294  OD1 ASN A  22       2.276  26.658  34.341  1.00 41.94           O  
ATOM    295  N   GLN A  23      -2.068  24.132  35.641  1.00 38.21           N  
ATOM    296  H   GLN A  23      -2.588  24.530  34.872  1.00 38.21           H  
ATOM    297  CA  GLN A  23      -2.768  23.612  36.823  1.00 38.21           C  
ATOM    298  HA  GLN A  23      -2.356  24.066  37.724  1.00 38.21           H  
ATOM    299  C   GLN A  23      -2.594  22.115  36.971  1.00 38.21           C  
ATOM    300  CB  GLN A  23      -4.255  23.919  36.753  1.00 38.21           C  
ATOM    301  HB2 GLN A  23      -4.756  23.328  37.519  1.00 38.21           H  
ATOM    302  HB3 GLN A  23      -4.659  23.640  35.779  1.00 38.21           H  
ATOM    303  O   GLN A  23      -2.180  21.601  38.006  1.00 38.21           O  
ATOM    304  CG  GLN A  23      -4.528  25.396  37.030  1.00 38.21           C  
ATOM    305  HG2 GLN A  23      -4.022  25.697  37.948  1.00 38.21           H  
ATOM    306  HG3 GLN A  23      -4.156  26.006  36.207  1.00 38.21           H  
ATOM    307  CD  GLN A  23      -6.017  25.651  37.204  1.00 38.21           C  
ATOM    308  NE2 GLN A  23      -6.416  26.876  37.453  1.00 38.21           N  
ATOM    309 HE21 GLN A  23      -5.777  27.658  37.464  1.00 38.21           H  
ATOM    310 HE22 GLN A  23      -7.418  26.990  37.511  1.00 38.21           H  
ATOM    311  OE1 GLN A  23      -6.844  24.763  37.134  1.00 38.21           O  
ATOM    312  N   ARG A  24      -2.875  21.423  35.885  1.00 40.78           N  
ATOM    313  H   ARG A  24      -3.184  21.915  35.059  1.00 40.78           H  
ATOM    314  CA  ARG A  24      -2.619  20.002  35.809  1.00 40.78           C  
ATOM    315  HA  ARG A  24      -3.008  19.494  36.691  1.00 40.78           H  
ATOM    316  C   ARG A  24      -1.128  19.739  35.793  1.00 40.78           C  
ATOM    317  CB  ARG A  24      -3.314  19.481  34.574  1.00 40.78           C  
ATOM    318  HB2 ARG A  24      -2.919  18.492  34.342  1.00 40.78           H  
ATOM    319  HB3 ARG A  24      -3.103  20.177  33.762  1.00 40.78           H  
ATOM    320  O   ARG A  24      -0.721  18.740  36.364  1.00 40.78           O  
ATOM    321  CG  ARG A  24      -4.830  19.384  34.781  1.00 40.78           C  
ATOM    322  HG2 ARG A  24      -5.037  18.719  35.620  1.00 40.78           H  
ATOM    323  HG3 ARG A  24      -5.249  20.368  34.990  1.00 40.78           H  
ATOM    324  CD  ARG A  24      -5.474  18.816  33.516  1.00 40.78           C  
ATOM    325  HD2 ARG A  24      -4.991  17.868  33.282  1.00 40.78           H  
ATOM    326  HD3 ARG A  24      -5.320  19.514  32.694  1.00 40.78           H  
ATOM    327  NE  ARG A  24      -6.917  18.569  33.681  1.00 40.78           N  
ATOM    328  HE  ARG A  24      -7.318  18.698  34.599  1.00 40.78           H  
ATOM    329  NH1 ARG A  24      -7.362  17.908  31.516  1.00 40.78           N  
ATOM    330 HH11 ARG A  24      -8.053  17.630  30.834  1.00 40.78           H  
ATOM    331 HH12 ARG A  24      -6.462  18.228  31.188  1.00 40.78           H  
ATOM    332  NH2 ARG A  24      -8.962  17.774  33.042  1.00 40.78           N  
ATOM    333 HH21 ARG A  24      -9.350  17.878  33.969  1.00 40.78           H  
ATOM    334 HH22 ARG A  24      -9.540  17.299  32.364  1.00 40.78           H  
ATOM    335  CZ  ARG A  24      -7.733  18.091  32.751  1.00 40.78           C  
ATOM    336  N   TYR A  25      -0.328  20.672  35.269  1.00 40.33           N  
ATOM    337  H   TYR A  25      -0.718  21.432  34.730  1.00 40.33           H  
ATOM    338  CA  TYR A  25       1.114  20.589  35.414  1.00 40.33           C  
ATOM    339  HA  TYR A  25       1.459  19.740  34.825  1.00 40.33           H  
ATOM    340  C   TYR A  25       1.499  20.346  36.845  1.00 40.33           C  
ATOM    341  CB  TYR A  25       1.861  21.844  34.965  1.00 40.33           C  
ATOM    342  HB2 TYR A  25       2.061  22.529  35.789  1.00 40.33           H  
ATOM    343  HB3 TYR A  25       1.284  22.385  34.215  1.00 40.33           H  
ATOM    344  O   TYR A  25       2.186  19.385  37.085  1.00 40.33           O  
ATOM    345  CG  TYR A  25       3.159  21.426  34.351  1.00 40.33           C  
ATOM    346  CD1 TYR A  25       4.309  21.153  35.105  1.00 40.33           C  
ATOM    347  HD1 TYR A  25       4.325  21.324  36.171  1.00 40.33           H  
ATOM    348  CD2 TYR A  25       3.127  21.152  32.993  1.00 40.33           C  
ATOM    349  HD2 TYR A  25       2.204  21.382  32.481  1.00 40.33           H  
ATOM    350  CE1 TYR A  25       5.421  20.579  34.467  1.00 40.33           C  
ATOM    351  HE1 TYR A  25       6.302  20.322  35.037  1.00 40.33           H  
ATOM    352  CE2 TYR A  25       4.217  20.562  32.347  1.00 40.33           C  
ATOM    353  HE2 TYR A  25       4.201  20.280  31.305  1.00 40.33           H  
ATOM    354  OH  TYR A  25       6.353  19.595  32.512  1.00 40.33           O  
ATOM    355  HH  TYR A  25       6.989  19.284  33.160  1.00 40.33           H  
ATOM    356  CZ  TYR A  25       5.352  20.261  33.099  1.00 40.33           C  
ATOM    357  N   LYS A  26       1.027  21.161  37.791  1.00 44.04           N  
ATOM    358  H   LYS A  26       0.445  21.936  37.503  1.00 44.04           H  
ATOM    359  CA  LYS A  26       1.427  21.034  39.194  1.00 44.04           C  
ATOM    360  HA  LYS A  26       2.506  21.164  39.277  1.00 44.04           H  
ATOM    361  C   LYS A  26       1.153  19.658  39.767  1.00 44.04           C  
ATOM    362  CB  LYS A  26       0.706  22.074  40.046  1.00 44.04           C  
ATOM    363  HB2 LYS A  26       0.603  21.685  41.059  1.00 44.04           H  
ATOM    364  HB3 LYS A  26      -0.291  22.277  39.654  1.00 44.04           H  
ATOM    365  O   LYS A  26       2.050  19.055  40.338  1.00 44.04           O  
ATOM    366  CG  LYS A  26       1.527  23.355  40.112  1.00 44.04           C  
ATOM    367  HG2 LYS A  26       1.578  23.823  39.129  1.00 44.04           H  
ATOM    368  HG3 LYS A  26       2.535  23.120  40.456  1.00 44.04           H  
ATOM    369  CD  LYS A  26       0.863  24.297  41.112  1.00 44.04           C  
ATOM    370  HD2 LYS A  26       0.687  23.763  42.046  1.00 44.04           H  
ATOM    371  HD3 LYS A  26      -0.089  24.641  40.708  1.00 44.04           H  
ATOM    372  CE  LYS A  26       1.791  25.477  41.379  1.00 44.04           C  
ATOM    373  HE2 LYS A  26       2.760  25.086  41.691  1.00 44.04           H  
ATOM    374  HE3 LYS A  26       1.933  26.031  40.452  1.00 44.04           H  
ATOM    375  NZ  LYS A  26       1.229  26.346  42.437  1.00 44.04           N  
ATOM    376  HZ1 LYS A  26       1.852  27.118  42.630  1.00 44.04           H  
ATOM    377  HZ2 LYS A  26       1.113  25.810  43.285  1.00 44.04           H  
ATOM    378  HZ3 LYS A  26       0.326  26.704  42.159  1.00 44.04           H  
ATOM    379  N   ILE A  27      -0.072  19.185  39.598  1.00 43.13           N  
ATOM    380  H   ILE A  27      -0.734  19.743  39.077  1.00 43.13           H  
ATOM    381  CA  ILE A  27      -0.495  17.895  40.143  1.00 43.13           C  
ATOM    382  HA  ILE A  27      -0.327  17.877  41.219  1.00 43.13           H  
ATOM    383  C   ILE A  27       0.355  16.785  39.529  1.00 43.13           C  
ATOM    384  CB  ILE A  27      -1.997  17.694  39.858  1.00 43.13           C  
ATOM    385  HB  ILE A  27      -2.161  17.764  38.783  1.00 43.13           H  
ATOM    386  O   ILE A  27       0.910  15.940  40.222  1.00 43.13           O  
ATOM    387  CG1 ILE A  27      -2.820  18.805  40.555  1.00 43.13           C  
ATOM    388 HG12 ILE A  27      -2.731  18.697  41.636  1.00 43.13           H  
ATOM    389 HG13 ILE A  27      -2.429  19.785  40.283  1.00 43.13           H  
ATOM    390  CG2 ILE A  27      -2.447  16.298  40.321  1.00 43.13           C  
ATOM    391 HG21 ILE A  27      -2.266  16.178  41.389  1.00 43.13           H  
ATOM    392 HG22 ILE A  27      -3.506  16.140  40.117  1.00 43.13           H  
ATOM    393 HG23 ILE A  27      -1.899  15.515  39.794  1.00 43.13           H  
ATOM    394  CD1 ILE A  27      -4.304  18.810  40.175  1.00 43.13           C  
ATOM    395 HD11 ILE A  27      -4.803  17.923  40.564  1.00 43.13           H  
ATOM    396 HD12 ILE A  27      -4.411  18.846  39.091  1.00 43.13           H  
ATOM    397 HD13 ILE A  27      -4.782  19.690  40.606  1.00 43.13           H  
ATOM    398  N   VAL A  28       0.515  16.842  38.213  1.00 43.15           N  
ATOM    399  H   VAL A  28       0.070  17.583  37.691  1.00 43.15           H  
ATOM    400  CA  VAL A  28       1.276  15.843  37.474  1.00 43.15           C  
ATOM    401  HA  VAL A  28       1.027  14.856  37.864  1.00 43.15           H  
ATOM    402  C   VAL A  28       2.781  16.022  37.683  1.00 43.15           C  
ATOM    403  CB  VAL A  28       0.859  15.884  35.997  1.00 43.15           C  
ATOM    404  HB  VAL A  28       1.138  16.840  35.553  1.00 43.15           H  
ATOM    405  O   VAL A  28       3.537  15.077  37.540  1.00 43.15           O  
ATOM    406  CG1 VAL A  28       1.481  14.730  35.216  1.00 43.15           C  
ATOM    407 HG11 VAL A  28       1.146  13.791  35.655  1.00 43.15           H  
ATOM    408 HG12 VAL A  28       2.570  14.750  35.270  1.00 43.15           H  
ATOM    409 HG13 VAL A  28       1.164  14.765  34.173  1.00 43.15           H  
ATOM    410  CG2 VAL A  28      -0.655  15.672  35.819  1.00 43.15           C  
ATOM    411 HG21 VAL A  28      -1.243  16.407  36.368  1.00 43.15           H  
ATOM    412 HG22 VAL A  28      -0.935  14.689  36.199  1.00 43.15           H  
ATOM    413 HG23 VAL A  28      -0.919  15.731  34.763  1.00 43.15           H  
ATOM    414  N   ASN A  29       3.243  17.202  38.076  1.00 44.26           N  
ATOM    415  H   ASN A  29       2.594  17.974  38.143  1.00 44.26           H  
ATOM    416  CA  ASN A  29       4.643  17.451  38.387  1.00 44.26           C  
ATOM    417  HA  ASN A  29       5.257  17.081  37.566  1.00 44.26           H  
ATOM    418  C   ASN A  29       5.041  16.683  39.631  1.00 44.26           C  
ATOM    419  CB  ASN A  29       4.900  18.950  38.656  1.00 44.26           C  
ATOM    420  HB2 ASN A  29       4.979  19.124  39.729  1.00 44.26           H  
ATOM    421  HB3 ASN A  29       4.089  19.586  38.303  1.00 44.26           H  
ATOM    422  O   ASN A  29       6.147  16.171  39.732  1.00 44.26           O  
ATOM    423  CG  ASN A  29       6.155  19.461  37.995  1.00 44.26           C  
ATOM    424  ND2 ASN A  29       6.590  20.638  38.373  1.00 44.26           N  
ATOM    425 HD21 ASN A  29       6.188  21.075  39.189  1.00 44.26           H  
ATOM    426 HD22 ASN A  29       7.471  20.907  37.959  1.00 44.26           H  
ATOM    427  OD1 ASN A  29       6.732  18.884  37.095  1.00 44.26           O  
ATOM    428  N   GLU A  30       4.141  16.653  40.602  1.00 46.08           N  
ATOM    429  H   GLU A  30       3.250  17.113  40.479  1.00 46.08           H  
ATOM    430  CA  GLU A  30       4.430  16.002  41.863  1.00 46.08           C  
ATOM    431  HA  GLU A  30       5.454  16.223  42.164  1.00 46.08           H  
ATOM    432  C   GLU A  30       4.345  14.490  41.731  1.00 46.08           C  
ATOM    433  CB  GLU A  30       3.485  16.548  42.931  1.00 46.08           C  
ATOM    434  HB2 GLU A  30       2.456  16.513  42.574  1.00 46.08           H  
ATOM    435  HB3 GLU A  30       3.574  15.934  43.828  1.00 46.08           H  
ATOM    436  O   GLU A  30       5.171  13.773  42.292  1.00 46.08           O  
ATOM    437  CG  GLU A  30       3.886  17.990  43.277  1.00 46.08           C  
ATOM    438  HG2 GLU A  30       3.803  18.618  42.390  1.00 46.08           H  
ATOM    439  HG3 GLU A  30       4.931  17.994  43.586  1.00 46.08           H  
ATOM    440  CD  GLU A  30       3.044  18.613  44.397  1.00 46.08           C  
ATOM    441  OE1 GLU A  30       3.427  19.724  44.838  1.00 46.08           O  
ATOM    442  OE2 GLU A  30       2.021  18.019  44.804  1.00 46.08           O  
ATOM    443  N   GLU A  31       3.379  13.990  40.970  1.00 55.39           N  
ATOM    444  H   GLU A  31       2.685  14.613  40.582  1.00 55.39           H  
ATOM    445  CA  GLU A  31       3.171  12.545  40.882  1.00 55.39           C  
ATOM    446  HA  GLU A  31       3.671  12.061  41.721  1.00 55.39           H  
ATOM    447  C   GLU A  31       3.803  11.894  39.653  1.00 55.39           C  
ATOM    448  CB  GLU A  31       1.683  12.238  41.041  1.00 55.39           C  
ATOM    449  HB2 GLU A  31       1.100  12.785  40.300  1.00 55.39           H  
ATOM    450  HB3 GLU A  31       1.532  11.169  40.897  1.00 55.39           H  
ATOM    451  O   GLU A  31       3.866  10.665  39.558  1.00 55.39           O  
ATOM    452  CG  GLU A  31       1.237  12.611  42.465  1.00 55.39           C  
ATOM    453  HG2 GLU A  31       2.000  12.287  43.173  1.00 55.39           H  
ATOM    454  HG3 GLU A  31       1.141  13.694  42.547  1.00 55.39           H  
ATOM    455  CD  GLU A  31      -0.091  11.954  42.850  1.00 55.39           C  
ATOM    456  OE1 GLU A  31      -0.184  11.477  44.007  1.00 55.39           O  
ATOM    457  OE2 GLU A  31      -0.996  11.877  41.989  1.00 55.39           O  
ATOM    458  N   GLY A  32       4.313  12.702  38.735  1.00 62.55           N  
ATOM    459  H   GLY A  32       4.244  13.698  38.887  1.00 62.55           H  
ATOM    460  CA  GLY A  32       4.570  12.268  37.379  1.00 62.55           C  
ATOM    461  HA2 GLY A  32       5.179  11.365  37.377  1.00 62.55           H  
ATOM    462  HA3 GLY A  32       5.118  13.057  36.864  1.00 62.55           H  
ATOM    463  C   GLY A  32       3.267  12.000  36.627  1.00 62.55           C  
ATOM    464  O   GLY A  32       2.176  11.843  37.182  1.00 62.55           O  
ATOM    465  N   GLY A  33       3.379  11.941  35.311  1.00 77.80           N  
ATOM    466  H   GLY A  33       4.303  12.068  34.924  1.00 77.80           H  
ATOM    467  CA  GLY A  33       2.286  11.514  34.450  1.00 77.80           C  
ATOM    468  HA2 GLY A  33       1.327  11.621  34.958  1.00 77.80           H  
ATOM    469  HA3 GLY A  33       2.263  12.140  33.558  1.00 77.80           H  
ATOM    470  C   GLY A  33       2.459  10.066  34.033  1.00 77.80           C  
ATOM    471  O   GLY A  33       3.577   9.558  33.950  1.00 77.80           O  
ATOM    472  N   THR A  34       1.356   9.415  33.677  1.00 89.94           N  
ATOM    473  H   THR A  34       0.466   9.886  33.754  1.00 89.94           H  
ATOM    474  CA  THR A  34       1.407   8.205  32.854  1.00 89.94           C  
ATOM    475  HA  THR A  34       2.445   7.981  32.608  1.00 89.94           H  
ATOM    476  C   THR A  34       0.675   8.471  31.549  1.00 89.94           C  
ATOM    477  CB  THR A  34       0.868   6.978  33.597  1.00 89.94           C  
ATOM    478  HB  THR A  34      -0.179   7.128  33.860  1.00 89.94           H  
ATOM    479  O   THR A  34      -0.447   8.970  31.555  1.00 89.94           O  
ATOM    480  CG2 THR A  34       1.017   5.703  32.771  1.00 89.94           C  
ATOM    481 HG21 THR A  34       0.772   4.844  33.395  1.00 89.94           H  
ATOM    482 HG22 THR A  34       0.331   5.721  31.924  1.00 89.94           H  
ATOM    483 HG23 THR A  34       2.042   5.606  32.412  1.00 89.94           H  
ATOM    484  OG1 THR A  34       1.628   6.792  34.774  1.00 89.94           O  
ATOM    485  HG1 THR A  34       1.602   7.626  35.249  1.00 89.94           H  
ATOM    486  N   PHE A  35       1.306   8.156  30.421  1.00 93.50           N  
ATOM    487  H   PHE A  35       2.240   7.778  30.483  1.00 93.50           H  
ATOM    488  CA  PHE A  35       0.713   8.285  29.098  1.00 93.50           C  
ATOM    489  HA  PHE A  35      -0.352   8.486  29.212  1.00 93.50           H  
ATOM    490  C   PHE A  35       0.890   6.997  28.301  1.00 93.50           C  
ATOM    491  CB  PHE A  35       1.294   9.487  28.360  1.00 93.50           C  
ATOM    492  HB2 PHE A  35       1.131  10.371  28.976  1.00 93.50           H  
ATOM    493  HB3 PHE A  35       2.369   9.353  28.239  1.00 93.50           H  
ATOM    494  O   PHE A  35       2.014   6.591  28.026  1.00 93.50           O  
ATOM    495  CG  PHE A  35       0.644   9.708  27.005  1.00 93.50           C  
ATOM    496  CD1 PHE A  35       1.409   9.611  25.828  1.00 93.50           C  
ATOM    497  HD1 PHE A  35       2.462   9.379  25.884  1.00 93.50           H  
ATOM    498  CD2 PHE A  35      -0.731  10.010  26.921  1.00 93.50           C  
ATOM    499  HD2 PHE A  35      -1.324  10.119  27.817  1.00 93.50           H  
ATOM    500  CE1 PHE A  35       0.807   9.828  24.576  1.00 93.50           C  
ATOM    501  HE1 PHE A  35       1.398   9.763  23.674  1.00 93.50           H  
ATOM    502  CE2 PHE A  35      -1.332  10.224  25.668  1.00 93.50           C  
ATOM    503  HE2 PHE A  35      -2.380  10.477  25.607  1.00 93.50           H  
ATOM    504  CZ  PHE A  35      -0.562  10.135  24.496  1.00 93.50           C  
ATOM    505  HZ  PHE A  35      -1.024  10.314  23.536  1.00 93.50           H  
ATOM    506  N   THR A  36      -0.209   6.362  27.905  1.00 96.19           N  
ATOM    507  H   THR A  36      -1.126   6.697  28.164  1.00 96.19           H  
ATOM    508  CA  THR A  36      -0.183   5.144  27.100  1.00 96.19           C  
ATOM    509  HA  THR A  36       0.839   4.772  27.031  1.00 96.19           H  
ATOM    510  C   THR A  36      -0.698   5.460  25.705  1.00 96.19           C  
ATOM    511  CB  THR A  36      -1.020   4.045  27.753  1.00 96.19           C  
ATOM    512  HB  THR A  36      -2.055   4.388  27.749  1.00 96.19           H  
ATOM    513  O   THR A  36      -1.837   5.907  25.557  1.00 96.19           O  
ATOM    514  CG2 THR A  36      -0.946   2.715  27.003  1.00 96.19           C  
ATOM    515 HG21 THR A  36      -1.487   1.950  27.561  1.00 96.19           H  
ATOM    516 HG22 THR A  36      -1.413   2.817  26.023  1.00 96.19           H  
ATOM    517 HG23 THR A  36       0.088   2.399  26.864  1.00 96.19           H  
ATOM    518  OG1 THR A  36      -0.610   3.836  29.091  1.00 96.19           O  
ATOM    519  HG1 THR A  36      -1.423   3.658  29.571  1.00 96.19           H  
ATOM    520  N   VAL A  37       0.124   5.212  24.689  1.00 95.96           N  
ATOM    521  H   VAL A  37       1.022   4.798  24.896  1.00 95.96           H  
ATOM    522  CA  VAL A  37      -0.237   5.354  23.277  1.00 95.96           C  
ATOM    523  HA  VAL A  37      -1.267   5.707  23.222  1.00 95.96           H  
ATOM    524  C   VAL A  37      -0.184   3.990  22.597  1.00 95.96           C  
ATOM    525  CB  VAL A  37       0.627   6.420  22.576  1.00 95.96           C  
ATOM    526  HB  VAL A  37       0.516   7.349  23.136  1.00 95.96           H  
ATOM    527  O   VAL A  37       0.803   3.268  22.721  1.00 95.96           O  
ATOM    528  CG1 VAL A  37       2.126   6.088  22.528  1.00 95.96           C  
ATOM    529 HG11 VAL A  37       2.302   5.210  21.906  1.00 95.96           H  
ATOM    530 HG12 VAL A  37       2.676   6.931  22.111  1.00 95.96           H  
ATOM    531 HG13 VAL A  37       2.497   5.892  23.534  1.00 95.96           H  
ATOM    532  CG2 VAL A  37       0.132   6.691  21.151  1.00 95.96           C  
ATOM    533 HG21 VAL A  37       0.678   7.534  20.726  1.00 95.96           H  
ATOM    534 HG22 VAL A  37       0.284   5.815  20.520  1.00 95.96           H  
ATOM    535 HG23 VAL A  37      -0.930   6.936  21.170  1.00 95.96           H  
ATOM    536  N   MET A  38      -1.243   3.632  21.879  1.00 96.64           N  
ATOM    537  H   MET A  38      -2.020   4.275  21.821  1.00 96.64           H  
ATOM    538  CA  MET A  38      -1.307   2.422  21.060  1.00 96.64           C  
ATOM    539  HA  MET A  38      -0.472   1.771  21.316  1.00 96.64           H  
ATOM    540  C   MET A  38      -1.165   2.781  19.581  1.00 96.64           C  
ATOM    541  CB  MET A  38      -2.609   1.675  21.370  1.00 96.64           C  
ATOM    542  HB2 MET A  38      -3.440   2.353  21.172  1.00 96.64           H  
ATOM    543  HB3 MET A  38      -2.624   1.404  22.426  1.00 96.64           H  
ATOM    544  O   MET A  38      -1.745   3.767  19.130  1.00 96.64           O  
ATOM    545  CG  MET A  38      -2.813   0.410  20.533  1.00 96.64           C  
ATOM    546  HG2 MET A  38      -2.762   0.679  19.478  1.00 96.64           H  
ATOM    547  HG3 MET A  38      -2.016  -0.306  20.735  1.00 96.64           H  
ATOM    548  SD  MET A  38      -4.422  -0.375  20.813  1.00 96.64           S  
ATOM    549  CE  MET A  38      -4.026  -1.437  22.220  1.00 96.64           C  
ATOM    550  HE1 MET A  38      -3.682  -0.838  23.063  1.00 96.64           H  
ATOM    551  HE2 MET A  38      -3.247  -2.144  21.933  1.00 96.64           H  
ATOM    552  HE3 MET A  38      -4.920  -1.997  22.495  1.00 96.64           H  
ATOM    553  N   LEU A  39      -0.404   1.993  18.825  1.00 96.27           N  
ATOM    554  H   LEU A  39       0.037   1.195  19.259  1.00 96.27           H  
ATOM    555  CA  LEU A  39      -0.212   2.148  17.386  1.00 96.27           C  
ATOM    556  HA  LEU A  39      -0.730   3.043  17.042  1.00 96.27           H  
ATOM    557  C   LEU A  39      -0.811   0.950  16.665  1.00 96.27           C  
ATOM    558  CB  LEU A  39       1.273   2.291  17.016  1.00 96.27           C  
ATOM    559  HB2 LEU A  39       1.815   1.381  17.271  1.00 96.27           H  
ATOM    560  HB3 LEU A  39       1.316   2.408  15.933  1.00 96.27           H  
ATOM    561  O   LEU A  39      -0.322  -0.164  16.814  1.00 96.27           O  
ATOM    562  CG  LEU A  39       1.940   3.499  17.676  1.00 96.27           C  
ATOM    563  HG  LEU A  39       1.189   4.260  17.889  1.00 96.27           H  
ATOM    564  CD1 LEU A  39       2.642   3.098  18.972  1.00 96.27           C  
ATOM    565 HD11 LEU A  39       2.870   3.994  19.549  1.00 96.27           H  
ATOM    566 HD12 LEU A  39       3.543   2.523  18.761  1.00 96.27           H  
ATOM    567 HD13 LEU A  39       1.988   2.483  19.591  1.00 96.27           H  
ATOM    568  CD2 LEU A  39       2.972   4.113  16.732  1.00 96.27           C  
ATOM    569 HD21 LEU A  39       3.331   5.046  17.166  1.00 96.27           H  
ATOM    570 HD22 LEU A  39       3.800   3.420  16.583  1.00 96.27           H  
ATOM    571 HD23 LEU A  39       2.515   4.331  15.767  1.00 96.27           H  
ATOM    572  N   CYS A  40      -1.817   1.212  15.837  1.00 96.17           N  
ATOM    573  H   CYS A  40      -2.121   2.171  15.743  1.00 96.17           H  
ATOM    574  CA  CYS A  40      -2.516   0.202  15.050  1.00 96.17           C  
ATOM    575  HA  CYS A  40      -2.100  -0.782  15.265  1.00 96.17           H  
ATOM    576  C   CYS A  40      -2.341   0.476  13.553  1.00 96.17           C  
ATOM    577  CB  CYS A  40      -4.000   0.181  15.440  1.00 96.17           C  
ATOM    578  HB2 CYS A  40      -4.514  -0.587  14.863  1.00 96.17           H  
ATOM    579  HB3 CYS A  40      -4.444   1.153  15.222  1.00 96.17           H  
ATOM    580  O   CYS A  40      -2.154   1.621  13.145  1.00 96.17           O  
ATOM    581  SG  CYS A  40      -4.184  -0.184  17.206  1.00 96.17           S  
ATOM    582  HG  CYS A  40      -5.515  -0.292  17.242  1.00 96.17           H  
ATOM    583  N   GLY A  41      -2.424  -0.563  12.726  1.00 95.50           N  
ATOM    584  H   GLY A  41      -2.550  -1.482  13.125  1.00 95.50           H  
ATOM    585  CA  GLY A  41      -2.347  -0.472  11.263  1.00 95.50           C  
ATOM    586  HA2 GLY A  41      -1.962   0.498  10.950  1.00 95.50           H  
ATOM    587  HA3 GLY A  41      -3.350  -0.580  10.849  1.00 95.50           H  
ATOM    588  C   GLY A  41      -1.454  -1.559  10.673  1.00 95.50           C  
ATOM    589  O   GLY A  41      -0.684  -2.184  11.403  1.00 95.50           O  
ATOM    590  N   GLU A  42      -1.543  -1.772   9.362  1.00 93.82           N  
ATOM    591  H   GLU A  42      -2.234  -1.256   8.836  1.00 93.82           H  
ATOM    592  CA  GLU A  42      -0.777  -2.802   8.640  1.00 93.82           C  
ATOM    593  HA  GLU A  42      -1.052  -3.791   9.009  1.00 93.82           H  
ATOM    594  C   GLU A  42       0.749  -2.674   8.834  1.00 93.82           C  
ATOM    595  CB  GLU A  42      -1.139  -2.771   7.147  1.00 93.82           C  
ATOM    596  HB2 GLU A  42      -0.502  -3.478   6.616  1.00 93.82           H  
ATOM    597  HB3 GLU A  42      -0.912  -1.773   6.773  1.00 93.82           H  
ATOM    598  O   GLU A  42       1.285  -1.624   9.236  1.00 93.82           O  
ATOM    599  CG  GLU A  42      -2.604  -3.118   6.816  1.00 93.82           C  
ATOM    600  HG2 GLU A  42      -3.269  -2.487   7.405  1.00 93.82           H  
ATOM    601  HG3 GLU A  42      -2.792  -4.159   7.075  1.00 93.82           H  
ATOM    602  CD  GLU A  42      -2.886  -2.874   5.321  1.00 93.82           C  
ATOM    603  OE1 GLU A  42      -3.277  -3.782   4.563  1.00 93.82           O  
ATOM    604  OE2 GLU A  42      -2.642  -1.741   4.841  1.00 93.82           O  
ATOM    605  N   SER A  43       1.495  -3.740   8.536  1.00 92.10           N  
ATOM    606  H   SER A  43       1.058  -4.607   8.260  1.00 92.10           H  
ATOM    607  CA  SER A  43       2.957  -3.693   8.581  1.00 92.10           C  
ATOM    608  HA  SER A  43       3.238  -3.224   9.524  1.00 92.10           H  
ATOM    609  C   SER A  43       3.559  -2.838   7.465  1.00 92.10           C  
ATOM    610  CB  SER A  43       3.575  -5.087   8.606  1.00 92.10           C  
ATOM    611  HB2 SER A  43       3.144  -5.721   7.831  1.00 92.10           H  
ATOM    612  HB3 SER A  43       4.651  -5.014   8.441  1.00 92.10           H  
ATOM    613  O   SER A  43       2.987  -2.604   6.393  1.00 92.10           O  
ATOM    614  OG  SER A  43       3.358  -5.623   9.887  1.00 92.10           O  
ATOM    615  HG  SER A  43       2.645  -6.257   9.777  1.00 92.10           H  
ATOM    616  N   GLY A  44       4.759  -2.321   7.740  1.00 92.45           N  
ATOM    617  H   GLY A  44       5.225  -2.619   8.585  1.00 92.45           H  
ATOM    618  CA  GLY A  44       5.489  -1.459   6.810  1.00 92.45           C  
ATOM    619  HA2 GLY A  44       6.527  -1.388   7.135  1.00 92.45           H  
ATOM    620  HA3 GLY A  44       5.473  -1.912   5.819  1.00 92.45           H  
ATOM    621  C   GLY A  44       4.944  -0.037   6.681  1.00 92.45           C  
ATOM    622  O   GLY A  44       5.343   0.680   5.768  1.00 92.45           O  
ATOM    623  N   LEU A  45       4.060   0.403   7.581  1.00 94.47           N  
ATOM    624  H   LEU A  45       3.645  -0.274   8.206  1.00 94.47           H  
ATOM    625  CA  LEU A  45       3.567   1.787   7.625  1.00 94.47           C  
ATOM    626  HA  LEU A  45       3.557   2.191   6.613  1.00 94.47           H  
ATOM    627  C   LEU A  45       4.479   2.740   8.422  1.00 94.47           C  
ATOM    628  CB  LEU A  45       2.118   1.784   8.142  1.00 94.47           C  
ATOM    629  HB2 LEU A  45       2.097   1.359   9.146  1.00 94.47           H  
ATOM    630  HB3 LEU A  45       1.775   2.816   8.215  1.00 94.47           H  
ATOM    631  O   LEU A  45       4.238   3.941   8.460  1.00 94.47           O  
ATOM    632  CG  LEU A  45       1.122   1.007   7.257  1.00 94.47           C  
ATOM    633  HG  LEU A  45       1.368  -0.055   7.267  1.00 94.47           H  
ATOM    634  CD1 LEU A  45      -0.288   1.196   7.806  1.00 94.47           C  
ATOM    635 HD11 LEU A  45      -0.330   0.872   8.846  1.00 94.47           H  
ATOM    636 HD12 LEU A  45      -0.996   0.595   7.235  1.00 94.47           H  
ATOM    637 HD13 LEU A  45      -0.587   2.242   7.741  1.00 94.47           H  
ATOM    638  CD2 LEU A  45       1.135   1.473   5.801  1.00 94.47           C  
ATOM    639 HD21 LEU A  45       2.067   1.175   5.321  1.00 94.47           H  
ATOM    640 HD22 LEU A  45       1.022   2.557   5.760  1.00 94.47           H  
ATOM    641 HD23 LEU A  45       0.315   0.992   5.269  1.00 94.47           H  
ATOM    642  N   GLY A  46       5.545   2.228   9.044  1.00 92.99           N  
ATOM    643  H   GLY A  46       5.731   1.242   8.931  1.00 92.99           H  
ATOM    644  CA  GLY A  46       6.506   3.046   9.792  1.00 92.99           C  
ATOM    645  HA2 GLY A  46       7.463   2.524   9.816  1.00 92.99           H  
ATOM    646  HA3 GLY A  46       6.657   3.995   9.278  1.00 92.99           H  
ATOM    647  C   GLY A  46       6.107   3.351  11.240  1.00 92.99           C  
ATOM    648  O   GLY A  46       6.647   4.292  11.808  1.00 92.99           O  
ATOM    649  N   LYS A  47       5.210   2.561  11.853  1.00 92.86           N  
ATOM    650  H   LYS A  47       4.770   1.840  11.299  1.00 92.86           H  
ATOM    651  CA  LYS A  47       4.790   2.699  13.266  1.00 92.86           C  
ATOM    652  HA  LYS A  47       4.265   3.646  13.391  1.00 92.86           H  
ATOM    653  C   LYS A  47       5.988   2.731  14.230  1.00 92.86           C  
ATOM    654  CB  LYS A  47       3.830   1.554  13.657  1.00 92.86           C  
ATOM    655  HB2 LYS A  47       3.531   1.700  14.695  1.00 92.86           H  
ATOM    656  HB3 LYS A  47       4.367   0.607  13.600  1.00 92.86           H  
ATOM    657  O   LYS A  47       6.151   3.682  14.990  1.00 92.86           O  
ATOM    658  CG  LYS A  47       2.557   1.466  12.792  1.00 92.86           C  
ATOM    659  HG2 LYS A  47       2.823   1.219  11.764  1.00 92.86           H  
ATOM    660  HG3 LYS A  47       2.069   2.440  12.798  1.00 92.86           H  
ATOM    661  CD  LYS A  47       1.555   0.421  13.317  1.00 92.86           C  
ATOM    662  HD2 LYS A  47       0.641   0.463  12.724  1.00 92.86           H  
ATOM    663  HD3 LYS A  47       1.284   0.692  14.338  1.00 92.86           H  
ATOM    664  CE  LYS A  47       2.089  -1.021  13.348  1.00 92.86           C  
ATOM    665  HE2 LYS A  47       1.540  -1.558  14.121  1.00 92.86           H  
ATOM    666  HE3 LYS A  47       3.129  -1.023  13.674  1.00 92.86           H  
ATOM    667  NZ  LYS A  47       1.918  -1.740  12.059  1.00 92.86           N  
ATOM    668  HZ1 LYS A  47       2.362  -2.647  12.085  1.00 92.86           H  
ATOM    669  HZ2 LYS A  47       0.940  -1.944  11.914  1.00 92.86           H  
ATOM    670  HZ3 LYS A  47       2.201  -1.222  11.239  1.00 92.86           H  
ATOM    671  N   THR A  48       6.880   1.744  14.130  1.00 87.61           N  
ATOM    672  H   THR A  48       6.639   0.932  13.579  1.00 87.61           H  
ATOM    673  CA  THR A  48       8.098   1.641  14.954  1.00 87.61           C  
ATOM    674  HA  THR A  48       7.816   1.636  16.007  1.00 87.61           H  
ATOM    675  C   THR A  48       9.048   2.818  14.726  1.00 87.61           C  
ATOM    676  CB  THR A  48       8.835   0.330  14.636  1.00 87.61           C  
ATOM    677  HB  THR A  48       9.302   0.426  13.656  1.00 87.61           H  
ATOM    678  O   THR A  48       9.516   3.436  15.678  1.00 87.61           O  
ATOM    679  CG2 THR A  48       9.922  -0.009  15.647  1.00 87.61           C  
ATOM    680 HG21 THR A  48      10.720   0.733  15.610  1.00 87.61           H  
ATOM    681 HG22 THR A  48      10.341  -0.990  15.424  1.00 87.61           H  
ATOM    682 HG23 THR A  48       9.490  -0.024  16.648  1.00 87.61           H  
ATOM    683  OG1 THR A  48       7.919  -0.740  14.552  1.00 87.61           O  
ATOM    684  HG1 THR A  48       7.575  -0.975  15.416  1.00 87.61           H  
ATOM    685  N   THR A  49       9.280   3.185  13.461  1.00 92.57           N  
ATOM    686  H   THR A  49       8.892   2.634  12.709  1.00 92.57           H  
ATOM    687  CA  THR A  49      10.117   4.339  13.104  1.00 92.57           C  
ATOM    688  HA  THR A  49      11.105   4.212  13.548  1.00 92.57           H  
ATOM    689  C   THR A  49       9.528   5.634  13.649  1.00 92.57           C  
ATOM    690  CB  THR A  49      10.277   4.446  11.583  1.00 92.57           C  
ATOM    691  HB  THR A  49       9.304   4.638  11.130  1.00 92.57           H  
ATOM    692  O   THR A  49      10.266   6.434  14.205  1.00 92.57           O  
ATOM    693  CG2 THR A  49      11.252   5.536  11.147  1.00 92.57           C  
ATOM    694 HG21 THR A  49      12.245   5.318  11.540  1.00 92.57           H  
ATOM    695 HG22 THR A  49      11.295   5.570  10.058  1.00 92.57           H  
ATOM    696 HG23 THR A  49      10.926   6.508  11.518  1.00 92.57           H  
ATOM    697  OG1 THR A  49      10.775   3.225  11.089  1.00 92.57           O  
ATOM    698  HG1 THR A  49      11.637   3.095  11.493  1.00 92.57           H  
ATOM    699  N   PHE A  50       8.209   5.827  13.559  1.00 94.07           N  
ATOM    700  H   PHE A  50       7.640   5.129  13.100  1.00 94.07           H  
ATOM    701  CA  PHE A  50       7.534   6.995  14.119  1.00 94.07           C  
ATOM    702  HA  PHE A  50       7.949   7.893  13.662  1.00 94.07           H  
ATOM    703  C   PHE A  50       7.771   7.118  15.626  1.00 94.07           C  
ATOM    704  CB  PHE A  50       6.032   6.940  13.805  1.00 94.07           C  
ATOM    705  HB2 PHE A  50       5.647   5.945  14.026  1.00 94.07           H  
ATOM    706  HB3 PHE A  50       5.886   7.117  12.740  1.00 94.07           H  
ATOM    707  O   PHE A  50       8.073   8.212  16.091  1.00 94.07           O  
ATOM    708  CG  PHE A  50       5.227   7.955  14.595  1.00 94.07           C  
ATOM    709  CD1 PHE A  50       4.503   7.553  15.731  1.00 94.07           C  
ATOM    710  HD1 PHE A  50       4.512   6.515  16.030  1.00 94.07           H  
ATOM    711  CD2 PHE A  50       5.268   9.315  14.244  1.00 94.07           C  
ATOM    712  HD2 PHE A  50       5.863   9.636  13.402  1.00 94.07           H  
ATOM    713  CE1 PHE A  50       3.795   8.499  16.490  1.00 94.07           C  
ATOM    714  HE1 PHE A  50       3.258   8.186  17.374  1.00 94.07           H  
ATOM    715  CE2 PHE A  50       4.550  10.262  14.995  1.00 94.07           C  
ATOM    716  HE2 PHE A  50       4.585  11.307  14.724  1.00 94.07           H  
ATOM    717  CZ  PHE A  50       3.807   9.853  16.115  1.00 94.07           C  
ATOM    718  HZ  PHE A  50       3.265  10.579  16.703  1.00 94.07           H  
ATOM    719  N   ILE A  51       7.701   6.017  16.378  1.00 91.79           N  
ATOM    720  H   ILE A  51       7.437   5.148  15.937  1.00 91.79           H  
ATOM    721  CA  ILE A  51       7.976   6.022  17.822  1.00 91.79           C  
ATOM    722  HA  ILE A  51       7.390   6.822  18.275  1.00 91.79           H  
ATOM    723  C   ILE A  51       9.427   6.394  18.117  1.00 91.79           C  
ATOM    724  CB  ILE A  51       7.566   4.663  18.434  1.00 91.79           C  
ATOM    725  HB  ILE A  51       7.959   3.874  17.793  1.00 91.79           H  
ATOM    726  O   ILE A  51       9.678   7.253  18.966  1.00 91.79           O  
ATOM    727  CG1 ILE A  51       6.028   4.541  18.433  1.00 91.79           C  
ATOM    728 HG12 ILE A  51       5.754   3.523  18.709  1.00 91.79           H  
ATOM    729 HG13 ILE A  51       5.670   4.703  17.416  1.00 91.79           H  
ATOM    730  CG2 ILE A  51       8.141   4.415  19.839  1.00 91.79           C  
ATOM    731 HG21 ILE A  51       9.231   4.416  19.812  1.00 91.79           H  
ATOM    732 HG22 ILE A  51       7.832   3.430  20.191  1.00 91.79           H  
ATOM    733 HG23 ILE A  51       7.794   5.176  20.537  1.00 91.79           H  
ATOM    734  CD1 ILE A  51       5.292   5.525  19.363  1.00 91.79           C  
ATOM    735 HD11 ILE A  51       4.227   5.545  19.131  1.00 91.79           H  
ATOM    736 HD12 ILE A  51       5.647   6.549  19.247  1.00 91.79           H  
ATOM    737 HD13 ILE A  51       5.417   5.222  20.403  1.00 91.79           H  
ATOM    738  N   ASN A  52      10.373   5.825  17.372  1.00 91.46           N  
ATOM    739  H   ASN A  52      10.108   5.111  16.709  1.00 91.46           H  
ATOM    740  CA  ASN A  52      11.786   6.169  17.515  1.00 91.46           C  
ATOM    741  HA  ASN A  52      12.073   6.050  18.560  1.00 91.46           H  
ATOM    742  C   ASN A  52      12.053   7.645  17.152  1.00 91.46           C  
ATOM    743  CB  ASN A  52      12.619   5.190  16.668  1.00 91.46           C  
ATOM    744  HB2 ASN A  52      13.657   5.521  16.665  1.00 91.46           H  
ATOM    745  HB3 ASN A  52      12.258   5.191  15.640  1.00 91.46           H  
ATOM    746  O   ASN A  52      12.845   8.316  17.815  1.00 91.46           O  
ATOM    747  CG  ASN A  52      12.612   3.761  17.195  1.00 91.46           C  
ATOM    748  ND2 ASN A  52      12.983   2.811  16.369  1.00 91.46           N  
ATOM    749 HD21 ASN A  52      13.309   3.024  15.436  1.00 91.46           H  
ATOM    750 HD22 ASN A  52      13.021   1.874  16.743  1.00 91.46           H  
ATOM    751  OD1 ASN A  52      12.329   3.481  18.355  1.00 91.46           O  
ATOM    752  N   THR A  53      11.349   8.192  16.155  1.00 93.45           N  
ATOM    753  H   THR A  53      10.772   7.588  15.587  1.00 93.45           H  
ATOM    754  CA  THR A  53      11.404   9.622  15.814  1.00 93.45           C  
ATOM    755  HA  THR A  53      12.449   9.917  15.724  1.00 93.45           H  
ATOM    756  C   THR A  53      10.771  10.491  16.909  1.00 93.45           C  
ATOM    757  CB  THR A  53      10.702   9.906  14.474  1.00 93.45           C  
ATOM    758  HB  THR A  53       9.626   9.785  14.594  1.00 93.45           H  
ATOM    759  O   THR A  53      11.330  11.528  17.264  1.00 93.45           O  
ATOM    760  CG2 THR A  53      10.995  11.307  13.952  1.00 93.45           C  
ATOM    761 HG21 THR A  53      10.324  11.506  13.116  1.00 93.45           H  
ATOM    762 HG22 THR A  53      12.030  11.377  13.618  1.00 93.45           H  
ATOM    763 HG23 THR A  53      10.829  12.062  14.720  1.00 93.45           H  
ATOM    764  OG1 THR A  53      11.144   9.062  13.436  1.00 93.45           O  
ATOM    765  HG1 THR A  53      12.101   9.131  13.399  1.00 93.45           H  
ATOM    766  N   LEU A  54       9.621  10.085  17.459  1.00 90.86           N  
ATOM    767  H   LEU A  54       9.217   9.222  17.122  1.00 90.86           H  
ATOM    768  CA  LEU A  54       8.846  10.845  18.447  1.00 90.86           C  
ATOM    769  HA  LEU A  54       8.632  11.835  18.045  1.00 90.86           H  
ATOM    770  C   LEU A  54       9.628  11.067  19.741  1.00 90.86           C  
ATOM    771  CB  LEU A  54       7.509  10.121  18.703  1.00 90.86           C  
ATOM    772  HB2 LEU A  54       7.721   9.130  19.104  1.00 90.86           H  
ATOM    773  HB3 LEU A  54       6.990   9.993  17.753  1.00 90.86           H  
ATOM    774  O   LEU A  54       9.662  12.190  20.243  1.00 90.86           O  
ATOM    775  CG  LEU A  54       6.568  10.849  19.682  1.00 90.86           C  
ATOM    776  HG  LEU A  54       7.069  10.990  20.639  1.00 90.86           H  
ATOM    777  CD1 LEU A  54       6.129  12.212  19.139  1.00 90.86           C  
ATOM    778 HD11 LEU A  54       5.720  12.098  18.135  1.00 90.86           H  
ATOM    779 HD12 LEU A  54       5.368  12.637  19.793  1.00 90.86           H  
ATOM    780 HD13 LEU A  54       6.987  12.884  19.113  1.00 90.86           H  
ATOM    781  CD2 LEU A  54       5.313  10.012  19.921  1.00 90.86           C  
ATOM    782 HD21 LEU A  54       4.768   9.877  18.987  1.00 90.86           H  
ATOM    783 HD22 LEU A  54       4.671  10.504  20.652  1.00 90.86           H  
ATOM    784 HD23 LEU A  54       5.598   9.034  20.310  1.00 90.86           H  
ATOM    785  N   PHE A  55      10.274  10.016  20.243  1.00 85.66           N  
ATOM    786  H   PHE A  55      10.164   9.124  19.783  1.00 85.66           H  
ATOM    787  CA  PHE A  55      11.027  10.058  21.499  1.00 85.66           C  
ATOM    788  HA  PHE A  55      10.678  10.909  22.084  1.00 85.66           H  
ATOM    789  C   PHE A  55      12.527  10.296  21.310  1.00 85.66           C  
ATOM    790  CB  PHE A  55      10.722   8.794  22.308  1.00 85.66           C  
ATOM    791  HB2 PHE A  55      11.079   7.923  21.758  1.00 85.66           H  
ATOM    792  HB3 PHE A  55      11.259   8.835  23.255  1.00 85.66           H  
ATOM    793  O   PHE A  55      13.259  10.336  22.295  1.00 85.66           O  
ATOM    794  CG  PHE A  55       9.244   8.646  22.609  1.00 85.66           C  
ATOM    795  CD1 PHE A  55       8.589   9.612  23.391  1.00 85.66           C  
ATOM    796  HD1 PHE A  55       9.147  10.442  23.799  1.00 85.66           H  
ATOM    797  CD2 PHE A  55       8.507   7.589  22.052  1.00 85.66           C  
ATOM    798  HD2 PHE A  55       9.003   6.870  21.416  1.00 85.66           H  
ATOM    799  CE1 PHE A  55       7.205   9.520  23.618  1.00 85.66           C  
ATOM    800  HE1 PHE A  55       6.700  10.273  24.206  1.00 85.66           H  
ATOM    801  CE2 PHE A  55       7.127   7.484  22.291  1.00 85.66           C  
ATOM    802  HE2 PHE A  55       6.559   6.673  21.860  1.00 85.66           H  
ATOM    803  CZ  PHE A  55       6.474   8.459  23.059  1.00 85.66           C  
ATOM    804  HZ  PHE A  55       5.406   8.398  23.208  1.00 85.66           H  
ATOM    805  N   GLN A  56      12.989  10.462  20.063  1.00 82.98           N  
ATOM    806  H   GLN A  56      12.324  10.393  19.306  1.00 82.98           H  
ATOM    807  CA  GLN A  56      14.390  10.736  19.708  1.00 82.98           C  
ATOM    808  HA  GLN A  56      14.464  10.643  18.624  1.00 82.98           H  
ATOM    809  C   GLN A  56      15.391   9.719  20.287  1.00 82.98           C  
ATOM    810  CB  GLN A  56      14.759  12.177  20.083  1.00 82.98           C  
ATOM    811  HB2 GLN A  56      15.790  12.370  19.787  1.00 82.98           H  
ATOM    812  HB3 GLN A  56      14.700  12.268  21.168  1.00 82.98           H  
ATOM    813  O   GLN A  56      16.574  10.015  20.466  1.00 82.98           O  
ATOM    814  CG  GLN A  56      13.873  13.251  19.430  1.00 82.98           C  
ATOM    815  HG2 GLN A  56      14.058  13.275  18.357  1.00 82.98           H  
ATOM    816  HG3 GLN A  56      12.819  13.025  19.593  1.00 82.98           H  
ATOM    817  CD  GLN A  56      14.142  14.626  20.030  1.00 82.98           C  
ATOM    818  NE2 GLN A  56      13.618  15.698  19.487  1.00 82.98           N  
ATOM    819 HE21 GLN A  56      13.038  15.654  18.661  1.00 82.98           H  
ATOM    820 HE22 GLN A  56      13.696  16.508  20.084  1.00 82.98           H  
ATOM    821  OE1 GLN A  56      14.838  14.783  21.011  1.00 82.98           O  
ATOM    822  N   THR A  57      14.917   8.512  20.577  1.00 77.09           N  
ATOM    823  H   THR A  57      13.952   8.317  20.351  1.00 77.09           H  
ATOM    824  CA  THR A  57      15.699   7.413  21.127  1.00 77.09           C  
ATOM    825  HA  THR A  57      16.731   7.520  20.795  1.00 77.09           H  
ATOM    826  C   THR A  57      15.159   6.106  20.576  1.00 77.09           C  
ATOM    827  CB  THR A  57      15.705   7.436  22.663  1.00 77.09           C  
ATOM    828  HB  THR A  57      16.003   8.429  22.997  1.00 77.09           H  
ATOM    829  O   THR A  57      13.964   5.977  20.299  1.00 77.09           O  
ATOM    830  CG2 THR A  57      14.375   7.073  23.315  1.00 77.09           C  
ATOM    831 HG21 THR A  57      14.186   6.010  23.171  1.00 77.09           H  
ATOM    832 HG22 THR A  57      14.416   7.292  24.382  1.00 77.09           H  
ATOM    833 HG23 THR A  57      13.567   7.654  22.870  1.00 77.09           H  
ATOM    834  OG1 THR A  57      16.653   6.500  23.122  1.00 77.09           O  
ATOM    835  HG1 THR A  57      16.589   6.489  24.080  1.00 77.09           H  
ATOM    836  N   VAL A  58      16.048   5.135  20.394  1.00 75.46           N  
ATOM    837  H   VAL A  58      16.985   5.275  20.743  1.00 75.46           H  
ATOM    838  CA  VAL A  58      15.672   3.820  19.880  1.00 75.46           C  
ATOM    839  HA  VAL A  58      14.916   3.945  19.104  1.00 75.46           H  
ATOM    840  C   VAL A  58      15.050   3.036  21.025  1.00 75.46           C  
ATOM    841  CB  VAL A  58      16.864   3.087  19.244  1.00 75.46           C  
ATOM    842  HB  VAL A  58      17.632   2.905  19.996  1.00 75.46           H  
ATOM    843  O   VAL A  58      15.751   2.414  21.820  1.00 75.46           O  
ATOM    844  CG1 VAL A  58      16.419   1.743  18.649  1.00 75.46           C  
ATOM    845 HG11 VAL A  58      17.266   1.254  18.167  1.00 75.46           H  
ATOM    846 HG12 VAL A  58      16.037   1.088  19.432  1.00 75.46           H  
ATOM    847 HG13 VAL A  58      15.637   1.907  17.907  1.00 75.46           H  
ATOM    848  CG2 VAL A  58      17.486   3.921  18.116  1.00 75.46           C  
ATOM    849 HG21 VAL A  58      17.880   4.860  18.504  1.00 75.46           H  
ATOM    850 HG22 VAL A  58      16.736   4.135  17.354  1.00 75.46           H  
ATOM    851 HG23 VAL A  58      18.304   3.369  17.653  1.00 75.46           H  
ATOM    852  N   LEU A  59      13.725   3.098  21.116  1.00 76.57           N  
ATOM    853  H   LEU A  59      13.230   3.672  20.449  1.00 76.57           H  
ATOM    854  CA  LEU A  59      12.964   2.348  22.111  1.00 76.57           C  
ATOM    855  HA  LEU A  59      13.533   2.275  23.038  1.00 76.57           H  
ATOM    856  C   LEU A  59      12.717   0.918  21.646  1.00 76.57           C  
ATOM    857  CB  LEU A  59      11.633   3.061  22.380  1.00 76.57           C  
ATOM    858  HB2 LEU A  59      11.017   2.414  23.004  1.00 76.57           H  
ATOM    859  HB3 LEU A  59      11.112   3.205  21.433  1.00 76.57           H  
ATOM    860  O   LEU A  59      12.855  -0.023  22.424  1.00 76.57           O  
ATOM    861  CG  LEU A  59      11.758   4.412  23.093  1.00 76.57           C  
ATOM    862  HG  LEU A  59      12.315   5.104  22.461  1.00 76.57           H  
ATOM    863  CD1 LEU A  59      10.359   4.981  23.300  1.00 76.57           C  
ATOM    864 HD11 LEU A  59       9.781   4.336  23.962  1.00 76.57           H  
ATOM    865 HD12 LEU A  59      10.426   5.979  23.733  1.00 76.57           H  
ATOM    866 HD13 LEU A  59       9.851   5.041  22.337  1.00 76.57           H  
ATOM    867  CD2 LEU A  59      12.431   4.287  24.464  1.00 76.57           C  
ATOM    868 HD21 LEU A  59      11.929   3.525  25.061  1.00 76.57           H  
ATOM    869 HD22 LEU A  59      12.384   5.245  24.983  1.00 76.57           H  
ATOM    870 HD23 LEU A  59      13.480   4.017  24.344  1.00 76.57           H  
ATOM    871  N   LYS A  60      12.386   0.757  20.365  1.00 72.60           N  
ATOM    872  H   LYS A  60      12.324   1.580  19.782  1.00 72.60           H  
ATOM    873  CA  LYS A  60      12.136  -0.541  19.750  1.00 72.60           C  
ATOM    874  HA  LYS A  60      12.401  -1.323  20.461  1.00 72.60           H  
ATOM    875  C   LYS A  60      13.047  -0.685  18.542  1.00 72.60           C  
ATOM    876  CB  LYS A  60      10.632  -0.691  19.458  1.00 72.60           C  
ATOM    877  HB2 LYS A  60      10.078  -0.481  20.373  1.00 72.60           H  
ATOM    878  HB3 LYS A  60      10.331   0.036  18.704  1.00 72.60           H  
ATOM    879  O   LYS A  60      13.167   0.220  17.712  1.00 72.60           O  
ATOM    880  CG  LYS A  60      10.272  -2.114  19.000  1.00 72.60           C  
ATOM    881  HG2 LYS A  60      10.762  -2.299  18.044  1.00 72.60           H  
ATOM    882  HG3 LYS A  60      10.660  -2.826  19.729  1.00 72.60           H  
ATOM    883  CD  LYS A  60       8.763  -2.372  18.821  1.00 72.60           C  
ATOM    884  HD2 LYS A  60       8.244  -2.281  19.775  1.00 72.60           H  
ATOM    885  HD3 LYS A  60       8.346  -1.662  18.106  1.00 72.60           H  
ATOM    886  CE  LYS A  60       8.611  -3.801  18.275  1.00 72.60           C  
ATOM    887  HE2 LYS A  60       8.941  -4.527  19.017  1.00 72.60           H  
ATOM    888  HE3 LYS A  60       9.288  -3.903  17.427  1.00 72.60           H  
ATOM    889  NZ  LYS A  60       7.254  -4.165  17.802  1.00 72.60           N  
ATOM    890  HZ1 LYS A  60       6.786  -4.804  18.429  1.00 72.60           H  
ATOM    891  HZ2 LYS A  60       7.380  -4.710  16.961  1.00 72.60           H  
ATOM    892  HZ3 LYS A  60       6.672  -3.378  17.554  1.00 72.60           H  
ATOM    893  N   ARG A  61      13.737  -1.820  18.462  1.00 66.33           N  
ATOM    894  H   ARG A  61      13.504  -2.556  19.112  1.00 66.33           H  
ATOM    895  CA  ARG A  61      14.524  -2.141  17.273  1.00 66.33           C  
ATOM    896  HA  ARG A  61      15.116  -1.269  16.995  1.00 66.33           H  
ATOM    897  C   ARG A  61      13.569  -2.411  16.128  1.00 66.33           C  
ATOM    898  CB  ARG A  61      15.449  -3.332  17.525  1.00 66.33           C  
ATOM    899  HB2 ARG A  61      15.873  -3.656  16.574  1.00 66.33           H  
ATOM    900  HB3 ARG A  61      14.884  -4.160  17.952  1.00 66.33           H  
ATOM    901  O   ARG A  61      12.490  -2.946  16.331  1.00 66.33           O  
ATOM    902  CG  ARG A  61      16.587  -2.920  18.462  1.00 66.33           C  
ATOM    903  HG2 ARG A  61      17.108  -2.060  18.041  1.00 66.33           H  
ATOM    904  HG3 ARG A  61      16.185  -2.652  19.439  1.00 66.33           H  
ATOM    905  CD  ARG A  61      17.573  -4.075  18.620  1.00 66.33           C  
ATOM    906  HD2 ARG A  61      17.053  -4.919  19.072  1.00 66.33           H  
ATOM    907  HD3 ARG A  61      17.931  -4.368  17.633  1.00 66.33           H  
ATOM    908  NE  ARG A  61      18.713  -3.677  19.464  1.00 66.33           N  
ATOM    909  HE  ARG A  61      18.664  -2.759  19.882  1.00 66.33           H  
ATOM    910  NH1 ARG A  61      19.886  -5.637  19.281  1.00 66.33           N  
ATOM    911 HH11 ARG A  61      20.680  -6.213  19.519  1.00 66.33           H  
ATOM    912 HH12 ARG A  61      19.138  -6.009  18.713  1.00 66.33           H  
ATOM    913  NH2 ARG A  61      20.712  -3.962  20.508  1.00 66.33           N  
ATOM    914 HH21 ARG A  61      21.507  -4.542  20.735  1.00 66.33           H  
ATOM    915 HH22 ARG A  61      20.630  -3.037  20.905  1.00 66.33           H  
ATOM    916  CZ  ARG A  61      19.762  -4.424  19.745  1.00 66.33           C  
ATOM    917  N   ALA A  62      13.970  -2.038  14.923  1.00 54.75           N  
ATOM    918  H   ALA A  62      14.850  -1.556  14.808  1.00 54.75           H  
ATOM    919  CA  ALA A  62      13.178  -2.354  13.755  1.00 54.75           C  
ATOM    920  HA  ALA A  62      12.171  -1.966  13.906  1.00 54.75           H  
ATOM    921  C   ALA A  62      13.094  -3.879  13.597  1.00 54.75           C  
ATOM    922  CB  ALA A  62      13.776  -1.648  12.537  1.00 54.75           C  
ATOM    923  HB1 ALA A  62      13.789  -0.571  12.704  1.00 54.75           H  
ATOM    924  HB2 ALA A  62      14.792  -2.000  12.360  1.00 54.75           H  
ATOM    925  HB3 ALA A  62      13.166  -1.860  11.659  1.00 54.75           H  
ATOM    926  O   ALA A  62      14.068  -4.550  13.250  1.00 54.75           O  
ATOM    927  N   ASP A  63      11.894  -4.396  13.815  1.00 49.09           N  
ATOM    928  H   ASP A  63      11.257  -3.831  14.359  1.00 49.09           H  
ATOM    929  CA  ASP A  63      11.521  -5.809  13.728  1.00 49.09           C  
ATOM    930  HA  ASP A  63      11.981  -6.365  14.545  1.00 49.09           H  
ATOM    931  C   ASP A  63      11.922  -6.466  12.408  1.00 49.09           C  
ATOM    932  CB  ASP A  63       9.989  -5.858  13.873  1.00 49.09           C  
ATOM    933  HB2 ASP A  63       9.546  -5.125  13.199  1.00 49.09           H  
ATOM    934  HB3 ASP A  63       9.605  -6.831  13.568  1.00 49.09           H  
ATOM    935  O   ASP A  63      12.127  -7.676  12.314  1.00 49.09           O  
ATOM    936  CG  ASP A  63       9.520  -5.570  15.303  1.00 49.09           C  
ATOM    937  OD1 ASP A  63       8.295  -5.403  15.486  1.00 49.09           O  
ATOM    938  OD2 ASP A  63      10.382  -5.419  16.191  1.00 49.09           O  
ATOM    939  N   GLY A  64      12.086  -5.657  11.368  1.00 41.50           N  
ATOM    940  H   GLY A  64      11.942  -4.672  11.539  1.00 41.50           H  
ATOM    941  CA  GLY A  64      12.324  -6.124  10.015  1.00 41.50           C  
ATOM    942  HA2 GLY A  64      12.440  -5.257   9.365  1.00 41.50           H  
ATOM    943  HA3 GLY A  64      11.455  -6.699   9.696  1.00 41.50           H  
ATOM    944  C   GLY A  64      13.550  -7.011   9.825  1.00 41.50           C  
ATOM    945  O   GLY A  64      13.667  -7.589   8.753  1.00 41.50           O  
ATOM    946  N   GLN A  65      14.464  -7.119  10.786  1.00 42.43           N  
ATOM    947  H   GLN A  65      14.301  -6.618  11.648  1.00 42.43           H  
ATOM    948  CA  GLN A  65      15.539  -8.111  10.724  1.00 42.43           C  
ATOM    949  HA  GLN A  65      15.670  -8.467   9.702  1.00 42.43           H  
ATOM    950  C   GLN A  65      15.258  -9.349  11.555  1.00 42.43           C  
ATOM    951  CB  GLN A  65      16.856  -7.491  11.177  1.00 42.43           C  
ATOM    952  HB2 GLN A  65      17.567  -8.293  11.374  1.00 42.43           H  
ATOM    953  HB3 GLN A  65      16.713  -6.920  12.095  1.00 42.43           H  
ATOM    954  O   GLN A  65      15.514 -10.459  11.096  1.00 42.43           O  
ATOM    955  CG  GLN A  65      17.439  -6.596  10.083  1.00 42.43           C  
ATOM    956  HG2 GLN A  65      17.471  -7.148   9.143  1.00 42.43           H  
ATOM    957  HG3 GLN A  65      16.810  -5.716   9.951  1.00 42.43           H  
ATOM    958  CD  GLN A  65      18.852  -6.144  10.423  1.00 42.43           C  
ATOM    959  NE2 GLN A  65      19.570  -5.581   9.478  1.00 42.43           N  
ATOM    960 HE21 GLN A  65      20.503  -5.309   9.754  1.00 42.43           H  
ATOM    961 HE22 GLN A  65      19.208  -5.451   8.544  1.00 42.43           H  
ATOM    962  OE1 GLN A  65      19.347  -6.279  11.528  1.00 42.43           O  
ATOM    963  N   GLN A  66      14.753  -9.167  12.768  1.00 44.45           N  
ATOM    964  H   GLN A  66      14.455  -8.247  13.060  1.00 44.45           H  
ATOM    965  CA  GLN A  66      14.563 -10.284  13.684  1.00 44.45           C  
ATOM    966  HA  GLN A  66      15.491 -10.851  13.770  1.00 44.45           H  
ATOM    967  C   GLN A  66      13.520 -11.250  13.150  1.00 44.45           C  
ATOM    968  CB  GLN A  66      14.176  -9.744  15.061  1.00 44.45           C  
ATOM    969  HB2 GLN A  66      13.772 -10.554  15.668  1.00 44.45           H  
ATOM    970  HB3 GLN A  66      13.419  -8.965  14.967  1.00 44.45           H  
ATOM    971  O   GLN A  66      13.734 -12.457  13.111  1.00 44.45           O  
ATOM    972  CG  GLN A  66      15.432  -9.198  15.746  1.00 44.45           C  
ATOM    973  HG2 GLN A  66      16.169  -9.997  15.828  1.00 44.45           H  
ATOM    974  HG3 GLN A  66      15.862  -8.392  15.152  1.00 44.45           H  
ATOM    975  CD  GLN A  66      15.131  -8.652  17.130  1.00 44.45           C  
ATOM    976  NE2 GLN A  66      15.833  -9.079  18.153  1.00 44.45           N  
ATOM    977 HE21 GLN A  66      15.436  -8.799  19.039  1.00 44.45           H  
ATOM    978 HE22 GLN A  66      16.390  -9.916  18.055  1.00 44.45           H  
ATOM    979  OE1 GLN A  66      14.303  -7.790  17.324  1.00 44.45           O  
ATOM    980  N   HIS A  67      12.449 -10.703  12.603  1.00 45.80           N  
ATOM    981  H   HIS A  67      12.330  -9.700  12.643  1.00 45.80           H  
ATOM    982  CA  HIS A  67      11.318 -11.511  12.187  1.00 45.80           C  
ATOM    983  HA  HIS A  67      11.230 -12.360  12.864  1.00 45.80           H  
ATOM    984  C   HIS A  67      11.480 -12.113  10.798  1.00 45.80           C  
ATOM    985  CB  HIS A  67      10.061 -10.679  12.371  1.00 45.80           C  
ATOM    986  HB2 HIS A  67      10.130  -9.751  11.803  1.00 45.80           H  
ATOM    987  HB3 HIS A  67       9.197 -11.244  12.023  1.00 45.80           H  
ATOM    988  O   HIS A  67      10.574 -12.765  10.302  1.00 45.80           O  
ATOM    989  CG  HIS A  67       9.886 -10.388  13.834  1.00 45.80           C  
ATOM    990  CD2 HIS A  67      10.302  -9.282  14.518  1.00 45.80           C  
ATOM    991  HD2 HIS A  67      10.839  -8.437  14.113  1.00 45.80           H  
ATOM    992  ND1 HIS A  67       9.368 -11.246  14.771  1.00 45.80           N  
ATOM    993  HD1 HIS A  67       9.031 -12.190  14.640  1.00 45.80           H  
ATOM    994  CE1 HIS A  67       9.438 -10.671  15.976  1.00 45.80           C  
ATOM    995  HE1 HIS A  67       9.098 -11.124  16.896  1.00 45.80           H  
ATOM    996  NE2 HIS A  67       9.972  -9.447  15.859  1.00 45.80           N  
ATOM    997  N   ARG A  68      12.647 -11.961  10.164  1.00 44.52           N  
ATOM    998  H   ARG A  68      13.393 -11.466  10.631  1.00 44.52           H  
ATOM    999  CA  ARG A  68      12.899 -12.643   8.889  1.00 44.52           C  
ATOM   1000  HA  ARG A  68      12.020 -12.564   8.249  1.00 44.52           H  
ATOM   1001  C   ARG A  68      13.148 -14.119   9.033  1.00 44.52           C  
ATOM   1002  CB  ARG A  68      14.102 -12.065   8.172  1.00 44.52           C  
ATOM   1003  HB2 ARG A  68      14.959 -12.015   8.844  1.00 44.52           H  
ATOM   1004  HB3 ARG A  68      14.355 -12.703   7.325  1.00 44.52           H  
ATOM   1005  O   ARG A  68      13.018 -14.838   8.056  1.00 44.52           O  
ATOM   1006  CG  ARG A  68      13.753 -10.691   7.648  1.00 44.52           C  
ATOM   1007  HG2 ARG A  68      13.681 -10.014   8.499  1.00 44.52           H  
ATOM   1008  HG3 ARG A  68      12.810 -10.705   7.101  1.00 44.52           H  
ATOM   1009  CD  ARG A  68      14.876 -10.278   6.714  1.00 44.52           C  
ATOM   1010  HD2 ARG A  68      14.744 -10.771   5.750  1.00 44.52           H  
ATOM   1011  HD3 ARG A  68      15.827 -10.586   7.149  1.00 44.52           H  
ATOM   1012  NE  ARG A  68      14.857  -8.831   6.555  1.00 44.52           N  
ATOM   1013  HE  ARG A  68      14.054  -8.357   6.941  1.00 44.52           H  
ATOM   1014  NH1 ARG A  68      17.014  -8.621   5.844  1.00 44.52           N  
ATOM   1015 HH11 ARG A  68      17.637  -8.057   5.284  1.00 44.52           H  
ATOM   1016 HH12 ARG A  68      17.006  -9.620   5.696  1.00 44.52           H  
ATOM   1017  NH2 ARG A  68      15.778  -6.797   6.225  1.00 44.52           N  
ATOM   1018 HH21 ARG A  68      14.905  -6.405   6.550  1.00 44.52           H  
ATOM   1019 HH22 ARG A  68      16.591  -6.235   6.014  1.00 44.52           H  
ATOM   1020  CZ  ARG A  68      15.879  -8.094   6.201  1.00 44.52           C  
ATOM   1021  N   GLN A  69      13.572 -14.566  10.205  1.00 45.53           N  
ATOM   1022  H   GLN A  69      13.676 -13.922  10.977  1.00 45.53           H  
ATOM   1023  CA  GLN A  69      13.682 -15.999  10.445  1.00 45.53           C  
ATOM   1024  HA  GLN A  69      14.037 -16.502   9.546  1.00 45.53           H  
ATOM   1025  C   GLN A  69      12.329 -16.602  10.771  1.00 45.53           C  
ATOM   1026  CB  GLN A  69      14.677 -16.257  11.565  1.00 45.53           C  
ATOM   1027  HB2 GLN A  69      14.421 -15.670  12.448  1.00 45.53           H  
ATOM   1028  HB3 GLN A  69      14.647 -17.316  11.822  1.00 45.53           H  
ATOM   1029  O   GLN A  69      12.091 -17.787  10.536  1.00 45.53           O  
ATOM   1030  CG  GLN A  69      16.083 -15.901  11.078  1.00 45.53           C  
ATOM   1031  HG2 GLN A  69      16.273 -16.390  10.123  1.00 45.53           H  
ATOM   1032  HG3 GLN A  69      16.164 -14.823  10.940  1.00 45.53           H  
ATOM   1033  CD  GLN A  69      17.159 -16.341  12.055  1.00 45.53           C  
ATOM   1034  NE2 GLN A  69      18.413 -16.197  11.692  1.00 45.53           N  
ATOM   1035 HE21 GLN A  69      18.648 -15.836  10.779  1.00 45.53           H  
ATOM   1036 HE22 GLN A  69      19.093 -16.533  12.359  1.00 45.53           H  
ATOM   1037  OE1 GLN A  69      16.920 -16.824  13.146  1.00 45.53           O  
ATOM   1038  N   GLU A  70      11.413 -15.777  11.247  1.00 56.05           N  
ATOM   1039  H   GLU A  70      11.603 -14.789  11.341  1.00 56.05           H  
ATOM   1040  CA  GLU A  70      10.076 -16.228  11.521  1.00 56.05           C  
ATOM   1041  HA  GLU A  70      10.162 -17.190  12.025  1.00 56.05           H  
ATOM   1042  C   GLU A  70       9.315 -16.440  10.215  1.00 56.05           C  
ATOM   1043  CB  GLU A  70       9.387 -15.278  12.491  1.00 56.05           C  
ATOM   1044  HB2 GLU A  70       8.326 -15.522  12.547  1.00 56.05           H  
ATOM   1045  HB3 GLU A  70       9.502 -14.248  12.153  1.00 56.05           H  
ATOM   1046  O   GLU A  70       9.606 -15.809   9.191  1.00 56.05           O  
ATOM   1047  CG  GLU A  70      10.026 -15.467  13.875  1.00 56.05           C  
ATOM   1048  HG2 GLU A  70      11.103 -15.316  13.802  1.00 56.05           H  
ATOM   1049  HG3 GLU A  70       9.847 -16.488  14.214  1.00 56.05           H  
ATOM   1050  CD  GLU A  70       9.471 -14.490  14.903  1.00 56.05           C  
ATOM   1051  OE1 GLU A  70      10.098 -14.376  15.975  1.00 56.05           O  
ATOM   1052  OE2 GLU A  70       8.495 -13.782  14.571  1.00 56.05           O  
ATOM   1053  N   PRO A  71       8.401 -17.416  10.206  1.00 60.81           N  
ATOM   1054  CA  PRO A  71       7.410 -17.494   9.156  1.00 60.81           C  
ATOM   1055  HA  PRO A  71       7.889 -17.598   8.183  1.00 60.81           H  
ATOM   1056  C   PRO A  71       6.565 -16.219   9.165  1.00 60.81           C  
ATOM   1057  CB  PRO A  71       6.592 -18.747   9.473  1.00 60.81           C  
ATOM   1058  HB2 PRO A  71       5.555 -18.661   9.147  1.00 60.81           H  
ATOM   1059  HB3 PRO A  71       7.064 -19.612   9.008  1.00 60.81           H  
ATOM   1060  O   PRO A  71       6.545 -15.459  10.134  1.00 60.81           O  
ATOM   1061  CG  PRO A  71       6.696 -18.869  10.992  1.00 60.81           C  
ATOM   1062  HG2 PRO A  71       6.585 -19.900  11.327  1.00 60.81           H  
ATOM   1063  HG3 PRO A  71       5.944 -18.233  11.459  1.00 60.81           H  
ATOM   1064  CD  PRO A  71       8.081 -18.320  11.301  1.00 60.81           C  
ATOM   1065  HD2 PRO A  71       8.806 -19.134  11.323  1.00 60.81           H  
ATOM   1066  HD3 PRO A  71       8.055 -17.810  12.264  1.00 60.81           H  
ATOM   1067  N   ILE A  72       5.838 -16.007   8.078  1.00 60.87           N  
ATOM   1068  H   ILE A  72       5.908 -16.652   7.304  1.00 60.87           H  
ATOM   1069  CA  ILE A  72       4.866 -14.921   7.992  1.00 60.87           C  
ATOM   1070  HA  ILE A  72       5.407 -13.976   8.056  1.00 60.87           H  
ATOM   1071  C   ILE A  72       3.923 -15.026   9.196  1.00 60.87           C  
ATOM   1072  CB  ILE A  72       4.121 -14.966   6.644  1.00 60.87           C  
ATOM   1073  HB  ILE A  72       3.520 -15.873   6.596  1.00 60.87           H  
ATOM   1074  O   ILE A  72       3.346 -16.090   9.448  1.00 60.87           O  
ATOM   1075  CG1 ILE A  72       5.134 -14.980   5.474  1.00 60.87           C  
ATOM   1076 HG12 ILE A  72       5.733 -14.070   5.491  1.00 60.87           H  
ATOM   1077 HG13 ILE A  72       5.800 -15.835   5.599  1.00 60.87           H  
ATOM   1078  CG2 ILE A  72       3.193 -13.749   6.556  1.00 60.87           C  
ATOM   1079 HG21 ILE A  72       2.745 -13.693   5.564  1.00 60.87           H  
ATOM   1080 HG22 ILE A  72       2.383 -13.830   7.281  1.00 60.87           H  
ATOM   1081 HG23 ILE A  72       3.747 -12.827   6.734  1.00 60.87           H  
ATOM   1082  CD1 ILE A  72       4.529 -15.153   4.081  1.00 60.87           C  
ATOM   1083 HD11 ILE A  72       5.332 -15.353   3.372  1.00 60.87           H  
ATOM   1084 HD12 ILE A  72       3.828 -15.988   4.074  1.00 60.87           H  
ATOM   1085 HD13 ILE A  72       4.026 -14.236   3.775  1.00 60.87           H  
ATOM   1086  N   ARG A  73       3.855 -13.952   9.992  1.00 61.49           N  
ATOM   1087  H   ARG A  73       4.357 -13.119   9.721  1.00 61.49           H  
ATOM   1088  CA  ARG A  73       3.065 -13.932  11.225  1.00 61.49           C  
ATOM   1089  HA  ARG A  73       3.387 -14.761  11.856  1.00 61.49           H  
ATOM   1090  C   ARG A  73       1.604 -14.131  10.870  1.00 61.49           C  
ATOM   1091  CB  ARG A  73       3.226 -12.620  12.002  1.00 61.49           C  
ATOM   1092  HB2 ARG A  73       2.895 -11.785  11.384  1.00 61.49           H  
ATOM   1093  HB3 ARG A  73       2.578 -12.666  12.878  1.00 61.49           H  
ATOM   1094  O   ARG A  73       1.120 -13.496   9.946  1.00 61.49           O  
ATOM   1095  CG  ARG A  73       4.663 -12.365  12.472  1.00 61.49           C  
ATOM   1096  HG2 ARG A  73       5.275 -12.084  11.615  1.00 61.49           H  
ATOM   1097  HG3 ARG A  73       5.077 -13.262  12.931  1.00 61.49           H  
ATOM   1098  CD  ARG A  73       4.655 -11.234  13.504  1.00 61.49           C  
ATOM   1099  HD2 ARG A  73       4.280 -11.628  14.449  1.00 61.49           H  
ATOM   1100  HD3 ARG A  73       3.980 -10.446  13.171  1.00 61.49           H  
ATOM   1101  NE  ARG A  73       5.992 -10.652  13.705  1.00 61.49           N  
ATOM   1102  HE  ARG A  73       6.749 -10.996  13.131  1.00 61.49           H  
ATOM   1103  NH1 ARG A  73       5.458  -9.363  15.529  1.00 61.49           N  
ATOM   1104 HH11 ARG A  73       5.771  -8.720  16.243  1.00 61.49           H  
ATOM   1105 HH12 ARG A  73       4.903 -10.099  15.940  1.00 61.49           H  
ATOM   1106  NH2 ARG A  73       7.331  -8.981  14.492  1.00 61.49           N  
ATOM   1107 HH21 ARG A  73       7.508  -8.308  15.224  1.00 61.49           H  
ATOM   1108 HH22 ARG A  73       8.139  -9.435  14.091  1.00 61.49           H  
ATOM   1109  CZ  ARG A  73       6.249  -9.683  14.563  1.00 61.49           C  
ATOM   1110  N   LYS A  74       0.928 -14.991  11.629  1.00 70.34           N  
ATOM   1111  H   LYS A  74       1.437 -15.469  12.359  1.00 70.34           H  
ATOM   1112  CA  LYS A  74      -0.481 -15.347  11.399  1.00 70.34           C  
ATOM   1113  HA  LYS A  74      -0.782 -14.972  10.421  1.00 70.34           H  
ATOM   1114  C   LYS A  74      -1.442 -14.696  12.380  1.00 70.34           C  
ATOM   1115  CB  LYS A  74      -0.636 -16.869  11.378  1.00 70.34           C  
ATOM   1116  HB2 LYS A  74      -1.692 -17.106  11.248  1.00 70.34           H  
ATOM   1117  HB3 LYS A  74      -0.291 -17.302  12.317  1.00 70.34           H  
ATOM   1118  O   LYS A  74      -2.652 -14.890  12.300  1.00 70.34           O  
ATOM   1119  CG  LYS A  74       0.154 -17.449  10.202  1.00 70.34           C  
ATOM   1120  HG2 LYS A  74       1.220 -17.447  10.433  1.00 70.34           H  
ATOM   1121  HG3 LYS A  74      -0.017 -16.825   9.325  1.00 70.34           H  
ATOM   1122  CD  LYS A  74      -0.293 -18.873   9.879  1.00 70.34           C  
ATOM   1123  HD2 LYS A  74       0.000 -19.558  10.674  1.00 70.34           H  
ATOM   1124  HD3 LYS A  74      -1.376 -18.879   9.758  1.00 70.34           H  
ATOM   1125  CE  LYS A  74       0.371 -19.250   8.555  1.00 70.34           C  
ATOM   1126  HE2 LYS A  74       0.329 -18.378   7.902  1.00 70.34           H  
ATOM   1127  HE3 LYS A  74       1.421 -19.488   8.723  1.00 70.34           H  
ATOM   1128  NZ  LYS A  74      -0.346 -20.351   7.880  1.00 70.34           N  
ATOM   1129  HZ1 LYS A  74       0.067 -20.515   6.973  1.00 70.34           H  
ATOM   1130  HZ2 LYS A  74      -0.373 -21.196   8.434  1.00 70.34           H  
ATOM   1131  HZ3 LYS A  74      -1.282 -20.031   7.674  1.00 70.34           H  
ATOM   1132  N   THR A  75      -0.916 -13.960  13.345  1.00 79.61           N  
ATOM   1133  H   THR A  75       0.078 -13.780  13.336  1.00 79.61           H  
ATOM   1134  CA  THR A  75      -1.681 -13.431  14.469  1.00 79.61           C  
ATOM   1135  HA  THR A  75      -2.732 -13.359  14.193  1.00 79.61           H  
ATOM   1136  C   THR A  75      -1.207 -12.034  14.812  1.00 79.61           C  
ATOM   1137  CB  THR A  75      -1.570 -14.345  15.700  1.00 79.61           C  
ATOM   1138  HB  THR A  75      -2.018 -13.845  16.559  1.00 79.61           H  
ATOM   1139  O   THR A  75      -0.033 -11.709  14.639  1.00 79.61           O  
ATOM   1140  CG2 THR A  75      -2.292 -15.677  15.482  1.00 79.61           C  
ATOM   1141 HG21 THR A  75      -3.324 -15.496  15.182  1.00 79.61           H  
ATOM   1142 HG22 THR A  75      -1.788 -16.261  14.712  1.00 79.61           H  
ATOM   1143 HG23 THR A  75      -2.285 -16.243  16.414  1.00 79.61           H  
ATOM   1144  OG1 THR A  75      -0.227 -14.660  15.991  1.00 79.61           O  
ATOM   1145  HG1 THR A  75       0.242 -13.861  16.241  1.00 79.61           H  
ATOM   1146  N   VAL A  76      -2.130 -11.226  15.328  1.00 87.17           N  
ATOM   1147  H   VAL A  76      -3.070 -11.574  15.456  1.00 87.17           H  
ATOM   1148  CA  VAL A  76      -1.809  -9.919  15.899  1.00 87.17           C  
ATOM   1149  HA  VAL A  76      -1.091  -9.421  15.248  1.00 87.17           H  
ATOM   1150  C   VAL A  76      -1.170 -10.132  17.261  1.00 87.17           C  
ATOM   1151  CB  VAL A  76      -3.055  -9.024  16.022  1.00 87.17           C  
ATOM   1152  HB  VAL A  76      -3.722  -9.422  16.786  1.00 87.17           H  
ATOM   1153  O   VAL A  76      -1.757 -10.782  18.126  1.00 87.17           O  
ATOM   1154  CG1 VAL A  76      -2.661  -7.597  16.423  1.00 87.17           C  
ATOM   1155 HG11 VAL A  76      -3.543  -6.958  16.443  1.00 87.17           H  
ATOM   1156 HG12 VAL A  76      -2.217  -7.599  17.418  1.00 87.17           H  
ATOM   1157 HG13 VAL A  76      -1.932  -7.198  15.716  1.00 87.17           H  
ATOM   1158  CG2 VAL A  76      -3.825  -8.990  14.696  1.00 87.17           C  
ATOM   1159 HG21 VAL A  76      -4.386  -9.917  14.571  1.00 87.17           H  
ATOM   1160 HG22 VAL A  76      -4.533  -8.161  14.686  1.00 87.17           H  
ATOM   1161 HG23 VAL A  76      -3.120  -8.900  13.870  1.00 87.17           H  
ATOM   1162  N   GLU A  77       0.018  -9.582  17.449  1.00 88.36           N  
ATOM   1163  H   GLU A  77       0.437  -9.063  16.690  1.00 88.36           H  
ATOM   1164  CA  GLU A  77       0.708  -9.569  18.737  1.00 88.36           C  
ATOM   1165  HA  GLU A  77       0.246 -10.287  19.414  1.00 88.36           H  
ATOM   1166  C   GLU A  77       0.578  -8.187  19.380  1.00 88.36           C  
ATOM   1167  CB  GLU A  77       2.168  -9.991  18.545  1.00 88.36           C  
ATOM   1168  HB2 GLU A  77       2.594  -9.359  17.765  1.00 88.36           H  
ATOM   1169  HB3 GLU A  77       2.721  -9.834  19.472  1.00 88.36           H  
ATOM   1170  O   GLU A  77       0.273  -7.203  18.705  1.00 88.36           O  
ATOM   1171  CG  GLU A  77       2.297 -11.465  18.130  1.00 88.36           C  
ATOM   1172  HG2 GLU A  77       2.008 -12.089  18.976  1.00 88.36           H  
ATOM   1173  HG3 GLU A  77       1.608 -11.676  17.312  1.00 88.36           H  
ATOM   1174  CD  GLU A  77       3.709 -11.848  17.665  1.00 88.36           C  
ATOM   1175  OE1 GLU A  77       3.910 -13.048  17.386  1.00 88.36           O  
ATOM   1176  OE2 GLU A  77       4.558 -10.946  17.481  1.00 88.36           O  
ATOM   1177  N   ILE A  78       0.784  -8.113  20.695  1.00 90.15           N  
ATOM   1178  H   ILE A  78       1.097  -8.942  21.180  1.00 90.15           H  
ATOM   1179  CA  ILE A  78       0.772  -6.861  21.451  1.00 90.15           C  
ATOM   1180  HA  ILE A  78       0.647  -6.020  20.769  1.00 90.15           H  
ATOM   1181  C   ILE A  78       2.128  -6.701  22.136  1.00 90.15           C  
ATOM   1182  CB  ILE A  78      -0.393  -6.829  22.468  1.00 90.15           C  
ATOM   1183  HB  ILE A  78      -0.249  -7.641  23.181  1.00 90.15           H  
ATOM   1184  O   ILE A  78       2.425  -7.398  23.107  1.00 90.15           O  
ATOM   1185  CG1 ILE A  78      -1.795  -7.022  21.845  1.00 90.15           C  
ATOM   1186 HG12 ILE A  78      -1.827  -7.978  21.324  1.00 90.15           H  
ATOM   1187 HG13 ILE A  78      -2.525  -7.078  22.654  1.00 90.15           H  
ATOM   1188  CG2 ILE A  78      -0.348  -5.505  23.247  1.00 90.15           C  
ATOM   1189 HG21 ILE A  78      -1.248  -5.397  23.852  1.00 90.15           H  
ATOM   1190 HG22 ILE A  78       0.521  -5.480  23.904  1.00 90.15           H  
ATOM   1191 HG23 ILE A  78      -0.290  -4.680  22.538  1.00 90.15           H  
ATOM   1192  CD1 ILE A  78      -2.253  -5.928  20.876  1.00 90.15           C  
ATOM   1193 HD11 ILE A  78      -2.298  -4.960  21.377  1.00 90.15           H  
ATOM   1194 HD12 ILE A  78      -1.572  -5.879  20.027  1.00 90.15           H  
ATOM   1195 HD13 ILE A  78      -3.250  -6.177  20.513  1.00 90.15           H  
ATOM   1196  N   ASP A  79       2.923  -5.745  21.661  1.00 90.23           N  
ATOM   1197  H   ASP A  79       2.602  -5.205  20.870  1.00 90.23           H  
ATOM   1198  CA  ASP A  79       4.236  -5.428  22.217  1.00 90.23           C  
ATOM   1199  HA  ASP A  79       4.579  -6.253  22.841  1.00 90.23           H  
ATOM   1200  C   ASP A  79       4.163  -4.162  23.070  1.00 90.23           C  
ATOM   1201  CB  ASP A  79       5.267  -5.226  21.103  1.00 90.23           C  
ATOM   1202  HB2 ASP A  79       4.878  -4.496  20.394  1.00 90.23           H  
ATOM   1203  HB3 ASP A  79       6.173  -4.811  21.544  1.00 90.23           H  
ATOM   1204  O   ASP A  79       3.806  -3.088  22.585  1.00 90.23           O  
ATOM   1205  CG  ASP A  79       5.658  -6.491  20.349  1.00 90.23           C  
ATOM   1206  OD1 ASP A  79       6.200  -6.288  19.235  1.00 90.23           O  
ATOM   1207  OD2 ASP A  79       5.511  -7.594  20.912  1.00 90.23           O  
ATOM   1208  N   ILE A  80       4.559  -4.259  24.342  1.00 91.82           N  
ATOM   1209  H   ILE A  80       4.866  -5.163  24.670  1.00 91.82           H  
ATOM   1210  CA  ILE A  80       4.565  -3.123  25.273  1.00 91.82           C  
ATOM   1211  HA  ILE A  80       4.007  -2.301  24.824  1.00 91.82           H  
ATOM   1212  C   ILE A  80       5.997  -2.648  25.503  1.00 91.82           C  
ATOM   1213  CB  ILE A  80       3.859  -3.461  26.604  1.00 91.82           C  
ATOM   1214  HB  ILE A  80       4.447  -4.215  27.127  1.00 91.82           H  
ATOM   1215  O   ILE A  80       6.805  -3.350  26.107  1.00 91.82           O  
ATOM   1216  CG1 ILE A  80       2.466  -4.073  26.331  1.00 91.82           C  
ATOM   1217 HG12 ILE A  80       1.930  -3.463  25.604  1.00 91.82           H  
ATOM   1218 HG13 ILE A  80       2.604  -5.056  25.880  1.00 91.82           H  
ATOM   1219  CG2 ILE A  80       3.808  -2.202  27.502  1.00 91.82           C  
ATOM   1220 HG21 ILE A  80       3.266  -1.401  26.999  1.00 91.82           H  
ATOM   1221 HG22 ILE A  80       4.817  -1.855  27.724  1.00 91.82           H  
ATOM   1222 HG23 ILE A  80       3.316  -2.428  28.448  1.00 91.82           H  
ATOM   1223  CD1 ILE A  80       1.592  -4.277  27.573  1.00 91.82           C  
ATOM   1224 HD11 ILE A  80       0.725  -4.879  27.300  1.00 91.82           H  
ATOM   1225 HD12 ILE A  80       1.242  -3.318  27.955  1.00 91.82           H  
ATOM   1226 HD13 ILE A  80       2.156  -4.802  28.344  1.00 91.82           H  
ATOM   1227  N   THR A  81       6.290  -1.413  25.108  1.00 90.41           N  
ATOM   1228  H   THR A  81       5.570  -0.892  24.628  1.00 90.41           H  
ATOM   1229  CA  THR A  81       7.563  -0.741  25.403  1.00 90.41           C  
ATOM   1230  HA  THR A  81       8.253  -1.453  25.855  1.00 90.41           H  
ATOM   1231  C   THR A  81       7.328   0.397  26.392  1.00 90.41           C  
ATOM   1232  CB  THR A  81       8.223  -0.236  24.116  1.00 90.41           C  
ATOM   1233  HB  THR A  81       7.618   0.553  23.669  1.00 90.41           H  
ATOM   1234  O   THR A  81       6.486   1.258  26.154  1.00 90.41           O  
ATOM   1235  CG2 THR A  81       9.636   0.284  24.370  1.00 90.41           C  
ATOM   1236 HG21 THR A  81       9.601   1.226  24.917  1.00 90.41           H  
ATOM   1237 HG22 THR A  81      10.212  -0.451  24.931  1.00 90.41           H  
ATOM   1238 HG23 THR A  81      10.127   0.441  23.409  1.00 90.41           H  
ATOM   1239  OG1 THR A  81       8.344  -1.290  23.192  1.00 90.41           O  
ATOM   1240  HG1 THR A  81       7.475  -1.679  23.075  1.00 90.41           H  
ATOM   1241  N   ARG A  82       8.055   0.422  27.516  1.00 89.83           N  
ATOM   1242  H   ARG A  82       8.782  -0.270  27.628  1.00 89.83           H  
ATOM   1243  CA  ARG A  82       7.937   1.478  28.538  1.00 89.83           C  
ATOM   1244  HA  ARG A  82       7.067   2.096  28.317  1.00 89.83           H  
ATOM   1245  C   ARG A  82       9.153   2.391  28.496  1.00 89.83           C  
ATOM   1246  CB  ARG A  82       7.737   0.896  29.944  1.00 89.83           C  
ATOM   1247  HB2 ARG A  82       8.637   0.361  30.246  1.00 89.83           H  
ATOM   1248  HB3 ARG A  82       7.578   1.724  30.635  1.00 89.83           H  
ATOM   1249  O   ARG A  82      10.281   1.906  28.488  1.00 89.83           O  
ATOM   1250  CG  ARG A  82       6.538  -0.057  30.025  1.00 89.83           C  
ATOM   1251  HG2 ARG A  82       5.658   0.417  29.591  1.00 89.83           H  
ATOM   1252  HG3 ARG A  82       6.760  -0.963  29.459  1.00 89.83           H  
ATOM   1253  CD  ARG A  82       6.258  -0.434  31.482  1.00 89.83           C  
ATOM   1254  HD2 ARG A  82       5.927   0.458  32.014  1.00 89.83           H  
ATOM   1255  HD3 ARG A  82       7.182  -0.799  31.930  1.00 89.83           H  
ATOM   1256  NE  ARG A  82       5.218  -1.474  31.567  1.00 89.83           N  
ATOM   1257  HE  ARG A  82       4.686  -1.636  30.724  1.00 89.83           H  
ATOM   1258  NH1 ARG A  82       5.490  -2.016  33.780  1.00 89.83           N  
ATOM   1259 HH11 ARG A  82       6.173  -1.275  33.856  1.00 89.83           H  
ATOM   1260 HH12 ARG A  82       5.218  -2.566  34.582  1.00 89.83           H  
ATOM   1261  NH2 ARG A  82       4.027  -3.152  32.531  1.00 89.83           N  
ATOM   1262 HH21 ARG A  82       3.586  -3.343  31.643  1.00 89.83           H  
ATOM   1263 HH22 ARG A  82       3.781  -3.710  33.336  1.00 89.83           H  
ATOM   1264  CZ  ARG A  82       4.919  -2.206  32.622  1.00 89.83           C  
ATOM   1265  N   ALA A  83       8.924   3.694  28.514  1.00 86.12           N  
ATOM   1266  H   ALA A  83       7.964   4.009  28.536  1.00 86.12           H  
ATOM   1267  CA  ALA A  83       9.956   4.718  28.537  1.00 86.12           C  
ATOM   1268  HA  ALA A  83      10.923   4.256  28.736  1.00 86.12           H  
ATOM   1269  C   ALA A  83       9.681   5.725  29.655  1.00 86.12           C  
ATOM   1270  CB  ALA A  83      10.024   5.386  27.160  1.00 86.12           C  
ATOM   1271  HB1 ALA A  83      10.215   4.631  26.397  1.00 86.12           H  
ATOM   1272  HB2 ALA A  83      10.828   6.122  27.143  1.00 86.12           H  
ATOM   1273  HB3 ALA A  83       9.080   5.883  26.939  1.00 86.12           H  
ATOM   1274  O   ALA A  83       8.532   5.963  30.027  1.00 86.12           O  
ATOM   1275  N   LEU A  84      10.746   6.326  30.176  1.00 84.95           N  
ATOM   1276  H   LEU A  84      11.660   6.123  29.795  1.00 84.95           H  
ATOM   1277  CA  LEU A  84      10.662   7.435  31.114  1.00 84.95           C  
ATOM   1278  HA  LEU A  84       9.616   7.619  31.357  1.00 84.95           H  
ATOM   1279  C   LEU A  84      11.212   8.682  30.437  1.00 84.95           C  
ATOM   1280  CB  LEU A  84      11.439   7.087  32.394  1.00 84.95           C  
ATOM   1281  HB2 LEU A  84      12.508   7.173  32.200  1.00 84.95           H  
ATOM   1282  HB3 LEU A  84      11.235   6.053  32.672  1.00 84.95           H  
ATOM   1283  O   LEU A  84      12.361   8.682  29.998  1.00 84.95           O  
ATOM   1284  CG  LEU A  84      11.063   8.001  33.570  1.00 84.95           C  
ATOM   1285  HG  LEU A  84      11.223   9.046  33.305  1.00 84.95           H  
ATOM   1286  CD1 LEU A  84       9.588   7.770  33.896  1.00 84.95           C  
ATOM   1287 HD11 LEU A  84       8.966   8.430  33.292  1.00 84.95           H  
ATOM   1288 HD12 LEU A  84       9.396   7.984  34.947  1.00 84.95           H  
ATOM   1289 HD13 LEU A  84       9.322   6.728  33.719  1.00 84.95           H  
ATOM   1290  CD2 LEU A  84      11.933   7.659  34.778  1.00 84.95           C  
ATOM   1291 HD21 LEU A  84      12.983   7.820  34.533  1.00 84.95           H  
ATOM   1292 HD22 LEU A  84      11.774   6.624  35.083  1.00 84.95           H  
ATOM   1293 HD23 LEU A  84      11.675   8.315  35.609  1.00 84.95           H  
ATOM   1294  N   LEU A  85      10.390   9.718  30.329  1.00 80.35           N  
ATOM   1295  H   LEU A  85       9.460   9.649  30.717  1.00 80.35           H  
ATOM   1296  CA  LEU A  85      10.802  11.009  29.795  1.00 80.35           C  
ATOM   1297  HA  LEU A  85      11.791  10.931  29.342  1.00 80.35           H  
ATOM   1298  C   LEU A  85      10.903  11.987  30.952  1.00 80.35           C  
ATOM   1299  CB  LEU A  85       9.813  11.484  28.723  1.00 80.35           C  
ATOM   1300  HB2 LEU A  85       8.827  11.554  29.182  1.00 80.35           H  
ATOM   1301  HB3 LEU A  85      10.101  12.479  28.384  1.00 80.35           H  
ATOM   1302  O   LEU A  85       9.940  12.169  31.690  1.00 80.35           O  
ATOM   1303  CG  LEU A  85       9.736  10.538  27.516  1.00 80.35           C  
ATOM   1304  HG  LEU A  85       9.545   9.520  27.856  1.00 80.35           H  
ATOM   1305  CD1 LEU A  85       8.580  10.938  26.614  1.00 80.35           C  
ATOM   1306 HD11 LEU A  85       8.856  11.802  26.010  1.00 80.35           H  
ATOM   1307 HD12 LEU A  85       7.698  11.157  27.216  1.00 80.35           H  
ATOM   1308 HD13 LEU A  85       8.353  10.087  25.972  1.00 80.35           H  
ATOM   1309  CD2 LEU A  85      11.012  10.552  26.672  1.00 80.35           C  
ATOM   1310 HD21 LEU A  85      11.844  10.152  27.252  1.00 80.35           H  
ATOM   1311 HD22 LEU A  85      11.249  11.569  26.358  1.00 80.35           H  
ATOM   1312 HD23 LEU A  85      10.880   9.923  25.792  1.00 80.35           H  
ATOM   1313  N   GLU A  86      12.063  12.611  31.095  1.00 79.28           N  
ATOM   1314  H   GLU A  86      12.824  12.405  30.463  1.00 79.28           H  
ATOM   1315  CA  GLU A  86      12.295  13.635  32.101  1.00 79.28           C  
ATOM   1316  HA  GLU A  86      11.385  13.782  32.684  1.00 79.28           H  
ATOM   1317  C   GLU A  86      12.632  14.950  31.397  1.00 79.28           C  
ATOM   1318  CB  GLU A  86      13.376  13.172  33.086  1.00 79.28           C  
ATOM   1319  HB2 GLU A  86      13.162  12.146  33.386  1.00 79.28           H  
ATOM   1320  HB3 GLU A  86      14.350  13.200  32.597  1.00 79.28           H  
ATOM   1321  O   GLU A  86      13.637  15.062  30.694  1.00 79.28           O  
ATOM   1322  CG  GLU A  86      13.388  14.056  34.342  1.00 79.28           C  
ATOM   1323  HG2 GLU A  86      13.516  15.094  34.037  1.00 79.28           H  
ATOM   1324  HG3 GLU A  86      12.420  13.974  34.837  1.00 79.28           H  
ATOM   1325  CD  GLU A  86      14.500  13.690  35.339  1.00 79.28           C  
ATOM   1326  OE1 GLU A  86      14.720  14.520  36.253  1.00 79.28           O  
ATOM   1327  OE2 GLU A  86      15.154  12.637  35.163  1.00 79.28           O  
ATOM   1328  N   GLU A  87      11.783  15.960  31.569  1.00 75.12           N  
ATOM   1329  H   GLU A  87      10.952  15.794  32.118  1.00 75.12           H  
ATOM   1330  CA  GLU A  87      12.051  17.315  31.092  1.00 75.12           C  
ATOM   1331  HA  GLU A  87      13.107  17.415  30.841  1.00 75.12           H  
ATOM   1332  C   GLU A  87      11.720  18.320  32.190  1.00 75.12           C  
ATOM   1333  CB  GLU A  87      11.229  17.666  29.847  1.00 75.12           C  
ATOM   1334  HB2 GLU A  87      10.177  17.447  30.032  1.00 75.12           H  
ATOM   1335  HB3 GLU A  87      11.336  18.740  29.694  1.00 75.12           H  
ATOM   1336  O   GLU A  87      10.573  18.426  32.613  1.00 75.12           O  
ATOM   1337  CG  GLU A  87      11.670  16.983  28.550  1.00 75.12           C  
ATOM   1338  HG2 GLU A  87      11.544  15.905  28.651  1.00 75.12           H  
ATOM   1339  HG3 GLU A  87      12.723  17.202  28.376  1.00 75.12           H  
ATOM   1340  CD  GLU A  87      10.846  17.484  27.353  1.00 75.12           C  
ATOM   1341  OE1 GLU A  87      10.990  16.907  26.257  1.00 75.12           O  
ATOM   1342  OE2 GLU A  87      10.078  18.480  27.468  1.00 75.12           O  
ATOM   1343  N   LYS A  88      12.708  19.112  32.622  1.00 71.54           N  
ATOM   1344  H   LYS A  88      13.636  18.935  32.265  1.00 71.54           H  
ATOM   1345  CA  LYS A  88      12.521  20.190  33.614  1.00 71.54           C  
ATOM   1346  HA  LYS A  88      13.502  20.506  33.967  1.00 71.54           H  
ATOM   1347  C   LYS A  88      11.756  19.742  34.873  1.00 71.54           C  
ATOM   1348  CB  LYS A  88      11.824  21.407  32.978  1.00 71.54           C  
ATOM   1349  HB2 LYS A  88      10.799  21.131  32.730  1.00 71.54           H  
ATOM   1350  HB3 LYS A  88      11.782  22.195  33.730  1.00 71.54           H  
ATOM   1351  O   LYS A  88      10.813  20.409  35.289  1.00 71.54           O  
ATOM   1352  CG  LYS A  88      12.489  21.983  31.726  1.00 71.54           C  
ATOM   1353  HG2 LYS A  88      13.537  22.208  31.924  1.00 71.54           H  
ATOM   1354  HG3 LYS A  88      12.413  21.265  30.909  1.00 71.54           H  
ATOM   1355  CD  LYS A  88      11.737  23.268  31.361  1.00 71.54           C  
ATOM   1356  HD2 LYS A  88      11.939  24.032  32.112  1.00 71.54           H  
ATOM   1357  HD3 LYS A  88      10.667  23.063  31.371  1.00 71.54           H  
ATOM   1358  CE  LYS A  88      12.137  23.783  29.980  1.00 71.54           C  
ATOM   1359  HE2 LYS A  88      13.127  24.235  30.040  1.00 71.54           H  
ATOM   1360  HE3 LYS A  88      12.185  22.932  29.300  1.00 71.54           H  
ATOM   1361  NZ  LYS A  88      11.128  24.752  29.485  1.00 71.54           N  
ATOM   1362  HZ1 LYS A  88      10.237  24.287  29.377  1.00 71.54           H  
ATOM   1363  HZ2 LYS A  88      10.995  25.509  30.139  1.00 71.54           H  
ATOM   1364  HZ3 LYS A  88      11.384  25.120  28.580  1.00 71.54           H  
ATOM   1365  N   HIS A  89      12.180  18.634  35.477  1.00 64.63           N  
ATOM   1366  H   HIS A  89      12.951  18.130  35.064  1.00 64.63           H  
ATOM   1367  CA  HIS A  89      11.562  18.039  36.674  1.00 64.63           C  
ATOM   1368  HA  HIS A  89      12.204  17.208  36.966  1.00 64.63           H  
ATOM   1369  C   HIS A  89      10.185  17.407  36.473  1.00 64.63           C  
ATOM   1370  CB  HIS A  89      11.551  19.025  37.855  1.00 64.63           C  
ATOM   1371  HB2 HIS A  89      11.277  18.482  38.760  1.00 64.63           H  
ATOM   1372  HB3 HIS A  89      10.792  19.792  37.702  1.00 64.63           H  
ATOM   1373  O   HIS A  89       9.571  16.989  37.447  1.00 64.63           O  
ATOM   1374  CG  HIS A  89      12.882  19.671  38.089  1.00 64.63           C  
ATOM   1375  CD2 HIS A  89      13.214  20.981  37.885  1.00 64.63           C  
ATOM   1376  HD2 HIS A  89      12.547  21.755  37.533  1.00 64.63           H  
ATOM   1377  ND1 HIS A  89      14.009  19.017  38.516  1.00 64.63           N  
ATOM   1378  HD1 HIS A  89      14.083  18.028  38.708  1.00 64.63           H  
ATOM   1379  CE1 HIS A  89      15.002  19.915  38.582  1.00 64.63           C  
ATOM   1380  HE1 HIS A  89      16.016  19.691  38.878  1.00 64.63           H  
ATOM   1381  NE2 HIS A  89      14.570  21.130  38.200  1.00 64.63           N  
ATOM   1382  N   PHE A  90       9.714  17.296  35.235  1.00 70.02           N  
ATOM   1383  H   PHE A  90      10.228  17.683  34.456  1.00 70.02           H  
ATOM   1384  CA  PHE A  90       8.513  16.541  34.935  1.00 70.02           C  
ATOM   1385  HA  PHE A  90       7.895  16.451  35.828  1.00 70.02           H  
ATOM   1386  C   PHE A  90       8.880  15.148  34.449  1.00 70.02           C  
ATOM   1387  CB  PHE A  90       7.709  17.310  33.909  1.00 70.02           C  
ATOM   1388  HB2 PHE A  90       8.258  17.373  32.970  1.00 70.02           H  
ATOM   1389  HB3 PHE A  90       7.579  18.319  34.302  1.00 70.02           H  
ATOM   1390  O   PHE A  90       9.495  14.999  33.391  1.00 70.02           O  
ATOM   1391  CG  PHE A  90       6.353  16.709  33.647  1.00 70.02           C  
ATOM   1392  CD1 PHE A  90       6.161  15.812  32.582  1.00 70.02           C  
ATOM   1393  HD1 PHE A  90       7.001  15.503  31.977  1.00 70.02           H  
ATOM   1394  CD2 PHE A  90       5.268  17.091  34.448  1.00 70.02           C  
ATOM   1395  HD2 PHE A  90       5.411  17.774  35.273  1.00 70.02           H  
ATOM   1396  CE1 PHE A  90       4.868  15.340  32.296  1.00 70.02           C  
ATOM   1397  HE1 PHE A  90       4.690  14.684  31.457  1.00 70.02           H  
ATOM   1398  CE2 PHE A  90       3.981  16.636  34.145  1.00 70.02           C  
ATOM   1399  HE2 PHE A  90       3.150  16.990  34.737  1.00 70.02           H  
ATOM   1400  CZ  PHE A  90       3.778  15.762  33.065  1.00 70.02           C  
ATOM   1401  HZ  PHE A  90       2.783  15.431  32.806  1.00 70.02           H  
ATOM   1402  N   GLU A  91       8.492  14.144  35.227  1.00 83.19           N  
ATOM   1403  H   GLU A  91       8.020  14.364  36.092  1.00 83.19           H  
ATOM   1404  CA  GLU A  91       8.651  12.732  34.897  1.00 83.19           C  
ATOM   1405  HA  GLU A  91       9.481  12.615  34.201  1.00 83.19           H  
ATOM   1406  C   GLU A  91       7.366  12.224  34.222  1.00 83.19           C  
ATOM   1407  CB  GLU A  91       9.010  11.961  36.183  1.00 83.19           C  
ATOM   1408  HB2 GLU A  91       9.867  12.446  36.650  1.00 83.19           H  
ATOM   1409  HB3 GLU A  91       8.169  12.007  36.876  1.00 83.19           H  
ATOM   1410  O   GLU A  91       6.299  12.163  34.835  1.00 83.19           O  
ATOM   1411  CG  GLU A  91       9.368  10.490  35.920  1.00 83.19           C  
ATOM   1412  HG2 GLU A  91       8.538  10.038  35.376  1.00 83.19           H  
ATOM   1413  HG3 GLU A  91      10.250  10.454  35.281  1.00 83.19           H  
ATOM   1414  CD  GLU A  91       9.628   9.666  37.206  1.00 83.19           C  
ATOM   1415  OE1 GLU A  91       9.286   8.450  37.227  1.00 83.19           O  
ATOM   1416  OE2 GLU A  91      10.148  10.228  38.190  1.00 83.19           O  
ATOM   1417  N   LEU A  92       7.452  11.842  32.948  1.00 85.18           N  
ATOM   1418  H   LEU A  92       8.341  11.953  32.482  1.00 85.18           H  
ATOM   1419  CA  LEU A  92       6.363  11.201  32.216  1.00 85.18           C  
ATOM   1420  HA  LEU A  92       5.465  11.226  32.833  1.00 85.18           H  
ATOM   1421  C   LEU A  92       6.708   9.739  31.945  1.00 85.18           C  
ATOM   1422  CB  LEU A  92       6.065  11.969  30.917  1.00 85.18           C  
ATOM   1423  HB2 LEU A  92       6.929  11.881  30.257  1.00 85.18           H  
ATOM   1424  HB3 LEU A  92       5.948  13.026  31.154  1.00 85.18           H  
ATOM   1425  O   LEU A  92       7.615   9.432  31.168  1.00 85.18           O  
ATOM   1426  CG  LEU A  92       4.815  11.460  30.168  1.00 85.18           C  
ATOM   1427  HG  LEU A  92       4.907  10.386  30.006  1.00 85.18           H  
ATOM   1428  CD1 LEU A  92       3.522  11.715  30.940  1.00 85.18           C  
ATOM   1429 HD11 LEU A  92       3.433  12.769  31.201  1.00 85.18           H  
ATOM   1430 HD12 LEU A  92       2.662  11.416  30.341  1.00 85.18           H  
ATOM   1431 HD13 LEU A  92       3.527  11.111  31.848  1.00 85.18           H  
ATOM   1432  CD2 LEU A  92       4.672  12.130  28.803  1.00 85.18           C  
ATOM   1433 HD21 LEU A  92       5.561  11.931  28.205  1.00 85.18           H  
ATOM   1434 HD22 LEU A  92       4.535  13.205  28.923  1.00 85.18           H  
ATOM   1435 HD23 LEU A  92       3.808  11.720  28.280  1.00 85.18           H  
ATOM   1436  N   ARG A  93       5.939   8.827  32.538  1.00 89.96           N  
ATOM   1437  H   ARG A  93       5.211   9.155  33.157  1.00 89.96           H  
ATOM   1438  CA  ARG A  93       5.970   7.403  32.197  1.00 89.96           C  
ATOM   1439  HA  ARG A  93       6.998   7.092  32.012  1.00 89.96           H  
ATOM   1440  C   ARG A  93       5.179   7.191  30.922  1.00 89.96           C  
ATOM   1441  CB  ARG A  93       5.388   6.569  33.340  1.00 89.96           C  
ATOM   1442  HB2 ARG A  93       5.289   5.532  33.017  1.00 89.96           H  
ATOM   1443  HB3 ARG A  93       4.402   6.947  33.609  1.00 89.96           H  
ATOM   1444  O   ARG A  93       3.960   7.337  30.914  1.00 89.96           O  
ATOM   1445  CG  ARG A  93       6.315   6.631  34.549  1.00 89.96           C  
ATOM   1446  HG2 ARG A  93       6.495   7.668  34.833  1.00 89.96           H  
ATOM   1447  HG3 ARG A  93       7.262   6.152  34.298  1.00 89.96           H  
ATOM   1448  CD  ARG A  93       5.699   5.901  35.730  1.00 89.96           C  
ATOM   1449  HD2 ARG A  93       4.724   6.338  35.945  1.00 89.96           H  
ATOM   1450  HD3 ARG A  93       5.578   4.849  35.472  1.00 89.96           H  
ATOM   1451  NE  ARG A  93       6.576   6.053  36.895  1.00 89.96           N  
ATOM   1452  HE  ARG A  93       7.275   6.781  36.846  1.00 89.96           H  
ATOM   1453  NH1 ARG A  93       5.594   4.461  38.214  1.00 89.96           N  
ATOM   1454 HH11 ARG A  93       5.532   3.975  39.097  1.00 89.96           H  
ATOM   1455 HH12 ARG A  93       4.886   4.360  37.501  1.00 89.96           H  
ATOM   1456  NH2 ARG A  93       7.367   5.645  38.953  1.00 89.96           N  
ATOM   1457 HH21 ARG A  93       8.023   6.392  38.775  1.00 89.96           H  
ATOM   1458 HH22 ARG A  93       7.397   5.137  39.826  1.00 89.96           H  
ATOM   1459  CZ  ARG A  93       6.504   5.381  38.018  1.00 89.96           C  
ATOM   1460  N   VAL A  94       5.866   6.839  29.848  1.00 91.83           N  
ATOM   1461  H   VAL A  94       6.864   6.709  29.933  1.00 91.83           H  
ATOM   1462  CA  VAL A  94       5.240   6.576  28.558  1.00 91.83           C  
ATOM   1463  HA  VAL A  94       4.216   6.949  28.590  1.00 91.83           H  
ATOM   1464  C   VAL A  94       5.186   5.078  28.303  1.00 91.83           C  
ATOM   1465  CB  VAL A  94       5.931   7.342  27.427  1.00 91.83           C  
ATOM   1466  HB  VAL A  94       6.971   7.028  27.339  1.00 91.83           H  
ATOM   1467  O   VAL A  94       6.211   4.402  28.331  1.00 91.83           O  
ATOM   1468  CG1 VAL A  94       5.211   7.078  26.104  1.00 91.83           C  
ATOM   1469 HG11 VAL A  94       5.673   7.688  25.328  1.00 91.83           H  
ATOM   1470 HG12 VAL A  94       5.310   6.031  25.815  1.00 91.83           H  
ATOM   1471 HG13 VAL A  94       4.154   7.335  26.186  1.00 91.83           H  
ATOM   1472  CG2 VAL A  94       5.881   8.852  27.688  1.00 91.83           C  
ATOM   1473 HG21 VAL A  94       6.233   9.389  26.808  1.00 91.83           H  
ATOM   1474 HG22 VAL A  94       6.520   9.107  28.534  1.00 91.83           H  
ATOM   1475 HG23 VAL A  94       4.856   9.159  27.899  1.00 91.83           H  
ATOM   1476  N   ASN A  95       3.995   4.560  28.016  1.00 93.89           N  
ATOM   1477  H   ASN A  95       3.203   5.186  27.993  1.00 93.89           H  
ATOM   1478  CA  ASN A  95       3.792   3.193  27.550  1.00 93.89           C  
ATOM   1479  HA  ASN A  95       4.713   2.622  27.665  1.00 93.89           H  
ATOM   1480  C   ASN A  95       3.428   3.232  26.062  1.00 93.89           C  
ATOM   1481  CB  ASN A  95       2.704   2.504  28.385  1.00 93.89           C  
ATOM   1482  HB2 ASN A  95       1.750   2.984  28.166  1.00 93.89           H  
ATOM   1483  HB3 ASN A  95       2.627   1.456  28.095  1.00 93.89           H  
ATOM   1484  O   ASN A  95       2.470   3.890  25.664  1.00 93.89           O  
ATOM   1485  CG  ASN A  95       2.931   2.575  29.883  1.00 93.89           C  
ATOM   1486  ND2 ASN A  95       1.999   3.165  30.595  1.00 93.89           N  
ATOM   1487 HD21 ASN A  95       2.094   3.191  31.600  1.00 93.89           H  
ATOM   1488 HD22 ASN A  95       1.161   3.502  30.143  1.00 93.89           H  
ATOM   1489  OD1 ASN A  95       3.917   2.087  30.420  1.00 93.89           O  
ATOM   1490  N   VAL A  96       4.184   2.521  25.238  1.00 93.70           N  
ATOM   1491  H   VAL A  96       4.963   2.006  25.623  1.00 93.70           H  
ATOM   1492  CA  VAL A  96       3.942   2.378  23.804  1.00 93.70           C  
ATOM   1493  HA  VAL A  96       3.165   3.073  23.483  1.00 93.70           H  
ATOM   1494  C   VAL A  96       3.462   0.960  23.546  1.00 93.70           C  
ATOM   1495  CB  VAL A  96       5.212   2.690  23.000  1.00 93.70           C  
ATOM   1496  HB  VAL A  96       6.004   1.997  23.283  1.00 93.70           H  
ATOM   1497  O   VAL A  96       4.180   0.012  23.858  1.00 93.70           O  
ATOM   1498  CG1 VAL A  96       4.944   2.540  21.503  1.00 93.70           C  
ATOM   1499 HG11 VAL A  96       4.153   3.231  21.213  1.00 93.70           H  
ATOM   1500 HG12 VAL A  96       5.853   2.760  20.943  1.00 93.70           H  
ATOM   1501 HG13 VAL A  96       4.644   1.521  21.262  1.00 93.70           H  
ATOM   1502  CG2 VAL A  96       5.707   4.121  23.257  1.00 93.70           C  
ATOM   1503 HG21 VAL A  96       5.996   4.231  24.302  1.00 93.70           H  
ATOM   1504 HG22 VAL A  96       6.584   4.322  22.642  1.00 93.70           H  
ATOM   1505 HG23 VAL A  96       4.921   4.838  23.022  1.00 93.70           H  
ATOM   1506  N   ILE A  97       2.261   0.827  22.990  1.00 94.82           N  
ATOM   1507  H   ILE A  97       1.739   1.665  22.780  1.00 94.82           H  
ATOM   1508  CA  ILE A  97       1.662  -0.452  22.607  1.00 94.82           C  
ATOM   1509  HA  ILE A  97       2.242  -1.267  23.040  1.00 94.82           H  
ATOM   1510  C   ILE A  97       1.736  -0.571  21.084  1.00 94.82           C  
ATOM   1511  CB  ILE A  97       0.211  -0.573  23.132  1.00 94.82           C  
ATOM   1512  HB  ILE A  97      -0.433   0.072  22.534  1.00 94.82           H  
ATOM   1513  O   ILE A  97       1.047   0.164  20.381  1.00 94.82           O  
ATOM   1514  CG1 ILE A  97       0.017  -0.126  24.598  1.00 94.82           C  
ATOM   1515 HG12 ILE A  97      -1.042  -0.193  24.847  1.00 94.82           H  
ATOM   1516 HG13 ILE A  97       0.296   0.923  24.693  1.00 94.82           H  
ATOM   1517  CG2 ILE A  97      -0.281  -2.010  22.930  1.00 94.82           C  
ATOM   1518 HG21 ILE A  97      -1.279  -2.133  23.350  1.00 94.82           H  
ATOM   1519 HG22 ILE A  97      -0.318  -2.250  21.868  1.00 94.82           H  
ATOM   1520 HG23 ILE A  97       0.400  -2.704  23.423  1.00 94.82           H  
ATOM   1521  CD1 ILE A  97       0.804  -0.936  25.627  1.00 94.82           C  
ATOM   1522 HD11 ILE A  97       0.382  -1.939  25.693  1.00 94.82           H  
ATOM   1523 HD12 ILE A  97       1.854  -0.986  25.337  1.00 94.82           H  
ATOM   1524 HD13 ILE A  97       0.722  -0.459  26.604  1.00 94.82           H  
ATOM   1525  N   ASP A  98       2.583  -1.454  20.569  1.00 92.41           N  
ATOM   1526  H   ASP A  98       3.067  -2.074  21.203  1.00 92.41           H  
ATOM   1527  CA  ASP A  98       2.696  -1.746  19.135  1.00 92.41           C  
ATOM   1528  HA  ASP A  98       2.217  -0.950  18.564  1.00 92.41           H  
ATOM   1529  C   ASP A  98       1.956  -3.052  18.818  1.00 92.41           C  
ATOM   1530  CB  ASP A  98       4.183  -1.771  18.741  1.00 92.41           C  
ATOM   1531  HB2 ASP A  98       4.657  -2.642  19.193  1.00 92.41           H  
ATOM   1532  HB3 ASP A  98       4.662  -0.885  19.159  1.00 92.41           H  
ATOM   1533  O   ASP A  98       1.945  -3.971  19.638  1.00 92.41           O  
ATOM   1534  CG  ASP A  98       4.469  -1.773  17.233  1.00 92.41           C  
ATOM   1535  OD1 ASP A  98       5.646  -2.057  16.892  1.00 92.41           O  
ATOM   1536  OD2 ASP A  98       3.576  -1.423  16.425  1.00 92.41           O  
ATOM   1537  N   THR A  99       1.311  -3.133  17.653  1.00 90.65           N  
ATOM   1538  H   THR A  99       1.338  -2.329  17.041  1.00 90.65           H  
ATOM   1539  CA  THR A  99       0.417  -4.251  17.296  1.00 90.65           C  
ATOM   1540  HA  THR A  99       0.461  -4.996  18.091  1.00 90.65           H  
ATOM   1541  C   THR A  99       0.872  -4.949  16.006  1.00 90.65           C  
ATOM   1542  CB  THR A  99      -1.055  -3.808  17.219  1.00 90.65           C  
ATOM   1543  HB  THR A  99      -1.666  -4.698  17.071  1.00 90.65           H  
ATOM   1544  O   THR A  99       0.217  -4.824  14.959  1.00 90.65           O  
ATOM   1545  CG2 THR A  99      -1.566  -3.084  18.469  1.00 90.65           C  
ATOM   1546 HG21 THR A  99      -1.889  -3.815  19.210  1.00 90.65           H  
ATOM   1547 HG22 THR A  99      -0.800  -2.446  18.909  1.00 90.65           H  
ATOM   1548 HG23 THR A  99      -2.409  -2.446  18.204  1.00 90.65           H  
ATOM   1549  OG1 THR A  99      -1.262  -2.968  16.106  1.00 90.65           O  
ATOM   1550  HG1 THR A  99      -0.903  -3.477  15.376  1.00 90.65           H  
ATOM   1551  N   PRO A 100       2.045  -5.598  15.987  1.00 88.66           N  
ATOM   1552  CA  PRO A 100       2.554  -6.196  14.760  1.00 88.66           C  
ATOM   1553  HA  PRO A 100       2.563  -5.445  13.970  1.00 88.66           H  
ATOM   1554  C   PRO A 100       1.679  -7.375  14.292  1.00 88.66           C  
ATOM   1555  CB  PRO A 100       3.994  -6.572  15.080  1.00 88.66           C  
ATOM   1556  HB2 PRO A 100       4.641  -5.713  14.902  1.00 88.66           H  
ATOM   1557  HB3 PRO A 100       4.320  -7.415  14.471  1.00 88.66           H  
ATOM   1558  O   PRO A 100       1.053  -8.065  15.095  1.00 88.66           O  
ATOM   1559  CG  PRO A 100       3.954  -6.864  16.581  1.00 88.66           C  
ATOM   1560  HG2 PRO A 100       3.568  -7.871  16.735  1.00 88.66           H  
ATOM   1561  HG3 PRO A 100       4.934  -6.748  17.042  1.00 88.66           H  
ATOM   1562  CD  PRO A 100       2.950  -5.843  17.104  1.00 88.66           C  
ATOM   1563  HD2 PRO A 100       3.475  -4.923  17.361  1.00 88.66           H  
ATOM   1564  HD3 PRO A 100       2.433  -6.238  17.979  1.00 88.66           H  
ATOM   1565  N   GLY A 101       1.598  -7.575  12.972  1.00 89.23           N  
ATOM   1566  H   GLY A 101       2.128  -6.982  12.349  1.00 89.23           H  
ATOM   1567  CA  GLY A 101       0.749  -8.594  12.336  1.00 89.23           C  
ATOM   1568  HA2 GLY A 101       1.195  -8.883  11.384  1.00 89.23           H  
ATOM   1569  HA3 GLY A 101       0.714  -9.480  12.970  1.00 89.23           H  
ATOM   1570  C   GLY A 101      -0.697  -8.162  12.059  1.00 89.23           C  
ATOM   1571  O   GLY A 101      -1.412  -8.842  11.325  1.00 89.23           O  
ATOM   1572  N   PHE A 102      -1.158  -7.031  12.607  1.00 92.91           N  
ATOM   1573  H   PHE A 102      -0.552  -6.500  13.216  1.00 92.91           H  
ATOM   1574  CA  PHE A 102      -2.501  -6.521  12.318  1.00 92.91           C  
ATOM   1575  HA  PHE A 102      -3.237  -7.283  12.572  1.00 92.91           H  
ATOM   1576  C   PHE A 102      -2.673  -6.226  10.821  1.00 92.91           C  
ATOM   1577  CB  PHE A 102      -2.795  -5.285  13.179  1.00 92.91           C  
ATOM   1578  HB2 PHE A 102      -2.000  -4.553  13.037  1.00 92.91           H  
ATOM   1579  HB3 PHE A 102      -2.802  -5.569  14.231  1.00 92.91           H  
ATOM   1580  O   PHE A 102      -1.999  -5.351  10.291  1.00 92.91           O  
ATOM   1581  CG  PHE A 102      -4.122  -4.642  12.834  1.00 92.91           C  
ATOM   1582  CD1 PHE A 102      -4.153  -3.593  11.902  1.00 92.91           C  
ATOM   1583  HD1 PHE A 102      -3.231  -3.263  11.446  1.00 92.91           H  
ATOM   1584  CD2 PHE A 102      -5.327  -5.145  13.361  1.00 92.91           C  
ATOM   1585  HD2 PHE A 102      -5.312  -5.962  14.067  1.00 92.91           H  
ATOM   1586  CE1 PHE A 102      -5.373  -3.038  11.495  1.00 92.91           C  
ATOM   1587  HE1 PHE A 102      -5.392  -2.262  10.744  1.00 92.91           H  
ATOM   1588  CE2 PHE A 102      -6.554  -4.591  12.951  1.00 92.91           C  
ATOM   1589  HE2 PHE A 102      -7.483  -4.982  13.338  1.00 92.91           H  
ATOM   1590  CZ  PHE A 102      -6.572  -3.544  12.014  1.00 92.91           C  
ATOM   1591  HZ  PHE A 102      -7.507  -3.136  11.659  1.00 92.91           H  
ATOM   1592  N   GLY A 103      -3.607  -6.917  10.160  1.00 92.03           N  
ATOM   1593  H   GLY A 103      -4.056  -7.693  10.624  1.00 92.03           H  
ATOM   1594  CA  GLY A 103      -3.943  -6.684   8.752  1.00 92.03           C  
ATOM   1595  HA2 GLY A 103      -4.941  -7.076   8.559  1.00 92.03           H  
ATOM   1596  HA3 GLY A 103      -3.965  -5.611   8.561  1.00 92.03           H  
ATOM   1597  C   GLY A 103      -2.987  -7.319   7.734  1.00 92.03           C  
ATOM   1598  O   GLY A 103      -3.105  -7.022   6.550  1.00 92.03           O  
ATOM   1599  N   ASP A 104      -2.037  -8.156   8.162  1.00 90.18           N  
ATOM   1600  H   ASP A 104      -1.976  -8.367   9.148  1.00 90.18           H  
ATOM   1601  CA  ASP A 104      -1.012  -8.719   7.267  1.00 90.18           C  
ATOM   1602  HA  ASP A 104      -0.899  -8.064   6.404  1.00 90.18           H  
ATOM   1603  C   ASP A 104      -1.355 -10.111   6.700  1.00 90.18           C  
ATOM   1604  CB  ASP A 104       0.340  -8.746   7.991  1.00 90.18           C  
ATOM   1605  HB2 ASP A 104       0.244  -9.346   8.897  1.00 90.18           H  
ATOM   1606  HB3 ASP A 104       1.076  -9.228   7.348  1.00 90.18           H  
ATOM   1607  O   ASP A 104      -0.667 -10.584   5.790  1.00 90.18           O  
ATOM   1608  CG  ASP A 104       0.879  -7.359   8.349  1.00 90.18           C  
ATOM   1609  OD1 ASP A 104       1.514  -7.250   9.423  1.00 90.18           O  
ATOM   1610  OD2 ASP A 104       0.776  -6.397   7.547  1.00 90.18           O  
ATOM   1611  N   ASN A 105      -2.407 -10.755   7.215  1.00 92.24           N  
ATOM   1612  H   ASN A 105      -2.972 -10.273   7.899  1.00 92.24           H  
ATOM   1613  CA  ASN A 105      -2.832 -12.092   6.795  1.00 92.24           C  
ATOM   1614  HA  ASN A 105      -1.955 -12.712   6.608  1.00 92.24           H  
ATOM   1615  C   ASN A 105      -3.667 -12.044   5.510  1.00 92.24           C  
ATOM   1616  CB  ASN A 105      -3.657 -12.736   7.919  1.00 92.24           C  
ATOM   1617  HB2 ASN A 105      -4.539 -12.123   8.107  1.00 92.24           H  
ATOM   1618  HB3 ASN A 105      -3.994 -13.720   7.594  1.00 92.24           H  
ATOM   1619  O   ASN A 105      -4.176 -10.991   5.127  1.00 92.24           O  
ATOM   1620  CG  ASN A 105      -2.910 -12.942   9.217  1.00 92.24           C  
ATOM   1621  ND2 ASN A 105      -3.647 -13.048  10.295  1.00 92.24           N  
ATOM   1622 HD21 ASN A 105      -4.651 -13.025  10.184  1.00 92.24           H  
ATOM   1623 HD22 ASN A 105      -3.199 -13.435  11.113  1.00 92.24           H  
ATOM   1624  OD1 ASN A 105      -1.704 -13.067   9.291  1.00 92.24           O  
ATOM   1625  N   VAL A 106      -3.901 -13.198   4.885  1.00 92.87           N  
ATOM   1626  H   VAL A 106      -3.375 -14.011   5.171  1.00 92.87           H  
ATOM   1627  CA  VAL A 106      -4.916 -13.316   3.817  1.00 92.87           C  
ATOM   1628  HA  VAL A 106      -4.778 -12.505   3.102  1.00 92.87           H  
ATOM   1629  C   VAL A 106      -6.331 -13.169   4.379  1.00 92.87           C  
ATOM   1630  CB  VAL A 106      -4.750 -14.646   3.065  1.00 92.87           C  
ATOM   1631  HB  VAL A 106      -4.754 -15.470   3.779  1.00 92.87           H  
ATOM   1632  O   VAL A 106      -7.163 -12.464   3.811  1.00 92.87           O  
ATOM   1633  CG1 VAL A 106      -5.852 -14.881   2.028  1.00 92.87           C  
ATOM   1634 HG11 VAL A 106      -5.903 -14.046   1.330  1.00 92.87           H  
ATOM   1635 HG12 VAL A 106      -6.816 -15.007   2.521  1.00 92.87           H  
ATOM   1636 HG13 VAL A 106      -5.638 -15.796   1.476  1.00 92.87           H  
ATOM   1637  CG2 VAL A 106      -3.411 -14.621   2.328  1.00 92.87           C  
ATOM   1638 HG21 VAL A 106      -3.250 -15.584   1.843  1.00 92.87           H  
ATOM   1639 HG22 VAL A 106      -2.593 -14.460   3.030  1.00 92.87           H  
ATOM   1640 HG23 VAL A 106      -3.414 -13.835   1.573  1.00 92.87           H  
ATOM   1641  N   ASN A 107      -6.587 -13.778   5.539  1.00 94.99           N  
ATOM   1642  H   ASN A 107      -5.850 -14.330   5.952  1.00 94.99           H  
ATOM   1643  CA  ASN A 107      -7.838 -13.624   6.272  1.00 94.99           C  
ATOM   1644  HA  ASN A 107      -8.549 -13.081   5.649  1.00 94.99           H  
ATOM   1645  C   ASN A 107      -7.620 -12.794   7.542  1.00 94.99           C  
ATOM   1646  CB  ASN A 107      -8.451 -15.004   6.532  1.00 94.99           C  
ATOM   1647  HB2 ASN A 107      -8.448 -15.562   5.596  1.00 94.99           H  
ATOM   1648  HB3 ASN A 107      -7.858 -15.550   7.266  1.00 94.99           H  
ATOM   1649  O   ASN A 107      -7.054 -13.259   8.532  1.00 94.99           O  
ATOM   1650  CG  ASN A 107      -9.886 -14.913   7.016  1.00 94.99           C  
ATOM   1651  ND2 ASN A 107     -10.621 -15.985   6.867  1.00 94.99           N  
ATOM   1652 HD21 ASN A 107     -10.217 -16.705   6.284  1.00 94.99           H  
ATOM   1653 HD22 ASN A 107     -11.592 -15.787   6.674  1.00 94.99           H  
ATOM   1654  OD1 ASN A 107     -10.374 -13.894   7.489  1.00 94.99           O  
ATOM   1655  N   ASN A 108      -8.098 -11.556   7.509  1.00 94.03           N  
ATOM   1656  H   ASN A 108      -8.575 -11.270   6.666  1.00 94.03           H  
ATOM   1657  CA  ASN A 108      -8.081 -10.599   8.612  1.00 94.03           C  
ATOM   1658  HA  ASN A 108      -7.423 -10.976   9.395  1.00 94.03           H  
ATOM   1659  C   ASN A 108      -9.466 -10.418   9.247  1.00 94.03           C  
ATOM   1660  CB  ASN A 108      -7.515  -9.266   8.113  1.00 94.03           C  
ATOM   1661  HB2 ASN A 108      -7.510  -8.546   8.932  1.00 94.03           H  
ATOM   1662  HB3 ASN A 108      -8.143  -8.879   7.312  1.00 94.03           H  
ATOM   1663  O   ASN A 108      -9.697  -9.453   9.985  1.00 94.03           O  
ATOM   1664  CG  ASN A 108      -6.090  -9.403   7.635  1.00 94.03           C  
ATOM   1665  ND2 ASN A 108      -5.876  -9.253   6.354  1.00 94.03           N  
ATOM   1666 HD21 ASN A 108      -4.978  -9.541   5.994  1.00 94.03           H  
ATOM   1667 HD22 ASN A 108      -6.638  -9.140   5.701  1.00 94.03           H  
ATOM   1668  OD1 ASN A 108      -5.182  -9.632   8.420  1.00 94.03           O  
ATOM   1669  N   ASN A 109     -10.416 -11.318   8.980  1.00 93.89           N  
ATOM   1670  H   ASN A 109     -10.207 -12.092   8.367  1.00 93.89           H  
ATOM   1671  CA  ASN A 109     -11.715 -11.262   9.627  1.00 93.89           C  
ATOM   1672  HA  ASN A 109     -12.161 -10.295   9.395  1.00 93.89           H  
ATOM   1673  C   ASN A 109     -11.525 -11.369  11.148  1.00 93.89           C  
ATOM   1674  CB  ASN A 109     -12.617 -12.362   9.058  1.00 93.89           C  
ATOM   1675  HB2 ASN A 109     -12.578 -12.326   7.969  1.00 93.89           H  
ATOM   1676  HB3 ASN A 109     -12.244 -13.335   9.377  1.00 93.89           H  
ATOM   1677  O   ASN A 109     -10.921 -12.314  11.650  1.00 93.89           O  
ATOM   1678  CG  ASN A 109     -14.064 -12.213   9.478  1.00 93.89           C  
ATOM   1679  ND2 ASN A 109     -14.881 -13.188   9.162  1.00 93.89           N  
ATOM   1680 HD21 ASN A 109     -15.865 -13.038   9.335  1.00 93.89           H  
ATOM   1681 HD22 ASN A 109     -14.524 -13.952   8.606  1.00 93.89           H  
ATOM   1682  OD1 ASN A 109     -14.492 -11.239  10.082  1.00 93.89           O  
ATOM   1683  N   LYS A 110     -12.040 -10.383  11.889  1.00 93.57           N  
ATOM   1684  H   LYS A 110     -12.538  -9.657  11.393  1.00 93.57           H  
ATOM   1685  CA  LYS A 110     -11.828 -10.216  13.338  1.00 93.57           C  
ATOM   1686  HA  LYS A 110     -12.402  -9.338  13.633  1.00 93.57           H  
ATOM   1687  C   LYS A 110     -10.391  -9.886  13.768  1.00 93.57           C  
ATOM   1688  CB  LYS A 110     -12.397 -11.404  14.138  1.00 93.57           C  
ATOM   1689  HB2 LYS A 110     -12.384 -11.140  15.196  1.00 93.57           H  
ATOM   1690  HB3 LYS A 110     -11.747 -12.271  14.014  1.00 93.57           H  
ATOM   1691  O   LYS A 110     -10.090  -9.995  14.954  1.00 93.57           O  
ATOM   1692  CG  LYS A 110     -13.832 -11.789  13.762  1.00 93.57           C  
ATOM   1693  HG2 LYS A 110     -14.489 -10.934  13.915  1.00 93.57           H  
ATOM   1694  HG3 LYS A 110     -13.880 -12.103  12.719  1.00 93.57           H  
ATOM   1695  CD  LYS A 110     -14.277 -12.953  14.649  1.00 93.57           C  
ATOM   1696  HD2 LYS A 110     -14.195 -12.659  15.695  1.00 93.57           H  
ATOM   1697  HD3 LYS A 110     -13.623 -13.806  14.466  1.00 93.57           H  
ATOM   1698  CE  LYS A 110     -15.723 -13.332  14.332  1.00 93.57           C  
ATOM   1699  HE2 LYS A 110     -16.356 -12.459  14.496  1.00 93.57           H  
ATOM   1700  HE3 LYS A 110     -15.786 -13.601  13.277  1.00 93.57           H  
ATOM   1701  NZ  LYS A 110     -16.165 -14.461  15.184  1.00 93.57           N  
ATOM   1702  HZ1 LYS A 110     -17.120 -14.715  14.979  1.00 93.57           H  
ATOM   1703  HZ2 LYS A 110     -16.092 -14.211  16.160  1.00 93.57           H  
ATOM   1704  HZ3 LYS A 110     -15.574 -15.264  15.022  1.00 93.57           H  
ATOM   1705  N   ALA A 111      -9.534  -9.380  12.879  1.00 93.76           N  
ATOM   1706  H   ALA A 111      -9.788  -9.364  11.901  1.00 93.76           H  
ATOM   1707  CA  ALA A 111      -8.188  -8.918  13.248  1.00 93.76           C  
ATOM   1708  HA  ALA A 111      -7.640  -9.757  13.675  1.00 93.76           H  
ATOM   1709  C   ALA A 111      -8.187  -7.794  14.309  1.00 93.76           C  
ATOM   1710  CB  ALA A 111      -7.454  -8.467  11.980  1.00 93.76           C  
ATOM   1711  HB1 ALA A 111      -7.336  -9.313  11.304  1.00 93.76           H  
ATOM   1712  HB2 ALA A 111      -8.010  -7.674  11.481  1.00 93.76           H  
ATOM   1713  HB3 ALA A 111      -6.462  -8.097  12.241  1.00 93.76           H  
ATOM   1714  O   ALA A 111      -7.210  -7.628  15.031  1.00 93.76           O  
ATOM   1715  N   TRP A 112      -9.286  -7.042  14.451  1.00 95.62           N  
ATOM   1716  H   TRP A 112     -10.048  -7.190  13.805  1.00 95.62           H  
ATOM   1717  CA  TRP A 112      -9.462  -6.031  15.504  1.00 95.62           C  
ATOM   1718  HA  TRP A 112      -8.559  -5.423  15.569  1.00 95.62           H  
ATOM   1719  C   TRP A 112      -9.709  -6.617  16.900  1.00 95.62           C  
ATOM   1720  CB  TRP A 112     -10.643  -5.126  15.131  1.00 95.62           C  
ATOM   1721  HB2 TRP A 112     -10.796  -4.386  15.917  1.00 95.62           H  
ATOM   1722  HB3 TRP A 112     -10.384  -4.585  14.221  1.00 95.62           H  
ATOM   1723  O   TRP A 112      -9.609  -5.882  17.880  1.00 95.62           O  
ATOM   1724  CG  TRP A 112     -11.928  -5.861  14.894  1.00 95.62           C  
ATOM   1725  CD1 TRP A 112     -12.713  -6.420  15.843  1.00 95.62           C  
ATOM   1726  HD1 TRP A 112     -12.515  -6.385  16.904  1.00 95.62           H  
ATOM   1727  CD2 TRP A 112     -12.520  -6.233  13.616  1.00 95.62           C  
ATOM   1728  CE2 TRP A 112     -13.692  -7.008  13.869  1.00 95.62           C  
ATOM   1729  CE3 TRP A 112     -12.155  -6.027  12.269  1.00 95.62           C  
ATOM   1730  HE3 TRP A 112     -11.273  -5.448  12.039  1.00 95.62           H  
ATOM   1731  NE1 TRP A 112     -13.744  -7.116  15.245  1.00 95.62           N  
ATOM   1732  HE1 TRP A 112     -14.356  -7.725  15.768  1.00 95.62           H  
ATOM   1733  CH2 TRP A 112     -14.096  -7.299  11.501  1.00 95.62           C  
ATOM   1734  HH2 TRP A 112     -14.686  -7.694  10.688  1.00 95.62           H  
ATOM   1735  CZ2 TRP A 112     -14.479  -7.532  12.834  1.00 95.62           C  
ATOM   1736  HZ2 TRP A 112     -15.354  -8.127  13.051  1.00 95.62           H  
ATOM   1737  CZ3 TRP A 112     -12.934  -6.557  11.224  1.00 95.62           C  
ATOM   1738  HZ3 TRP A 112     -12.644  -6.380  10.198  1.00 95.62           H  
ATOM   1739  N   GLN A 113     -10.085  -7.896  17.013  1.00 95.64           N  
ATOM   1740  H   GLN A 113     -10.080  -8.489  16.195  1.00 95.64           H  
ATOM   1741  CA  GLN A 113     -10.546  -8.472  18.278  1.00 95.64           C  
ATOM   1742  HA  GLN A 113     -11.352  -7.833  18.638  1.00 95.64           H  
ATOM   1743  C   GLN A 113      -9.462  -8.430  19.370  1.00 95.64           C  
ATOM   1744  CB  GLN A 113     -11.144  -9.873  18.045  1.00 95.64           C  
ATOM   1745  HB2 GLN A 113     -11.823  -9.831  17.194  1.00 95.64           H  
ATOM   1746  HB3 GLN A 113     -10.360 -10.593  17.811  1.00 95.64           H  
ATOM   1747  O   GLN A 113      -9.763  -7.899  20.435  1.00 95.64           O  
ATOM   1748  CG  GLN A 113     -11.922 -10.389  19.262  1.00 95.64           C  
ATOM   1749  HG2 GLN A 113     -12.245 -11.414  19.074  1.00 95.64           H  
ATOM   1750  HG3 GLN A 113     -11.265 -10.405  20.132  1.00 95.64           H  
ATOM   1751  CD  GLN A 113     -13.158  -9.548  19.558  1.00 95.64           C  
ATOM   1752  NE2 GLN A 113     -13.325  -9.063  20.764  1.00 95.64           N  
ATOM   1753 HE21 GLN A 113     -14.134  -8.495  20.973  1.00 95.64           H  
ATOM   1754 HE22 GLN A 113     -12.642  -9.204  21.494  1.00 95.64           H  
ATOM   1755  OE1 GLN A 113     -13.985  -9.297  18.685  1.00 95.64           O  
ATOM   1756  N   PRO A 114      -8.193  -8.813  19.110  1.00 95.82           N  
ATOM   1757  CA  PRO A 114      -7.129  -8.696  20.112  1.00 95.82           C  
ATOM   1758  HA  PRO A 114      -7.401  -9.294  20.982  1.00 95.82           H  
ATOM   1759  C   PRO A 114      -6.866  -7.253  20.570  1.00 95.82           C  
ATOM   1760  CB  PRO A 114      -5.879  -9.295  19.453  1.00 95.82           C  
ATOM   1761  HB2 PRO A 114      -5.261  -9.828  20.175  1.00 95.82           H  
ATOM   1762  HB3 PRO A 114      -5.296  -8.514  18.964  1.00 95.82           H  
ATOM   1763  O   PRO A 114      -6.474  -7.026  21.711  1.00 95.82           O  
ATOM   1764  CG  PRO A 114      -6.444 -10.236  18.392  1.00 95.82           C  
ATOM   1765  HG2 PRO A 114      -5.738 -10.414  17.582  1.00 95.82           H  
ATOM   1766  HG3 PRO A 114      -6.751 -11.174  18.854  1.00 95.82           H  
ATOM   1767  CD  PRO A 114      -7.670  -9.468  17.918  1.00 95.82           C  
ATOM   1768  HD2 PRO A 114      -7.360  -8.707  17.202  1.00 95.82           H  
ATOM   1769  HD3 PRO A 114      -8.378 -10.155  17.453  1.00 95.82           H  
ATOM   1770  N   LEU A 115      -7.100  -6.264  19.696  1.00 95.98           N  
ATOM   1771  H   LEU A 115      -7.473  -6.509  18.790  1.00 95.98           H  
ATOM   1772  CA  LEU A 115      -6.941  -4.843  20.028  1.00 95.98           C  
ATOM   1773  HA  LEU A 115      -5.982  -4.696  20.524  1.00 95.98           H  
ATOM   1774  C   LEU A 115      -8.036  -4.377  20.990  1.00 95.98           C  
ATOM   1775  CB  LEU A 115      -6.995  -3.979  18.753  1.00 95.98           C  
ATOM   1776  HB2 LEU A 115      -6.740  -2.959  19.041  1.00 95.98           H  
ATOM   1777  HB3 LEU A 115      -8.018  -3.961  18.377  1.00 95.98           H  
ATOM   1778  O   LEU A 115      -7.767  -3.679  21.964  1.00 95.98           O  
ATOM   1779  CG  LEU A 115      -6.077  -4.402  17.597  1.00 95.98           C  
ATOM   1780  HG  LEU A 115      -6.351  -5.396  17.243  1.00 95.98           H  
ATOM   1781  CD1 LEU A 115      -6.249  -3.411  16.445  1.00 95.98           C  
ATOM   1782 HD11 LEU A 115      -7.274  -3.446  16.076  1.00 95.98           H  
ATOM   1783 HD12 LEU A 115      -5.571  -3.672  15.633  1.00 95.98           H  
ATOM   1784 HD13 LEU A 115      -6.017  -2.402  16.786  1.00 95.98           H  
ATOM   1785  CD2 LEU A 115      -4.619  -4.404  18.030  1.00 95.98           C  
ATOM   1786 HD21 LEU A 115      -4.446  -5.200  18.753  1.00 95.98           H  
ATOM   1787 HD22 LEU A 115      -3.979  -4.575  17.164  1.00 95.98           H  
ATOM   1788 HD23 LEU A 115      -4.377  -3.442  18.482  1.00 95.98           H  
ATOM   1789  N   VAL A 116      -9.276  -4.768  20.691  1.00 96.39           N  
ATOM   1790  H   VAL A 116      -9.391  -5.376  19.892  1.00 96.39           H  
ATOM   1791  CA  VAL A 116     -10.454  -4.482  21.512  1.00 96.39           C  
ATOM   1792  HA  VAL A 116     -10.521  -3.408  21.687  1.00 96.39           H  
ATOM   1793  C   VAL A 116     -10.319  -5.137  22.883  1.00 96.39           C  
ATOM   1794  CB  VAL A 116     -11.722  -4.949  20.771  1.00 96.39           C  
ATOM   1795  HB  VAL A 116     -11.541  -5.923  20.315  1.00 96.39           H  
ATOM   1796  O   VAL A 116     -10.463  -4.444  23.888  1.00 96.39           O  
ATOM   1797  CG1 VAL A 116     -12.936  -5.092  21.690  1.00 96.39           C  
ATOM   1798 HG11 VAL A 116     -12.946  -4.279  22.416  1.00 96.39           H  
ATOM   1799 HG12 VAL A 116     -12.854  -6.024  22.248  1.00 96.39           H  
ATOM   1800 HG13 VAL A 116     -13.864  -5.115  21.118  1.00 96.39           H  
ATOM   1801  CG2 VAL A 116     -12.056  -3.962  19.644  1.00 96.39           C  
ATOM   1802 HG21 VAL A 116     -11.202  -3.861  18.975  1.00 96.39           H  
ATOM   1803 HG22 VAL A 116     -12.904  -4.342  19.074  1.00 96.39           H  
ATOM   1804 HG23 VAL A 116     -12.301  -2.987  20.067  1.00 96.39           H  
ATOM   1805  N   ASP A 117      -9.974  -6.424  22.911  1.00 96.74           N  
ATOM   1806  H   ASP A 117      -9.904  -6.932  22.040  1.00 96.74           H  
ATOM   1807  CA  ASP A 117      -9.823  -7.196  24.144  1.00 96.74           C  
ATOM   1808  HA  ASP A 117     -10.754  -7.153  24.709  1.00 96.74           H  
ATOM   1809  C   ASP A 117      -8.723  -6.599  25.025  1.00 96.74           C  
ATOM   1810  CB  ASP A 117      -9.528  -8.671  23.811  1.00 96.74           C  
ATOM   1811  HB2 ASP A 117      -9.337  -9.203  24.742  1.00 96.74           H  
ATOM   1812  HB3 ASP A 117      -8.624  -8.722  23.204  1.00 96.74           H  
ATOM   1813  O   ASP A 117      -8.940  -6.389  26.213  1.00 96.74           O  
ATOM   1814  CG  ASP A 117     -10.667  -9.395  23.075  1.00 96.74           C  
ATOM   1815  OD1 ASP A 117     -10.398 -10.457  22.471  1.00 96.74           O  
ATOM   1816  OD2 ASP A 117     -11.818  -8.896  23.057  1.00 96.74           O  
ATOM   1817  N   PHE A 118      -7.584  -6.199  24.443  1.00 96.53           N  
ATOM   1818  H   PHE A 118      -7.436  -6.409  23.466  1.00 96.53           H  
ATOM   1819  CA  PHE A 118      -6.517  -5.548  25.201  1.00 96.53           C  
ATOM   1820  HA  PHE A 118      -6.201  -6.229  25.991  1.00 96.53           H  
ATOM   1821  C   PHE A 118      -6.980  -4.251  25.879  1.00 96.53           C  
ATOM   1822  CB  PHE A 118      -5.319  -5.267  24.285  1.00 96.53           C  
ATOM   1823  HB2 PHE A 118      -5.636  -4.635  23.456  1.00 96.53           H  
ATOM   1824  HB3 PHE A 118      -4.968  -6.210  23.865  1.00 96.53           H  
ATOM   1825  O   PHE A 118      -6.653  -4.025  27.045  1.00 96.53           O  
ATOM   1826  CG  PHE A 118      -4.168  -4.596  25.011  1.00 96.53           C  
ATOM   1827  CD1 PHE A 118      -4.077  -3.191  25.065  1.00 96.53           C  
ATOM   1828  HD1 PHE A 118      -4.840  -2.589  24.595  1.00 96.53           H  
ATOM   1829  CD2 PHE A 118      -3.227  -5.378  25.701  1.00 96.53           C  
ATOM   1830  HD2 PHE A 118      -3.310  -6.455  25.684  1.00 96.53           H  
ATOM   1831  CE1 PHE A 118      -3.032  -2.572  25.773  1.00 96.53           C  
ATOM   1832  HE1 PHE A 118      -2.977  -1.495  25.824  1.00 96.53           H  
ATOM   1833  CE2 PHE A 118      -2.187  -4.762  26.418  1.00 96.53           C  
ATOM   1834  HE2 PHE A 118      -1.474  -5.374  26.950  1.00 96.53           H  
ATOM   1835  CZ  PHE A 118      -2.085  -3.360  26.449  1.00 96.53           C  
ATOM   1836  HZ  PHE A 118      -1.297  -2.889  27.018  1.00 96.53           H  
ATOM   1837  N   ILE A 119      -7.712  -3.384  25.167  1.00 97.05           N  
ATOM   1838  H   ILE A 119      -7.999  -3.650  24.236  1.00 97.05           H  
ATOM   1839  CA  ILE A 119      -8.191  -2.113  25.734  1.00 97.05           C  
ATOM   1840  HA  ILE A 119      -7.347  -1.610  26.206  1.00 97.05           H  
ATOM   1841  C   ILE A 119      -9.217  -2.375  26.843  1.00 97.05           C  
ATOM   1842  CB  ILE A 119      -8.759  -1.174  24.644  1.00 97.05           C  
ATOM   1843  HB  ILE A 119      -9.549  -1.697  24.104  1.00 97.05           H  
ATOM   1844  O   ILE A 119      -9.113  -1.779  27.919  1.00 97.05           O  
ATOM   1845  CG1 ILE A 119      -7.658  -0.756  23.644  1.00 97.05           C  
ATOM   1846 HG12 ILE A 119      -6.955  -0.087  24.141  1.00 97.05           H  
ATOM   1847 HG13 ILE A 119      -7.102  -1.637  23.323  1.00 97.05           H  
ATOM   1848  CG2 ILE A 119      -9.353   0.089  25.301  1.00 97.05           C  
ATOM   1849 HG21 ILE A 119      -8.636   0.524  25.997  1.00 97.05           H  
ATOM   1850 HG22 ILE A 119     -10.261  -0.168  25.847  1.00 97.05           H  
ATOM   1851 HG23 ILE A 119      -9.612   0.841  24.556  1.00 97.05           H  
ATOM   1852  CD1 ILE A 119      -8.196  -0.068  22.383  1.00 97.05           C  
ATOM   1853 HD11 ILE A 119      -8.963  -0.693  21.926  1.00 97.05           H  
ATOM   1854 HD12 ILE A 119      -7.376   0.065  21.676  1.00 97.05           H  
ATOM   1855 HD13 ILE A 119      -8.610   0.913  22.615  1.00 97.05           H  
ATOM   1856  N   ASP A 120     -10.166  -3.280  26.600  1.00 96.76           N  
ATOM   1857  H   ASP A 120     -10.172  -3.756  25.710  1.00 96.76           H  
ATOM   1858  CA  ASP A 120     -11.200  -3.644  27.571  1.00 96.76           C  
ATOM   1859  HA  ASP A 120     -11.688  -2.732  27.915  1.00 96.76           H  
ATOM   1860  C   ASP A 120     -10.569  -4.294  28.824  1.00 96.76           C  
ATOM   1861  CB  ASP A 120     -12.278  -4.517  26.876  1.00 96.76           C  
ATOM   1862  HB2 ASP A 120     -11.791  -5.337  26.348  1.00 96.76           H  
ATOM   1863  HB3 ASP A 120     -12.914  -4.953  27.646  1.00 96.76           H  
ATOM   1864  O   ASP A 120     -10.942  -3.951  29.947  1.00 96.76           O  
ATOM   1865  CG  ASP A 120     -13.188  -3.739  25.889  1.00 96.76           C  
ATOM   1866  OD1 ASP A 120     -14.002  -4.340  25.139  1.00 96.76           O  
ATOM   1867  OD2 ASP A 120     -13.153  -2.488  25.863  1.00 96.76           O  
ATOM   1868  N   ASP A 121      -9.525  -5.114  28.664  1.00 96.51           N  
ATOM   1869  H   ASP A 121      -9.304  -5.421  27.727  1.00 96.51           H  
ATOM   1870  CA  ASP A 121      -8.756  -5.712  29.762  1.00 96.51           C  
ATOM   1871  HA  ASP A 121      -9.444  -6.231  30.430  1.00 96.51           H  
ATOM   1872  C   ASP A 121      -8.004  -4.669  30.607  1.00 96.51           C  
ATOM   1873  CB  ASP A 121      -7.742  -6.733  29.210  1.00 96.51           C  
ATOM   1874  HB2 ASP A 121      -7.007  -6.935  29.989  1.00 96.51           H  
ATOM   1875  HB3 ASP A 121      -7.205  -6.296  28.369  1.00 96.51           H  
ATOM   1876  O   ASP A 121      -7.931  -4.804  31.834  1.00 96.51           O  
ATOM   1877  CG  ASP A 121      -8.339  -8.085  28.799  1.00 96.51           C  
ATOM   1878  OD1 ASP A 121      -7.567  -8.867  28.198  1.00 96.51           O  
ATOM   1879  OD2 ASP A 121      -9.481  -8.391  29.215  1.00 96.51           O  
ATOM   1880  N   GLN A 122      -7.454  -3.608  29.996  1.00 95.80           N  
ATOM   1881  H   GLN A 122      -7.537  -3.541  28.991  1.00 95.80           H  
ATOM   1882  CA  GLN A 122      -6.812  -2.528  30.760  1.00 95.80           C  
ATOM   1883  HA  GLN A 122      -6.153  -2.982  31.500  1.00 95.80           H  
ATOM   1884  C   GLN A 122      -7.832  -1.705  31.554  1.00 95.80           C  
ATOM   1885  CB  GLN A 122      -5.966  -1.590  29.879  1.00 95.80           C  
ATOM   1886  HB2 GLN A 122      -5.565  -0.813  30.529  1.00 95.80           H  
ATOM   1887  HB3 GLN A 122      -6.606  -1.107  29.140  1.00 95.80           H  
ATOM   1888  O   GLN A 122      -7.556  -1.336  32.701  1.00 95.80           O  
ATOM   1889  CG  GLN A 122      -4.773  -2.233  29.155  1.00 95.80           C  
ATOM   1890  HG2 GLN A 122      -5.117  -2.679  28.222  1.00 95.80           H  
ATOM   1891  HG3 GLN A 122      -4.060  -1.459  28.872  1.00 95.80           H  
ATOM   1892  CD  GLN A 122      -4.039  -3.287  29.975  1.00 95.80           C  
ATOM   1893  NE2 GLN A 122      -3.918  -4.489  29.464  1.00 95.80           N  
ATOM   1894 HE21 GLN A 122      -4.378  -4.690  28.587  1.00 95.80           H  
ATOM   1895 HE22 GLN A 122      -3.541  -5.219  30.052  1.00 95.80           H  
ATOM   1896  OE1 GLN A 122      -3.580  -3.059  31.086  1.00 95.80           O  
ATOM   1897  N   HIS A 123      -9.015  -1.445  30.985  1.00 96.53           N  
ATOM   1898  H   HIS A 123      -9.184  -1.772  30.045  1.00 96.53           H  
ATOM   1899  CA  HIS A 123     -10.112  -0.801  31.716  1.00 96.53           C  
ATOM   1900  HA  HIS A 123      -9.754   0.132  32.151  1.00 96.53           H  
ATOM   1901  C   HIS A 123     -10.588  -1.669  32.881  1.00 96.53           C  
ATOM   1902  CB  HIS A 123     -11.273  -0.472  30.768  1.00 96.53           C  
ATOM   1903  HB2 HIS A 123     -11.528  -1.347  30.171  1.00 96.53           H  
ATOM   1904  HB3 HIS A 123     -12.140  -0.211  31.375  1.00 96.53           H  
ATOM   1905  O   HIS A 123     -10.765  -1.163  33.990  1.00 96.53           O  
ATOM   1906  CG  HIS A 123     -11.011   0.705  29.863  1.00 96.53           C  
ATOM   1907  CD2 HIS A 123     -11.354   0.791  28.546  1.00 96.53           C  
ATOM   1908  HD2 HIS A 123     -11.819   0.010  27.961  1.00 96.53           H  
ATOM   1909  ND1 HIS A 123     -10.442   1.920  30.264  1.00 96.53           N  
ATOM   1910  CE1 HIS A 123     -10.446   2.698  29.170  1.00 96.53           C  
ATOM   1911  HE1 HIS A 123     -10.073   3.711  29.137  1.00 96.53           H  
ATOM   1912  NE2 HIS A 123     -10.987   2.050  28.123  1.00 96.53           N  
ATOM   1913  HE2 HIS A 123     -11.096   2.424  27.191  1.00 96.53           H  
ATOM   1914  N   ASP A 124     -10.718  -2.979  32.673  1.00 95.89           N  
ATOM   1915  H   ASP A 124     -10.615  -3.329  31.731  1.00 95.89           H  
ATOM   1916  CA  ASP A 124     -11.114  -3.922  33.717  1.00 95.89           C  
ATOM   1917  HA  ASP A 124     -12.051  -3.572  34.151  1.00 95.89           H  
ATOM   1918  C   ASP A 124     -10.079  -4.015  34.845  1.00 95.89           C  
ATOM   1919  CB  ASP A 124     -11.341  -5.302  33.092  1.00 95.89           C  
ATOM   1920  HB2 ASP A 124     -11.725  -5.197  32.078  1.00 95.89           H  
ATOM   1921  HB3 ASP A 124     -10.407  -5.860  33.040  1.00 95.89           H  
ATOM   1922  O   ASP A 124     -10.415  -3.960  36.030  1.00 95.89           O  
ATOM   1923  CG  ASP A 124     -12.370  -6.059  33.912  1.00 95.89           C  
ATOM   1924  OD1 ASP A 124     -11.987  -6.976  34.664  1.00 95.89           O  
ATOM   1925  OD2 ASP A 124     -13.560  -5.696  33.810  1.00 95.89           O  
ATOM   1926  N   SER A 125      -8.796  -4.078  34.481  1.00 95.38           N  
ATOM   1927  H   SER A 125      -8.596  -4.152  33.493  1.00 95.38           H  
ATOM   1928  CA  SER A 125      -7.677  -4.056  35.424  1.00 95.38           C  
ATOM   1929  HA  SER A 125      -7.760  -4.912  36.093  1.00 95.38           H  
ATOM   1930  C   SER A 125      -7.678  -2.785  36.273  1.00 95.38           C  
ATOM   1931  CB  SER A 125      -6.365  -4.166  34.648  1.00 95.38           C  
ATOM   1932  HB2 SER A 125      -6.360  -5.094  34.076  1.00 95.38           H  
ATOM   1933  HB3 SER A 125      -6.282  -3.330  33.954  1.00 95.38           H  
ATOM   1934  O   SER A 125      -7.508  -2.857  37.494  1.00 95.38           O  
ATOM   1935  OG  SER A 125      -5.259  -4.153  35.533  1.00 95.38           O  
ATOM   1936  HG  SER A 125      -4.472  -4.126  34.985  1.00 95.38           H  
ATOM   1937  N   TYR A 126      -7.911  -1.621  35.662  1.00 93.94           N  
ATOM   1938  H   TYR A 126      -8.040  -1.609  34.661  1.00 93.94           H  
ATOM   1939  CA  TYR A 126      -8.007  -0.362  36.396  1.00 93.94           C  
ATOM   1940  HA  TYR A 126      -7.115  -0.254  37.014  1.00 93.94           H  
ATOM   1941  C   TYR A 126      -9.221  -0.352  37.336  1.00 93.94           C  
ATOM   1942  CB  TYR A 126      -8.038   0.806  35.411  1.00 93.94           C  
ATOM   1943  HB2 TYR A 126      -8.984   0.797  34.869  1.00 93.94           H  
ATOM   1944  HB3 TYR A 126      -7.238   0.674  34.682  1.00 93.94           H  
ATOM   1945  O   TYR A 126      -9.072  -0.036  38.515  1.00 93.94           O  
ATOM   1946  CG  TYR A 126      -7.850   2.150  36.084  1.00 93.94           C  
ATOM   1947  CD1 TYR A 126      -8.966   2.900  36.498  1.00 93.94           C  
ATOM   1948  HD1 TYR A 126      -9.962   2.509  36.351  1.00 93.94           H  
ATOM   1949  CD2 TYR A 126      -6.552   2.648  36.300  1.00 93.94           C  
ATOM   1950  HD2 TYR A 126      -5.697   2.080  35.964  1.00 93.94           H  
ATOM   1951  CE1 TYR A 126      -8.790   4.154  37.112  1.00 93.94           C  
ATOM   1952  HE1 TYR A 126      -9.643   4.745  37.412  1.00 93.94           H  
ATOM   1953  CE2 TYR A 126      -6.370   3.903  36.911  1.00 93.94           C  
ATOM   1954  HE2 TYR A 126      -5.374   4.303  37.032  1.00 93.94           H  
ATOM   1955  OH  TYR A 126      -7.306   5.882  37.877  1.00 93.94           O  
ATOM   1956  HH  TYR A 126      -6.409   6.191  37.733  1.00 93.94           H  
ATOM   1957  CZ  TYR A 126      -7.490   4.659  37.315  1.00 93.94           C  
ATOM   1958  N   MET A 127     -10.390  -0.799  36.863  1.00 93.67           N  
ATOM   1959  H   MET A 127     -10.442  -1.056  35.888  1.00 93.67           H  
ATOM   1960  CA  MET A 127     -11.622  -0.880  37.659  1.00 93.67           C  
ATOM   1961  HA  MET A 127     -11.869   0.120  38.015  1.00 93.67           H  
ATOM   1962  C   MET A 127     -11.461  -1.761  38.903  1.00 93.67           C  
ATOM   1963  CB  MET A 127     -12.764  -1.388  36.765  1.00 93.67           C  
ATOM   1964  HB2 MET A 127     -12.822  -0.776  35.865  1.00 93.67           H  
ATOM   1965  HB3 MET A 127     -12.555  -2.415  36.465  1.00 93.67           H  
ATOM   1966  O   MET A 127     -11.850  -1.361  40.002  1.00 93.67           O  
ATOM   1967  CG  MET A 127     -14.124  -1.330  37.469  1.00 93.67           C  
ATOM   1968  HG2 MET A 127     -14.325  -0.291  37.732  1.00 93.67           H  
ATOM   1969  HG3 MET A 127     -14.079  -1.910  38.391  1.00 93.67           H  
ATOM   1970  SD  MET A 127     -15.519  -1.947  36.484  1.00 93.67           S  
ATOM   1971  CE  MET A 127     -15.112  -3.716  36.387  1.00 93.67           C  
ATOM   1972  HE1 MET A 127     -15.924  -4.249  35.892  1.00 93.67           H  
ATOM   1973  HE2 MET A 127     -14.202  -3.861  35.806  1.00 93.67           H  
ATOM   1974  HE3 MET A 127     -14.974  -4.122  37.389  1.00 93.67           H  
ATOM   1975  N   ARG A 128     -10.824  -2.930  38.767  1.00 93.36           N  
ATOM   1976  H   ARG A 128     -10.555  -3.213  37.835  1.00 93.36           H  
ATOM   1977  CA  ARG A 128     -10.529  -3.816  39.906  1.00 93.36           C  
ATOM   1978  HA  ARG A 128     -11.453  -4.037  40.440  1.00 93.36           H  
ATOM   1979  C   ARG A 128      -9.590  -3.157  40.918  1.00 93.36           C  
ATOM   1980  CB  ARG A 128      -9.907  -5.124  39.404  1.00 93.36           C  
ATOM   1981  HB2 ARG A 128      -9.047  -4.878  38.783  1.00 93.36           H  
ATOM   1982  HB3 ARG A 128      -9.552  -5.695  40.263  1.00 93.36           H  
ATOM   1983  O   ARG A 128      -9.767  -3.348  42.118  1.00 93.36           O  
ATOM   1984  CG  ARG A 128     -10.876  -6.013  38.608  1.00 93.36           C  
ATOM   1985  HG2 ARG A 128     -11.681  -6.366  39.253  1.00 93.36           H  
ATOM   1986  HG3 ARG A 128     -11.313  -5.452  37.782  1.00 93.36           H  
ATOM   1987  CD  ARG A 128     -10.082  -7.205  38.062  1.00 93.36           C  
ATOM   1988  HD2 ARG A 128      -9.134  -6.829  37.679  1.00 93.36           H  
ATOM   1989  HD3 ARG A 128      -9.882  -7.905  38.873  1.00 93.36           H  
ATOM   1990  NE  ARG A 128     -10.768  -7.899  36.960  1.00 93.36           N  
ATOM   1991  HE  ARG A 128     -11.611  -7.487  36.586  1.00 93.36           H  
ATOM   1992  NH1 ARG A 128      -8.974  -9.133  36.227  1.00 93.36           N  
ATOM   1993 HH11 ARG A 128      -8.577  -9.715  35.503  1.00 93.36           H  
ATOM   1994 HH12 ARG A 128      -8.396  -8.671  36.914  1.00 93.36           H  
ATOM   1995  NH2 ARG A 128     -10.910  -9.287  35.161  1.00 93.36           N  
ATOM   1996 HH21 ARG A 128     -10.464  -9.827  34.433  1.00 93.36           H  
ATOM   1997 HH22 ARG A 128     -11.668  -8.683  34.876  1.00 93.36           H  
ATOM   1998  CZ  ARG A 128     -10.223  -8.775  36.134  1.00 93.36           C  
ATOM   1999  N   GLN A 129      -8.608  -2.379  40.457  1.00 92.65           N  
ATOM   2000  H   GLN A 129      -8.527  -2.253  39.458  1.00 92.65           H  
ATOM   2001  CA  GLN A 129      -7.700  -1.632  41.336  1.00 92.65           C  
ATOM   2002  HA  GLN A 129      -7.315  -2.303  42.103  1.00 92.65           H  
ATOM   2003  C   GLN A 129      -8.408  -0.482  42.066  1.00 92.65           C  
ATOM   2004  CB  GLN A 129      -6.515  -1.085  40.530  1.00 92.65           C  
ATOM   2005  HB2 GLN A 129      -5.957  -0.391  41.160  1.00 92.65           H  
ATOM   2006  HB3 GLN A 129      -6.880  -0.528  39.667  1.00 92.65           H  
ATOM   2007  O   GLN A 129      -8.042  -0.162  43.194  1.00 92.65           O  
ATOM   2008  CG  GLN A 129      -5.546  -2.174  40.057  1.00 92.65           C  
ATOM   2009  HG2 GLN A 129      -6.076  -2.952  39.507  1.00 92.65           H  
ATOM   2010  HG3 GLN A 129      -5.071  -2.637  40.922  1.00 92.65           H  
ATOM   2011  CD  GLN A 129      -4.471  -1.555  39.179  1.00 92.65           C  
ATOM   2012  NE2 GLN A 129      -4.514  -1.728  37.877  1.00 92.65           N  
ATOM   2013 HE21 GLN A 129      -5.258  -2.273  37.465  1.00 92.65           H  
ATOM   2014 HE22 GLN A 129      -3.877  -1.186  37.311  1.00 92.65           H  
ATOM   2015  OE1 GLN A 129      -3.593  -0.863  39.670  1.00 92.65           O  
ATOM   2016  N   GLU A 130      -9.429   0.133  41.465  1.00 87.15           N  
ATOM   2017  H   GLU A 130      -9.651  -0.109  40.510  1.00 87.15           H  
ATOM   2018  CA  GLU A 130     -10.219   1.181  42.125  1.00 87.15           C  
ATOM   2019  HA  GLU A 130      -9.539   1.904  42.575  1.00 87.15           H  
ATOM   2020  C   GLU A 130     -11.100   0.661  43.263  1.00 87.15           C  
ATOM   2021  CB  GLU A 130     -11.112   1.920  41.123  1.00 87.15           C  
ATOM   2022  HB2 GLU A 130     -11.844   1.235  40.694  1.00 87.15           H  
ATOM   2023  HB3 GLU A 130     -11.657   2.682  41.679  1.00 87.15           H  
ATOM   2024  O   GLU A 130     -11.349   1.389  44.220  1.00 87.15           O  
ATOM   2025  CG  GLU A 130     -10.335   2.597  39.994  1.00 87.15           C  
ATOM   2026  HG2 GLU A 130     -10.347   1.951  39.116  1.00 87.15           H  
ATOM   2027  HG3 GLU A 130      -9.299   2.759  40.291  1.00 87.15           H  
ATOM   2028  CD  GLU A 130     -10.986   3.923  39.632  1.00 87.15           C  
ATOM   2029  OE1 GLU A 130     -10.385   4.947  40.034  1.00 87.15           O  
ATOM   2030  OE2 GLU A 130     -12.070   3.898  39.012  1.00 87.15           O  
ATOM   2031  N   GLN A 131     -11.558  -0.588  43.170  1.00 84.01           N  
ATOM   2032  H   GLN A 131     -11.346  -1.103  42.328  1.00 84.01           H  
ATOM   2033  CA  GLN A 131     -12.457  -1.208  44.149  1.00 84.01           C  
ATOM   2034  HA  GLN A 131     -13.168  -0.463  44.504  1.00 84.01           H  
ATOM   2035  C   GLN A 131     -11.733  -1.753  45.385  1.00 84.01           C  
ATOM   2036  CB  GLN A 131     -13.228  -2.333  43.454  1.00 84.01           C  
ATOM   2037  HB2 GLN A 131     -13.781  -2.908  44.197  1.00 84.01           H  
ATOM   2038  HB3 GLN A 131     -12.517  -2.998  42.964  1.00 84.01           H  
ATOM   2039  O   GLN A 131     -12.376  -2.117  46.372  1.00 84.01           O  
ATOM   2040  CG  GLN A 131     -14.230  -1.793  42.423  1.00 84.01           C  
ATOM   2041  HG2 GLN A 131     -13.734  -1.112  41.731  1.00 84.01           H  
ATOM   2042  HG3 GLN A 131     -15.010  -1.235  42.942  1.00 84.01           H  
ATOM   2043  CD  GLN A 131     -14.882  -2.904  41.609  1.00 84.01           C  
ATOM   2044  NE2 GLN A 131     -15.795  -2.571  40.724  1.00 84.01           N  
ATOM   2045 HE21 GLN A 131     -16.201  -3.333  40.200  1.00 84.01           H  
ATOM   2046 HE22 GLN A 131     -16.026  -1.603  40.552  1.00 84.01           H  
ATOM   2047  OE1 GLN A 131     -14.596  -4.082  41.746  1.00 84.01           O  
ATOM   2048  N   GLN A 132     -10.402  -1.830  45.355  1.00 84.62           N  
ATOM   2049  H   GLN A 132      -9.905  -1.466  44.555  1.00 84.62           H  
ATOM   2050  CA  GLN A 132      -9.655  -2.320  46.502  1.00 84.62           C  
ATOM   2051  HA  GLN A 132     -10.153  -3.236  46.820  1.00 84.62           H  
ATOM   2052  C   GLN A 132      -9.699  -1.300  47.652  1.00 84.62           C  
ATOM   2053  CB  GLN A 132      -8.219  -2.692  46.124  1.00 84.62           C  
ATOM   2054  HB2 GLN A 132      -7.656  -2.885  47.037  1.00 84.62           H  
ATOM   2055  HB3 GLN A 132      -7.747  -1.868  45.589  1.00 84.62           H  
ATOM   2056  O   GLN A 132      -9.446  -0.113  47.446  1.00 84.62           O  
ATOM   2057  CG  GLN A 132      -8.208  -3.961  45.261  1.00 84.62           C  
ATOM   2058  HG2 GLN A 132      -8.748  -4.756  45.776  1.00 84.62           H  
ATOM   2059  HG3 GLN A 132      -8.720  -3.759  44.320  1.00 84.62           H  
ATOM   2060  CD  GLN A 132      -6.809  -4.470  44.945  1.00 84.62           C  
ATOM   2061  NE2 GLN A 132      -6.698  -5.517  44.159  1.00 84.62           N  
ATOM   2062 HE21 GLN A 132      -7.520  -5.912  43.725  1.00 84.62           H  
ATOM   2063 HE22 GLN A 132      -5.756  -5.815  43.953  1.00 84.62           H  
ATOM   2064  OE1 GLN A 132      -5.796  -3.975  45.408  1.00 84.62           O  
ATOM   2065  N   PRO A 133      -9.961  -1.746  48.893  1.00 74.46           N  
ATOM   2066  CA  PRO A 133     -10.050  -0.848  50.045  1.00 74.46           C  
ATOM   2067  HA  PRO A 133     -10.763  -0.053  49.830  1.00 74.46           H  
ATOM   2068  C   PRO A 133      -8.708  -0.188  50.400  1.00 74.46           C  
ATOM   2069  CB  PRO A 133     -10.596  -1.718  51.184  1.00 74.46           C  
ATOM   2070  HB2 PRO A 133     -10.167  -1.451  52.150  1.00 74.46           H  
ATOM   2071  HB3 PRO A 133     -11.681  -1.618  51.218  1.00 74.46           H  
ATOM   2072  O   PRO A 133      -8.678   0.836  51.083  1.00 74.46           O  
ATOM   2073  CG  PRO A 133     -10.238  -3.149  50.785  1.00 74.46           C  
ATOM   2074  HG2 PRO A 133     -10.943  -3.873  51.193  1.00 74.46           H  
ATOM   2075  HG3 PRO A 133      -9.224  -3.375  51.114  1.00 74.46           H  
ATOM   2076  CD  PRO A 133     -10.282  -3.113  49.264  1.00 74.46           C  
ATOM   2077  HD2 PRO A 133     -11.287  -3.354  48.918  1.00 74.46           H  
ATOM   2078  HD3 PRO A 133      -9.560  -3.822  48.857  1.00 74.46           H  
ATOM   2079  N   TYR A 134      -7.591  -0.751  49.935  1.00 61.81           N  
ATOM   2080  H   TYR A 134      -7.678  -1.524  49.292  1.00 61.81           H  
ATOM   2081  CA  TYR A 134      -6.260  -0.219  50.185  1.00 61.81           C  
ATOM   2082  HA  TYR A 134      -6.297   0.384  51.093  1.00 61.81           H  
ATOM   2083  C   TYR A 134      -5.799   0.675  49.049  1.00 61.81           C  
ATOM   2084  CB  TYR A 134      -5.263  -1.344  50.447  1.00 61.81           C  
ATOM   2085  HB2 TYR A 134      -5.235  -2.013  49.587  1.00 61.81           H  
ATOM   2086  HB3 TYR A 134      -4.267  -0.917  50.566  1.00 61.81           H  
ATOM   2087  O   TYR A 134      -5.803   0.312  47.877  1.00 61.81           O  
ATOM   2088  CG  TYR A 134      -5.608  -2.121  51.696  1.00 61.81           C  
ATOM   2089  CD1 TYR A 134      -5.312  -1.582  52.964  1.00 61.81           C  
ATOM   2090  HD1 TYR A 134      -4.811  -0.629  53.043  1.00 61.81           H  
ATOM   2091  CD2 TYR A 134      -6.272  -3.356  51.586  1.00 61.81           C  
ATOM   2092  HD2 TYR A 134      -6.501  -3.764  50.613  1.00 61.81           H  
ATOM   2093  CE1 TYR A 134      -5.673  -2.286  54.128  1.00 61.81           C  
ATOM   2094  HE1 TYR A 134      -5.446  -1.877  55.101  1.00 61.81           H  
ATOM   2095  CE2 TYR A 134      -6.635  -4.060  52.747  1.00 61.81           C  
ATOM   2096  HE2 TYR A 134      -7.141  -5.012  52.679  1.00 61.81           H  
ATOM   2097  OH  TYR A 134      -6.683  -4.219  55.133  1.00 61.81           O  
ATOM   2098  HH  TYR A 134      -6.431  -3.758  55.937  1.00 61.81           H  
ATOM   2099  CZ  TYR A 134      -6.335  -3.529  54.017  1.00 61.81           C  
ATOM   2100  N   ARG A 135      -5.319   1.851  49.431  1.00 60.90           N  
ATOM   2101  H   ARG A 135      -5.341   2.066  50.417  1.00 60.90           H  
ATOM   2102  CA  ARG A 135      -4.808   2.859  48.509  1.00 60.90           C  
ATOM   2103  HA  ARG A 135      -5.314   2.766  47.549  1.00 60.90           H  
ATOM   2104  C   ARG A 135      -3.344   2.642  48.229  1.00 60.90           C  
ATOM   2105  CB  ARG A 135      -5.059   4.247  49.064  1.00 60.90           C  
ATOM   2106  HB2 ARG A 135      -4.660   4.320  50.076  1.00 60.90           H  
ATOM   2107  HB3 ARG A 135      -4.551   4.975  48.432  1.00 60.90           H  
ATOM   2108  O   ARG A 135      -2.480   3.432  48.601  1.00 60.90           O  
ATOM   2109  CG  ARG A 135      -6.548   4.557  49.055  1.00 60.90           C  
ATOM   2110  HG2 ARG A 135      -7.096   3.869  49.699  1.00 60.90           H  
ATOM   2111  HG3 ARG A 135      -6.934   4.501  48.037  1.00 60.90           H  
ATOM   2112  CD  ARG A 135      -6.678   5.975  49.586  1.00 60.90           C  
ATOM   2113  HD2 ARG A 135      -6.075   6.641  48.969  1.00 60.90           H  
ATOM   2114  HD3 ARG A 135      -6.308   6.004  50.611  1.00 60.90           H  
ATOM   2115  NE  ARG A 135      -8.072   6.418  49.553  1.00 60.90           N  
ATOM   2116  HE  ARG A 135      -8.753   5.773  49.178  1.00 60.90           H  
ATOM   2117  NH1 ARG A 135      -7.682   8.482  50.466  1.00 60.90           N  
ATOM   2118 HH11 ARG A 135      -6.697   8.265  50.514  1.00 60.90           H  
ATOM   2119 HH12 ARG A 135      -8.017   9.396  50.734  1.00 60.90           H  
ATOM   2120  NH2 ARG A 135      -9.752   7.911  49.841  1.00 60.90           N  
ATOM   2121 HH21 ARG A 135     -10.400   7.253  49.434  1.00 60.90           H  
ATOM   2122 HH22 ARG A 135     -10.078   8.827  50.114  1.00 60.90           H  
ATOM   2123  CZ  ARG A 135      -8.494   7.598  49.954  1.00 60.90           C  
ATOM   2124  N   THR A 136      -3.062   1.543  47.577  1.00 66.88           N  
ATOM   2125  H   THR A 136      -3.806   0.912  47.316  1.00 66.88           H  
ATOM   2126  CA  THR A 136      -1.782   1.422  46.911  1.00 66.88           C  
ATOM   2127  HA  THR A 136      -1.000   1.820  47.558  1.00 66.88           H  
ATOM   2128  C   THR A 136      -1.791   2.271  45.648  1.00 66.88           C  
ATOM   2129  CB  THR A 136      -1.458  -0.046  46.662  1.00 66.88           C  
ATOM   2130  HB  THR A 136      -0.614  -0.137  45.979  1.00 66.88           H  
ATOM   2131  O   THR A 136      -2.846   2.579  45.088  1.00 66.88           O  
ATOM   2132  CG2 THR A 136      -1.107  -0.706  47.999  1.00 66.88           C  
ATOM   2133 HG21 THR A 136      -1.959  -0.669  48.678  1.00 66.88           H  
ATOM   2134 HG22 THR A 136      -0.851  -1.750  47.821  1.00 66.88           H  
ATOM   2135 HG23 THR A 136      -0.252  -0.206  48.454  1.00 66.88           H  
ATOM   2136  OG1 THR A 136      -2.574  -0.731  46.151  1.00 66.88           O  
ATOM   2137  HG1 THR A 136      -2.762  -0.442  45.255  1.00 66.88           H  
ATOM   2138  N   LYS A 137      -0.600   2.669  45.199  1.00 75.65           N  
ATOM   2139  H   LYS A 137       0.230   2.382  45.698  1.00 75.65           H  
ATOM   2140  CA  LYS A 137      -0.448   3.306  43.892  1.00 75.65           C  
ATOM   2141  HA  LYS A 137      -1.020   4.234  43.876  1.00 75.65           H  
ATOM   2142  C   LYS A 137      -1.036   2.377  42.833  1.00 75.65           C  
ATOM   2143  CB  LYS A 137       1.025   3.611  43.591  1.00 75.65           C  
ATOM   2144  HB2 LYS A 137       1.643   2.742  43.818  1.00 75.65           H  
ATOM   2145  HB3 LYS A 137       1.117   3.827  42.527  1.00 75.65           H  
ATOM   2146  O   LYS A 137      -0.604   1.232  42.714  1.00 75.65           O  
ATOM   2147  CG  LYS A 137       1.518   4.834  44.376  1.00 75.65           C  
ATOM   2148  HG2 LYS A 137       1.514   4.612  45.443  1.00 75.65           H  
ATOM   2149  HG3 LYS A 137       0.840   5.666  44.189  1.00 75.65           H  
ATOM   2150  CD  LYS A 137       2.933   5.245  43.943  1.00 75.65           C  
ATOM   2151  HD2 LYS A 137       2.942   5.389  42.862  1.00 75.65           H  
ATOM   2152  HD3 LYS A 137       3.643   4.462  44.210  1.00 75.65           H  
ATOM   2153  CE  LYS A 137       3.312   6.564  44.631  1.00 75.65           C  
ATOM   2154  HE2 LYS A 137       2.499   7.273  44.473  1.00 75.65           H  
ATOM   2155  HE3 LYS A 137       3.392   6.396  45.705  1.00 75.65           H  
ATOM   2156  NZ  LYS A 137       4.569   7.152  44.100  1.00 75.65           N  
ATOM   2157  HZ1 LYS A 137       4.749   8.040  44.545  1.00 75.65           H  
ATOM   2158  HZ2 LYS A 137       4.471   7.361  43.117  1.00 75.65           H  
ATOM   2159  HZ3 LYS A 137       5.366   6.548  44.244  1.00 75.65           H  
ATOM   2160  N   LYS A 138      -2.024   2.881  42.103  1.00 83.85           N  
ATOM   2161  H   LYS A 138      -2.324   3.828  42.289  1.00 83.85           H  
ATOM   2162  CA  LYS A 138      -2.633   2.172  40.983  1.00 83.85           C  
ATOM   2163  HA  LYS A 138      -2.855   1.147  41.279  1.00 83.85           H  
ATOM   2164  C   LYS A 138      -1.633   2.121  39.834  1.00 83.85           C  
ATOM   2165  CB  LYS A 138      -3.942   2.852  40.554  1.00 83.85           C  
ATOM   2166  HB2 LYS A 138      -4.357   2.306  39.707  1.00 83.85           H  
ATOM   2167  HB3 LYS A 138      -3.717   3.865  40.223  1.00 83.85           H  
ATOM   2168  O   LYS A 138      -0.876   3.064  39.606  1.00 83.85           O  
ATOM   2169  CG  LYS A 138      -5.002   2.906  41.670  1.00 83.85           C  
ATOM   2170  HG2 LYS A 138      -4.596   3.412  42.546  1.00 83.85           H  
ATOM   2171  HG3 LYS A 138      -5.296   1.894  41.948  1.00 83.85           H  
ATOM   2172  CD  LYS A 138      -6.229   3.686  41.176  1.00 83.85           C  
ATOM   2173  HD2 LYS A 138      -6.667   3.165  40.325  1.00 83.85           H  
ATOM   2174  HD3 LYS A 138      -5.907   4.673  40.844  1.00 83.85           H  
ATOM   2175  CE  LYS A 138      -7.293   3.849  42.267  1.00 83.85           C  
ATOM   2176  HE2 LYS A 138      -7.701   2.864  42.498  1.00 83.85           H  
ATOM   2177  HE3 LYS A 138      -6.817   4.236  43.168  1.00 83.85           H  
ATOM   2178  NZ  LYS A 138      -8.378   4.770  41.826  1.00 83.85           N  
ATOM   2179  HZ1 LYS A 138      -8.041   5.692  41.589  1.00 83.85           H  
ATOM   2180  HZ2 LYS A 138      -9.128   4.855  42.498  1.00 83.85           H  
ATOM   2181  HZ3 LYS A 138      -8.847   4.473  40.983  1.00 83.85           H  
ATOM   2182  N   PHE A 139      -1.640   1.019  39.115  1.00 86.95           N  
ATOM   2183  H   PHE A 139      -2.310   0.302  39.356  1.00 86.95           H  
ATOM   2184  CA  PHE A 139      -0.903   0.844  37.884  1.00 86.95           C  
ATOM   2185  HA  PHE A 139      -0.101   1.580  37.823  1.00 86.95           H  
ATOM   2186  C   PHE A 139      -1.859   1.074  36.714  1.00 86.95           C  
ATOM   2187  CB  PHE A 139      -0.278  -0.548  37.910  1.00 86.95           C  
ATOM   2188  HB2 PHE A 139       0.374  -0.629  38.781  1.00 86.95           H  
ATOM   2189  HB3 PHE A 139      -1.066  -1.293  38.018  1.00 86.95           H  
ATOM   2190  O   PHE A 139      -2.758   0.266  36.473  1.00 86.95           O  
ATOM   2191  CG  PHE A 139       0.537  -0.843  36.680  1.00 86.95           C  
ATOM   2192  CD1 PHE A 139       0.140  -1.878  35.822  1.00 86.95           C  
ATOM   2193  HD1 PHE A 139      -0.738  -2.467  36.044  1.00 86.95           H  
ATOM   2194  CD2 PHE A 139       1.677  -0.071  36.388  1.00 86.95           C  
ATOM   2195  HD2 PHE A 139       1.970   0.732  37.047  1.00 86.95           H  
ATOM   2196  CE1 PHE A 139       0.896  -2.153  34.679  1.00 86.95           C  
ATOM   2197  HE1 PHE A 139       0.591  -2.969  34.041  1.00 86.95           H  
ATOM   2198  CE2 PHE A 139       2.391  -0.299  35.202  1.00 86.95           C  
ATOM   2199  HE2 PHE A 139       3.215   0.344  34.931  1.00 86.95           H  
ATOM   2200  CZ  PHE A 139       1.984  -1.329  34.344  1.00 86.95           C  
ATOM   2201  HZ  PHE A 139       2.477  -1.448  33.391  1.00 86.95           H  
ATOM   2202  N   ASP A 140      -1.688   2.203  36.030  1.00 90.94           N  
ATOM   2203  H   ASP A 140      -0.942   2.836  36.286  1.00 90.94           H  
ATOM   2204  CA  ASP A 140      -2.547   2.608  34.922  1.00 90.94           C  
ATOM   2205  HA  ASP A 140      -3.481   2.048  34.983  1.00 90.94           H  
ATOM   2206  C   ASP A 140      -1.890   2.280  33.578  1.00 90.94           C  
ATOM   2207  CB  ASP A 140      -2.912   4.095  35.048  1.00 90.94           C  
ATOM   2208  HB2 ASP A 140      -3.155   4.308  36.089  1.00 90.94           H  
ATOM   2209  HB3 ASP A 140      -2.061   4.714  34.767  1.00 90.94           H  
ATOM   2210  O   ASP A 140      -0.881   2.874  33.195  1.00 90.94           O  
ATOM   2211  CG  ASP A 140      -4.127   4.463  34.189  1.00 90.94           C  
ATOM   2212  OD1 ASP A 140      -4.680   5.559  34.417  1.00 90.94           O  
ATOM   2213  OD2 ASP A 140      -4.593   3.610  33.399  1.00 90.94           O  
ATOM   2214  N   LEU A 141      -2.460   1.306  32.874  1.00 91.76           N  
ATOM   2215  H   LEU A 141      -3.273   0.859  33.271  1.00 91.76           H  
ATOM   2216  CA  LEU A 141      -2.103   0.959  31.498  1.00 91.76           C  
ATOM   2217  HA  LEU A 141      -1.282   1.592  31.160  1.00 91.76           H  
ATOM   2218  C   LEU A 141      -3.235   1.245  30.514  1.00 91.76           C  
ATOM   2219  CB  LEU A 141      -1.678  -0.514  31.420  1.00 91.76           C  
ATOM   2220  HB2 LEU A 141      -1.731  -0.849  30.384  1.00 91.76           H  
ATOM   2221  HB3 LEU A 141      -2.393  -1.103  31.995  1.00 91.76           H  
ATOM   2222  O   LEU A 141      -3.137   0.847  29.353  1.00 91.76           O  
ATOM   2223  CG  LEU A 141      -0.273  -0.830  31.926  1.00 91.76           C  
ATOM   2224  HG  LEU A 141      -0.261  -0.671  33.004  1.00 91.76           H  
ATOM   2225  CD1 LEU A 141       0.024  -2.296  31.586  1.00 91.76           C  
ATOM   2226 HD11 LEU A 141      -0.711  -2.936  32.075  1.00 91.76           H  
ATOM   2227 HD12 LEU A 141      -0.066  -2.446  30.510  1.00 91.76           H  
ATOM   2228 HD13 LEU A 141       1.032  -2.575  31.891  1.00 91.76           H  
ATOM   2229  CD2 LEU A 141       0.823   0.028  31.290  1.00 91.76           C  
ATOM   2230 HD21 LEU A 141       1.814  -0.360  31.524  1.00 91.76           H  
ATOM   2231 HD22 LEU A 141       0.689   0.056  30.209  1.00 91.76           H  
ATOM   2232 HD23 LEU A 141       0.751   1.039  31.691  1.00 91.76           H  
ATOM   2233  N   ARG A 142      -4.299   1.937  30.939  1.00 93.53           N  
ATOM   2234  H   ARG A 142      -4.289   2.356  31.858  1.00 93.53           H  
ATOM   2235  CA  ARG A 142      -5.383   2.305  30.026  1.00 93.53           C  
ATOM   2236  HA  ARG A 142      -5.821   1.397  29.612  1.00 93.53           H  
ATOM   2237  C   ARG A 142      -4.818   3.122  28.873  1.00 93.53           C  
ATOM   2238  CB  ARG A 142      -6.469   3.089  30.757  1.00 93.53           C  
ATOM   2239  HB2 ARG A 142      -7.216   3.421  30.035  1.00 93.53           H  
ATOM   2240  HB3 ARG A 142      -6.016   3.972  31.206  1.00 93.53           H  
ATOM   2241  O   ARG A 142      -3.922   3.948  29.050  1.00 93.53           O  
ATOM   2242  CG  ARG A 142      -7.170   2.229  31.822  1.00 93.53           C  
ATOM   2243  HG2 ARG A 142      -6.445   1.805  32.516  1.00 93.53           H  
ATOM   2244  HG3 ARG A 142      -7.702   1.413  31.332  1.00 93.53           H  
ATOM   2245  CD  ARG A 142      -8.166   3.078  32.604  1.00 93.53           C  
ATOM   2246  HD2 ARG A 142      -8.722   2.435  33.286  1.00 93.53           H  
ATOM   2247  HD3 ARG A 142      -8.873   3.523  31.903  1.00 93.53           H  
ATOM   2248  NE  ARG A 142      -7.478   4.137  33.361  1.00 93.53           N  
ATOM   2249  HE  ARG A 142      -6.468   4.128  33.373  1.00 93.53           H  
ATOM   2250  NH1 ARG A 142      -9.360   5.226  34.061  1.00 93.53           N  
ATOM   2251 HH11 ARG A 142      -9.940   4.455  33.761  1.00 93.53           H  
ATOM   2252 HH12 ARG A 142      -9.746   6.005  34.574  1.00 93.53           H  
ATOM   2253  NH2 ARG A 142      -7.374   6.098  34.504  1.00 93.53           N  
ATOM   2254 HH21 ARG A 142      -6.367   6.050  34.438  1.00 93.53           H  
ATOM   2255 HH22 ARG A 142      -7.861   6.852  34.965  1.00 93.53           H  
ATOM   2256  CZ  ARG A 142      -8.066   5.141  33.971  1.00 93.53           C  
ATOM   2257  N   VAL A 143      -5.320   2.852  27.675  1.00 96.51           N  
ATOM   2258  H   VAL A 143      -6.071   2.179  27.610  1.00 96.51           H  
ATOM   2259  CA  VAL A 143      -4.830   3.474  26.446  1.00 96.51           C  
ATOM   2260  HA  VAL A 143      -3.745   3.558  26.502  1.00 96.51           H  
ATOM   2261  C   VAL A 143      -5.412   4.880  26.332  1.00 96.51           C  
ATOM   2262  CB  VAL A 143      -5.159   2.601  25.225  1.00 96.51           C  
ATOM   2263  HB  VAL A 143      -6.238   2.461  25.150  1.00 96.51           H  
ATOM   2264  O   VAL A 143      -6.607   5.041  26.103  1.00 96.51           O  
ATOM   2265  CG1 VAL A 143      -4.655   3.256  23.937  1.00 96.51           C  
ATOM   2266 HG11 VAL A 143      -4.845   2.584  23.101  1.00 96.51           H  
ATOM   2267 HG12 VAL A 143      -5.192   4.186  23.752  1.00 96.51           H  
ATOM   2268 HG13 VAL A 143      -3.585   3.457  24.003  1.00 96.51           H  
ATOM   2269  CG2 VAL A 143      -4.492   1.221  25.340  1.00 96.51           C  
ATOM   2270 HG21 VAL A 143      -4.881   0.681  26.203  1.00 96.51           H  
ATOM   2271 HG22 VAL A 143      -4.712   0.634  24.449  1.00 96.51           H  
ATOM   2272 HG23 VAL A 143      -3.412   1.328  25.442  1.00 96.51           H  
ATOM   2273  N   HIS A 144      -4.562   5.898  26.474  1.00 95.94           N  
ATOM   2274  H   HIS A 144      -3.586   5.701  26.646  1.00 95.94           H  
ATOM   2275  CA  HIS A 144      -4.981   7.300  26.426  1.00 95.94           C  
ATOM   2276  HA  HIS A 144      -5.951   7.373  26.917  1.00 95.94           H  
ATOM   2277  C   HIS A 144      -5.164   7.823  24.998  1.00 95.94           C  
ATOM   2278  CB  HIS A 144      -3.986   8.178  27.195  1.00 95.94           C  
ATOM   2279  HB2 HIS A 144      -4.317   9.215  27.135  1.00 95.94           H  
ATOM   2280  HB3 HIS A 144      -3.007   8.105  26.721  1.00 95.94           H  
ATOM   2281  O   HIS A 144      -5.934   8.758  24.782  1.00 95.94           O  
ATOM   2282  CG  HIS A 144      -3.858   7.818  28.651  1.00 95.94           C  
ATOM   2283  CD2 HIS A 144      -4.874   7.698  29.556  1.00 95.94           C  
ATOM   2284  HD2 HIS A 144      -5.924   7.839  29.348  1.00 95.94           H  
ATOM   2285  ND1 HIS A 144      -2.693   7.596  29.341  1.00 95.94           N  
ATOM   2286  HD1 HIS A 144      -1.771   7.870  29.035  1.00 95.94           H  
ATOM   2287  CE1 HIS A 144      -2.999   7.310  30.617  1.00 95.94           C  
ATOM   2288  HE1 HIS A 144      -2.290   7.151  31.416  1.00 95.94           H  
ATOM   2289  NE2 HIS A 144      -4.320   7.388  30.797  1.00 95.94           N  
ATOM   2290  N   ALA A 145      -4.457   7.237  24.027  1.00 97.06           N  
ATOM   2291  H   ALA A 145      -3.811   6.506  24.288  1.00 97.06           H  
ATOM   2292  CA  ALA A 145      -4.586   7.552  22.608  1.00 97.06           C  
ATOM   2293  HA  ALA A 145      -5.608   7.873  22.406  1.00 97.06           H  
ATOM   2294  C   ALA A 145      -4.293   6.326  21.737  1.00 97.06           C  
ATOM   2295  CB  ALA A 145      -3.636   8.705  22.263  1.00 97.06           C  
ATOM   2296  HB1 ALA A 145      -3.745   8.969  21.211  1.00 97.06           H  
ATOM   2297  HB2 ALA A 145      -3.881   9.574  22.875  1.00 97.06           H  
ATOM   2298  HB3 ALA A 145      -2.605   8.409  22.457  1.00 97.06           H  
ATOM   2299  O   ALA A 145      -3.352   5.578  22.005  1.00 97.06           O  
ATOM   2300  N   VAL A 146      -5.059   6.156  20.661  1.00 98.03           N  
ATOM   2301  H   VAL A 146      -5.808   6.816  20.505  1.00 98.03           H  
ATOM   2302  CA  VAL A 146      -4.822   5.153  19.619  1.00 98.03           C  
ATOM   2303  HA  VAL A 146      -3.971   4.532  19.894  1.00 98.03           H  
ATOM   2304  C   VAL A 146      -4.497   5.873  18.316  1.00 98.03           C  
ATOM   2305  CB  VAL A 146      -6.030   4.219  19.432  1.00 98.03           C  
ATOM   2306  HB  VAL A 146      -6.900   4.804  19.131  1.00 98.03           H  
ATOM   2307  O   VAL A 146      -5.345   6.567  17.757  1.00 98.03           O  
ATOM   2308  CG1 VAL A 146      -5.729   3.181  18.347  1.00 98.03           C  
ATOM   2309 HG11 VAL A 146      -6.551   2.466  18.315  1.00 98.03           H  
ATOM   2310 HG12 VAL A 146      -5.644   3.654  17.369  1.00 98.03           H  
ATOM   2311 HG13 VAL A 146      -4.807   2.648  18.576  1.00 98.03           H  
ATOM   2312  CG2 VAL A 146      -6.390   3.454  20.708  1.00 98.03           C  
ATOM   2313 HG21 VAL A 146      -6.533   4.146  21.538  1.00 98.03           H  
ATOM   2314 HG22 VAL A 146      -5.600   2.745  20.957  1.00 98.03           H  
ATOM   2315 HG23 VAL A 146      -7.314   2.897  20.554  1.00 98.03           H  
ATOM   2316  N   LEU A 147      -3.279   5.694  17.813  1.00 97.88           N  
ATOM   2317  H   LEU A 147      -2.655   5.070  18.305  1.00 97.88           H  
ATOM   2318  CA  LEU A 147      -2.863   6.168  16.499  1.00 97.88           C  
ATOM   2319  HA  LEU A 147      -3.436   7.057  16.235  1.00 97.88           H  
ATOM   2320  C   LEU A 147      -3.149   5.081  15.464  1.00 97.88           C  
ATOM   2321  CB  LEU A 147      -1.372   6.544  16.512  1.00 97.88           C  
ATOM   2322  HB2 LEU A 147      -1.117   6.931  15.526  1.00 97.88           H  
ATOM   2323  HB3 LEU A 147      -0.786   5.641  16.683  1.00 97.88           H  
ATOM   2324  O   LEU A 147      -2.479   4.048  15.455  1.00 97.88           O  
ATOM   2325  CG  LEU A 147      -0.966   7.577  17.571  1.00 97.88           C  
ATOM   2326  HG  LEU A 147      -1.083   7.146  18.566  1.00 97.88           H  
ATOM   2327  CD1 LEU A 147       0.505   7.936  17.379  1.00 97.88           C  
ATOM   2328 HD11 LEU A 147       0.648   8.444  16.425  1.00 97.88           H  
ATOM   2329 HD12 LEU A 147       0.833   8.580  18.195  1.00 97.88           H  
ATOM   2330 HD13 LEU A 147       1.101   7.024  17.398  1.00 97.88           H  
ATOM   2331  CD2 LEU A 147      -1.801   8.851  17.490  1.00 97.88           C  
ATOM   2332 HD21 LEU A 147      -1.897   9.180  16.455  1.00 97.88           H  
ATOM   2333 HD22 LEU A 147      -2.784   8.643  17.912  1.00 97.88           H  
ATOM   2334 HD23 LEU A 147      -1.330   9.637  18.080  1.00 97.88           H  
ATOM   2335  N   TYR A 148      -4.126   5.307  14.586  1.00 98.01           N  
ATOM   2336  H   TYR A 148      -4.612   6.192  14.624  1.00 98.01           H  
ATOM   2337  CA  TYR A 148      -4.443   4.367  13.510  1.00 98.01           C  
ATOM   2338  HA  TYR A 148      -4.065   3.381  13.780  1.00 98.01           H  
ATOM   2339  C   TYR A 148      -3.738   4.789  12.217  1.00 98.01           C  
ATOM   2340  CB  TYR A 148      -5.960   4.210  13.363  1.00 98.01           C  
ATOM   2341  HB2 TYR A 148      -6.394   5.123  12.954  1.00 98.01           H  
ATOM   2342  HB3 TYR A 148      -6.380   4.048  14.355  1.00 98.01           H  
ATOM   2343  O   TYR A 148      -4.092   5.800  11.607  1.00 98.01           O  
ATOM   2344  CG  TYR A 148      -6.331   3.026  12.492  1.00 98.01           C  
ATOM   2345  CD1 TYR A 148      -6.356   3.165  11.093  1.00 98.01           C  
ATOM   2346  HD1 TYR A 148      -6.173   4.129  10.641  1.00 98.01           H  
ATOM   2347  CD2 TYR A 148      -6.565   1.767  13.079  1.00 98.01           C  
ATOM   2348  HD2 TYR A 148      -6.544   1.655  14.153  1.00 98.01           H  
ATOM   2349  CE1 TYR A 148      -6.574   2.041  10.275  1.00 98.01           C  
ATOM   2350  HE1 TYR A 148      -6.542   2.136   9.200  1.00 98.01           H  
ATOM   2351  CE2 TYR A 148      -6.786   0.641  12.261  1.00 98.01           C  
ATOM   2352  HE2 TYR A 148      -6.921  -0.341  12.690  1.00 98.01           H  
ATOM   2353  OH  TYR A 148      -6.911  -0.331  10.079  1.00 98.01           O  
ATOM   2354  HH  TYR A 148      -6.878  -0.122   9.143  1.00 98.01           H  
ATOM   2355  CZ  TYR A 148      -6.775   0.773  10.858  1.00 98.01           C  
ATOM   2356  N   PHE A 149      -2.717   4.031  11.821  1.00 97.52           N  
ATOM   2357  H   PHE A 149      -2.516   3.195  12.350  1.00 97.52           H  
ATOM   2358  CA  PHE A 149      -1.900   4.285  10.638  1.00 97.52           C  
ATOM   2359  HA  PHE A 149      -1.749   5.361  10.542  1.00 97.52           H  
ATOM   2360  C   PHE A 149      -2.619   3.789   9.383  1.00 97.52           C  
ATOM   2361  CB  PHE A 149      -0.514   3.632  10.779  1.00 97.52           C  
ATOM   2362  HB2 PHE A 149      -0.621   2.626  11.186  1.00 97.52           H  
ATOM   2363  HB3 PHE A 149      -0.091   3.528   9.780  1.00 97.52           H  
ATOM   2364  O   PHE A 149      -2.851   2.596   9.211  1.00 97.52           O  
ATOM   2365  CG  PHE A 149       0.476   4.413  11.625  1.00 97.52           C  
ATOM   2366  CD1 PHE A 149       1.683   4.869  11.058  1.00 97.52           C  
ATOM   2367  HD1 PHE A 149       1.922   4.648  10.028  1.00 97.52           H  
ATOM   2368  CD2 PHE A 149       0.206   4.678  12.982  1.00 97.52           C  
ATOM   2369  HD2 PHE A 149      -0.697   4.306  13.444  1.00 97.52           H  
ATOM   2370  CE1 PHE A 149       2.599   5.602  11.831  1.00 97.52           C  
ATOM   2371  HE1 PHE A 149       3.526   5.941  11.394  1.00 97.52           H  
ATOM   2372  CE2 PHE A 149       1.108   5.436  13.745  1.00 97.52           C  
ATOM   2373  HE2 PHE A 149       0.880   5.658  14.777  1.00 97.52           H  
ATOM   2374  CZ  PHE A 149       2.302   5.900  13.171  1.00 97.52           C  
ATOM   2375  HZ  PHE A 149       2.991   6.484  13.762  1.00 97.52           H  
ATOM   2376  N   ILE A 150      -2.919   4.719   8.481  1.00 97.41           N  
ATOM   2377  H   ILE A 150      -2.710   5.677   8.722  1.00 97.41           H  
ATOM   2378  CA  ILE A 150      -3.588   4.479   7.204  1.00 97.41           C  
ATOM   2379  HA  ILE A 150      -4.119   3.528   7.252  1.00 97.41           H  
ATOM   2380  C   ILE A 150      -2.530   4.398   6.103  1.00 97.41           C  
ATOM   2381  CB  ILE A 150      -4.624   5.591   6.927  1.00 97.41           C  
ATOM   2382  HB  ILE A 150      -4.096   6.544   6.891  1.00 97.41           H  
ATOM   2383  O   ILE A 150      -1.700   5.304   5.953  1.00 97.41           O  
ATOM   2384  CG1 ILE A 150      -5.697   5.668   8.039  1.00 97.41           C  
ATOM   2385 HG12 ILE A 150      -6.412   4.855   7.913  1.00 97.41           H  
ATOM   2386 HG13 ILE A 150      -5.238   5.556   9.021  1.00 97.41           H  
ATOM   2387  CG2 ILE A 150      -5.304   5.359   5.564  1.00 97.41           C  
ATOM   2388 HG21 ILE A 150      -6.029   6.146   5.355  1.00 97.41           H  
ATOM   2389 HG22 ILE A 150      -4.565   5.378   4.763  1.00 97.41           H  
ATOM   2390 HG23 ILE A 150      -5.815   4.396   5.558  1.00 97.41           H  
ATOM   2391  CD1 ILE A 150      -6.441   7.008   8.060  1.00 97.41           C  
ATOM   2392 HD11 ILE A 150      -5.755   7.805   8.343  1.00 97.41           H  
ATOM   2393 HD12 ILE A 150      -6.868   7.234   7.083  1.00 97.41           H  
ATOM   2394 HD13 ILE A 150      -7.251   6.955   8.788  1.00 97.41           H  
ATOM   2395  N   ARG A 151      -2.575   3.332   5.297  1.00 95.96           N  
ATOM   2396  H   ARG A 151      -3.275   2.629   5.487  1.00 95.96           H  
ATOM   2397  CA  ARG A 151      -1.700   3.162   4.130  1.00 95.96           C  
ATOM   2398  HA  ARG A 151      -0.672   3.215   4.489  1.00 95.96           H  
ATOM   2399  C   ARG A 151      -1.931   4.290   3.113  1.00 95.96           C  
ATOM   2400  CB  ARG A 151      -1.943   1.771   3.521  1.00 95.96           C  
ATOM   2401  HB2 ARG A 151      -1.854   1.035   4.320  1.00 95.96           H  
ATOM   2402  HB3 ARG A 151      -2.959   1.714   3.132  1.00 95.96           H  
ATOM   2403  O   ARG A 151      -3.083   4.541   2.759  1.00 95.96           O  
ATOM   2404  CG  ARG A 151      -0.949   1.430   2.395  1.00 95.96           C  
ATOM   2405  HG2 ARG A 151       0.069   1.612   2.741  1.00 95.96           H  
ATOM   2406  HG3 ARG A 151      -1.143   2.069   1.533  1.00 95.96           H  
ATOM   2407  CD  ARG A 151      -1.053  -0.038   1.959  1.00 95.96           C  
ATOM   2408  HD2 ARG A 151      -2.077  -0.254   1.656  1.00 95.96           H  
ATOM   2409  HD3 ARG A 151      -0.405  -0.209   1.099  1.00 95.96           H  
ATOM   2410  NE  ARG A 151      -0.679  -0.937   3.062  1.00 95.96           N  
ATOM   2411  HE  ARG A 151      -1.420  -1.218   3.689  1.00 95.96           H  
ATOM   2412  NH1 ARG A 151       1.535  -1.269   2.560  1.00 95.96           N  
ATOM   2413 HH11 ARG A 151       1.194  -1.573   1.659  1.00 95.96           H  
ATOM   2414 HH12 ARG A 151       2.374  -1.747   2.857  1.00 95.96           H  
ATOM   2415  NH2 ARG A 151       0.695  -2.032   4.480  1.00 95.96           N  
ATOM   2416 HH21 ARG A 151      -0.137  -2.235   5.016  1.00 95.96           H  
ATOM   2417 HH22 ARG A 151       1.581  -2.394   4.805  1.00 95.96           H  
ATOM   2418  CZ  ARG A 151       0.520  -1.401   3.360  1.00 95.96           C  
ATOM   2419  N   PRO A 152      -0.883   4.946   2.576  1.00 94.66           N  
ATOM   2420  CA  PRO A 152      -1.033   6.103   1.689  1.00 94.66           C  
ATOM   2421  HA  PRO A 152      -1.799   6.767   2.088  1.00 94.66           H  
ATOM   2422  C   PRO A 152      -1.452   5.717   0.263  1.00 94.66           C  
ATOM   2423  CB  PRO A 152       0.314   6.834   1.756  1.00 94.66           C  
ATOM   2424  HB2 PRO A 152       0.545   7.420   0.866  1.00 94.66           H  
ATOM   2425  HB3 PRO A 152       0.323   7.486   2.629  1.00 94.66           H  
ATOM   2426  O   PRO A 152      -0.812   6.103  -0.704  1.00 94.66           O  
ATOM   2427  CG  PRO A 152       1.295   5.684   1.946  1.00 94.66           C  
ATOM   2428  HG2 PRO A 152       2.235   6.032   2.374  1.00 94.66           H  
ATOM   2429  HG3 PRO A 152       1.471   5.185   0.994  1.00 94.66           H  
ATOM   2430  CD  PRO A 152       0.531   4.755   2.890  1.00 94.66           C  
ATOM   2431  HD2 PRO A 152       0.714   5.058   3.921  1.00 94.66           H  
ATOM   2432  HD3 PRO A 152       0.848   3.724   2.735  1.00 94.66           H  
ATOM   2433  N   THR A 153      -2.526   4.951   0.071  1.00 91.46           N  
ATOM   2434  H   THR A 153      -3.074   4.678   0.874  1.00 91.46           H  
ATOM   2435  CA  THR A 153      -2.949   4.508  -1.272  1.00 91.46           C  
ATOM   2436  HA  THR A 153      -2.108   3.999  -1.744  1.00 91.46           H  
ATOM   2437  C   THR A 153      -3.349   5.673  -2.180  1.00 91.46           C  
ATOM   2438  CB  THR A 153      -4.107   3.505  -1.214  1.00 91.46           C  
ATOM   2439  HB  THR A 153      -4.344   3.186  -2.229  1.00 91.46           H  
ATOM   2440  O   THR A 153      -3.232   5.552  -3.395  1.00 91.46           O  
ATOM   2441  CG2 THR A 153      -3.755   2.268  -0.388  1.00 91.46           C  
ATOM   2442 HG21 THR A 153      -4.559   1.538  -0.468  1.00 91.46           H  
ATOM   2443 HG22 THR A 153      -2.840   1.816  -0.771  1.00 91.46           H  
ATOM   2444 HG23 THR A 153      -3.617   2.530   0.661  1.00 91.46           H  
ATOM   2445  OG1 THR A 153      -5.248   4.120  -0.657  1.00 91.46           O  
ATOM   2446  HG1 THR A 153      -5.585   3.546   0.035  1.00 91.46           H  
ATOM   2447  N   GLY A 154      -3.786   6.798  -1.599  1.00 91.37           N  
ATOM   2448  H   GLY A 154      -3.821   6.812  -0.590  1.00 91.37           H  
ATOM   2449  CA  GLY A 154      -4.340   7.953  -2.311  1.00 91.37           C  
ATOM   2450  HA2 GLY A 154      -4.203   8.846  -1.702  1.00 91.37           H  
ATOM   2451  HA3 GLY A 154      -3.803   8.093  -3.249  1.00 91.37           H  
ATOM   2452  C   GLY A 154      -5.833   7.809  -2.631  1.00 91.37           C  
ATOM   2453  O   GLY A 154      -6.466   8.766  -3.078  1.00 91.37           O  
ATOM   2454  N   HIS A 155      -6.424   6.637  -2.376  1.00 88.54           N  
ATOM   2455  H   HIS A 155      -5.861   5.896  -1.983  1.00 88.54           H  
ATOM   2456  CA  HIS A 155      -7.818   6.342  -2.698  1.00 88.54           C  
ATOM   2457  HA  HIS A 155      -8.131   6.973  -3.530  1.00 88.54           H  
ATOM   2458  C   HIS A 155      -8.751   6.670  -1.533  1.00 88.54           C  
ATOM   2459  CB  HIS A 155      -7.956   4.885  -3.157  1.00 88.54           C  
ATOM   2460  HB2 HIS A 155      -9.002   4.682  -3.389  1.00 88.54           H  
ATOM   2461  HB3 HIS A 155      -7.660   4.220  -2.346  1.00 88.54           H  
ATOM   2462  O   HIS A 155      -9.440   7.680  -1.567  1.00 88.54           O  
ATOM   2463  CG  HIS A 155      -7.142   4.526  -4.368  1.00 88.54           C  
ATOM   2464  CD2 HIS A 155      -6.788   5.337  -5.415  1.00 88.54           C  
ATOM   2465  HD2 HIS A 155      -7.024   6.385  -5.526  1.00 88.54           H  
ATOM   2466  ND1 HIS A 155      -6.654   3.269  -4.640  1.00 88.54           N  
ATOM   2467  HD1 HIS A 155      -6.765   2.450  -4.060  1.00 88.54           H  
ATOM   2468  CE1 HIS A 155      -6.028   3.321  -5.826  1.00 88.54           C  
ATOM   2469  HE1 HIS A 155      -5.562   2.484  -6.324  1.00 88.54           H  
ATOM   2470  NE2 HIS A 155      -6.089   4.557  -6.337  1.00 88.54           N  
ATOM   2471  N   GLY A 156      -8.794   5.821  -0.514  1.00 91.90           N  
ATOM   2472  H   GLY A 156      -8.160   5.035  -0.502  1.00 91.90           H  
ATOM   2473  CA  GLY A 156      -9.666   5.952   0.650  1.00 91.90           C  
ATOM   2474  HA2 GLY A 156     -10.701   5.783   0.355  1.00 91.90           H  
ATOM   2475  HA3 GLY A 156      -9.579   6.952   1.076  1.00 91.90           H  
ATOM   2476  C   GLY A 156      -9.281   4.929   1.716  1.00 91.90           C  
ATOM   2477  O   GLY A 156      -8.232   4.294   1.605  1.00 91.90           O  
ATOM   2478  N   LEU A 157     -10.132   4.786   2.729  1.00 96.35           N  
ATOM   2479  H   LEU A 157     -11.003   5.297   2.709  1.00 96.35           H  
ATOM   2480  CA  LEU A 157      -9.999   3.759   3.762  1.00 96.35           C  
ATOM   2481  HA  LEU A 157      -8.960   3.690   4.087  1.00 96.35           H  
ATOM   2482  C   LEU A 157     -10.398   2.385   3.216  1.00 96.35           C  
ATOM   2483  CB  LEU A 157     -10.889   4.134   4.957  1.00 96.35           C  
ATOM   2484  HB2 LEU A 157     -11.916   4.234   4.606  1.00 96.35           H  
ATOM   2485  HB3 LEU A 157     -10.869   3.312   5.673  1.00 96.35           H  
ATOM   2486  O   LEU A 157     -11.316   2.293   2.399  1.00 96.35           O  
ATOM   2487  CG  LEU A 157     -10.480   5.424   5.684  1.00 96.35           C  
ATOM   2488  HG  LEU A 157     -10.477   6.258   4.983  1.00 96.35           H  
ATOM   2489  CD1 LEU A 157     -11.504   5.730   6.773  1.00 96.35           C  
ATOM   2490 HD11 LEU A 157     -11.630   4.862   7.419  1.00 96.35           H  
ATOM   2491 HD12 LEU A 157     -11.194   6.594   7.360  1.00 96.35           H  
ATOM   2492 HD13 LEU A 157     -12.466   5.955   6.313  1.00 96.35           H  
ATOM   2493  CD2 LEU A 157      -9.097   5.310   6.320  1.00 96.35           C  
ATOM   2494 HD21 LEU A 157      -8.907   6.192   6.931  1.00 96.35           H  
ATOM   2495 HD22 LEU A 157      -8.332   5.242   5.547  1.00 96.35           H  
ATOM   2496 HD23 LEU A 157      -9.045   4.421   6.950  1.00 96.35           H  
ATOM   2497  N   LYS A 158      -9.733   1.331   3.692  1.00 95.93           N  
ATOM   2498  H   LYS A 158      -9.002   1.484   4.371  1.00 95.93           H  
ATOM   2499  CA  LYS A 158     -10.148  -0.053   3.455  1.00 95.93           C  
ATOM   2500  HA  LYS A 158     -10.505  -0.139   2.429  1.00 95.93           H  
ATOM   2501  C   LYS A 158     -11.297  -0.433   4.411  1.00 95.93           C  
ATOM   2502  CB  LYS A 158      -8.948  -0.996   3.644  1.00 95.93           C  
ATOM   2503  HB2 LYS A 158      -8.606  -0.910   4.675  1.00 95.93           H  
ATOM   2504  HB3 LYS A 158      -9.287  -2.020   3.486  1.00 95.93           H  
ATOM   2505  O   LYS A 158     -11.380   0.121   5.510  1.00 95.93           O  
ATOM   2506  CG  LYS A 158      -7.751  -0.732   2.711  1.00 95.93           C  
ATOM   2507  HG2 LYS A 158      -8.069  -0.820   1.672  1.00 95.93           H  
ATOM   2508  HG3 LYS A 158      -7.353   0.267   2.886  1.00 95.93           H  
ATOM   2509  CD  LYS A 158      -6.658  -1.772   3.007  1.00 95.93           C  
ATOM   2510  HD2 LYS A 158      -7.072  -2.764   2.823  1.00 95.93           H  
ATOM   2511  HD3 LYS A 158      -6.383  -1.712   4.060  1.00 95.93           H  
ATOM   2512  CE  LYS A 158      -5.390  -1.603   2.163  1.00 95.93           C  
ATOM   2513  HE2 LYS A 158      -5.681  -1.505   1.118  1.00 95.93           H  
ATOM   2514  HE3 LYS A 158      -4.869  -0.701   2.485  1.00 95.93           H  
ATOM   2515  NZ  LYS A 158      -4.510  -2.792   2.321  1.00 95.93           N  
ATOM   2516  HZ1 LYS A 158      -5.016  -3.631   2.075  1.00 95.93           H  
ATOM   2517  HZ2 LYS A 158      -4.202  -2.942   3.271  1.00 95.93           H  
ATOM   2518  HZ3 LYS A 158      -3.676  -2.764   1.752  1.00 95.93           H  
ATOM   2519  N   PRO A 159     -12.132  -1.428   4.069  1.00 95.95           N  
ATOM   2520  CA  PRO A 159     -13.107  -2.023   4.986  1.00 95.95           C  
ATOM   2521  HA  PRO A 159     -13.925  -1.316   5.127  1.00 95.95           H  
ATOM   2522  C   PRO A 159     -12.529  -2.390   6.361  1.00 95.95           C  
ATOM   2523  CB  PRO A 159     -13.639  -3.255   4.247  1.00 95.95           C  
ATOM   2524  HB2 PRO A 159     -14.660  -3.497   4.544  1.00 95.95           H  
ATOM   2525  HB3 PRO A 159     -12.984  -4.112   4.407  1.00 95.95           H  
ATOM   2526  O   PRO A 159     -13.132  -2.055   7.380  1.00 95.95           O  
ATOM   2527  CG  PRO A 159     -13.560  -2.827   2.784  1.00 95.95           C  
ATOM   2528  HG2 PRO A 159     -14.420  -2.205   2.539  1.00 95.95           H  
ATOM   2529  HG3 PRO A 159     -13.501  -3.685   2.113  1.00 95.95           H  
ATOM   2530  CD  PRO A 159     -12.287  -1.983   2.737  1.00 95.95           C  
ATOM   2531  HD2 PRO A 159     -12.396  -1.199   1.987  1.00 95.95           H  
ATOM   2532  HD3 PRO A 159     -11.414  -2.597   2.516  1.00 95.95           H  
ATOM   2533  N   ILE A 160     -11.328  -2.983   6.414  1.00 95.68           N  
ATOM   2534  H   ILE A 160     -10.889  -3.268   5.550  1.00 95.68           H  
ATOM   2535  CA  ILE A 160     -10.646  -3.299   7.683  1.00 95.68           C  
ATOM   2536  HA  ILE A 160     -11.329  -3.912   8.271  1.00 95.68           H  
ATOM   2537  C   ILE A 160     -10.357  -2.049   8.523  1.00 95.68           C  
ATOM   2538  CB  ILE A 160      -9.365  -4.130   7.439  1.00 95.68           C  
ATOM   2539  HB  ILE A 160      -9.643  -4.988   6.825  1.00 95.68           H  
ATOM   2540  O   ILE A 160     -10.515  -2.088   9.745  1.00 95.68           O  
ATOM   2541  CG1 ILE A 160      -8.831  -4.675   8.782  1.00 95.68           C  
ATOM   2542 HG12 ILE A 160      -9.643  -5.182   9.303  1.00 95.68           H  
ATOM   2543 HG13 ILE A 160      -8.483  -3.853   9.407  1.00 95.68           H  
ATOM   2544  CG2 ILE A 160      -8.283  -3.352   6.666  1.00 95.68           C  
ATOM   2545 HG21 ILE A 160      -7.468  -4.022   6.391  1.00 95.68           H  
ATOM   2546 HG22 ILE A 160      -7.873  -2.542   7.271  1.00 95.68           H  
ATOM   2547 HG23 ILE A 160      -8.697  -2.950   5.741  1.00 95.68           H  
ATOM   2548  CD1 ILE A 160      -7.680  -5.673   8.623  1.00 95.68           C  
ATOM   2549 HD11 ILE A 160      -7.456  -6.124   9.590  1.00 95.68           H  
ATOM   2550 HD12 ILE A 160      -6.784  -5.166   8.265  1.00 95.68           H  
ATOM   2551 HD13 ILE A 160      -7.965  -6.450   7.914  1.00 95.68           H  
ATOM   2552  N   ASP A 161     -10.008  -0.929   7.882  1.00 96.50           N  
ATOM   2553  H   ASP A 161      -9.957  -0.943   6.873  1.00 96.50           H  
ATOM   2554  CA  ASP A 161      -9.760   0.338   8.567  1.00 96.50           C  
ATOM   2555  HA  ASP A 161      -9.057   0.167   9.383  1.00 96.50           H  
ATOM   2556  C   ASP A 161     -11.036   0.860   9.213  1.00 96.50           C  
ATOM   2557  CB  ASP A 161      -9.184   1.403   7.616  1.00 96.50           C  
ATOM   2558  HB2 ASP A 161      -8.971   2.298   8.200  1.00 96.50           H  
ATOM   2559  HB3 ASP A 161      -9.941   1.671   6.878  1.00 96.50           H  
ATOM   2560  O   ASP A 161     -11.031   1.251  10.378  1.00 96.50           O  
ATOM   2561  CG  ASP A 161      -7.898   1.011   6.891  1.00 96.50           C  
ATOM   2562  OD1 ASP A 161      -7.756   1.431   5.718  1.00 96.50           O  
ATOM   2563  OD2 ASP A 161      -7.047   0.353   7.528  1.00 96.50           O  
ATOM   2564  N   ILE A 162     -12.146   0.825   8.476  1.00 97.71           N  
ATOM   2565  H   ILE A 162     -12.076   0.440   7.545  1.00 97.71           H  
ATOM   2566  CA  ILE A 162     -13.438   1.330   8.942  1.00 97.71           C  
ATOM   2567  HA  ILE A 162     -13.298   2.337   9.335  1.00 97.71           H  
ATOM   2568  C   ILE A 162     -13.966   0.473  10.093  1.00 97.71           C  
ATOM   2569  CB  ILE A 162     -14.430   1.402   7.765  1.00 97.71           C  
ATOM   2570  HB  ILE A 162     -14.470   0.425   7.282  1.00 97.71           H  
ATOM   2571  O   ILE A 162     -14.322   1.005  11.144  1.00 97.71           O  
ATOM   2572  CG1 ILE A 162     -13.937   2.445   6.737  1.00 97.71           C  
ATOM   2573 HG12 ILE A 162     -12.866   2.332   6.571  1.00 97.71           H  
ATOM   2574 HG13 ILE A 162     -14.114   3.451   7.115  1.00 97.71           H  
ATOM   2575  CG2 ILE A 162     -15.842   1.751   8.271  1.00 97.71           C  
ATOM   2576 HG21 ILE A 162     -15.795   2.557   9.003  1.00 97.71           H  
ATOM   2577 HG22 ILE A 162     -16.293   0.872   8.733  1.00 97.71           H  
ATOM   2578 HG23 ILE A 162     -16.478   2.078   7.449  1.00 97.71           H  
ATOM   2579  CD1 ILE A 162     -14.605   2.282   5.374  1.00 97.71           C  
ATOM   2580 HD11 ILE A 162     -14.476   1.253   5.038  1.00 97.71           H  
ATOM   2581 HD12 ILE A 162     -14.119   2.939   4.653  1.00 97.71           H  
ATOM   2582 HD13 ILE A 162     -15.664   2.533   5.430  1.00 97.71           H  
ATOM   2583  N   GLU A 163     -13.976  -0.849   9.931  1.00 97.13           N  
ATOM   2584  H   GLU A 163     -13.663  -1.233   9.051  1.00 97.13           H  
ATOM   2585  CA  GLU A 163     -14.470  -1.769  10.956  1.00 97.13           C  
ATOM   2586  HA  GLU A 163     -15.480  -1.472  11.238  1.00 97.13           H  
ATOM   2587  C   GLU A 163     -13.627  -1.706  12.238  1.00 97.13           C  
ATOM   2588  CB  GLU A 163     -14.506  -3.196  10.377  1.00 97.13           C  
ATOM   2589  HB2 GLU A 163     -14.654  -3.910  11.187  1.00 97.13           H  
ATOM   2590  HB3 GLU A 163     -13.545  -3.424   9.917  1.00 97.13           H  
ATOM   2591  O   GLU A 163     -14.172  -1.732  13.349  1.00 97.13           O  
ATOM   2592  CG  GLU A 163     -15.626  -3.392   9.337  1.00 97.13           C  
ATOM   2593  HG2 GLU A 163     -15.610  -4.429   9.003  1.00 97.13           H  
ATOM   2594  HG3 GLU A 163     -15.429  -2.760   8.470  1.00 97.13           H  
ATOM   2595  CD  GLU A 163     -17.016  -3.064   9.906  1.00 97.13           C  
ATOM   2596  OE1 GLU A 163     -17.740  -2.235   9.304  1.00 97.13           O  
ATOM   2597  OE2 GLU A 163     -17.326  -3.581  11.011  1.00 97.13           O  
ATOM   2598  N   THR A 164     -12.309  -1.558  12.106  1.00 97.60           N  
ATOM   2599  H   THR A 164     -11.912  -1.549  11.178  1.00 97.60           H  
ATOM   2600  CA  THR A 164     -11.409  -1.444  13.258  1.00 97.60           C  
ATOM   2601  HA  THR A 164     -11.675  -2.214  13.982  1.00 97.60           H  
ATOM   2602  C   THR A 164     -11.564  -0.094  13.949  1.00 97.60           C  
ATOM   2603  CB  THR A 164      -9.956  -1.689  12.842  1.00 97.60           C  
ATOM   2604  HB  THR A 164      -9.631  -0.925  12.135  1.00 97.60           H  
ATOM   2605  O   THR A 164     -11.768  -0.045  15.163  1.00 97.60           O  
ATOM   2606  CG2 THR A 164      -9.022  -1.690  14.048  1.00 97.60           C  
ATOM   2607 HG21 THR A 164      -8.857  -0.660  14.363  1.00 97.60           H  
ATOM   2608 HG22 THR A 164      -8.059  -2.126  13.779  1.00 97.60           H  
ATOM   2609 HG23 THR A 164      -9.454  -2.263  14.869  1.00 97.60           H  
ATOM   2610  OG1 THR A 164      -9.881  -2.947  12.221  1.00 97.60           O  
ATOM   2611  HG1 THR A 164     -10.050  -2.785  11.290  1.00 97.60           H  
ATOM   2612  N   MET A 165     -11.556   1.010  13.196  1.00 97.59           N  
ATOM   2613  H   MET A 165     -11.419   0.927  12.199  1.00 97.59           H  
ATOM   2614  CA  MET A 165     -11.715   2.350  13.764  1.00 97.59           C  
ATOM   2615  HA  MET A 165     -10.959   2.491  14.536  1.00 97.59           H  
ATOM   2616  C   MET A 165     -13.071   2.536  14.452  1.00 97.59           C  
ATOM   2617  CB  MET A 165     -11.502   3.418  12.688  1.00 97.59           C  
ATOM   2618  HB2 MET A 165     -11.895   4.364  13.061  1.00 97.59           H  
ATOM   2619  HB3 MET A 165     -12.056   3.160  11.785  1.00 97.59           H  
ATOM   2620  O   MET A 165     -13.103   3.102  15.542  1.00 97.59           O  
ATOM   2621  CG  MET A 165     -10.013   3.612  12.370  1.00 97.59           C  
ATOM   2622  HG2 MET A 165      -9.466   3.682  13.310  1.00 97.59           H  
ATOM   2623  HG3 MET A 165      -9.633   2.741  11.836  1.00 97.59           H  
ATOM   2624  SD  MET A 165      -9.641   5.106  11.411  1.00 97.59           S  
ATOM   2625  CE  MET A 165     -10.425   4.655   9.850  1.00 97.59           C  
ATOM   2626  HE1 MET A 165     -11.509   4.651   9.964  1.00 97.59           H  
ATOM   2627  HE2 MET A 165     -10.089   3.663   9.547  1.00 97.59           H  
ATOM   2628  HE3 MET A 165     -10.134   5.384   9.094  1.00 97.59           H  
ATOM   2629  N   LYS A 166     -14.171   1.991  13.907  1.00 97.57           N  
ATOM   2630  H   LYS A 166     -14.095   1.562  12.996  1.00 97.57           H  
ATOM   2631  CA  LYS A 166     -15.480   1.988  14.589  1.00 97.57           C  
ATOM   2632  HA  LYS A 166     -15.816   3.015  14.731  1.00 97.57           H  
ATOM   2633  C   LYS A 166     -15.392   1.369  15.985  1.00 97.57           C  
ATOM   2634  CB  LYS A 166     -16.526   1.234  13.751  1.00 97.57           C  
ATOM   2635  HB2 LYS A 166     -17.360   0.960  14.397  1.00 97.57           H  
ATOM   2636  HB3 LYS A 166     -16.089   0.318  13.354  1.00 97.57           H  
ATOM   2637  O   LYS A 166     -15.873   1.962  16.945  1.00 97.57           O  
ATOM   2638  CG  LYS A 166     -17.087   2.085  12.604  1.00 97.57           C  
ATOM   2639  HG2 LYS A 166     -16.279   2.398  11.943  1.00 97.57           H  
ATOM   2640  HG3 LYS A 166     -17.568   2.971  13.017  1.00 97.57           H  
ATOM   2641  CD  LYS A 166     -18.115   1.281  11.801  1.00 97.57           C  
ATOM   2642  HD2 LYS A 166     -17.636   0.392  11.390  1.00 97.57           H  
ATOM   2643  HD3 LYS A 166     -18.934   0.981  12.455  1.00 97.57           H  
ATOM   2644  CE  LYS A 166     -18.657   2.143  10.663  1.00 97.57           C  
ATOM   2645  HE2 LYS A 166     -17.812   2.469  10.057  1.00 97.57           H  
ATOM   2646  HE3 LYS A 166     -19.132   3.031  11.079  1.00 97.57           H  
ATOM   2647  NZ  LYS A 166     -19.613   1.399   9.814  1.00 97.57           N  
ATOM   2648  HZ1 LYS A 166     -20.483   1.240  10.302  1.00 97.57           H  
ATOM   2649  HZ2 LYS A 166     -19.811   1.942   8.986  1.00 97.57           H  
ATOM   2650  HZ3 LYS A 166     -19.219   0.519   9.515  1.00 97.57           H  
ATOM   2651  N   ARG A 167     -14.726   0.219  16.125  1.00 97.13           N  
ATOM   2652  H   ARG A 167     -14.297  -0.173  15.300  1.00 97.13           H  
ATOM   2653  CA  ARG A 167     -14.624  -0.511  17.404  1.00 97.13           C  
ATOM   2654  HA  ARG A 167     -15.599  -0.512  17.892  1.00 97.13           H  
ATOM   2655  C   ARG A 167     -13.677   0.139  18.409  1.00 97.13           C  
ATOM   2656  CB  ARG A 167     -14.199  -1.955  17.127  1.00 97.13           C  
ATOM   2657  HB2 ARG A 167     -13.949  -2.443  18.070  1.00 97.13           H  
ATOM   2658  HB3 ARG A 167     -13.316  -1.960  16.488  1.00 97.13           H  
ATOM   2659  O   ARG A 167     -13.954   0.099  19.607  1.00 97.13           O  
ATOM   2660  CG  ARG A 167     -15.337  -2.735  16.463  1.00 97.13           C  
ATOM   2661  HG2 ARG A 167     -15.724  -2.174  15.613  1.00 97.13           H  
ATOM   2662  HG3 ARG A 167     -16.143  -2.879  17.182  1.00 97.13           H  
ATOM   2663  CD  ARG A 167     -14.832  -4.092  15.980  1.00 97.13           C  
ATOM   2664  HD2 ARG A 167     -14.033  -3.941  15.254  1.00 97.13           H  
ATOM   2665  HD3 ARG A 167     -14.420  -4.630  16.835  1.00 97.13           H  
ATOM   2666  NE  ARG A 167     -15.912  -4.897  15.376  1.00 97.13           N  
ATOM   2667  HE  ARG A 167     -16.237  -5.696  15.902  1.00 97.13           H  
ATOM   2668  NH1 ARG A 167     -16.113  -3.713  13.420  1.00 97.13           N  
ATOM   2669 HH11 ARG A 167     -16.555  -3.617  12.517  1.00 97.13           H  
ATOM   2670 HH12 ARG A 167     -15.370  -3.077  13.670  1.00 97.13           H  
ATOM   2671  NH2 ARG A 167     -17.357  -5.484  13.688  1.00 97.13           N  
ATOM   2672 HH21 ARG A 167     -17.717  -6.281  14.193  1.00 97.13           H  
ATOM   2673 HH22 ARG A 167     -17.681  -5.246  12.762  1.00 97.13           H  
ATOM   2674  CZ  ARG A 167     -16.443  -4.704  14.180  1.00 97.13           C  
ATOM   2675  N   LEU A 168     -12.583   0.732  17.930  1.00 97.27           N  
ATOM   2676  H   LEU A 168     -12.402   0.656  16.939  1.00 97.27           H  
ATOM   2677  CA  LEU A 168     -11.605   1.428  18.771  1.00 97.27           C  
ATOM   2678  HA  LEU A 168     -11.447   0.854  19.684  1.00 97.27           H  
ATOM   2679  C   LEU A 168     -12.117   2.806  19.222  1.00 97.27           C  
ATOM   2680  CB  LEU A 168     -10.265   1.530  18.016  1.00 97.27           C  
ATOM   2681  HB2 LEU A 168     -10.434   2.067  17.083  1.00 97.27           H  
ATOM   2682  HB3 LEU A 168      -9.571   2.117  18.618  1.00 97.27           H  
ATOM   2683  O   LEU A 168     -11.879   3.198  20.364  1.00 97.27           O  
ATOM   2684  CG  LEU A 168      -9.605   0.171  17.696  1.00 97.27           C  
ATOM   2685  HG  LEU A 168     -10.291  -0.449  17.117  1.00 97.27           H  
ATOM   2686  CD1 LEU A 168      -8.338   0.379  16.869  1.00 97.27           C  
ATOM   2687 HD11 LEU A 168      -8.560   0.990  15.994  1.00 97.27           H  
ATOM   2688 HD12 LEU A 168      -7.954  -0.589  16.548  1.00 97.27           H  
ATOM   2689 HD13 LEU A 168      -7.573   0.864  17.476  1.00 97.27           H  
ATOM   2690  CD2 LEU A 168      -9.218  -0.610  18.949  1.00 97.27           C  
ATOM   2691 HD21 LEU A 168      -8.719  -1.537  18.665  1.00 97.27           H  
ATOM   2692 HD22 LEU A 168     -10.103  -0.872  19.530  1.00 97.27           H  
ATOM   2693 HD23 LEU A 168      -8.540  -0.016  19.561  1.00 97.27           H  
ATOM   2694  N   SER A 169     -12.879   3.505  18.370  1.00 97.23           N  
ATOM   2695  H   SER A 169     -13.004   3.141  17.436  1.00 97.23           H  
ATOM   2696  CA  SER A 169     -13.413   4.851  18.646  1.00 97.23           C  
ATOM   2697  HA  SER A 169     -12.574   5.518  18.844  1.00 97.23           H  
ATOM   2698  C   SER A 169     -14.340   4.937  19.862  1.00 97.23           C  
ATOM   2699  CB  SER A 169     -14.166   5.395  17.428  1.00 97.23           C  
ATOM   2700  HB2 SER A 169     -14.441   6.425  17.656  1.00 97.23           H  
ATOM   2701  HB3 SER A 169     -13.518   5.393  16.551  1.00 97.23           H  
ATOM   2702  O   SER A 169     -14.512   6.011  20.435  1.00 97.23           O  
ATOM   2703  OG  SER A 169     -15.380   4.720  17.149  1.00 97.23           O  
ATOM   2704  HG  SER A 169     -15.239   3.773  17.066  1.00 97.23           H  
ATOM   2705  N   THR A 170     -14.934   3.814  20.273  1.00 96.25           N  
ATOM   2706  H   THR A 170     -14.792   2.969  19.738  1.00 96.25           H  
ATOM   2707  CA  THR A 170     -15.824   3.737  21.440  1.00 96.25           C  
ATOM   2708  HA  THR A 170     -16.264   4.720  21.610  1.00 96.25           H  
ATOM   2709  C   THR A 170     -15.099   3.365  22.734  1.00 96.25           C  
ATOM   2710  CB  THR A 170     -16.980   2.754  21.192  1.00 96.25           C  
ATOM   2711  HB  THR A 170     -17.672   2.808  22.032  1.00 96.25           H  
ATOM   2712  O   THR A 170     -15.759   3.185  23.753  1.00 96.25           O  
ATOM   2713  CG2 THR A 170     -17.765   3.068  19.919  1.00 96.25           C  
ATOM   2714 HG21 THR A 170     -18.111   4.101  19.943  1.00 96.25           H  
ATOM   2715 HG22 THR A 170     -18.628   2.404  19.853  1.00 96.25           H  
ATOM   2716 HG23 THR A 170     -17.140   2.920  19.038  1.00 96.25           H  
ATOM   2717  OG1 THR A 170     -16.496   1.431  21.098  1.00 96.25           O  
ATOM   2718  HG1 THR A 170     -16.300   1.163  21.998  1.00 96.25           H  
ATOM   2719  N   ARG A 171     -13.776   3.158  22.690  1.00 96.65           N  
ATOM   2720  H   ARG A 171     -13.309   3.315  21.808  1.00 96.65           H  
ATOM   2721  CA  ARG A 171     -12.981   2.603  23.804  1.00 96.65           C  
ATOM   2722  HA  ARG A 171     -13.590   2.534  24.705  1.00 96.65           H  
ATOM   2723  C   ARG A 171     -11.771   3.442  24.190  1.00 96.65           C  
ATOM   2724  CB  ARG A 171     -12.495   1.204  23.417  1.00 96.65           C  
ATOM   2725  HB2 ARG A 171     -11.984   1.244  22.455  1.00 96.65           H  
ATOM   2726  HB3 ARG A 171     -11.792   0.855  24.173  1.00 96.65           H  
ATOM   2727  O   ARG A 171     -11.292   3.327  25.318  1.00 96.65           O  
ATOM   2728  CG  ARG A 171     -13.633   0.194  23.364  1.00 96.65           C  
ATOM   2729  HG2 ARG A 171     -14.032   0.061  24.370  1.00 96.65           H  
ATOM   2730  HG3 ARG A 171     -14.426   0.545  22.704  1.00 96.65           H  
ATOM   2731  CD  ARG A 171     -13.096  -1.133  22.842  1.00 96.65           C  
ATOM   2732  HD2 ARG A 171     -12.874  -1.063  21.777  1.00 96.65           H  
ATOM   2733  HD3 ARG A 171     -12.179  -1.382  23.375  1.00 96.65           H  
ATOM   2734  NE  ARG A 171     -14.063  -2.188  23.110  1.00 96.65           N  
ATOM   2735  HE  ARG A 171     -13.873  -2.733  23.938  1.00 96.65           H  
ATOM   2736  NH1 ARG A 171     -15.628  -1.720  21.488  1.00 96.65           N  
ATOM   2737 HH11 ARG A 171     -16.550  -1.874  21.105  1.00 96.65           H  
ATOM   2738 HH12 ARG A 171     -15.038  -0.984  21.127  1.00 96.65           H  
ATOM   2739  NH2 ARG A 171     -15.895  -3.428  22.957  1.00 96.65           N  
ATOM   2740 HH21 ARG A 171     -15.468  -3.924  23.727  1.00 96.65           H  
ATOM   2741 HH22 ARG A 171     -16.795  -3.695  22.587  1.00 96.65           H  
ATOM   2742  CZ  ARG A 171     -15.197  -2.432  22.502  1.00 96.65           C  
ATOM   2743  N   ALA A 172     -11.251   4.228  23.252  1.00 97.26           N  
ATOM   2744  H   ALA A 172     -11.687   4.248  22.341  1.00 97.26           H  
ATOM   2745  CA  ALA A 172     -10.098   5.091  23.448  1.00 97.26           C  
ATOM   2746  HA  ALA A 172     -10.126   5.505  24.456  1.00 97.26           H  
ATOM   2747  C   ALA A 172     -10.114   6.260  22.450  1.00 97.26           C  
ATOM   2748  CB  ALA A 172      -8.829   4.243  23.295  1.00 97.26           C  
ATOM   2749  HB1 ALA A 172      -8.810   3.788  22.304  1.00 97.26           H  
ATOM   2750  HB2 ALA A 172      -8.814   3.456  24.049  1.00 97.26           H  
ATOM   2751  HB3 ALA A 172      -7.944   4.864  23.433  1.00 97.26           H  
ATOM   2752  O   ALA A 172     -10.832   6.248  21.448  1.00 97.26           O  
ATOM   2753  N   ASN A 173      -9.283   7.272  22.705  1.00 97.34           N  
ATOM   2754  H   ASN A 173      -8.724   7.234  23.545  1.00 97.34           H  
ATOM   2755  CA  ASN A 173      -9.150   8.434  21.829  1.00 97.34           C  
ATOM   2756  HA  ASN A 173     -10.142   8.817  21.592  1.00 97.34           H  
ATOM   2757  C   ASN A 173      -8.463   8.062  20.512  1.00 97.34           C  
ATOM   2758  CB  ASN A 173      -8.377   9.524  22.573  1.00 97.34           C  
ATOM   2759  HB2 ASN A 173      -7.418   9.123  22.902  1.00 97.34           H  
ATOM   2760  HB3 ASN A 173      -8.164  10.359  21.905  1.00 97.34           H  
ATOM   2761  O   ASN A 173      -7.238   7.949  20.444  1.00 97.34           O  
ATOM   2762  CG  ASN A 173      -9.153  10.059  23.750  1.00 97.34           C  
ATOM   2763  ND2 ASN A 173      -8.524  10.168  24.889  1.00 97.34           N  
ATOM   2764 HD21 ASN A 173      -9.004  10.667  25.624  1.00 97.34           H  
ATOM   2765 HD22 ASN A 173      -7.579   9.827  24.997  1.00 97.34           H  
ATOM   2766  OD1 ASN A 173     -10.333  10.358  23.644  1.00 97.34           O  
ATOM   2767  N   LEU A 174      -9.258   7.879  19.460  1.00 97.91           N  
ATOM   2768  H   LEU A 174     -10.255   7.891  19.616  1.00 97.91           H  
ATOM   2769  CA  LEU A 174      -8.775   7.519  18.133  1.00 97.91           C  
ATOM   2770  HA  LEU A 174      -7.958   6.807  18.247  1.00 97.91           H  
ATOM   2771  C   LEU A 174      -8.247   8.745  17.373  1.00 97.91           C  
ATOM   2772  CB  LEU A 174      -9.925   6.828  17.387  1.00 97.91           C  
ATOM   2773  HB2 LEU A 174     -10.249   5.955  17.954  1.00 97.91           H  
ATOM   2774  HB3 LEU A 174     -10.763   7.523  17.334  1.00 97.91           H  
ATOM   2775  O   LEU A 174      -8.961   9.732  17.198  1.00 97.91           O  
ATOM   2776  CG  LEU A 174      -9.559   6.393  15.960  1.00 97.91           C  
ATOM   2777  HG  LEU A 174      -9.160   7.241  15.403  1.00 97.91           H  
ATOM   2778  CD1 LEU A 174      -8.531   5.262  15.950  1.00 97.91           C  
ATOM   2779 HD11 LEU A 174      -7.577   5.611  16.345  1.00 97.91           H  
ATOM   2780 HD12 LEU A 174      -8.381   4.931  14.922  1.00 97.91           H  
ATOM   2781 HD13 LEU A 174      -8.886   4.423  16.549  1.00 97.91           H  
ATOM   2782  CD2 LEU A 174     -10.811   5.918  15.237  1.00 97.91           C  
ATOM   2783 HD21 LEU A 174     -11.168   4.984  15.671  1.00 97.91           H  
ATOM   2784 HD22 LEU A 174     -11.596   6.670  15.318  1.00 97.91           H  
ATOM   2785 HD23 LEU A 174     -10.575   5.781  14.182  1.00 97.91           H  
ATOM   2786  N   ILE A 175      -7.023   8.655  16.857  1.00 97.85           N  
ATOM   2787  H   ILE A 175      -6.475   7.839  17.091  1.00 97.85           H  
ATOM   2788  CA  ILE A 175      -6.388   9.666  16.005  1.00 97.85           C  
ATOM   2789  HA  ILE A 175      -7.107  10.449  15.762  1.00 97.85           H  
ATOM   2790  C   ILE A 175      -5.924   8.973  14.713  1.00 97.85           C  
ATOM   2791  CB  ILE A 175      -5.221  10.353  16.747  1.00 97.85           C  
ATOM   2792  HB  ILE A 175      -4.505   9.578  17.018  1.00 97.85           H  
ATOM   2793  O   ILE A 175      -4.942   8.225  14.736  1.00 97.85           O  
ATOM   2794  CG1 ILE A 175      -5.701  11.049  18.043  1.00 97.85           C  
ATOM   2795 HG12 ILE A 175      -6.338  10.377  18.619  1.00 97.85           H  
ATOM   2796 HG13 ILE A 175      -6.289  11.930  17.785  1.00 97.85           H  
ATOM   2797  CG2 ILE A 175      -4.520  11.373  15.823  1.00 97.85           C  
ATOM   2798 HG21 ILE A 175      -3.659  11.813  16.326  1.00 97.85           H  
ATOM   2799 HG22 ILE A 175      -4.150  10.886  14.920  1.00 97.85           H  
ATOM   2800 HG23 ILE A 175      -5.216  12.164  15.544  1.00 97.85           H  
ATOM   2801  CD1 ILE A 175      -4.558  11.460  18.976  1.00 97.85           C  
ATOM   2802 HD11 ILE A 175      -3.978  10.581  19.256  1.00 97.85           H  
ATOM   2803 HD12 ILE A 175      -4.975  11.909  19.878  1.00 97.85           H  
ATOM   2804 HD13 ILE A 175      -3.907  12.186  18.490  1.00 97.85           H  
ATOM   2805  N   PRO A 176      -6.601   9.192  13.573  1.00 97.49           N  
ATOM   2806  CA  PRO A 176      -6.160   8.643  12.297  1.00 97.49           C  
ATOM   2807  HA  PRO A 176      -5.902   7.593  12.437  1.00 97.49           H  
ATOM   2808  C   PRO A 176      -4.931   9.394  11.765  1.00 97.49           C  
ATOM   2809  CB  PRO A 176      -7.364   8.719  11.353  1.00 97.49           C  
ATOM   2810  HB2 PRO A 176      -7.198   9.462  10.574  1.00 97.49           H  
ATOM   2811  HB3 PRO A 176      -7.562   7.746  10.903  1.00 97.49           H  
ATOM   2812  O   PRO A 176      -4.866  10.628  11.803  1.00 97.49           O  
ATOM   2813  CG  PRO A 176      -8.540   9.141  12.233  1.00 97.49           C  
ATOM   2814  HG2 PRO A 176      -9.206   9.822  11.703  1.00 97.49           H  
ATOM   2815  HG3 PRO A 176      -9.081   8.256  12.568  1.00 97.49           H  
ATOM   2816  CD  PRO A 176      -7.899   9.825  13.434  1.00 97.49           C  
ATOM   2817  HD2 PRO A 176      -7.766  10.888  13.234  1.00 97.49           H  
ATOM   2818  HD3 PRO A 176      -8.525   9.678  14.314  1.00 97.49           H  
ATOM   2819  N   VAL A 177      -3.962   8.647  11.240  1.00 97.69           N  
ATOM   2820  H   VAL A 177      -4.079   7.644  11.253  1.00 97.69           H  
ATOM   2821  CA  VAL A 177      -2.665   9.154  10.775  1.00 97.69           C  
ATOM   2822  HA  VAL A 177      -2.701  10.240  10.689  1.00 97.69           H  
ATOM   2823  C   VAL A 177      -2.364   8.575   9.393  1.00 97.69           C  
ATOM   2824  CB  VAL A 177      -1.563   8.789  11.794  1.00 97.69           C  
ATOM   2825  HB  VAL A 177      -1.548   7.708  11.933  1.00 97.69           H  
ATOM   2826  O   VAL A 177      -2.399   7.364   9.208  1.00 97.69           O  
ATOM   2827  CG1 VAL A 177      -0.177   9.229  11.325  1.00 97.69           C  
ATOM   2828 HG11 VAL A 177       0.087   8.708  10.404  1.00 97.69           H  
ATOM   2829 HG12 VAL A 177       0.559   8.964  12.084  1.00 97.69           H  
ATOM   2830 HG13 VAL A 177      -0.157  10.306  11.161  1.00 97.69           H  
ATOM   2831  CG2 VAL A 177      -1.803   9.452  13.159  1.00 97.69           C  
ATOM   2832 HG21 VAL A 177      -0.985   9.213  13.838  1.00 97.69           H  
ATOM   2833 HG22 VAL A 177      -1.879  10.533  13.045  1.00 97.69           H  
ATOM   2834 HG23 VAL A 177      -2.724   9.071  13.600  1.00 97.69           H  
ATOM   2835  N   ILE A 178      -2.049   9.418   8.409  1.00 97.96           N  
ATOM   2836  H   ILE A 178      -1.930  10.392   8.647  1.00 97.96           H  
ATOM   2837  CA  ILE A 178      -1.586   8.964   7.090  1.00 97.96           C  
ATOM   2838  HA  ILE A 178      -2.104   8.040   6.835  1.00 97.96           H  
ATOM   2839  C   ILE A 178      -0.090   8.651   7.187  1.00 97.96           C  
ATOM   2840  CB  ILE A 178      -1.913   9.988   5.978  1.00 97.96           C  
ATOM   2841  HB  ILE A 178      -1.491  10.954   6.257  1.00 97.96           H  
ATOM   2842  O   ILE A 178       0.723   9.530   7.485  1.00 97.96           O  
ATOM   2843  CG1 ILE A 178      -3.439  10.170   5.817  1.00 97.96           C  
ATOM   2844 HG12 ILE A 178      -3.899  10.300   6.797  1.00 97.96           H  
ATOM   2845 HG13 ILE A 178      -3.867   9.277   5.362  1.00 97.96           H  
ATOM   2846  CG2 ILE A 178      -1.272   9.552   4.644  1.00 97.96           C  
ATOM   2847 HG21 ILE A 178      -0.185   9.550   4.726  1.00 97.96           H  
ATOM   2848 HG22 ILE A 178      -1.527  10.244   3.841  1.00 97.96           H  
ATOM   2849 HG23 ILE A 178      -1.602   8.548   4.378  1.00 97.96           H  
ATOM   2850  CD1 ILE A 178      -3.812  11.400   4.977  1.00 97.96           C  
ATOM   2851 HD11 ILE A 178      -3.429  11.316   3.960  1.00 97.96           H  
ATOM   2852 HD12 ILE A 178      -4.897  11.485   4.923  1.00 97.96           H  
ATOM   2853 HD13 ILE A 178      -3.408  12.299   5.443  1.00 97.96           H  
ATOM   2854  N   ALA A 179       0.263   7.394   6.933  1.00 96.17           N  
ATOM   2855  H   ALA A 179      -0.458   6.736   6.675  1.00 96.17           H  
ATOM   2856  CA  ALA A 179       1.637   6.908   6.951  1.00 96.17           C  
ATOM   2857  HA  ALA A 179       2.151   7.316   7.821  1.00 96.17           H  
ATOM   2858  C   ALA A 179       2.419   7.305   5.689  1.00 96.17           C  
ATOM   2859  CB  ALA A 179       1.566   5.388   7.080  1.00 96.17           C  
ATOM   2860  HB1 ALA A 179       2.573   4.970   7.045  1.00 96.17           H  
ATOM   2861  HB2 ALA A 179       1.074   5.118   8.014  1.00 96.17           H  
ATOM   2862  HB3 ALA A 179       0.994   4.974   6.250  1.00 96.17           H  
ATOM   2863  O   ALA A 179       1.813   7.494   4.637  1.00 96.17           O  
ATOM   2864  N   LYS A 180       3.762   7.346   5.776  1.00 93.65           N  
ATOM   2865  H   LYS A 180       4.170   7.213   6.690  1.00 93.65           H  
ATOM   2866  CA  LYS A 180       4.680   7.553   4.631  1.00 93.65           C  
ATOM   2867  HA  LYS A 180       5.643   7.906   4.999  1.00 93.65           H  
ATOM   2868  C   LYS A 180       4.203   8.670   3.686  1.00 93.65           C  
ATOM   2869  CB  LYS A 180       4.929   6.225   3.890  1.00 93.65           C  
ATOM   2870  HB2 LYS A 180       3.971   5.776   3.628  1.00 93.65           H  
ATOM   2871  HB3 LYS A 180       5.471   6.441   2.969  1.00 93.65           H  
ATOM   2872  O   LYS A 180       4.031   8.475   2.479  1.00 93.65           O  
ATOM   2873  CG  LYS A 180       5.756   5.200   4.675  1.00 93.65           C  
ATOM   2874  HG2 LYS A 180       5.272   4.972   5.624  1.00 93.65           H  
ATOM   2875  HG3 LYS A 180       6.742   5.623   4.869  1.00 93.65           H  
ATOM   2876  CD  LYS A 180       5.902   3.908   3.852  1.00 93.65           C  
ATOM   2877  HD2 LYS A 180       6.183   4.155   2.828  1.00 93.65           H  
ATOM   2878  HD3 LYS A 180       4.945   3.387   3.841  1.00 93.65           H  
ATOM   2879  CE  LYS A 180       6.984   3.002   4.449  1.00 93.65           C  
ATOM   2880  HE2 LYS A 180       6.803   2.897   5.519  1.00 93.65           H  
ATOM   2881  HE3 LYS A 180       7.949   3.490   4.313  1.00 93.65           H  
ATOM   2882  NZ  LYS A 180       7.003   1.656   3.823  1.00 93.65           N  
ATOM   2883  HZ1 LYS A 180       6.195   1.137   4.133  1.00 93.65           H  
ATOM   2884  HZ2 LYS A 180       7.798   1.109   4.122  1.00 93.65           H  
ATOM   2885  HZ3 LYS A 180       6.995   1.670   2.813  1.00 93.65           H  
ATOM   2886  N   ALA A 181       3.910   9.836   4.261  1.00 96.33           N  
ATOM   2887  H   ALA A 181       4.041   9.925   5.258  1.00 96.33           H  
ATOM   2888  CA  ALA A 181       3.347  10.968   3.528  1.00 96.33           C  
ATOM   2889  HA  ALA A 181       2.440  10.633   3.024  1.00 96.33           H  
ATOM   2890  C   ALA A 181       4.286  11.519   2.436  1.00 96.33           C  
ATOM   2891  CB  ALA A 181       2.961  12.043   4.544  1.00 96.33           C  
ATOM   2892  HB1 ALA A 181       3.849  12.405   5.063  1.00 96.33           H  
ATOM   2893  HB2 ALA A 181       2.265  11.618   5.267  1.00 96.33           H  
ATOM   2894  HB3 ALA A 181       2.489  12.879   4.027  1.00 96.33           H  
ATOM   2895  O   ALA A 181       3.822  12.181   1.515  1.00 96.33           O  
ATOM   2896  N   ASP A 182       5.574  11.169   2.485  1.00 95.10           N  
ATOM   2897  H   ASP A 182       5.859  10.513   3.198  1.00 95.10           H  
ATOM   2898  CA  ASP A 182       6.600  11.422   1.468  1.00 95.10           C  
ATOM   2899  HA  ASP A 182       6.592  12.490   1.251  1.00 95.10           H  
ATOM   2900  C   ASP A 182       6.341  10.732   0.123  1.00 95.10           C  
ATOM   2901  CB  ASP A 182       7.997  11.070   2.025  1.00 95.10           C  
ATOM   2902  HB2 ASP A 182       8.735  11.208   1.235  1.00 95.10           H  
ATOM   2903  HB3 ASP A 182       8.239  11.793   2.805  1.00 95.10           H  
ATOM   2904  O   ASP A 182       7.030  11.004  -0.854  1.00 95.10           O  
ATOM   2905  CG  ASP A 182       8.167   9.660   2.626  1.00 95.10           C  
ATOM   2906  OD1 ASP A 182       9.327   9.198   2.697  1.00 95.10           O  
ATOM   2907  OD2 ASP A 182       7.180   9.087   3.151  1.00 95.10           O  
ATOM   2908  N   THR A 183       5.319   9.880   0.054  1.00 93.50           N  
ATOM   2909  H   THR A 183       4.843   9.666   0.919  1.00 93.50           H  
ATOM   2910  CA  THR A 183       4.880   9.208  -1.176  1.00 93.50           C  
ATOM   2911  HA  THR A 183       5.700   9.228  -1.894  1.00 93.50           H  
ATOM   2912  C   THR A 183       3.700   9.892  -1.870  1.00 93.50           C  
ATOM   2913  CB  THR A 183       4.559   7.735  -0.897  1.00 93.50           C  
ATOM   2914  HB  THR A 183       4.348   7.242  -1.846  1.00 93.50           H  
ATOM   2915  O   THR A 183       3.281   9.448  -2.940  1.00 93.50           O  
ATOM   2916  CG2 THR A 183       5.731   7.019  -0.233  1.00 93.50           C  
ATOM   2917 HG21 THR A 183       6.625   7.188  -0.833  1.00 93.50           H  
ATOM   2918 HG22 THR A 183       5.515   5.952  -0.172  1.00 93.50           H  
ATOM   2919 HG23 THR A 183       5.909   7.407   0.770  1.00 93.50           H  
ATOM   2920  OG1 THR A 183       3.444   7.570  -0.044  1.00 93.50           O  
ATOM   2921  HG1 THR A 183       3.695   7.898   0.823  1.00 93.50           H  
ATOM   2922  N   LEU A 184       3.140  10.955  -1.279  1.00 96.03           N  
ATOM   2923  H   LEU A 184       3.571  11.322  -0.443  1.00 96.03           H  
ATOM   2924  CA  LEU A 184       1.966  11.666  -1.790  1.00 96.03           C  
ATOM   2925  HA  LEU A 184       1.594  11.169  -2.687  1.00 96.03           H  
ATOM   2926  C   LEU A 184       2.330  13.097  -2.187  1.00 96.03           C  
ATOM   2927  CB  LEU A 184       0.845  11.659  -0.734  1.00 96.03           C  
ATOM   2928  HB2 LEU A 184       0.015  12.256  -1.112  1.00 96.03           H  
ATOM   2929  HB3 LEU A 184       1.223  12.147   0.165  1.00 96.03           H  
ATOM   2930  O   LEU A 184       2.857  13.866  -1.387  1.00 96.03           O  
ATOM   2931  CG  LEU A 184       0.318  10.264  -0.354  1.00 96.03           C  
ATOM   2932  HG  LEU A 184       1.137   9.643   0.007  1.00 96.03           H  
ATOM   2933  CD1 LEU A 184      -0.711  10.397   0.773  1.00 96.03           C  
ATOM   2934 HD11 LEU A 184      -0.228  10.838   1.645  1.00 96.03           H  
ATOM   2935 HD12 LEU A 184      -1.537  11.032   0.450  1.00 96.03           H  
ATOM   2936 HD13 LEU A 184      -1.090   9.412   1.045  1.00 96.03           H  
ATOM   2937  CD2 LEU A 184      -0.362   9.563  -1.532  1.00 96.03           C  
ATOM   2938 HD21 LEU A 184       0.376   9.344  -2.303  1.00 96.03           H  
ATOM   2939 HD22 LEU A 184      -0.803   8.623  -1.201  1.00 96.03           H  
ATOM   2940 HD23 LEU A 184      -1.139  10.202  -1.950  1.00 96.03           H  
ATOM   2941  N   THR A 185       2.008  13.475  -3.421  1.00 96.03           N  
ATOM   2942  H   THR A 185       1.570  12.797  -4.029  1.00 96.03           H  
ATOM   2943  CA  THR A 185       2.070  14.878  -3.850  1.00 96.03           C  
ATOM   2944  HA  THR A 185       3.070  15.262  -3.644  1.00 96.03           H  
ATOM   2945  C   THR A 185       1.061  15.712  -3.057  1.00 96.03           C  
ATOM   2946  CB  THR A 185       1.798  15.042  -5.351  1.00 96.03           C  
ATOM   2947  HB  THR A 185       1.882  16.097  -5.609  1.00 96.03           H  
ATOM   2948  O   THR A 185       0.073  15.188  -2.532  1.00 96.03           O  
ATOM   2949  CG2 THR A 185       2.765  14.247  -6.227  1.00 96.03           C  
ATOM   2950 HG21 THR A 185       2.627  13.176  -6.084  1.00 96.03           H  
ATOM   2951 HG22 THR A 185       3.791  14.509  -5.968  1.00 96.03           H  
ATOM   2952 HG23 THR A 185       2.591  14.496  -7.274  1.00 96.03           H  
ATOM   2953  OG1 THR A 185       0.493  14.604  -5.642  1.00 96.03           O  
ATOM   2954  HG1 THR A 185       0.534  13.647  -5.568  1.00 96.03           H  
ATOM   2955  N   ALA A 186       1.253  17.032  -3.005  1.00 95.95           N  
ATOM   2956  H   ALA A 186       2.085  17.421  -3.424  1.00 95.95           H  
ATOM   2957  CA  ALA A 186       0.355  17.922  -2.264  1.00 95.95           C  
ATOM   2958  HA  ALA A 186       0.425  17.681  -1.203  1.00 95.95           H  
ATOM   2959  C   ALA A 186      -1.123  17.757  -2.681  1.00 95.95           C  
ATOM   2960  CB  ALA A 186       0.837  19.362  -2.471  1.00 95.95           C  
ATOM   2961  HB1 ALA A 186       0.203  20.044  -1.905  1.00 95.95           H  
ATOM   2962  HB2 ALA A 186       1.863  19.465  -2.115  1.00 95.95           H  
ATOM   2963  HB3 ALA A 186       0.795  19.630  -3.526  1.00 95.95           H  
ATOM   2964  O   ALA A 186      -2.019  17.717  -1.833  1.00 95.95           O  
ATOM   2965  N   GLN A 187      -1.377  17.588  -3.983  1.00 95.92           N  
ATOM   2966  H   GLN A 187      -0.596  17.582  -4.624  1.00 95.92           H  
ATOM   2967  CA  GLN A 187      -2.723  17.389  -4.519  1.00 95.92           C  
ATOM   2968  HA  GLN A 187      -3.371  18.163  -4.108  1.00 95.92           H  
ATOM   2969  C   GLN A 187      -3.313  16.026  -4.124  1.00 95.92           C  
ATOM   2970  CB  GLN A 187      -2.672  17.551  -6.045  1.00 95.92           C  
ATOM   2971  HB2 GLN A 187      -2.077  16.745  -6.474  1.00 95.92           H  
ATOM   2972  HB3 GLN A 187      -2.197  18.501  -6.288  1.00 95.92           H  
ATOM   2973  O   GLN A 187      -4.473  15.958  -3.708  1.00 95.92           O  
ATOM   2974  CG  GLN A 187      -4.079  17.536  -6.661  1.00 95.92           C  
ATOM   2975  HG2 GLN A 187      -4.657  18.364  -6.251  1.00 95.92           H  
ATOM   2976  HG3 GLN A 187      -4.577  16.601  -6.401  1.00 95.92           H  
ATOM   2977  CD  GLN A 187      -4.072  17.643  -8.182  1.00 95.92           C  
ATOM   2978  NE2 GLN A 187      -5.215  17.822  -8.807  1.00 95.92           N  
ATOM   2979 HE21 GLN A 187      -5.113  17.926  -9.806  1.00 95.92           H  
ATOM   2980 HE22 GLN A 187      -6.060  18.054  -8.305  1.00 95.92           H  
ATOM   2981  OE1 GLN A 187      -3.065  17.559  -8.853  1.00 95.92           O  
ATOM   2982  N   GLU A 188      -2.537  14.945  -4.238  1.00 96.13           N  
ATOM   2983  H   GLU A 188      -1.585  15.055  -4.555  1.00 96.13           H  
ATOM   2984  CA  GLU A 188      -2.969  13.603  -3.821  1.00 96.13           C  
ATOM   2985  HA  GLU A 188      -3.880  13.324  -4.350  1.00 96.13           H  
ATOM   2986  C   GLU A 188      -3.271  13.577  -2.320  1.00 96.13           C  
ATOM   2987  CB  GLU A 188      -1.878  12.569  -4.131  1.00 96.13           C  
ATOM   2988  HB2 GLU A 188      -0.951  12.946  -3.698  1.00 96.13           H  
ATOM   2989  HB3 GLU A 188      -2.126  11.635  -3.625  1.00 96.13           H  
ATOM   2990  O   GLU A 188      -4.306  13.050  -1.909  1.00 96.13           O  
ATOM   2991  CG  GLU A 188      -1.695  12.253  -5.632  1.00 96.13           C  
ATOM   2992  HG2 GLU A 188      -1.748  13.178  -6.206  1.00 96.13           H  
ATOM   2993  HG3 GLU A 188      -2.518  11.615  -5.955  1.00 96.13           H  
ATOM   2994  CD  GLU A 188      -0.345  11.565  -5.922  1.00 96.13           C  
ATOM   2995  OE1 GLU A 188      -0.151  10.922  -6.974  1.00 96.13           O  
ATOM   2996  OE2 GLU A 188       0.586  11.743  -5.109  1.00 96.13           O  
ATOM   2997  N   LEU A 189      -2.419  14.206  -1.504  1.00 97.38           N  
ATOM   2998  H   LEU A 189      -1.583  14.609  -1.903  1.00 97.38           H  
ATOM   2999  CA  LEU A 189      -2.595  14.269  -0.060  1.00 97.38           C  
ATOM   3000  HA  LEU A 189      -2.690  13.242   0.292  1.00 97.38           H  
ATOM   3001  C   LEU A 189      -3.878  15.014   0.324  1.00 97.38           C  
ATOM   3002  CB  LEU A 189      -1.350  14.913   0.577  1.00 97.38           C  
ATOM   3003  HB2 LEU A 189      -1.217  15.914   0.166  1.00 97.38           H  
ATOM   3004  HB3 LEU A 189      -0.471  14.325   0.313  1.00 97.38           H  
ATOM   3005  O   LEU A 189      -4.648  14.523   1.151  1.00 97.38           O  
ATOM   3006  CG  LEU A 189      -1.442  15.017   2.109  1.00 97.38           C  
ATOM   3007  HG  LEU A 189      -2.302  15.628   2.381  1.00 97.38           H  
ATOM   3008  CD1 LEU A 189      -1.599  13.642   2.760  1.00 97.38           C  
ATOM   3009 HD11 LEU A 189      -2.483  13.125   2.386  1.00 97.38           H  
ATOM   3010 HD12 LEU A 189      -1.741  13.771   3.833  1.00 97.38           H  
ATOM   3011 HD13 LEU A 189      -0.712  13.037   2.573  1.00 97.38           H  
ATOM   3012  CD2 LEU A 189      -0.197  15.692   2.678  1.00 97.38           C  
ATOM   3013 HD21 LEU A 189       0.689  15.104   2.440  1.00 97.38           H  
ATOM   3014 HD22 LEU A 189      -0.082  16.683   2.241  1.00 97.38           H  
ATOM   3015 HD23 LEU A 189      -0.278  15.792   3.761  1.00 97.38           H  
ATOM   3016  N   GLN A 190      -4.146  16.169  -0.291  1.00 96.72           N  
ATOM   3017  H   GLN A 190      -3.467  16.539  -0.940  1.00 96.72           H  
ATOM   3018  CA  GLN A 190      -5.364  16.936  -0.025  1.00 96.72           C  
ATOM   3019  HA  GLN A 190      -5.404  17.158   1.041  1.00 96.72           H  
ATOM   3020  C   GLN A 190      -6.625  16.139  -0.389  1.00 96.72           C  
ATOM   3021  CB  GLN A 190      -5.303  18.258  -0.801  1.00 96.72           C  
ATOM   3022  HB2 GLN A 190      -5.335  18.046  -1.870  1.00 96.72           H  
ATOM   3023  HB3 GLN A 190      -4.362  18.761  -0.577  1.00 96.72           H  
ATOM   3024  O   GLN A 190      -7.579  16.094   0.393  1.00 96.72           O  
ATOM   3025  CG  GLN A 190      -6.461  19.197  -0.423  1.00 96.72           C  
ATOM   3026  HG2 GLN A 190      -7.416  18.692  -0.564  1.00 96.72           H  
ATOM   3027  HG3 GLN A 190      -6.368  19.470   0.628  1.00 96.72           H  
ATOM   3028  CD  GLN A 190      -6.490  20.472  -1.260  1.00 96.72           C  
ATOM   3029  NE2 GLN A 190      -7.348  21.414  -0.938  1.00 96.72           N  
ATOM   3030 HE21 GLN A 190      -7.932  21.338  -0.117  1.00 96.72           H  
ATOM   3031 HE22 GLN A 190      -7.298  22.251  -1.499  1.00 96.72           H  
ATOM   3032  OE1 GLN A 190      -5.777  20.642  -2.232  1.00 96.72           O  
ATOM   3033  N   GLN A 191      -6.628  15.476  -1.551  1.00 96.50           N  
ATOM   3034  H   GLN A 191      -5.811  15.534  -2.142  1.00 96.50           H  
ATOM   3035  CA  GLN A 191      -7.745  14.622  -1.965  1.00 96.50           C  
ATOM   3036  HA  GLN A 191      -8.667  15.203  -1.944  1.00 96.50           H  
ATOM   3037  C   GLN A 191      -7.930  13.436  -1.017  1.00 96.50           C  
ATOM   3038  CB  GLN A 191      -7.519  14.100  -3.387  1.00 96.50           C  
ATOM   3039  HB2 GLN A 191      -6.529  13.650  -3.460  1.00 96.50           H  
ATOM   3040  HB3 GLN A 191      -8.261  13.327  -3.587  1.00 96.50           H  
ATOM   3041  O   GLN A 191      -9.061  13.114  -0.651  1.00 96.50           O  
ATOM   3042  CG  GLN A 191      -7.664  15.192  -4.452  1.00 96.50           C  
ATOM   3043  HG2 GLN A 191      -6.948  15.991  -4.262  1.00 96.50           H  
ATOM   3044  HG3 GLN A 191      -8.666  15.618  -4.403  1.00 96.50           H  
ATOM   3045  CD  GLN A 191      -7.442  14.640  -5.856  1.00 96.50           C  
ATOM   3046  NE2 GLN A 191      -7.040  15.475  -6.787  1.00 96.50           N  
ATOM   3047 HE21 GLN A 191      -6.747  16.402  -6.513  1.00 96.50           H  
ATOM   3048 HE22 GLN A 191      -6.781  15.064  -7.673  1.00 96.50           H  
ATOM   3049  OE1 GLN A 191      -7.671  13.472  -6.149  1.00 96.50           O  
ATOM   3050  N   PHE A 192      -6.835  12.807  -0.589  1.00 97.36           N  
ATOM   3051  H   PHE A 192      -5.935  13.090  -0.952  1.00 97.36           H  
ATOM   3052  CA  PHE A 192      -6.879  11.656   0.302  1.00 97.36           C  
ATOM   3053  HA  PHE A 192      -7.593  10.949  -0.119  1.00 97.36           H  
ATOM   3054  C   PHE A 192      -7.395  12.038   1.694  1.00 97.36           C  
ATOM   3055  CB  PHE A 192      -5.492  10.999   0.336  1.00 97.36           C  
ATOM   3056  HB2 PHE A 192      -4.791  11.679   0.820  1.00 97.36           H  
ATOM   3057  HB3 PHE A 192      -5.155  10.855  -0.690  1.00 97.36           H  
ATOM   3058  O   PHE A 192      -8.325  11.400   2.186  1.00 97.36           O  
ATOM   3059  CG  PHE A 192      -5.431   9.643   1.011  1.00 97.36           C  
ATOM   3060  CD1 PHE A 192      -4.340   9.323   1.842  1.00 97.36           C  
ATOM   3061  HD1 PHE A 192      -3.563  10.052   2.020  1.00 97.36           H  
ATOM   3062  CD2 PHE A 192      -6.425   8.673   0.769  1.00 97.36           C  
ATOM   3063  HD2 PHE A 192      -7.263   8.880   0.120  1.00 97.36           H  
ATOM   3064  CE1 PHE A 192      -4.252   8.054   2.439  1.00 97.36           C  
ATOM   3065  HE1 PHE A 192      -3.434   7.818   3.103  1.00 97.36           H  
ATOM   3066  CE2 PHE A 192      -6.326   7.405   1.363  1.00 97.36           C  
ATOM   3067  HE2 PHE A 192      -7.081   6.652   1.195  1.00 97.36           H  
ATOM   3068  CZ  PHE A 192      -5.241   7.091   2.190  1.00 97.36           C  
ATOM   3069  HZ  PHE A 192      -5.180   6.113   2.645  1.00 97.36           H  
ATOM   3070  N   LYS A 193      -6.902  13.143   2.277  1.00 97.78           N  
ATOM   3071  H   LYS A 193      -6.139  13.619   1.817  1.00 97.78           H  
ATOM   3072  CA  LYS A 193      -7.436  13.705   3.531  1.00 97.78           C  
ATOM   3073  HA  LYS A 193      -7.337  12.963   4.323  1.00 97.78           H  
ATOM   3074  C   LYS A 193      -8.929  14.009   3.416  1.00 97.78           C  
ATOM   3075  CB  LYS A 193      -6.673  14.980   3.940  1.00 97.78           C  
ATOM   3076  HB2 LYS A 193      -6.610  15.663   3.093  1.00 97.78           H  
ATOM   3077  HB3 LYS A 193      -7.241  15.473   4.730  1.00 97.78           H  
ATOM   3078  O   LYS A 193      -9.687  13.660   4.315  1.00 97.78           O  
ATOM   3079  CG  LYS A 193      -5.262  14.702   4.482  1.00 97.78           C  
ATOM   3080  HG2 LYS A 193      -4.619  14.331   3.684  1.00 97.78           H  
ATOM   3081  HG3 LYS A 193      -5.328  13.938   5.256  1.00 97.78           H  
ATOM   3082  CD  LYS A 193      -4.642  15.963   5.106  1.00 97.78           C  
ATOM   3083  HD2 LYS A 193      -5.263  16.267   5.949  1.00 97.78           H  
ATOM   3084  HD3 LYS A 193      -4.616  16.767   4.371  1.00 97.78           H  
ATOM   3085  CE  LYS A 193      -3.219  15.680   5.608  1.00 97.78           C  
ATOM   3086  HE2 LYS A 193      -3.211  14.704   6.093  1.00 97.78           H  
ATOM   3087  HE3 LYS A 193      -2.538  15.643   4.757  1.00 97.78           H  
ATOM   3088  NZ  LYS A 193      -2.761  16.692   6.590  1.00 97.78           N  
ATOM   3089  HZ1 LYS A 193      -2.783  17.639   6.239  1.00 97.78           H  
ATOM   3090  HZ2 LYS A 193      -3.301  16.635   7.442  1.00 97.78           H  
ATOM   3091  HZ3 LYS A 193      -1.816  16.532   6.906  1.00 97.78           H  
ATOM   3092  N   SER A 194      -9.363  14.620   2.310  1.00 97.47           N  
ATOM   3093  H   SER A 194      -8.682  14.891   1.615  1.00 97.47           H  
ATOM   3094  CA  SER A 194     -10.780  14.934   2.085  1.00 97.47           C  
ATOM   3095  HA  SER A 194     -11.132  15.553   2.910  1.00 97.47           H  
ATOM   3096  C   SER A 194     -11.653  13.678   2.055  1.00 97.47           C  
ATOM   3097  CB  SER A 194     -10.951  15.726   0.787  1.00 97.47           C  
ATOM   3098  HB2 SER A 194     -10.650  15.110  -0.060  1.00 97.47           H  
ATOM   3099  HB3 SER A 194     -10.322  16.616   0.813  1.00 97.47           H  
ATOM   3100  O   SER A 194     -12.658  13.624   2.759  1.00 97.47           O  
ATOM   3101  OG  SER A 194     -12.303  16.109   0.627  1.00 97.47           O  
ATOM   3102  HG  SER A 194     -12.478  16.890   1.156  1.00 97.47           H  
ATOM   3103  N   ARG A 195     -11.250  12.641   1.310  1.00 97.41           N  
ATOM   3104  H   ARG A 195     -10.409  12.739   0.759  1.00 97.41           H  
ATOM   3105  CA  ARG A 195     -11.995  11.374   1.252  1.00 97.41           C  
ATOM   3106  HA  ARG A 195     -13.037  11.582   1.009  1.00 97.41           H  
ATOM   3107  C   ARG A 195     -12.023  10.669   2.606  1.00 97.41           C  
ATOM   3108  CB  ARG A 195     -11.411  10.462   0.169  1.00 97.41           C  
ATOM   3109  HB2 ARG A 195     -10.334  10.379   0.315  1.00 97.41           H  
ATOM   3110  HB3 ARG A 195     -11.842   9.466   0.273  1.00 97.41           H  
ATOM   3111  O   ARG A 195     -13.086  10.223   3.015  1.00 97.41           O  
ATOM   3112  CG  ARG A 195     -11.711  10.977  -1.249  1.00 97.41           C  
ATOM   3113  HG2 ARG A 195     -11.306  11.981  -1.371  1.00 97.41           H  
ATOM   3114  HG3 ARG A 195     -12.787  11.002  -1.423  1.00 97.41           H  
ATOM   3115  CD  ARG A 195     -11.046  10.035  -2.251  1.00 97.41           C  
ATOM   3116  HD2 ARG A 195     -11.571   9.080  -2.256  1.00 97.41           H  
ATOM   3117  HD3 ARG A 195     -10.031   9.883  -1.882  1.00 97.41           H  
ATOM   3118  NE  ARG A 195     -10.981  10.589  -3.617  1.00 97.41           N  
ATOM   3119  HE  ARG A 195     -11.852  10.918  -4.009  1.00 97.41           H  
ATOM   3120  NH1 ARG A 195      -8.717  10.294  -3.936  1.00 97.41           N  
ATOM   3121 HH11 ARG A 195      -7.876  10.413  -4.482  1.00 97.41           H  
ATOM   3122 HH12 ARG A 195      -8.653   9.709  -3.115  1.00 97.41           H  
ATOM   3123  NH2 ARG A 195      -9.888  11.435  -5.435  1.00 97.41           N  
ATOM   3124 HH21 ARG A 195     -10.763  11.796  -5.786  1.00 97.41           H  
ATOM   3125 HH22 ARG A 195      -9.013  11.754  -5.824  1.00 97.41           H  
ATOM   3126  CZ  ARG A 195      -9.871  10.759  -4.321  1.00 97.41           C  
ATOM   3127  N   ILE A 196     -10.903  10.620   3.333  1.00 97.88           N  
ATOM   3128  H   ILE A 196     -10.052  10.993   2.936  1.00 97.88           H  
ATOM   3129  CA  ILE A 196     -10.861  10.025   4.679  1.00 97.88           C  
ATOM   3130  HA  ILE A 196     -11.210   8.994   4.613  1.00 97.88           H  
ATOM   3131  C   ILE A 196     -11.830  10.748   5.624  1.00 97.88           C  
ATOM   3132  CB  ILE A 196      -9.421  10.001   5.240  1.00 97.88           C  
ATOM   3133  HB  ILE A 196      -8.995  11.000   5.151  1.00 97.88           H  
ATOM   3134  O   ILE A 196     -12.604  10.082   6.303  1.00 97.88           O  
ATOM   3135  CG1 ILE A 196      -8.539   9.007   4.453  1.00 97.88           C  
ATOM   3136 HG12 ILE A 196      -8.737   9.090   3.385  1.00 97.88           H  
ATOM   3137 HG13 ILE A 196      -8.781   7.987   4.753  1.00 97.88           H  
ATOM   3138  CG2 ILE A 196      -9.431   9.601   6.729  1.00 97.88           C  
ATOM   3139 HG21 ILE A 196     -10.026   8.699   6.872  1.00 97.88           H  
ATOM   3140 HG22 ILE A 196      -8.426   9.408   7.104  1.00 97.88           H  
ATOM   3141 HG23 ILE A 196      -9.855  10.407   7.330  1.00 97.88           H  
ATOM   3142  CD1 ILE A 196      -7.039   9.247   4.665  1.00 97.88           C  
ATOM   3143 HD11 ILE A 196      -6.768  10.226   4.270  1.00 97.88           H  
ATOM   3144 HD12 ILE A 196      -6.477   8.481   4.131  1.00 97.88           H  
ATOM   3145 HD13 ILE A 196      -6.767   9.194   5.719  1.00 97.88           H  
ATOM   3146  N   ARG A 197     -11.844  12.090   5.631  1.00 97.50           N  
ATOM   3147  H   ARG A 197     -11.184  12.579   5.042  1.00 97.50           H  
ATOM   3148  CA  ARG A 197     -12.786  12.881   6.447  1.00 97.50           C  
ATOM   3149  HA  ARG A 197     -12.668  12.623   7.499  1.00 97.50           H  
ATOM   3150  C   ARG A 197     -14.242  12.559   6.110  1.00 97.50           C  
ATOM   3151  CB  ARG A 197     -12.533  14.383   6.265  1.00 97.50           C  
ATOM   3152  HB2 ARG A 197     -12.512  14.609   5.199  1.00 97.50           H  
ATOM   3153  HB3 ARG A 197     -13.360  14.937   6.710  1.00 97.50           H  
ATOM   3154  O   ARG A 197     -15.022  12.317   7.021  1.00 97.50           O  
ATOM   3155  CG  ARG A 197     -11.232  14.860   6.924  1.00 97.50           C  
ATOM   3156  HG2 ARG A 197     -10.402  14.214   6.635  1.00 97.50           H  
ATOM   3157  HG3 ARG A 197     -11.334  14.825   8.008  1.00 97.50           H  
ATOM   3158  CD  ARG A 197     -10.946  16.297   6.475  1.00 97.50           C  
ATOM   3159  HD2 ARG A 197     -11.688  16.961   6.918  1.00 97.50           H  
ATOM   3160  HD3 ARG A 197     -11.038  16.340   5.389  1.00 97.50           H  
ATOM   3161  NE  ARG A 197      -9.596  16.726   6.864  1.00 97.50           N  
ATOM   3162  HE  ARG A 197      -9.192  16.294   7.683  1.00 97.50           H  
ATOM   3163  NH1 ARG A 197      -9.250  18.367   5.295  1.00 97.50           N  
ATOM   3164 HH11 ARG A 197      -8.670  19.133   4.983  1.00 97.50           H  
ATOM   3165 HH12 ARG A 197     -10.212  18.273   5.001  1.00 97.50           H  
ATOM   3166  NH2 ARG A 197      -7.680  17.920   6.806  1.00 97.50           N  
ATOM   3167 HH21 ARG A 197      -7.251  18.831   6.726  1.00 97.50           H  
ATOM   3168 HH22 ARG A 197      -7.443  17.412   7.646  1.00 97.50           H  
ATOM   3169  CZ  ARG A 197      -8.852  17.666   6.315  1.00 97.50           C  
ATOM   3170  N   GLN A 198     -14.576  12.482   4.820  1.00 97.81           N  
ATOM   3171  H   GLN A 198     -13.874  12.698   4.127  1.00 97.81           H  
ATOM   3172  CA  GLN A 198     -15.928  12.135   4.368  1.00 97.81           C  
ATOM   3173  HA  GLN A 198     -16.640  12.836   4.804  1.00 97.81           H  
ATOM   3174  C   GLN A 198     -16.347  10.732   4.825  1.00 97.81           C  
ATOM   3175  CB  GLN A 198     -16.011  12.234   2.837  1.00 97.81           C  
ATOM   3176  HB2 GLN A 198     -16.959  11.806   2.513  1.00 97.81           H  
ATOM   3177  HB3 GLN A 198     -15.204  11.654   2.389  1.00 97.81           H  
ATOM   3178  O   GLN A 198     -17.483  10.552   5.251  1.00 97.81           O  
ATOM   3179  CG  GLN A 198     -15.949  13.680   2.326  1.00 97.81           C  
ATOM   3180  HG2 GLN A 198     -15.103  14.202   2.773  1.00 97.81           H  
ATOM   3181  HG3 GLN A 198     -16.855  14.205   2.629  1.00 97.81           H  
ATOM   3182  CD  GLN A 198     -15.837  13.745   0.806  1.00 97.81           C  
ATOM   3183  NE2 GLN A 198     -14.960  14.552   0.254  1.00 97.81           N  
ATOM   3184 HE21 GLN A 198     -14.308  15.080   0.817  1.00 97.81           H  
ATOM   3185 HE22 GLN A 198     -14.972  14.579  -0.755  1.00 97.81           H  
ATOM   3186  OE1 GLN A 198     -16.516  13.061   0.063  1.00 97.81           O  
ATOM   3187  N   VAL A 199     -15.447   9.740   4.777  1.00 97.70           N  
ATOM   3188  H   VAL A 199     -14.531   9.931   4.396  1.00 97.70           H  
ATOM   3189  CA  VAL A 199     -15.749   8.391   5.290  1.00 97.70           C  
ATOM   3190  HA  VAL A 199     -16.711   8.075   4.887  1.00 97.70           H  
ATOM   3191  C   VAL A 199     -15.904   8.394   6.808  1.00 97.70           C  
ATOM   3192  CB  VAL A 199     -14.702   7.342   4.870  1.00 97.70           C  
ATOM   3193  HB  VAL A 199     -13.722   7.630   5.248  1.00 97.70           H  
ATOM   3194  O   VAL A 199     -16.828   7.766   7.305  1.00 97.70           O  
ATOM   3195  CG1 VAL A 199     -15.056   5.954   5.416  1.00 97.70           C  
ATOM   3196 HG11 VAL A 199     -15.006   5.943   6.505  1.00 97.70           H  
ATOM   3197 HG12 VAL A 199     -14.353   5.211   5.040  1.00 97.70           H  
ATOM   3198 HG13 VAL A 199     -16.065   5.685   5.103  1.00 97.70           H  
ATOM   3199  CG2 VAL A 199     -14.614   7.193   3.349  1.00 97.70           C  
ATOM   3200 HG21 VAL A 199     -15.615   7.122   2.922  1.00 97.70           H  
ATOM   3201 HG22 VAL A 199     -14.099   8.058   2.932  1.00 97.70           H  
ATOM   3202 HG23 VAL A 199     -14.046   6.302   3.079  1.00 97.70           H  
ATOM   3203  N   ILE A 200     -15.035   9.089   7.548  1.00 97.56           N  
ATOM   3204  H   ILE A 200     -14.299   9.596   7.079  1.00 97.56           H  
ATOM   3205  CA  ILE A 200     -15.121   9.179   9.016  1.00 97.56           C  
ATOM   3206  HA  ILE A 200     -15.069   8.174   9.436  1.00 97.56           H  
ATOM   3207  C   ILE A 200     -16.473   9.754   9.445  1.00 97.56           C  
ATOM   3208  CB  ILE A 200     -13.934  10.005   9.566  1.00 97.56           C  
ATOM   3209  HB  ILE A 200     -13.811  10.888   8.937  1.00 97.56           H  
ATOM   3210  O   ILE A 200     -17.119   9.187  10.323  1.00 97.56           O  
ATOM   3211  CG1 ILE A 200     -12.648   9.152   9.489  1.00 97.56           C  
ATOM   3212 HG12 ILE A 200     -12.716   8.329  10.199  1.00 97.56           H  
ATOM   3213 HG13 ILE A 200     -12.554   8.718   8.493  1.00 97.56           H  
ATOM   3214  CG2 ILE A 200     -14.151  10.494  11.011  1.00 97.56           C  
ATOM   3215 HG21 ILE A 200     -15.054  11.099  11.092  1.00 97.56           H  
ATOM   3216 HG22 ILE A 200     -13.324  11.126  11.335  1.00 97.56           H  
ATOM   3217 HG23 ILE A 200     -14.237   9.645  11.690  1.00 97.56           H  
ATOM   3218  CD1 ILE A 200     -11.370   9.948   9.773  1.00 97.56           C  
ATOM   3219 HD11 ILE A 200     -11.331  10.829   9.134  1.00 97.56           H  
ATOM   3220 HD12 ILE A 200     -11.340  10.256  10.818  1.00 97.56           H  
ATOM   3221 HD13 ILE A 200     -10.504   9.317   9.573  1.00 97.56           H  
ATOM   3222  N   GLU A 201     -16.909  10.834   8.795  1.00 97.28           N  
ATOM   3223  H   GLU A 201     -16.312  11.259   8.100  1.00 97.28           H  
ATOM   3224  CA  GLU A 201     -18.203  11.465   9.050  1.00 97.28           C  
ATOM   3225  HA  GLU A 201     -18.294  11.679  10.114  1.00 97.28           H  
ATOM   3226  C   GLU A 201     -19.365  10.535   8.675  1.00 97.28           C  
ATOM   3227  CB  GLU A 201     -18.241  12.794   8.280  1.00 97.28           C  
ATOM   3228  HB2 GLU A 201     -18.164  12.590   7.213  1.00 97.28           H  
ATOM   3229  HB3 GLU A 201     -17.375  13.383   8.582  1.00 97.28           H  
ATOM   3230  O   GLU A 201     -20.220  10.252   9.510  1.00 97.28           O  
ATOM   3231  CG  GLU A 201     -19.507  13.621   8.551  1.00 97.28           C  
ATOM   3232  HG2 GLU A 201     -20.376  13.067   8.195  1.00 97.28           H  
ATOM   3233  HG3 GLU A 201     -19.606  13.755   9.628  1.00 97.28           H  
ATOM   3234  CD  GLU A 201     -19.476  15.001   7.868  1.00 97.28           C  
ATOM   3235  OE1 GLU A 201     -20.351  15.828   8.207  1.00 97.28           O  
ATOM   3236  OE2 GLU A 201     -18.585  15.235   7.015  1.00 97.28           O  
ATOM   3237  N   ALA A 202     -19.362   9.986   7.457  1.00 97.57           N  
ATOM   3238  H   ALA A 202     -18.631  10.248   6.811  1.00 97.57           H  
ATOM   3239  CA  ALA A 202     -20.431   9.115   6.971  1.00 97.57           C  
ATOM   3240  HA  ALA A 202     -21.380   9.643   7.067  1.00 97.57           H  
ATOM   3241  C   ALA A 202     -20.555   7.802   7.763  1.00 97.57           C  
ATOM   3242  CB  ALA A 202     -20.164   8.831   5.490  1.00 97.57           C  
ATOM   3243  HB1 ALA A 202     -19.197   8.341   5.377  1.00 97.57           H  
ATOM   3244  HB2 ALA A 202     -20.938   8.179   5.088  1.00 97.57           H  
ATOM   3245  HB3 ALA A 202     -20.165   9.771   4.939  1.00 97.57           H  
ATOM   3246  O   ALA A 202     -21.647   7.277   7.939  1.00 97.57           O  
ATOM   3247  N   GLN A 203     -19.443   7.246   8.235  1.00 97.07           N  
ATOM   3248  H   GLN A 203     -18.565   7.715   8.062  1.00 97.07           H  
ATOM   3249  CA  GLN A 203     -19.421   5.995   8.994  1.00 97.07           C  
ATOM   3250  HA  GLN A 203     -20.280   5.392   8.701  1.00 97.07           H  
ATOM   3251  C   GLN A 203     -19.567   6.215  10.508  1.00 97.07           C  
ATOM   3252  CB  GLN A 203     -18.147   5.211   8.633  1.00 97.07           C  
ATOM   3253  HB2 GLN A 203     -17.276   5.822   8.869  1.00 97.07           H  
ATOM   3254  HB3 GLN A 203     -18.080   4.313   9.247  1.00 97.07           H  
ATOM   3255  O   GLN A 203     -19.424   5.252  11.263  1.00 97.07           O  
ATOM   3256  CG  GLN A 203     -18.088   4.796   7.151  1.00 97.07           C  
ATOM   3257  HG2 GLN A 203     -18.200   5.675   6.516  1.00 97.07           H  
ATOM   3258  HG3 GLN A 203     -17.104   4.373   6.950  1.00 97.07           H  
ATOM   3259  CD  GLN A 203     -19.132   3.759   6.750  1.00 97.07           C  
ATOM   3260  NE2 GLN A 203     -19.531   3.747   5.500  1.00 97.07           N  
ATOM   3261 HE21 GLN A 203     -19.244   4.486   4.874  1.00 97.07           H  
ATOM   3262 HE22 GLN A 203     -20.254   3.095   5.233  1.00 97.07           H  
ATOM   3263  OE1 GLN A 203     -19.552   2.917   7.535  1.00 97.07           O  
ATOM   3264  N   GLU A 204     -19.825   7.454  10.944  1.00 97.14           N  
ATOM   3265  H   GLU A 204     -19.962   8.180  10.255  1.00 97.14           H  
ATOM   3266  CA  GLU A 204     -19.998   7.857  12.347  1.00 97.14           C  
ATOM   3267  HA  GLU A 204     -20.007   8.947  12.356  1.00 97.14           H  
ATOM   3268  C   GLU A 204     -18.820   7.451  13.257  1.00 97.14           C  
ATOM   3269  CB  GLU A 204     -21.366   7.406  12.888  1.00 97.14           C  
ATOM   3270  HB2 GLU A 204     -21.462   7.768  13.912  1.00 97.14           H  
ATOM   3271  HB3 GLU A 204     -21.404   6.317  12.901  1.00 97.14           H  
ATOM   3272  O   GLU A 204     -18.985   7.106  14.431  1.00 97.14           O  
ATOM   3273  CG  GLU A 204     -22.556   7.950  12.078  1.00 97.14           C  
ATOM   3274  HG2 GLU A 204     -22.501   7.570  11.058  1.00 97.14           H  
ATOM   3275  HG3 GLU A 204     -22.481   9.037  12.043  1.00 97.14           H  
ATOM   3276  CD  GLU A 204     -23.916   7.555  12.681  1.00 97.14           C  
ATOM   3277  OE1 GLU A 204     -24.943   8.036  12.151  1.00 97.14           O  
ATOM   3278  OE2 GLU A 204     -23.939   6.788  13.674  1.00 97.14           O  
ATOM   3279  N   ILE A 205     -17.596   7.490  12.721  1.00 97.41           N  
ATOM   3280  H   ILE A 205     -17.505   7.877  11.792  1.00 97.41           H  
ATOM   3281  CA  ILE A 205     -16.387   7.142  13.471  1.00 97.41           C  
ATOM   3282  HA  ILE A 205     -16.613   6.298  14.122  1.00 97.41           H  
ATOM   3283  C   ILE A 205     -15.994   8.331  14.345  1.00 97.41           C  
ATOM   3284  CB  ILE A 205     -15.240   6.714  12.534  1.00 97.41           C  
ATOM   3285  HB  ILE A 205     -15.042   7.530  11.838  1.00 97.41           H  
ATOM   3286  O   ILE A 205     -15.636   9.400  13.850  1.00 97.41           O  
ATOM   3287  CG1 ILE A 205     -15.640   5.467  11.719  1.00 97.41           C  
ATOM   3288 HG12 ILE A 205     -15.752   4.620  12.396  1.00 97.41           H  
ATOM   3289 HG13 ILE A 205     -16.598   5.640  11.230  1.00 97.41           H  
ATOM   3290  CG2 ILE A 205     -13.957   6.431  13.342  1.00 97.41           C  
ATOM   3291 HG21 ILE A 205     -13.670   7.300  13.934  1.00 97.41           H  
ATOM   3292 HG22 ILE A 205     -13.127   6.232  12.663  1.00 97.41           H  
ATOM   3293 HG23 ILE A 205     -14.105   5.580  14.007  1.00 97.41           H  
ATOM   3294  CD1 ILE A 205     -14.631   5.105  10.623  1.00 97.41           C  
ATOM   3295 HD11 ILE A 205     -13.696   4.757  11.061  1.00 97.41           H  
ATOM   3296 HD12 ILE A 205     -15.043   4.305  10.008  1.00 97.41           H  
ATOM   3297 HD13 ILE A 205     -14.441   5.971   9.988  1.00 97.41           H  
ATOM   3298  N   ARG A 206     -15.997   8.137  15.665  1.00 96.12           N  
ATOM   3299  H   ARG A 206     -16.284   7.234  16.015  1.00 96.12           H  
ATOM   3300  CA  ARG A 206     -15.585   9.184  16.606  1.00 96.12           C  
ATOM   3301  HA  ARG A 206     -15.967  10.137  16.242  1.00 96.12           H  
ATOM   3302  C   ARG A 206     -14.062   9.288  16.637  1.00 96.12           C  
ATOM   3303  CB  ARG A 206     -16.184   8.936  17.996  1.00 96.12           C  
ATOM   3304  HB2 ARG A 206     -15.851   9.727  18.667  1.00 96.12           H  
ATOM   3305  HB3 ARG A 206     -15.829   7.982  18.386  1.00 96.12           H  
ATOM   3306  O   ARG A 206     -13.369   8.331  16.971  1.00 96.12           O  
ATOM   3307  CG  ARG A 206     -17.718   8.929  17.952  1.00 96.12           C  
ATOM   3308  HG2 ARG A 206     -18.079   9.881  17.563  1.00 96.12           H  
ATOM   3309  HG3 ARG A 206     -18.066   8.125  17.303  1.00 96.12           H  
ATOM   3310  CD  ARG A 206     -18.280   8.704  19.355  1.00 96.12           C  
ATOM   3311  HD2 ARG A 206     -17.844   7.791  19.762  1.00 96.12           H  
ATOM   3312  HD3 ARG A 206     -17.996   9.545  19.988  1.00 96.12           H  
ATOM   3313  NE  ARG A 206     -19.746   8.573  19.318  1.00 96.12           N  
ATOM   3314  HE  ARG A 206     -20.178   8.607  18.406  1.00 96.12           H  
ATOM   3315  NH1 ARG A 206     -20.061   8.259  21.569  1.00 96.12           N  
ATOM   3316 HH11 ARG A 206     -20.670   8.082  22.355  1.00 96.12           H  
ATOM   3317 HH12 ARG A 206     -19.065   8.352  21.708  1.00 96.12           H  
ATOM   3318  NH2 ARG A 206     -21.818   8.227  20.183  1.00 96.12           N  
ATOM   3319 HH21 ARG A 206     -22.426   8.047  20.969  1.00 96.12           H  
ATOM   3320 HH22 ARG A 206     -22.203   8.268  19.250  1.00 96.12           H  
ATOM   3321  CZ  ARG A 206     -20.533   8.356  20.355  1.00 96.12           C  
ATOM   3322  N   ILE A 207     -13.533  10.459  16.311  1.00 96.21           N  
ATOM   3323  H   ILE A 207     -14.150  11.210  16.035  1.00 96.21           H  
ATOM   3324  CA  ILE A 207     -12.100  10.749  16.416  1.00 96.21           C  
ATOM   3325  HA  ILE A 207     -11.580   9.862  16.779  1.00 96.21           H  
ATOM   3326  C   ILE A 207     -11.867  11.830  17.462  1.00 96.21           C  
ATOM   3327  CB  ILE A 207     -11.475  11.090  15.048  1.00 96.21           C  
ATOM   3328  HB  ILE A 207     -10.409  11.247  15.210  1.00 96.21           H  
ATOM   3329  O   ILE A 207     -12.701  12.719  17.652  1.00 96.21           O  
ATOM   3330  CG1 ILE A 207     -12.057  12.384  14.437  1.00 96.21           C  
ATOM   3331 HG12 ILE A 207     -13.105  12.231  14.176  1.00 96.21           H  
ATOM   3332 HG13 ILE A 207     -12.004  13.187  15.171  1.00 96.21           H  
ATOM   3333  CG2 ILE A 207     -11.633   9.886  14.100  1.00 96.21           C  
ATOM   3334 HG21 ILE A 207     -12.682   9.736  13.847  1.00 96.21           H  
ATOM   3335 HG22 ILE A 207     -11.073  10.054  13.180  1.00 96.21           H  
ATOM   3336 HG23 ILE A 207     -11.249   8.986  14.580  1.00 96.21           H  
ATOM   3337  CD1 ILE A 207     -11.299  12.868  13.197  1.00 96.21           C  
ATOM   3338 HD11 ILE A 207     -11.700  13.833  12.886  1.00 96.21           H  
ATOM   3339 HD12 ILE A 207     -11.416  12.162  12.375  1.00 96.21           H  
ATOM   3340 HD13 ILE A 207     -10.241  12.983  13.430  1.00 96.21           H  
ATOM   3341  N   PHE A 208     -10.722  11.772  18.135  1.00 95.71           N  
ATOM   3342  H   PHE A 208     -10.048  11.058  17.894  1.00 95.71           H  
ATOM   3343  CA  PHE A 208     -10.329  12.823  19.061  1.00 95.71           C  
ATOM   3344  HA  PHE A 208     -11.136  12.983  19.776  1.00 95.71           H  
ATOM   3345  C   PHE A 208     -10.099  14.115  18.281  1.00 95.71           C  
ATOM   3346  CB  PHE A 208      -9.079  12.411  19.836  1.00 95.71           C  
ATOM   3347  HB2 PHE A 208      -9.310  11.507  20.399  1.00 95.71           H  
ATOM   3348  HB3 PHE A 208      -8.278  12.176  19.135  1.00 95.71           H  
ATOM   3349  O   PHE A 208      -9.223  14.174  17.422  1.00 95.71           O  
ATOM   3350  CG  PHE A 208      -8.613  13.494  20.790  1.00 95.71           C  
ATOM   3351  CD1 PHE A 208      -7.649  14.436  20.379  1.00 95.71           C  
ATOM   3352  HD1 PHE A 208      -7.220  14.372  19.390  1.00 95.71           H  
ATOM   3353  CD2 PHE A 208      -9.195  13.600  22.068  1.00 95.71           C  
ATOM   3354  HD2 PHE A 208      -9.941  12.890  22.390  1.00 95.71           H  
ATOM   3355  CE1 PHE A 208      -7.267  15.478  21.243  1.00 95.71           C  
ATOM   3356  HE1 PHE A 208      -6.540  16.211  20.926  1.00 95.71           H  
ATOM   3357  CE2 PHE A 208      -8.810  14.640  22.931  1.00 95.71           C  
ATOM   3358  HE2 PHE A 208      -9.258  14.723  23.911  1.00 95.71           H  
ATOM   3359  CZ  PHE A 208      -7.851  15.581  22.518  1.00 95.71           C  
ATOM   3360  HZ  PHE A 208      -7.575  16.389  23.179  1.00 95.71           H  
ATOM   3361  N   THR A 209     -10.881  15.144  18.589  1.00 92.08           N  
ATOM   3362  H   THR A 209     -11.550  15.046  19.340  1.00 92.08           H  
ATOM   3363  CA  THR A 209     -10.770  16.460  17.961  1.00 92.08           C  
ATOM   3364  HA  THR A 209      -9.976  16.440  17.214  1.00 92.08           H  
ATOM   3365  C   THR A 209     -10.459  17.483  19.049  1.00 92.08           C  
ATOM   3366  CB  THR A 209     -12.056  16.831  17.216  1.00 92.08           C  
ATOM   3367  HB  THR A 209     -12.869  16.979  17.928  1.00 92.08           H  
ATOM   3368  O   THR A 209     -11.185  17.516  20.043  1.00 92.08           O  
ATOM   3369  CG2 THR A 209     -11.888  18.079  16.353  1.00 92.08           C  
ATOM   3370 HG21 THR A 209     -12.826  18.280  15.835  1.00 92.08           H  
ATOM   3371 HG22 THR A 209     -11.637  18.941  16.971  1.00 92.08           H  
ATOM   3372 HG23 THR A 209     -11.105  17.904  15.615  1.00 92.08           H  
ATOM   3373  OG1 THR A 209     -12.389  15.785  16.331  1.00 92.08           O  
ATOM   3374  HG1 THR A 209     -12.475  14.984  16.854  1.00 92.08           H  
ATOM   3375  N   PRO A 210      -9.408  18.304  18.890  1.00 90.23           N  
ATOM   3376  CA  PRO A 210      -9.137  19.435  19.768  1.00 90.23           C  
ATOM   3377  HA  PRO A 210      -8.684  19.057  20.684  1.00 90.23           H  
ATOM   3378  C   PRO A 210     -10.391  20.277  20.068  1.00 90.23           C  
ATOM   3379  CB  PRO A 210      -8.106  20.248  18.984  1.00 90.23           C  
ATOM   3380  HB2 PRO A 210      -7.501  20.883  19.631  1.00 90.23           H  
ATOM   3381  HB3 PRO A 210      -8.593  20.866  18.230  1.00 90.23           H  
ATOM   3382  O   PRO A 210     -11.071  20.681  19.120  1.00 90.23           O  
ATOM   3383  CG  PRO A 210      -7.275  19.175  18.293  1.00 90.23           C  
ATOM   3384  HG2 PRO A 210      -6.737  19.568  17.431  1.00 90.23           H  
ATOM   3385  HG3 PRO A 210      -6.595  18.712  19.009  1.00 90.23           H  
ATOM   3386  CD  PRO A 210      -8.359  18.184  17.883  1.00 90.23           C  
ATOM   3387  HD2 PRO A 210      -7.950  17.174  17.856  1.00 90.23           H  
ATOM   3388  HD3 PRO A 210      -8.759  18.453  16.905  1.00 90.23           H  
ATOM   3389  N   PRO A 211     -10.719  20.561  21.343  1.00 83.57           N  
ATOM   3390  CA  PRO A 211     -11.807  21.469  21.670  1.00 83.57           C  
ATOM   3391  HA  PRO A 211     -12.733  21.106  21.223  1.00 83.57           H  
ATOM   3392  C   PRO A 211     -11.494  22.863  21.127  1.00 83.57           C  
ATOM   3393  CB  PRO A 211     -11.949  21.443  23.196  1.00 83.57           C  
ATOM   3394  HB2 PRO A 211     -12.240  22.411  23.602  1.00 83.57           H  
ATOM   3395  HB3 PRO A 211     -12.672  20.679  23.482  1.00 83.57           H  
ATOM   3396  O   PRO A 211     -10.424  23.427  21.362  1.00 83.57           O  
ATOM   3397  CG  PRO A 211     -10.558  21.026  23.671  1.00 83.57           C  
ATOM   3398  HG2 PRO A 211     -10.590  20.529  24.641  1.00 83.57           H  
ATOM   3399  HG3 PRO A 211      -9.906  21.899  23.710  1.00 83.57           H  
ATOM   3400  CD  PRO A 211     -10.091  20.082  22.564  1.00 83.57           C  
ATOM   3401  HD2 PRO A 211      -9.003  20.093  22.494  1.00 83.57           H  
ATOM   3402  HD3 PRO A 211     -10.439  19.070  22.772  1.00 83.57           H  
ATOM   3403  N   LEU A 212     -12.444  23.401  20.369  1.00 75.06           N  
ATOM   3404  H   LEU A 212     -13.285  22.861  20.221  1.00 75.06           H  
ATOM   3405  CA  LEU A 212     -12.493  24.810  20.019  1.00 75.06           C  
ATOM   3406  HA  LEU A 212     -11.517  25.279  20.146  1.00 75.06           H  
ATOM   3407  C   LEU A 212     -13.467  25.445  20.997  1.00 75.06           C  
ATOM   3408  CB  LEU A 212     -12.975  24.976  18.567  1.00 75.06           C  
ATOM   3409  HB2 LEU A 212     -13.903  24.416  18.452  1.00 75.06           H  
ATOM   3410  HB3 LEU A 212     -13.201  26.028  18.393  1.00 75.06           H  
ATOM   3411  O   LEU A 212     -14.675  25.256  20.854  1.00 75.06           O  
ATOM   3412  CG  LEU A 212     -11.979  24.501  17.500  1.00 75.06           C  
ATOM   3413  HG  LEU A 212     -11.616  23.504  17.750  1.00 75.06           H  
ATOM   3414  CD1 LEU A 212     -12.693  24.441  16.147  1.00 75.06           C  
ATOM   3415 HD11 LEU A 212     -11.987  24.153  15.368  1.00 75.06           H  
ATOM   3416 HD12 LEU A 212     -13.488  23.696  16.192  1.00 75.06           H  
ATOM   3417 HD13 LEU A 212     -13.117  25.416  15.906  1.00 75.06           H  
ATOM   3418  CD2 LEU A 212     -10.791  25.456  17.369  1.00 75.06           C  
ATOM   3419 HD21 LEU A 212     -10.096  25.084  16.617  1.00 75.06           H  
ATOM   3420 HD22 LEU A 212     -11.131  26.453  17.090  1.00 75.06           H  
ATOM   3421 HD23 LEU A 212     -10.265  25.515  18.322  1.00 75.06           H  
ATOM   3422  N   ASP A 213     -12.963  26.169  21.985  1.00 57.72           N  
ATOM   3423  H   ASP A 213     -11.966  26.204  22.144  1.00 57.72           H  
ATOM   3424  CA  ASP A 213     -13.841  26.859  22.920  1.00 57.72           C  
ATOM   3425  HA  ASP A 213     -14.573  26.150  23.307  1.00 57.72           H  
ATOM   3426  C   ASP A 213     -14.601  27.931  22.158  1.00 57.72           C  
ATOM   3427  CB  ASP A 213     -13.053  27.414  24.109  1.00 57.72           C  
ATOM   3428  HB2 ASP A 213     -12.190  27.974  23.749  1.00 57.72           H  
ATOM   3429  HB3 ASP A 213     -13.695  28.093  24.670  1.00 57.72           H  
ATOM   3430  O   ASP A 213     -14.039  28.925  21.708  1.00 57.72           O  
ATOM   3431  CG  ASP A 213     -12.608  26.287  25.046  1.00 57.72           C  
ATOM   3432  OD1 ASP A 213     -11.500  26.416  25.608  1.00 57.72           O  
ATOM   3433  OD2 ASP A 213     -13.359  25.292  25.160  1.00 57.72           O  
ATOM   3434  N   ALA A 214     -15.890  27.696  21.944  1.00 47.45           N  
ATOM   3435  H   ALA A 214     -16.280  26.829  22.284  1.00 47.45           H  
ATOM   3436  CA  ALA A 214     -16.738  28.610  21.195  1.00 47.45           C  
ATOM   3437  HA  ALA A 214     -16.333  28.728  20.190  1.00 47.45           H  
ATOM   3438  C   ALA A 214     -16.782  29.990  21.852  1.00 47.45           C  
ATOM   3439  CB  ALA A 214     -18.137  27.999  21.113  1.00 47.45           C  
ATOM   3440  HB1 ALA A 214     -18.791  28.658  20.541  1.00 47.45           H  
ATOM   3441  HB2 ALA A 214     -18.091  27.024  20.628  1.00 47.45           H  
ATOM   3442  HB3 ALA A 214     -18.550  27.885  22.115  1.00 47.45           H  
ATOM   3443  O   ALA A 214     -16.868  31.000  21.159  1.00 47.45           O  
ATOM   3444  N   ASP A 215     -16.653  30.023  23.168  1.00 42.94           N  
ATOM   3445  H   ASP A 215     -16.672  29.145  23.668  1.00 42.94           H  
ATOM   3446  CA  ASP A 215     -16.769  31.231  23.977  1.00 42.94           C  
ATOM   3447  HA  ASP A 215     -17.711  31.731  23.750  1.00 42.94           H  
ATOM   3448  C   ASP A 215     -15.642  32.214  23.685  1.00 42.94           C  
ATOM   3449  CB  ASP A 215     -16.797  30.795  25.442  1.00 42.94           C  
ATOM   3450  HB2 ASP A 215     -15.852  30.311  25.692  1.00 42.94           H  
ATOM   3451  HB3 ASP A 215     -16.912  31.676  26.074  1.00 42.94           H  
ATOM   3452  O   ASP A 215     -15.809  33.430  23.737  1.00 42.94           O  
ATOM   3453  CG  ASP A 215     -17.960  29.832  25.713  1.00 42.94           C  
ATOM   3454  OD1 ASP A 215     -17.806  28.985  26.618  1.00 42.94           O  
ATOM   3455  OD2 ASP A 215     -18.966  29.886  24.969  1.00 42.94           O  
ATOM   3456  N   SER A 216     -14.523  31.691  23.198  1.00 43.05           N  
ATOM   3457  H   SER A 216     -14.450  30.686  23.127  1.00 43.05           H  
ATOM   3458  CA  SER A 216     -13.439  32.531  22.721  1.00 43.05           C  
ATOM   3459  HA  SER A 216     -13.159  33.213  23.523  1.00 43.05           H  
ATOM   3460  C   SER A 216     -13.827  33.386  21.504  1.00 43.05           C  
ATOM   3461  CB  SER A 216     -12.236  31.655  22.407  1.00 43.05           C  
ATOM   3462  HB2 SER A 216     -11.376  32.294  22.209  1.00 43.05           H  
ATOM   3463  HB3 SER A 216     -12.007  31.011  23.256  1.00 43.05           H  
ATOM   3464  O   SER A 216     -13.176  34.399  21.239  1.00 43.05           O  
ATOM   3465  OG  SER A 216     -12.504  30.874  21.264  1.00 43.05           O  
ATOM   3466  HG  SER A 216     -13.049  30.123  21.511  1.00 43.05           H  
ATOM   3467  N   LYS A 217     -14.890  33.039  20.756  1.00 40.93           N  
ATOM   3468  H   LYS A 217     -15.433  32.239  21.049  1.00 40.93           H  
ATOM   3469  CA  LYS A 217     -15.354  33.862  19.626  1.00 40.93           C  
ATOM   3470  HA  LYS A 217     -14.506  34.081  18.978  1.00 40.93           H  
ATOM   3471  C   LYS A 217     -15.897  35.196  20.069  1.00 40.93           C  
ATOM   3472  CB  LYS A 217     -16.470  33.194  18.823  1.00 40.93           C  
ATOM   3473  HB2 LYS A 217     -17.226  32.773  19.486  1.00 40.93           H  
ATOM   3474  HB3 LYS A 217     -16.957  33.957  18.217  1.00 40.93           H  
ATOM   3475  O   LYS A 217     -15.730  36.181  19.348  1.00 40.93           O  
ATOM   3476  CG  LYS A 217     -15.914  32.136  17.879  1.00 40.93           C  
ATOM   3477  HG2 LYS A 217     -15.110  32.568  17.283  1.00 40.93           H  
ATOM   3478  HG3 LYS A 217     -15.530  31.292  18.451  1.00 40.93           H  
ATOM   3479  CD  LYS A 217     -17.039  31.677  16.953  1.00 40.93           C  
ATOM   3480  HD2 LYS A 217     -17.797  31.171  17.551  1.00 40.93           H  
ATOM   3481  HD3 LYS A 217     -17.485  32.539  16.456  1.00 40.93           H  
ATOM   3482  CE  LYS A 217     -16.462  30.725  15.911  1.00 40.93           C  
ATOM   3483  HE2 LYS A 217     -15.724  31.261  15.314  1.00 40.93           H  
ATOM   3484  HE3 LYS A 217     -15.947  29.920  16.435  1.00 40.93           H  
ATOM   3485  NZ  LYS A 217     -17.538  30.175  15.056  1.00 40.93           N  
ATOM   3486  HZ1 LYS A 217     -17.156  29.525  14.383  1.00 40.93           H  
ATOM   3487  HZ2 LYS A 217     -18.199  29.677  15.635  1.00 40.93           H  
ATOM   3488  HZ3 LYS A 217     -18.026  30.919  14.579  1.00 40.93           H  
ATOM   3489  N   GLU A 218     -16.577  35.229  21.198  1.00 40.00           N  
ATOM   3490  H   GLU A 218     -16.625  34.417  21.797  1.00 40.00           H  
ATOM   3491  CA  GLU A 218     -17.163  36.479  21.656  1.00 40.00           C  
ATOM   3492  HA  GLU A 218     -17.707  36.940  20.832  1.00 40.00           H  
ATOM   3493  C   GLU A 218     -16.065  37.475  22.028  1.00 40.00           C  
ATOM   3494  CB  GLU A 218     -18.175  36.199  22.764  1.00 40.00           C  
ATOM   3495  HB2 GLU A 218     -17.704  35.666  23.590  1.00 40.00           H  
ATOM   3496  HB3 GLU A 218     -18.560  37.154  23.122  1.00 40.00           H  
ATOM   3497  O   GLU A 218     -16.176  38.669  21.740  1.00 40.00           O  
ATOM   3498  CG  GLU A 218     -19.335  35.374  22.177  1.00 40.00           C  
ATOM   3499  HG2 GLU A 218     -19.567  35.753  21.182  1.00 40.00           H  
ATOM   3500  HG3 GLU A 218     -19.022  34.336  22.068  1.00 40.00           H  
ATOM   3501  CD  GLU A 218     -20.606  35.438  23.027  1.00 40.00           C  
ATOM   3502  OE1 GLU A 218     -21.693  35.504  22.402  1.00 40.00           O  
ATOM   3503  OE2 GLU A 218     -20.498  35.466  24.269  1.00 40.00           O  
ATOM   3504  N   ASP A 219     -14.922  36.951  22.455  1.00 41.35           N  
ATOM   3505  H   ASP A 219     -14.931  35.977  22.725  1.00 41.35           H  
ATOM   3506  CA  ASP A 219     -13.798  37.760  22.891  1.00 41.35           C  
ATOM   3507  HA  ASP A 219     -14.157  38.765  23.113  1.00 41.35           H  
ATOM   3508  C   ASP A 219     -12.704  37.933  21.838  1.00 41.35           C  
ATOM   3509  CB  ASP A 219     -13.280  37.186  24.201  1.00 41.35           C  
ATOM   3510  HB2 ASP A 219     -12.419  37.779  24.510  1.00 41.35           H  
ATOM   3511  HB3 ASP A 219     -12.976  36.150  24.054  1.00 41.35           H  
ATOM   3512  O   ASP A 219     -11.724  38.647  22.064  1.00 41.35           O  
ATOM   3513  CG  ASP A 219     -14.316  37.286  25.321  1.00 41.35           C  
ATOM   3514  OD1 ASP A 219     -14.236  36.442  26.233  1.00 41.35           O  
ATOM   3515  OD2 ASP A 219     -15.113  38.254  25.289  1.00 41.35           O  
ATOM   3516  N   ALA A 220     -12.880  37.373  20.639  1.00 40.50           N  
ATOM   3517  H   ALA A 220     -13.654  36.733  20.535  1.00 40.50           H  
ATOM   3518  CA  ALA A 220     -11.957  37.581  19.522  1.00 40.50           C  
ATOM   3519  HA  ALA A 220     -10.979  37.185  19.797  1.00 40.50           H  
ATOM   3520  C   ALA A 220     -11.793  39.070  19.183  1.00 40.50           C  
ATOM   3521  CB  ALA A 220     -12.485  36.808  18.311  1.00 40.50           C  
ATOM   3522  HB1 ALA A 220     -11.800  36.927  17.471  1.00 40.50           H  
ATOM   3523  HB2 ALA A 220     -13.473  37.173  18.032  1.00 40.50           H  
ATOM   3524  HB3 ALA A 220     -12.556  35.749  18.562  1.00 40.50           H  
ATOM   3525  O   ALA A 220     -10.715  39.538  18.809  1.00 40.50           O  
ATOM   3526  N   LYS A 221     -12.852  39.858  19.373  1.00 39.00           N  
ATOM   3527  H   LYS A 221     -13.683  39.426  19.752  1.00 39.00           H  
ATOM   3528  CA  LYS A 221     -12.796  41.315  19.205  1.00 39.00           C  
ATOM   3529  HA  LYS A 221     -12.445  41.554  18.201  1.00 39.00           H  
ATOM   3530  C   LYS A 221     -11.830  41.995  20.148  1.00 39.00           C  
ATOM   3531  CB  LYS A 221     -14.177  41.905  19.444  1.00 39.00           C  
ATOM   3532  HB2 LYS A 221     -14.683  41.374  20.251  1.00 39.00           H  
ATOM   3533  HB3 LYS A 221     -14.084  42.954  19.725  1.00 39.00           H  
ATOM   3534  O   LYS A 221     -11.389  43.106  19.864  1.00 39.00           O  
ATOM   3535  CG  LYS A 221     -14.979  41.824  18.153  1.00 39.00           C  
ATOM   3536  HG2 LYS A 221     -15.108  40.784  17.854  1.00 39.00           H  
ATOM   3537  HG3 LYS A 221     -14.462  42.371  17.365  1.00 39.00           H  
ATOM   3538  CD  LYS A 221     -16.337  42.461  18.409  1.00 39.00           C  
ATOM   3539  HD2 LYS A 221     -16.864  41.873  19.160  1.00 39.00           H  
ATOM   3540  HD3 LYS A 221     -16.205  43.479  18.775  1.00 39.00           H  
ATOM   3541  CE  LYS A 221     -17.128  42.479  17.107  1.00 39.00           C  
ATOM   3542  HE2 LYS A 221     -16.615  43.119  16.390  1.00 39.00           H  
ATOM   3543  HE3 LYS A 221     -17.153  41.466  16.707  1.00 39.00           H  
ATOM   3544  NZ  LYS A 221     -18.503  42.962  17.362  1.00 39.00           N  
ATOM   3545  HZ1 LYS A 221     -18.485  43.890  17.761  1.00 39.00           H  
ATOM   3546  HZ2 LYS A 221     -18.954  42.348  18.026  1.00 39.00           H  
ATOM   3547  HZ3 LYS A 221     -19.048  42.966  16.512  1.00 39.00           H  
ATOM   3548  N   SER A 222     -11.488  41.342  21.244  1.00 41.57           N  
ATOM   3549  H   SER A 222     -11.849  40.415  21.419  1.00 41.57           H  
ATOM   3550  CA  SER A 222     -10.605  41.932  22.221  1.00 41.57           C  
ATOM   3551  HA  SER A 222     -10.876  42.985  22.298  1.00 41.57           H  
ATOM   3552  C   SER A 222      -9.145  41.908  21.784  1.00 41.57           C  
ATOM   3553  CB  SER A 222     -10.852  41.327  23.598  1.00 41.57           C  
ATOM   3554  HB2 SER A 222     -10.252  40.428  23.744  1.00 41.57           H  
ATOM   3555  HB3 SER A 222     -11.907  41.078  23.712  1.00 41.57           H  
ATOM   3556  O   SER A 222      -8.297  42.274  22.592  1.00 41.57           O  
ATOM   3557  OG  SER A 222     -10.519  42.321  24.540  1.00 41.57           O  
ATOM   3558  HG  SER A 222      -9.561  42.368  24.588  1.00 41.57           H  
ATOM   3559  N   GLY A 223      -8.851  41.503  20.533  1.00 42.24           N  
ATOM   3560  H   GLY A 223      -9.613  41.081  20.022  1.00 42.24           H  
ATOM   3561  CA  GLY A 223      -7.664  41.828  19.713  1.00 42.24           C  
ATOM   3562  HA2 GLY A 223      -7.795  41.380  18.727  1.00 42.24           H  
ATOM   3563  HA3 GLY A 223      -7.619  42.910  19.588  1.00 42.24           H  
ATOM   3564  C   GLY A 223      -6.308  41.371  20.243  1.00 42.24           C  
ATOM   3565  O   GLY A 223      -5.305  41.319  19.550  1.00 42.24           O  
ATOM   3566  N   SER A 224      -6.295  41.010  21.492  1.00 48.24           N  
ATOM   3567  H   SER A 224      -7.183  41.082  21.969  1.00 48.24           H  
ATOM   3568  CA  SER A 224      -5.159  40.804  22.358  1.00 48.24           C  
ATOM   3569  HA  SER A 224      -4.256  40.621  21.777  1.00 48.24           H  
ATOM   3570  C   SER A 224      -5.464  39.595  23.208  1.00 48.24           C  
ATOM   3571  CB  SER A 224      -4.968  42.016  23.288  1.00 48.24           C  
ATOM   3572  HB2 SER A 224      -5.436  41.819  24.252  1.00 48.24           H  
ATOM   3573  HB3 SER A 224      -3.902  42.169  23.455  1.00 48.24           H  
ATOM   3574  O   SER A 224      -4.775  39.351  24.191  1.00 48.24           O  
ATOM   3575  OG  SER A 224      -5.546  43.206  22.779  1.00 48.24           O  
ATOM   3576  HG  SER A 224      -6.494  43.065  22.732  1.00 48.24           H  
ATOM   3577  N   ASN A 225      -6.558  38.900  22.895  1.00 52.17           N  
ATOM   3578  H   ASN A 225      -7.054  39.088  22.036  1.00 52.17           H  
ATOM   3579  CA  ASN A 225      -6.999  37.844  23.742  1.00 52.17           C  
ATOM   3580  HA  ASN A 225      -6.887  38.235  24.754  1.00 52.17           H  
ATOM   3581  C   ASN A 225      -6.027  36.690  23.502  1.00 52.17           C  
ATOM   3582  CB  ASN A 225      -8.487  37.534  23.504  1.00 52.17           C  
ATOM   3583  HB2 ASN A 225      -9.026  38.431  23.200  1.00 52.17           H  
ATOM   3584  HB3 ASN A 225      -8.602  36.775  22.731  1.00 52.17           H  
ATOM   3585  O   ASN A 225      -5.941  36.223  22.364  1.00 52.17           O  
ATOM   3586  CG  ASN A 225      -9.125  37.048  24.795  1.00 52.17           C  
ATOM   3587  ND2 ASN A 225     -10.256  36.407  24.733  1.00 52.17           N  
ATOM   3588 HD21 ASN A 225     -10.546  35.942  25.581  1.00 52.17           H  
ATOM   3589 HD22 ASN A 225     -10.754  36.242  23.870  1.00 52.17           H  
ATOM   3590  OD1 ASN A 225      -8.596  37.244  25.875  1.00 52.17           O  
ATOM   3591  N   PRO A 226      -5.237  36.270  24.500  1.00 56.10           N  
ATOM   3592  CA  PRO A 226      -4.303  35.154  24.357  1.00 56.10           C  
ATOM   3593  HA  PRO A 226      -3.532  35.406  23.628  1.00 56.10           H  
ATOM   3594  C   PRO A 226      -5.007  33.878  23.886  1.00 56.10           C  
ATOM   3595  CB  PRO A 226      -3.663  34.989  25.738  1.00 56.10           C  
ATOM   3596  HB2 PRO A 226      -3.507  33.942  25.997  1.00 56.10           H  
ATOM   3597  HB3 PRO A 226      -2.714  35.524  25.760  1.00 56.10           H  
ATOM   3598  O   PRO A 226      -4.411  33.061  23.185  1.00 56.10           O  
ATOM   3599  CG  PRO A 226      -4.642  35.662  26.698  1.00 56.10           C  
ATOM   3600  HG2 PRO A 226      -4.145  36.044  27.590  1.00 56.10           H  
ATOM   3601  HG3 PRO A 226      -5.429  34.958  26.968  1.00 56.10           H  
ATOM   3602  CD  PRO A 226      -5.232  36.777  25.861  1.00 56.10           C  
ATOM   3603  HD2 PRO A 226      -6.231  36.996  26.237  1.00 56.10           H  
ATOM   3604  HD3 PRO A 226      -4.595  37.658  25.935  1.00 56.10           H  
ATOM   3605  N   ASP A 227      -6.303  33.773  24.162  1.00 63.16           N  
ATOM   3606  H   ASP A 227      -6.698  34.383  24.864  1.00 63.16           H  
ATOM   3607  CA  ASP A 227      -7.175  32.721  23.656  1.00 63.16           C  
ATOM   3608  HA  ASP A 227      -6.816  31.758  24.019  1.00 63.16           H  
ATOM   3609  C   ASP A 227      -7.202  32.663  22.130  1.00 63.16           C  
ATOM   3610  CB  ASP A 227      -8.584  32.948  24.211  1.00 63.16           C  
ATOM   3611  HB2 ASP A 227      -8.959  33.908  23.856  1.00 63.16           H  
ATOM   3612  HB3 ASP A 227      -9.243  32.164  23.838  1.00 63.16           H  
ATOM   3613  O   ASP A 227      -7.289  31.582  21.560  1.00 63.16           O  
ATOM   3614  CG  ASP A 227      -8.598  32.915  25.741  1.00 63.16           C  
ATOM   3615  OD1 ASP A 227      -9.427  33.654  26.306  1.00 63.16           O  
ATOM   3616  OD2 ASP A 227      -7.715  32.240  26.320  1.00 63.16           O  
ATOM   3617  N   SER A 228      -7.010  33.791  21.440  1.00 78.13           N  
ATOM   3618  H   SER A 228      -6.866  34.646  21.957  1.00 78.13           H  
ATOM   3619  CA  SER A 228      -6.912  33.805  19.977  1.00 78.13           C  
ATOM   3620  HA  SER A 228      -7.830  33.378  19.575  1.00 78.13           H  
ATOM   3621  C   SER A 228      -5.758  32.940  19.462  1.00 78.13           C  
ATOM   3622  CB  SER A 228      -6.786  35.232  19.435  1.00 78.13           C  
ATOM   3623  HB2 SER A 228      -6.837  35.196  18.347  1.00 78.13           H  
ATOM   3624  HB3 SER A 228      -7.619  35.834  19.799  1.00 78.13           H  
ATOM   3625  O   SER A 228      -5.924  32.238  18.469  1.00 78.13           O  
ATOM   3626  OG  SER A 228      -5.566  35.840  19.811  1.00 78.13           O  
ATOM   3627  HG  SER A 228      -5.612  36.012  20.754  1.00 78.13           H  
ATOM   3628  N   ALA A 229      -4.614  32.920  20.155  1.00 82.66           N  
ATOM   3629  H   ALA A 229      -4.562  33.443  21.018  1.00 82.66           H  
ATOM   3630  CA  ALA A 229      -3.474  32.098  19.759  1.00 82.66           C  
ATOM   3631  HA  ALA A 229      -3.319  32.212  18.686  1.00 82.66           H  
ATOM   3632  C   ALA A 229      -3.726  30.608  20.028  1.00 82.66           C  
ATOM   3633  CB  ALA A 229      -2.222  32.603  20.485  1.00 82.66           C  
ATOM   3634  HB1 ALA A 229      -1.358  32.025  20.158  1.00 82.66           H  
ATOM   3635  HB2 ALA A 229      -2.056  33.654  20.250  1.00 82.66           H  
ATOM   3636  HB3 ALA A 229      -2.340  32.488  21.562  1.00 82.66           H  
ATOM   3637  O   ALA A 229      -3.340  29.760  19.223  1.00 82.66           O  
ATOM   3638  N   ALA A 230      -4.395  30.283  21.138  1.00 84.08           N  
ATOM   3639  H   ALA A 230      -4.718  31.024  21.743  1.00 84.08           H  
ATOM   3640  CA  ALA A 230      -4.769  28.911  21.469  1.00 84.08           C  
ATOM   3641  HA  ALA A 230      -3.884  28.277  21.410  1.00 84.08           H  
ATOM   3642  C   ALA A 230      -5.802  28.350  20.478  1.00 84.08           C  
ATOM   3643  CB  ALA A 230      -5.288  28.890  22.910  1.00 84.08           C  
ATOM   3644  HB1 ALA A 230      -5.540  27.869  23.197  1.00 84.08           H  
ATOM   3645  HB2 ALA A 230      -4.525  29.271  23.588  1.00 84.08           H  
ATOM   3646  HB3 ALA A 230      -6.182  29.508  22.998  1.00 84.08           H  
ATOM   3647  O   ALA A 230      -5.654  27.227  19.995  1.00 84.08           O  
ATOM   3648  N   VAL A 231      -6.798  29.159  20.118  1.00 87.87           N  
ATOM   3649  H   VAL A 231      -6.881  30.046  20.593  1.00 87.87           H  
ATOM   3650  CA  VAL A 231      -7.841  28.813  19.144  1.00 87.87           C  
ATOM   3651  HA  VAL A 231      -8.306  27.870  19.433  1.00 87.87           H  
ATOM   3652  C   VAL A 231      -7.252  28.635  17.753  1.00 87.87           C  
ATOM   3653  CB  VAL A 231      -8.916  29.910  19.131  1.00 87.87           C  
ATOM   3654  HB  VAL A 231      -8.431  30.874  18.982  1.00 87.87           H  
ATOM   3655  O   VAL A 231      -7.593  27.677  17.062  1.00 87.87           O  
ATOM   3656  CG1 VAL A 231      -9.962  29.724  18.023  1.00 87.87           C  
ATOM   3657 HG11 VAL A 231     -10.397  28.726  18.088  1.00 87.87           H  
ATOM   3658 HG12 VAL A 231      -9.504  29.859  17.043  1.00 87.87           H  
ATOM   3659 HG13 VAL A 231     -10.751  30.467  18.143  1.00 87.87           H  
ATOM   3660  CG2 VAL A 231      -9.661  29.939  20.466  1.00 87.87           C  
ATOM   3661 HG21 VAL A 231      -8.994  29.787  21.315  1.00 87.87           H  
ATOM   3662 HG22 VAL A 231     -10.428  29.166  20.501  1.00 87.87           H  
ATOM   3663 HG23 VAL A 231     -10.117  30.923  20.575  1.00 87.87           H  
ATOM   3664  N   GLU A 232      -6.339  29.515  17.346  1.00 89.91           N  
ATOM   3665  H   GLU A 232      -6.136  30.321  17.920  1.00 89.91           H  
ATOM   3666  CA  GLU A 232      -5.674  29.395  16.051  1.00 89.91           C  
ATOM   3667  HA  GLU A 232      -6.442  29.290  15.285  1.00 89.91           H  
ATOM   3668  C   GLU A 232      -4.800  28.134  15.987  1.00 89.91           C  
ATOM   3669  CB  GLU A 232      -4.890  30.686  15.778  1.00 89.91           C  
ATOM   3670  HB2 GLU A 232      -5.573  31.533  15.851  1.00 89.91           H  
ATOM   3671  HB3 GLU A 232      -4.120  30.808  16.540  1.00 89.91           H  
ATOM   3672  O   GLU A 232      -4.843  27.399  15.003  1.00 89.91           O  
ATOM   3673  CG  GLU A 232      -4.225  30.723  14.399  1.00 89.91           C  
ATOM   3674  HG2 GLU A 232      -3.426  29.982  14.390  1.00 89.91           H  
ATOM   3675  HG3 GLU A 232      -3.759  31.700  14.269  1.00 89.91           H  
ATOM   3676  CD  GLU A 232      -5.185  30.467  13.224  1.00 89.91           C  
ATOM   3677  OE1 GLU A 232      -4.679  29.924  12.214  1.00 89.91           O  
ATOM   3678  OE2 GLU A 232      -6.389  30.813  13.320  1.00 89.91           O  
ATOM   3679  N   HIS A 233      -4.082  27.802  17.064  1.00 88.73           N  
ATOM   3680  H   HIS A 233      -4.071  28.433  17.853  1.00 88.73           H  
ATOM   3681  CA  HIS A 233      -3.322  26.549  17.146  1.00 88.73           C  
ATOM   3682  HA  HIS A 233      -2.655  26.485  16.286  1.00 88.73           H  
ATOM   3683  C   HIS A 233      -4.234  25.313  17.089  1.00 88.73           C  
ATOM   3684  CB  HIS A 233      -2.465  26.568  18.415  1.00 88.73           C  
ATOM   3685  HB2 HIS A 233      -1.802  27.433  18.380  1.00 88.73           H  
ATOM   3686  HB3 HIS A 233      -3.109  26.672  19.288  1.00 88.73           H  
ATOM   3687  O   HIS A 233      -3.960  24.375  16.338  1.00 88.73           O  
ATOM   3688  CG  HIS A 233      -1.620  25.332  18.571  1.00 88.73           C  
ATOM   3689  CD2 HIS A 233      -1.788  24.378  19.528  1.00 88.73           C  
ATOM   3690  HD2 HIS A 233      -2.552  24.388  20.292  1.00 88.73           H  
ATOM   3691  ND1 HIS A 233      -0.556  24.960  17.747  1.00 88.73           N  
ATOM   3692  CE1 HIS A 233      -0.121  23.785  18.217  1.00 88.73           C  
ATOM   3693  HE1 HIS A 233       0.689  23.219  17.782  1.00 88.73           H  
ATOM   3694  NE2 HIS A 233      -0.828  23.419  19.302  1.00 88.73           N  
ATOM   3695  HE2 HIS A 233      -0.695  22.582  19.852  1.00 88.73           H  
ATOM   3696  N   ALA A 234      -5.352  25.317  17.818  1.00 91.16           N  
ATOM   3697  H   ALA A 234      -5.533  26.104  18.424  1.00 91.16           H  
ATOM   3698  CA  ALA A 234      -6.344  24.241  17.772  1.00 91.16           C  
ATOM   3699  HA  ALA A 234      -5.868  23.305  18.064  1.00 91.16           H  
ATOM   3700  C   ALA A 234      -6.919  24.065  16.359  1.00 91.16           C  
ATOM   3701  CB  ALA A 234      -7.450  24.563  18.782  1.00 91.16           C  
ATOM   3702  HB1 ALA A 234      -7.956  25.487  18.503  1.00 91.16           H  
ATOM   3703  HB2 ALA A 234      -7.020  24.699  19.774  1.00 91.16           H  
ATOM   3704  HB3 ALA A 234      -8.175  23.750  18.815  1.00 91.16           H  
ATOM   3705  O   ALA A 234      -6.989  22.948  15.839  1.00 91.16           O  
ATOM   3706  N   ARG A 235      -7.258  25.176  15.698  1.00 92.04           N  
ATOM   3707  H   ARG A 235      -7.175  26.055  16.187  1.00 92.04           H  
ATOM   3708  CA  ARG A 235      -7.760  25.190  14.324  1.00 92.04           C  
ATOM   3709  HA  ARG A 235      -8.647  24.559  14.269  1.00 92.04           H  
ATOM   3710  C   ARG A 235      -6.745  24.609  13.344  1.00 92.04           C  
ATOM   3711  CB  ARG A 235      -8.142  26.628  13.969  1.00 92.04           C  
ATOM   3712  HB2 ARG A 235      -8.868  26.997  14.694  1.00 92.04           H  
ATOM   3713  HB3 ARG A 235      -7.259  27.267  14.003  1.00 92.04           H  
ATOM   3714  O   ARG A 235      -7.111  23.751  12.544  1.00 92.04           O  
ATOM   3715  CG  ARG A 235      -8.754  26.688  12.574  1.00 92.04           C  
ATOM   3716  HG2 ARG A 235      -8.035  26.328  11.837  1.00 92.04           H  
ATOM   3717  HG3 ARG A 235      -9.648  26.066  12.536  1.00 92.04           H  
ATOM   3718  CD  ARG A 235      -9.111  28.124  12.229  1.00 92.04           C  
ATOM   3719  HD2 ARG A 235      -8.215  28.741  12.295  1.00 92.04           H  
ATOM   3720  HD3 ARG A 235      -9.856  28.490  12.935  1.00 92.04           H  
ATOM   3721  NE  ARG A 235      -9.631  28.154  10.863  1.00 92.04           N  
ATOM   3722  HE  ARG A 235      -9.391  27.362  10.284  1.00 92.04           H  
ATOM   3723  NH1 ARG A 235     -10.355  30.320  10.852  1.00 92.04           N  
ATOM   3724 HH11 ARG A 235     -10.668  31.127  10.332  1.00 92.04           H  
ATOM   3725 HH12 ARG A 235      -9.871  30.432  11.731  1.00 92.04           H  
ATOM   3726  NH2 ARG A 235     -10.575  29.003   9.028  1.00 92.04           N  
ATOM   3727 HH21 ARG A 235     -10.283  28.131   8.610  1.00 92.04           H  
ATOM   3728 HH22 ARG A 235     -10.921  29.772   8.472  1.00 92.04           H  
ATOM   3729  CZ  ARG A 235     -10.195  29.167  10.259  1.00 92.04           C  
ATOM   3730  N   GLN A 236      -5.478  25.005  13.441  1.00 91.99           N  
ATOM   3731  H   GLN A 236      -5.256  25.741  14.096  1.00 91.99           H  
ATOM   3732  CA  GLN A 236      -4.409  24.470  12.593  1.00 91.99           C  
ATOM   3733  HA  GLN A 236      -4.666  24.641  11.548  1.00 91.99           H  
ATOM   3734  C   GLN A 236      -4.223  22.959  12.774  1.00 91.99           C  
ATOM   3735  CB  GLN A 236      -3.096  25.196  12.908  1.00 91.99           C  
ATOM   3736  HB2 GLN A 236      -2.943  25.232  13.987  1.00 91.99           H  
ATOM   3737  HB3 GLN A 236      -2.267  24.648  12.459  1.00 91.99           H  
ATOM   3738  O   GLN A 236      -3.980  22.244  11.800  1.00 91.99           O  
ATOM   3739  CG  GLN A 236      -3.102  26.616  12.334  1.00 91.99           C  
ATOM   3740  HG2 GLN A 236      -3.989  27.154  12.670  1.00 91.99           H  
ATOM   3741  HG3 GLN A 236      -3.149  26.565  11.247  1.00 91.99           H  
ATOM   3742  CD  GLN A 236      -1.874  27.425  12.722  1.00 91.99           C  
ATOM   3743  NE2 GLN A 236      -1.917  28.715  12.482  1.00 91.99           N  
ATOM   3744 HE21 GLN A 236      -2.806  29.123  12.228  1.00 91.99           H  
ATOM   3745 HE22 GLN A 236      -1.146  29.276  12.815  1.00 91.99           H  
ATOM   3746  OE1 GLN A 236      -0.864  26.926  13.204  1.00 91.99           O  
ATOM   3747  N   LEU A 237      -4.363  22.448  14.002  1.00 94.02           N  
ATOM   3748  H   LEU A 237      -4.525  23.083  14.770  1.00 94.02           H  
ATOM   3749  CA  LEU A 237      -4.309  21.010  14.263  1.00 94.02           C  
ATOM   3750  HA  LEU A 237      -3.425  20.603  13.773  1.00 94.02           H  
ATOM   3751  C   LEU A 237      -5.501  20.276  13.639  1.00 94.02           C  
ATOM   3752  CB  LEU A 237      -4.205  20.755  15.776  1.00 94.02           C  
ATOM   3753  HB2 LEU A 237      -5.017  21.280  16.280  1.00 94.02           H  
ATOM   3754  HB3 LEU A 237      -4.340  19.688  15.956  1.00 94.02           H  
ATOM   3755  O   LEU A 237      -5.293  19.267  12.968  1.00 94.02           O  
ATOM   3756  CG  LEU A 237      -2.867  21.192  16.400  1.00 94.02           C  
ATOM   3757  HG  LEU A 237      -2.679  22.248  16.203  1.00 94.02           H  
ATOM   3758  CD1 LEU A 237      -2.923  20.986  17.906  1.00 94.02           C  
ATOM   3759 HD11 LEU A 237      -1.933  21.111  18.346  1.00 94.02           H  
ATOM   3760 HD12 LEU A 237      -3.576  21.764  18.301  1.00 94.02           H  
ATOM   3761 HD13 LEU A 237      -3.310  19.995  18.146  1.00 94.02           H  
ATOM   3762  CD2 LEU A 237      -1.680  20.410  15.848  1.00 94.02           C  
ATOM   3763 HD21 LEU A 237      -1.867  19.339  15.916  1.00 94.02           H  
ATOM   3764 HD22 LEU A 237      -0.779  20.661  16.407  1.00 94.02           H  
ATOM   3765 HD23 LEU A 237      -1.531  20.715  14.812  1.00 94.02           H  
ATOM   3766  N   ILE A 238      -6.722  20.797  13.791  1.00 93.64           N  
ATOM   3767  H   ILE A 238      -6.814  21.631  14.353  1.00 93.64           H  
ATOM   3768  CA  ILE A 238      -7.941  20.214  13.203  1.00 93.64           C  
ATOM   3769  HA  ILE A 238      -8.027  19.176  13.525  1.00 93.64           H  
ATOM   3770  C   ILE A 238      -7.863  20.209  11.671  1.00 93.64           C  
ATOM   3771  CB  ILE A 238      -9.186  20.983  13.699  1.00 93.64           C  
ATOM   3772  HB  ILE A 238      -9.034  22.045  13.506  1.00 93.64           H  
ATOM   3773  O   ILE A 238      -8.130  19.189  11.035  1.00 93.64           O  
ATOM   3774  CG1 ILE A 238      -9.375  20.773  15.215  1.00 93.64           C  
ATOM   3775 HG12 ILE A 238      -9.752  19.766  15.397  1.00 93.64           H  
ATOM   3776 HG13 ILE A 238      -8.420  20.860  15.733  1.00 93.64           H  
ATOM   3777  CG2 ILE A 238     -10.462  20.535  12.956  1.00 93.64           C  
ATOM   3778 HG21 ILE A 238     -11.335  21.061  13.343  1.00 93.64           H  
ATOM   3779 HG22 ILE A 238     -10.610  19.463  13.082  1.00 93.64           H  
ATOM   3780 HG23 ILE A 238     -10.391  20.767  11.894  1.00 93.64           H  
ATOM   3781  CD1 ILE A 238     -10.331  21.790  15.841  1.00 93.64           C  
ATOM   3782 HD11 ILE A 238     -10.005  22.799  15.592  1.00 93.64           H  
ATOM   3783 HD12 ILE A 238     -11.352  21.629  15.496  1.00 93.64           H  
ATOM   3784 HD13 ILE A 238     -10.312  21.679  16.926  1.00 93.64           H  
ATOM   3785  N   GLU A 239      -7.439  21.318  11.062  1.00 94.44           N  
ATOM   3786  H   GLU A 239      -7.248  22.134  11.625  1.00 94.44           H  
ATOM   3787  CA  GLU A 239      -7.284  21.434   9.607  1.00 94.44           C  
ATOM   3788  HA  GLU A 239      -8.227  21.162   9.134  1.00 94.44           H  
ATOM   3789  C   GLU A 239      -6.220  20.468   9.055  1.00 94.44           C  
ATOM   3790  CB  GLU A 239      -6.960  22.890   9.226  1.00 94.44           C  
ATOM   3791  HB2 GLU A 239      -6.149  23.257   9.855  1.00 94.44           H  
ATOM   3792  HB3 GLU A 239      -6.626  22.905   8.188  1.00 94.44           H  
ATOM   3793  O   GLU A 239      -6.316  20.029   7.901  1.00 94.44           O  
ATOM   3794  CG  GLU A 239      -8.188  23.817   9.348  1.00 94.44           C  
ATOM   3795  HG2 GLU A 239      -8.969  23.432   8.693  1.00 94.44           H  
ATOM   3796  HG3 GLU A 239      -8.573  23.778  10.368  1.00 94.44           H  
ATOM   3797  CD  GLU A 239      -7.911  25.286   8.971  1.00 94.44           C  
ATOM   3798  OE1 GLU A 239      -8.847  26.120   9.118  1.00 94.44           O  
ATOM   3799  OE2 GLU A 239      -6.794  25.577   8.494  1.00 94.44           O  
ATOM   3800  N   ALA A 240      -5.249  20.068   9.883  1.00 95.89           N  
ATOM   3801  H   ALA A 240      -5.205  20.489  10.800  1.00 95.89           H  
ATOM   3802  CA  ALA A 240      -4.232  19.083   9.534  1.00 95.89           C  
ATOM   3803  HA  ALA A 240      -3.970  19.232   8.487  1.00 95.89           H  
ATOM   3804  C   ALA A 240      -4.699  17.620   9.673  1.00 95.89           C  
ATOM   3805  CB  ALA A 240      -2.970  19.364  10.355  1.00 95.89           C  
ATOM   3806  HB1 ALA A 240      -3.179  19.238  11.417  1.00 95.89           H  
ATOM   3807  HB2 ALA A 240      -2.178  18.677  10.058  1.00 95.89           H  
ATOM   3808  HB3 ALA A 240      -2.639  20.387  10.175  1.00 95.89           H  
ATOM   3809  O   ALA A 240      -4.093  16.756   9.040  1.00 95.89           O  
ATOM   3810  N   MET A 241      -5.770  17.313  10.415  1.00 96.10           N  
ATOM   3811  H   MET A 241      -6.251  18.060  10.894  1.00 96.10           H  
ATOM   3812  CA  MET A 241      -6.248  15.933  10.620  1.00 96.10           C  
ATOM   3813  HA  MET A 241      -5.388  15.330  10.912  1.00 96.10           H  
ATOM   3814  C   MET A 241      -6.901  15.326   9.360  1.00 96.10           C  
ATOM   3815  CB  MET A 241      -7.262  15.877  11.768  1.00 96.10           C  
ATOM   3816  HB2 MET A 241      -8.044  16.620  11.616  1.00 96.10           H  
ATOM   3817  HB3 MET A 241      -7.730  14.893  11.767  1.00 96.10           H  
ATOM   3818  O   MET A 241      -7.683  16.018   8.714  1.00 96.10           O  
ATOM   3819  CG  MET A 241      -6.601  16.098  13.127  1.00 96.10           C  
ATOM   3820  HG2 MET A 241      -6.201  17.111  13.163  1.00 96.10           H  
ATOM   3821  HG3 MET A 241      -5.774  15.396  13.231  1.00 96.10           H  
ATOM   3822  SD  MET A 241      -7.716  15.887  14.534  1.00 96.10           S  
ATOM   3823  CE  MET A 241      -7.800  14.075  14.580  1.00 96.10           C  
ATOM   3824  HE1 MET A 241      -7.911  13.671  13.574  1.00 96.10           H  
ATOM   3825  HE2 MET A 241      -6.891  13.681  15.034  1.00 96.10           H  
ATOM   3826  HE3 MET A 241      -8.662  13.762  15.168  1.00 96.10           H  
ATOM   3827  N   PRO A 242      -6.677  14.046   8.997  1.00 96.34           N  
ATOM   3828  CA  PRO A 242      -5.712  13.127   9.599  1.00 96.34           C  
ATOM   3829  HA  PRO A 242      -5.868  13.059  10.675  1.00 96.34           H  
ATOM   3830  C   PRO A 242      -4.275  13.580   9.315  1.00 96.34           C  
ATOM   3831  CB  PRO A 242      -6.013  11.767   8.967  1.00 96.34           C  
ATOM   3832  HB2 PRO A 242      -5.137  11.120   8.925  1.00 96.34           H  
ATOM   3833  HB3 PRO A 242      -6.820  11.293   9.527  1.00 96.34           H  
ATOM   3834  O   PRO A 242      -3.947  13.966   8.189  1.00 96.34           O  
ATOM   3835  CG  PRO A 242      -6.532  12.133   7.580  1.00 96.34           C  
ATOM   3836  HG2 PRO A 242      -5.690  12.355   6.924  1.00 96.34           H  
ATOM   3837  HG3 PRO A 242      -7.157  11.349   7.153  1.00 96.34           H  
ATOM   3838  CD  PRO A 242      -7.324  13.410   7.852  1.00 96.34           C  
ATOM   3839  HD2 PRO A 242      -7.310  14.057   6.975  1.00 96.34           H  
ATOM   3840  HD3 PRO A 242      -8.351  13.157   8.114  1.00 96.34           H  
ATOM   3841  N   PHE A 243      -3.426  13.541  10.344  1.00 97.72           N  
ATOM   3842  H   PHE A 243      -3.736  13.144  11.219  1.00 97.72           H  
ATOM   3843  CA  PHE A 243      -2.048  14.023  10.248  1.00 97.72           C  
ATOM   3844  HA  PHE A 243      -2.058  15.043   9.863  1.00 97.72           H  
ATOM   3845  C   PHE A 243      -1.263  13.145   9.279  1.00 97.72           C  
ATOM   3846  CB  PHE A 243      -1.379  14.029  11.628  1.00 97.72           C  
ATOM   3847  HB2 PHE A 243      -0.349  14.370  11.518  1.00 97.72           H  
ATOM   3848  HB3 PHE A 243      -1.343  13.009  12.011  1.00 97.72           H  
ATOM   3849  O   PHE A 243      -1.263  11.923   9.415  1.00 97.72           O  
ATOM   3850  CG  PHE A 243      -2.070  14.917  12.639  1.00 97.72           C  
ATOM   3851  CD1 PHE A 243      -1.889  16.312  12.601  1.00 97.72           C  
ATOM   3852  HD1 PHE A 243      -1.271  16.760  11.837  1.00 97.72           H  
ATOM   3853  CD2 PHE A 243      -2.925  14.353  13.602  1.00 97.72           C  
ATOM   3854  HD2 PHE A 243      -3.089  13.285  13.629  1.00 97.72           H  
ATOM   3855  CE1 PHE A 243      -2.546  17.139  13.526  1.00 97.72           C  
ATOM   3856  HE1 PHE A 243      -2.436  18.213  13.477  1.00 97.72           H  
ATOM   3857  CE2 PHE A 243      -3.578  15.179  14.530  1.00 97.72           C  
ATOM   3858  HE2 PHE A 243      -4.254  14.746  15.253  1.00 97.72           H  
ATOM   3859  CZ  PHE A 243      -3.392  16.572  14.491  1.00 97.72           C  
ATOM   3860  HZ  PHE A 243      -3.927  17.210  15.178  1.00 97.72           H  
ATOM   3861  N   ALA A 244      -0.595  13.753   8.305  1.00 97.93           N  
ATOM   3862  H   ALA A 244      -0.585  14.762   8.260  1.00 97.93           H  
ATOM   3863  CA  ALA A 244       0.216  13.029   7.339  1.00 97.93           C  
ATOM   3864  HA  ALA A 244      -0.059  11.974   7.335  1.00 97.93           H  
ATOM   3865  C   ALA A 244       1.678  13.114   7.746  1.00 97.93           C  
ATOM   3866  CB  ALA A 244      -0.077  13.608   5.962  1.00 97.93           C  
ATOM   3867  HB1 ALA A 244      -1.160  13.613   5.835  1.00 97.93           H  
ATOM   3868  HB2 ALA A 244       0.374  12.991   5.185  1.00 97.93           H  
ATOM   3869  HB3 ALA A 244       0.305  14.627   5.893  1.00 97.93           H  
ATOM   3870  O   ALA A 244       2.241  14.204   7.785  1.00 97.93           O  
ATOM   3871  N   ILE A 245       2.284  11.983   8.092  1.00 96.96           N  
ATOM   3872  H   ILE A 245       1.791  11.108   7.986  1.00 96.96           H  
ATOM   3873  CA  ILE A 245       3.598  11.968   8.733  1.00 96.96           C  
ATOM   3874  HA  ILE A 245       3.973  12.989   8.802  1.00 96.96           H  
ATOM   3875  C   ILE A 245       4.631  11.203   7.917  1.00 96.96           C  
ATOM   3876  CB  ILE A 245       3.516  11.448  10.181  1.00 96.96           C  
ATOM   3877  HB  ILE A 245       4.515  11.521  10.611  1.00 96.96           H  
ATOM   3878  O   ILE A 245       4.323  10.287   7.152  1.00 96.96           O  
ATOM   3879  CG1 ILE A 245       3.079   9.969  10.218  1.00 96.96           C  
ATOM   3880 HG12 ILE A 245       2.017   9.903   9.984  1.00 96.96           H  
ATOM   3881 HG13 ILE A 245       3.614   9.392   9.464  1.00 96.96           H  
ATOM   3882  CG2 ILE A 245       2.582  12.346  11.017  1.00 96.96           C  
ATOM   3883 HG21 ILE A 245       1.542  12.188  10.729  1.00 96.96           H  
ATOM   3884 HG22 ILE A 245       2.834  13.395  10.860  1.00 96.96           H  
ATOM   3885 HG23 ILE A 245       2.695  12.118  12.077  1.00 96.96           H  
ATOM   3886  CD1 ILE A 245       3.365   9.294  11.557  1.00 96.96           C  
ATOM   3887 HD11 ILE A 245       2.915   9.850  12.380  1.00 96.96           H  
ATOM   3888 HD12 ILE A 245       4.444   9.225  11.691  1.00 96.96           H  
ATOM   3889 HD13 ILE A 245       2.946   8.288  11.543  1.00 96.96           H  
ATOM   3890  N   VAL A 246       5.885  11.562   8.154  1.00 96.81           N  
ATOM   3891  H   VAL A 246       6.056  12.332   8.784  1.00 96.81           H  
ATOM   3892  CA  VAL A 246       7.063  10.837   7.693  1.00 96.81           C  
ATOM   3893  HA  VAL A 246       6.759   9.901   7.224  1.00 96.81           H  
ATOM   3894  C   VAL A 246       7.900  10.515   8.929  1.00 96.81           C  
ATOM   3895  CB  VAL A 246       7.831  11.665   6.647  1.00 96.81           C  
ATOM   3896  HB  VAL A 246       8.222  12.568   7.114  1.00 96.81           H  
ATOM   3897  O   VAL A 246       7.984  11.325   9.850  1.00 96.81           O  
ATOM   3898  CG1 VAL A 246       8.986  10.858   6.053  1.00 96.81           C  
ATOM   3899 HG11 VAL A 246       9.691  10.560   6.830  1.00 96.81           H  
ATOM   3900 HG12 VAL A 246       8.606   9.969   5.550  1.00 96.81           H  
ATOM   3901 HG13 VAL A 246       9.515  11.470   5.323  1.00 96.81           H  
ATOM   3902  CG2 VAL A 246       6.922  12.085   5.487  1.00 96.81           C  
ATOM   3903 HG21 VAL A 246       6.113  12.724   5.840  1.00 96.81           H  
ATOM   3904 HG22 VAL A 246       7.494  12.658   4.757  1.00 96.81           H  
ATOM   3905 HG23 VAL A 246       6.504  11.197   5.011  1.00 96.81           H  
ATOM   3906  N   GLY A 247       8.483   9.319   8.985  1.00 94.52           N  
ATOM   3907  H   GLY A 247       8.415   8.717   8.178  1.00 94.52           H  
ATOM   3908  CA  GLY A 247       9.375   8.901  10.068  1.00 94.52           C  
ATOM   3909  HA2 GLY A 247       9.067   7.924  10.440  1.00 94.52           H  
ATOM   3910  HA3 GLY A 247       9.329   9.602  10.901  1.00 94.52           H  
ATOM   3911  C   GLY A 247      10.819   8.799   9.584  1.00 94.52           C  
ATOM   3912  O   GLY A 247      11.072   8.389   8.452  1.00 94.52           O  
ATOM   3913  N   SER A 248      11.777   9.143  10.440  1.00 95.34           N  
ATOM   3914  H   SER A 248      11.507   9.434  11.369  1.00 95.34           H  
ATOM   3915  CA  SER A 248      13.198   8.871  10.204  1.00 95.34           C  
ATOM   3916  HA  SER A 248      13.286   7.917   9.685  1.00 95.34           H  
ATOM   3917  C   SER A 248      13.955   8.769  11.522  1.00 95.34           C  
ATOM   3918  CB  SER A 248      13.843   9.950   9.325  1.00 95.34           C  
ATOM   3919  HB2 SER A 248      13.277  10.040   8.398  1.00 95.34           H  
ATOM   3920  HB3 SER A 248      13.823  10.908   9.843  1.00 95.34           H  
ATOM   3921  O   SER A 248      13.656   9.465  12.489  1.00 95.34           O  
ATOM   3922  OG  SER A 248      15.186   9.598   9.025  1.00 95.34           O  
ATOM   3923  HG  SER A 248      15.572  10.292   8.485  1.00 95.34           H  
ATOM   3924  N   GLU A 249      14.971   7.917  11.541  1.00 91.62           N  
ATOM   3925  H   GLU A 249      15.119   7.339  10.726  1.00 91.62           H  
ATOM   3926  CA  GLU A 249      15.921   7.796  12.653  1.00 91.62           C  
ATOM   3927  HA  GLU A 249      15.536   8.309  13.534  1.00 91.62           H  
ATOM   3928  C   GLU A 249      17.270   8.459  12.320  1.00 91.62           C  
ATOM   3929  CB  GLU A 249      16.077   6.310  13.013  1.00 91.62           C  
ATOM   3930  HB2 GLU A 249      16.855   6.208  13.768  1.00 91.62           H  
ATOM   3931  HB3 GLU A 249      16.374   5.752  12.125  1.00 91.62           H  
ATOM   3932  O   GLU A 249      18.158   8.545  13.166  1.00 91.62           O  
ATOM   3933  CG  GLU A 249      14.763   5.737  13.571  1.00 91.62           C  
ATOM   3934  HG2 GLU A 249      13.959   5.911  12.855  1.00 91.62           H  
ATOM   3935  HG3 GLU A 249      14.510   6.275  14.485  1.00 91.62           H  
ATOM   3936  CD  GLU A 249      14.846   4.237  13.873  1.00 91.62           C  
ATOM   3937  OE1 GLU A 249      13.884   3.516  13.515  1.00 91.62           O  
ATOM   3938  OE2 GLU A 249      15.836   3.815  14.506  1.00 91.62           O  
ATOM   3939  N   LYS A 250      17.445   8.942  11.082  1.00 94.36           N  
ATOM   3940  H   LYS A 250      16.639   8.972  10.473  1.00 94.36           H  
ATOM   3941  CA  LYS A 250      18.708   9.501  10.590  1.00 94.36           C  
ATOM   3942  HA  LYS A 250      19.511   9.168  11.247  1.00 94.36           H  
ATOM   3943  C   LYS A 250      18.694  11.026  10.641  1.00 94.36           C  
ATOM   3944  CB  LYS A 250      19.011   8.985   9.176  1.00 94.36           C  
ATOM   3945  HB2 LYS A 250      19.909   9.482   8.809  1.00 94.36           H  
ATOM   3946  HB3 LYS A 250      18.181   9.245   8.519  1.00 94.36           H  
ATOM   3947  O   LYS A 250      17.679  11.660  10.351  1.00 94.36           O  
ATOM   3948  CG  LYS A 250      19.239   7.463   9.135  1.00 94.36           C  
ATOM   3949  HG2 LYS A 250      20.056   7.202   9.808  1.00 94.36           H  
ATOM   3950  HG3 LYS A 250      18.335   6.950   9.462  1.00 94.36           H  
ATOM   3951  CD  LYS A 250      19.587   7.003   7.712  1.00 94.36           C  
ATOM   3952  HD2 LYS A 250      20.504   7.496   7.390  1.00 94.36           H  
ATOM   3953  HD3 LYS A 250      18.776   7.294   7.045  1.00 94.36           H  
ATOM   3954  CE  LYS A 250      19.773   5.480   7.652  1.00 94.36           C  
ATOM   3955  HE2 LYS A 250      20.629   5.207   8.269  1.00 94.36           H  
ATOM   3956  HE3 LYS A 250      18.889   5.011   8.085  1.00 94.36           H  
ATOM   3957  NZ  LYS A 250      19.960   4.996   6.256  1.00 94.36           N  
ATOM   3958  HZ1 LYS A 250      19.148   5.206   5.693  1.00 94.36           H  
ATOM   3959  HZ2 LYS A 250      20.075   3.993   6.233  1.00 94.36           H  
ATOM   3960  HZ3 LYS A 250      20.762   5.421   5.812  1.00 94.36           H  
ATOM   3961  N   LYS A 251      19.853  11.604  10.964  1.00 94.77           N  
ATOM   3962  H   LYS A 251      20.649  11.004  11.126  1.00 94.77           H  
ATOM   3963  CA  LYS A 251      20.104  13.047  10.901  1.00 94.77           C  
ATOM   3964  HA  LYS A 251      19.155  13.551  10.719  1.00 94.77           H  
ATOM   3965  C   LYS A 251      21.009  13.380   9.721  1.00 94.77           C  
ATOM   3966  CB  LYS A 251      20.679  13.585  12.219  1.00 94.77           C  
ATOM   3967  HB2 LYS A 251      20.935  14.635  12.081  1.00 94.77           H  
ATOM   3968  HB3 LYS A 251      21.589  13.040  12.468  1.00 94.77           H  
ATOM   3969  O   LYS A 251      21.949  12.638   9.438  1.00 94.77           O  
ATOM   3970  CG  LYS A 251      19.670  13.474  13.372  1.00 94.77           C  
ATOM   3971  HG2 LYS A 251      18.758  14.001  13.094  1.00 94.77           H  
ATOM   3972  HG3 LYS A 251      19.433  12.425  13.550  1.00 94.77           H  
ATOM   3973  CD  LYS A 251      20.229  14.091  14.661  1.00 94.77           C  
ATOM   3974  HD2 LYS A 251      20.410  15.153  14.495  1.00 94.77           H  
ATOM   3975  HD3 LYS A 251      21.170  13.602  14.913  1.00 94.77           H  
ATOM   3976  CE  LYS A 251      19.226  13.906  15.808  1.00 94.77           C  
ATOM   3977  HE2 LYS A 251      18.279  14.359  15.515  1.00 94.77           H  
ATOM   3978  HE3 LYS A 251      19.051  12.840  15.947  1.00 94.77           H  
ATOM   3979  NZ  LYS A 251      19.710  14.513  17.075  1.00 94.77           N  
ATOM   3980  HZ1 LYS A 251      19.843  15.509  16.966  1.00 94.77           H  
ATOM   3981  HZ2 LYS A 251      19.037  14.365  17.814  1.00 94.77           H  
ATOM   3982  HZ3 LYS A 251      20.584  14.099  17.366  1.00 94.77           H  
ATOM   3983  N   PHE A 252      20.714  14.486   9.054  1.00 95.66           N  
ATOM   3984  H   PHE A 252      19.939  15.049   9.376  1.00 95.66           H  
ATOM   3985  CA  PHE A 252      21.496  15.015   7.944  1.00 95.66           C  
ATOM   3986  HA  PHE A 252      22.496  14.582   7.964  1.00 95.66           H  
ATOM   3987  C   PHE A 252      21.647  16.530   8.092  1.00 95.66           C  
ATOM   3988  CB  PHE A 252      20.818  14.648   6.615  1.00 95.66           C  
ATOM   3989  HB2 PHE A 252      19.815  15.076   6.615  1.00 95.66           H  
ATOM   3990  HB3 PHE A 252      21.367  15.118   5.799  1.00 95.66           H  
ATOM   3991  O   PHE A 252      20.814  17.182   8.719  1.00 95.66           O  
ATOM   3992  CG  PHE A 252      20.729  13.156   6.337  1.00 95.66           C  
ATOM   3993  CD1 PHE A 252      21.847  12.464   5.833  1.00 95.66           C  
ATOM   3994  HD1 PHE A 252      22.774  12.994   5.671  1.00 95.66           H  
ATOM   3995  CD2 PHE A 252      19.537  12.451   6.590  1.00 95.66           C  
ATOM   3996  HD2 PHE A 252      18.680  12.965   7.001  1.00 95.66           H  
ATOM   3997  CE1 PHE A 252      21.768  11.085   5.565  1.00 95.66           C  
ATOM   3998  HE1 PHE A 252      22.632  10.556   5.190  1.00 95.66           H  
ATOM   3999  CE2 PHE A 252      19.454  11.075   6.317  1.00 95.66           C  
ATOM   4000  HE2 PHE A 252      18.529  10.550   6.506  1.00 95.66           H  
ATOM   4001  CZ  PHE A 252      20.568  10.392   5.801  1.00 95.66           C  
ATOM   4002  HZ  PHE A 252      20.503   9.335   5.586  1.00 95.66           H  
ATOM   4003  N   ASP A 253      22.699  17.088   7.497  1.00 93.01           N  
ATOM   4004  H   ASP A 253      23.322  16.510   6.950  1.00 93.01           H  
ATOM   4005  CA  ASP A 253      22.835  18.538   7.353  1.00 93.01           C  
ATOM   4006  HA  ASP A 253      22.607  19.018   8.304  1.00 93.01           H  
ATOM   4007  C   ASP A 253      21.838  19.034   6.296  1.00 93.01           C  
ATOM   4008  CB  ASP A 253      24.284  18.883   6.974  1.00 93.01           C  
ATOM   4009  HB2 ASP A 253      24.955  18.293   7.599  1.00 93.01           H  
ATOM   4010  HB3 ASP A 253      24.468  18.600   5.938  1.00 93.01           H  
ATOM   4011  O   ASP A 253      21.787  18.486   5.190  1.00 93.01           O  
ATOM   4012  CG  ASP A 253      24.628  20.365   7.164  1.00 93.01           C  
ATOM   4013  OD1 ASP A 253      25.784  20.622   7.554  1.00 93.01           O  
ATOM   4014  OD2 ASP A 253      23.753  21.231   6.937  1.00 93.01           O  
ATOM   4015  N   ASN A 254      21.051  20.053   6.633  1.00 91.56           N  
ATOM   4016  H   ASN A 254      21.180  20.478   7.540  1.00 91.56           H  
ATOM   4017  CA  ASN A 254      20.103  20.688   5.717  1.00 91.56           C  
ATOM   4018  HA  ASN A 254      19.671  19.912   5.085  1.00 91.56           H  
ATOM   4019  C   ASN A 254      20.746  21.705   4.753  1.00 91.56           C  
ATOM   4020  CB  ASN A 254      18.958  21.304   6.527  1.00 91.56           C  
ATOM   4021  HB2 ASN A 254      18.492  20.540   7.150  1.00 91.56           H  
ATOM   4022  HB3 ASN A 254      18.204  21.655   5.824  1.00 91.56           H  
ATOM   4023  O   ASN A 254      20.046  22.393   4.014  1.00 91.56           O  
ATOM   4024  CG  ASN A 254      19.344  22.476   7.407  1.00 91.56           C  
ATOM   4025  ND2 ASN A 254      18.354  23.120   7.974  1.00 91.56           N  
ATOM   4026 HD21 ASN A 254      18.560  23.979   8.464  1.00 91.56           H  
ATOM   4027 HD22 ASN A 254      17.413  22.846   7.728  1.00 91.56           H  
ATOM   4028  OD1 ASN A 254      20.502  22.834   7.590  1.00 91.56           O  
ATOM   4029  N   GLY A 255      22.073  21.836   4.769  1.00 86.62           N  
ATOM   4030  H   GLY A 255      22.582  21.337   5.484  1.00 86.62           H  
ATOM   4031  CA  GLY A 255      22.820  22.821   3.987  1.00 86.62           C  
ATOM   4032  HA2 GLY A 255      23.820  22.431   3.798  1.00 86.62           H  
ATOM   4033  HA3 GLY A 255      22.323  22.985   3.031  1.00 86.62           H  
ATOM   4034  C   GLY A 255      22.967  24.173   4.688  1.00 86.62           C  
ATOM   4035  O   GLY A 255      23.701  25.029   4.203  1.00 86.62           O  
ATOM   4036  N   GLN A 256      22.324  24.363   5.842  1.00 84.65           N  
ATOM   4037  H   GLN A 256      21.744  23.614   6.193  1.00 84.65           H  
ATOM   4038  CA  GLN A 256      22.472  25.550   6.690  1.00 84.65           C  
ATOM   4039  HA  GLN A 256      22.977  26.330   6.121  1.00 84.65           H  
ATOM   4040  C   GLN A 256      23.364  25.274   7.912  1.00 84.65           C  
ATOM   4041  CB  GLN A 256      21.092  26.099   7.088  1.00 84.65           C  
ATOM   4042  HB2 GLN A 256      20.587  25.382   7.735  1.00 84.65           H  
ATOM   4043  HB3 GLN A 256      21.234  27.020   7.654  1.00 84.65           H  
ATOM   4044  O   GLN A 256      23.391  26.065   8.854  1.00 84.65           O  
ATOM   4045  CG  GLN A 256      20.201  26.415   5.876  1.00 84.65           C  
ATOM   4046  HG2 GLN A 256      20.018  25.507   5.300  1.00 84.65           H  
ATOM   4047  HG3 GLN A 256      20.711  27.133   5.234  1.00 84.65           H  
ATOM   4048  CD  GLN A 256      18.846  26.990   6.274  1.00 84.65           C  
ATOM   4049  NE2 GLN A 256      18.039  27.390   5.317  1.00 84.65           N  
ATOM   4050 HE21 GLN A 256      17.125  27.700   5.617  1.00 84.65           H  
ATOM   4051 HE22 GLN A 256      18.281  27.240   4.348  1.00 84.65           H  
ATOM   4052  OE1 GLN A 256      18.477  27.090   7.432  1.00 84.65           O  
ATOM   4053  N   GLY A 257      24.075  24.141   7.933  1.00 84.83           N  
ATOM   4054  H   GLY A 257      23.971  23.477   7.179  1.00 84.83           H  
ATOM   4055  CA  GLY A 257      24.917  23.729   9.058  1.00 84.83           C  
ATOM   4056  HA2 GLY A 257      25.514  24.575   9.397  1.00 84.83           H  
ATOM   4057  HA3 GLY A 257      25.588  22.940   8.717  1.00 84.83           H  
ATOM   4058  C   GLY A 257      24.122  23.189  10.248  1.00 84.83           C  
ATOM   4059  O   GLY A 257      24.686  22.980  11.322  1.00 84.83           O  
ATOM   4060  N   THR A 258      22.816  22.963  10.084  1.00 89.81           N  
ATOM   4061  H   THR A 258      22.432  23.052   9.154  1.00 89.81           H  
ATOM   4062  CA  THR A 258      21.954  22.413  11.132  1.00 89.81           C  
ATOM   4063  HA  THR A 258      22.477  22.468  12.086  1.00 89.81           H  
ATOM   4064  C   THR A 258      21.659  20.952  10.834  1.00 89.81           C  
ATOM   4065  CB  THR A 258      20.668  23.228  11.295  1.00 89.81           C  
ATOM   4066  HB  THR A 258      20.072  23.172  10.384  1.00 89.81           H  
ATOM   4067  O   THR A 258      21.202  20.592   9.752  1.00 89.81           O  
ATOM   4068  CG2 THR A 258      19.835  22.752  12.488  1.00 89.81           C  
ATOM   4069 HG21 THR A 258      20.432  22.784  13.399  1.00 89.81           H  
ATOM   4070 HG22 THR A 258      18.972  23.407  12.602  1.00 89.81           H  
ATOM   4071 HG23 THR A 258      19.476  21.737  12.316  1.00 89.81           H  
ATOM   4072  OG1 THR A 258      21.002  24.570  11.563  1.00 89.81           O  
ATOM   4073  HG1 THR A 258      21.541  24.889  10.835  1.00 89.81           H  
ATOM   4074  N   GLN A 259      21.906  20.094  11.821  1.00 92.71           N  
ATOM   4075  H   GLN A 259      22.262  20.456  12.694  1.00 92.71           H  
ATOM   4076  CA  GLN A 259      21.562  18.679  11.740  1.00 92.71           C  
ATOM   4077  HA  GLN A 259      21.754  18.320  10.729  1.00 92.71           H  
ATOM   4078  C   GLN A 259      20.074  18.493  12.034  1.00 92.71           C  
ATOM   4079  CB  GLN A 259      22.430  17.873  12.717  1.00 92.71           C  
ATOM   4080  HB2 GLN A 259      22.034  16.861  12.804  1.00 92.71           H  
ATOM   4081  HB3 GLN A 259      22.382  18.335  13.704  1.00 92.71           H  
ATOM   4082  O   GLN A 259      19.621  18.745  13.153  1.00 92.71           O  
ATOM   4083  CG  GLN A 259      23.898  17.802  12.269  1.00 92.71           C  
ATOM   4084  HG2 GLN A 259      24.279  18.809  12.096  1.00 92.71           H  
ATOM   4085  HG3 GLN A 259      24.489  17.358  13.069  1.00 92.71           H  
ATOM   4086  CD  GLN A 259      24.104  16.957  11.014  1.00 92.71           C  
ATOM   4087  NE2 GLN A 259      25.090  17.272  10.206  1.00 92.71           N  
ATOM   4088 HE21 GLN A 259      25.605  18.133  10.329  1.00 92.71           H  
ATOM   4089 HE22 GLN A 259      25.150  16.747   9.345  1.00 92.71           H  
ATOM   4090  OE1 GLN A 259      23.405  15.990  10.753  1.00 92.71           O  
ATOM   4091  N   VAL A 260      19.326  18.008  11.048  1.00 94.23           N  
ATOM   4092  H   VAL A 260      19.771  17.834  10.158  1.00 94.23           H  
ATOM   4093  CA  VAL A 260      17.880  17.777  11.134  1.00 94.23           C  
ATOM   4094  HA  VAL A 260      17.536  18.047  12.133  1.00 94.23           H  
ATOM   4095  C   VAL A 260      17.559  16.301  10.934  1.00 94.23           C  
ATOM   4096  CB  VAL A 260      17.101  18.664  10.143  1.00 94.23           C  
ATOM   4097  HB  VAL A 260      16.039  18.453  10.267  1.00 94.23           H  
ATOM   4098  O   VAL A 260      18.253  15.599  10.198  1.00 94.23           O  
ATOM   4099  CG1 VAL A 260      17.320  20.151  10.447  1.00 94.23           C  
ATOM   4100 HG11 VAL A 260      17.083  20.361  11.491  1.00 94.23           H  
ATOM   4101 HG12 VAL A 260      16.669  20.751   9.811  1.00 94.23           H  
ATOM   4102 HG13 VAL A 260      18.353  20.435  10.245  1.00 94.23           H  
ATOM   4103  CG2 VAL A 260      17.472  18.399   8.681  1.00 94.23           C  
ATOM   4104 HG21 VAL A 260      18.531  18.594   8.512  1.00 94.23           H  
ATOM   4105 HG22 VAL A 260      17.250  17.367   8.410  1.00 94.23           H  
ATOM   4106 HG23 VAL A 260      16.891  19.059   8.037  1.00 94.23           H  
ATOM   4107  N   VAL A 261      16.508  15.806  11.592  1.00 95.16           N  
ATOM   4108  H   VAL A 261      15.937  16.437  12.137  1.00 95.16           H  
ATOM   4109  CA  VAL A 261      15.998  14.452  11.337  1.00 95.16           C  
ATOM   4110  HA  VAL A 261      16.842  13.764  11.295  1.00 95.16           H  
ATOM   4111  C   VAL A 261      15.309  14.459   9.977  1.00 95.16           C  
ATOM   4112  CB  VAL A 261      15.051  13.964  12.447  1.00 95.16           C  
ATOM   4113  HB  VAL A 261      14.183  14.621  12.504  1.00 95.16           H  
ATOM   4114  O   VAL A 261      14.390  15.252   9.758  1.00 95.16           O  
ATOM   4115  CG1 VAL A 261      14.583  12.536  12.164  1.00 95.16           C  
ATOM   4116 HG11 VAL A 261      14.028  12.154  13.020  1.00 95.16           H  
ATOM   4117 HG12 VAL A 261      13.919  12.531  11.299  1.00 95.16           H  
ATOM   4118 HG13 VAL A 261      15.433  11.880  11.978  1.00 95.16           H  
ATOM   4119  CG2 VAL A 261      15.749  13.955  13.814  1.00 95.16           C  
ATOM   4120 HG21 VAL A 261      15.041  13.631  14.576  1.00 95.16           H  
ATOM   4121 HG22 VAL A 261      16.592  13.263  13.795  1.00 95.16           H  
ATOM   4122 HG23 VAL A 261      16.090  14.957  14.072  1.00 95.16           H  
ATOM   4123  N   ALA A 262      15.774  13.616   9.055  1.00 96.35           N  
ATOM   4124  H   ALA A 262      16.513  12.975   9.303  1.00 96.35           H  
ATOM   4125  CA  ALA A 262      15.320  13.657   7.670  1.00 96.35           C  
ATOM   4126  HA  ALA A 262      14.257  13.901   7.671  1.00 96.35           H  
ATOM   4127  C   ALA A 262      15.474  12.322   6.933  1.00 96.35           C  
ATOM   4128  CB  ALA A 262      16.074  14.779   6.946  1.00 96.35           C  
ATOM   4129  HB1 ALA A 262      15.778  14.796   5.898  1.00 96.35           H  
ATOM   4130  HB2 ALA A 262      17.151  14.625   7.025  1.00 96.35           H  
ATOM   4131  HB3 ALA A 262      15.827  15.743   7.391  1.00 96.35           H  
ATOM   4132  O   ALA A 262      16.237  11.445   7.352  1.00 96.35           O  
ATOM   4133  N   ARG A 263      14.765  12.173   5.809  1.00 96.16           N  
ATOM   4134  H   ARG A 263      14.139  12.925   5.560  1.00 96.16           H  
ATOM   4135  CA  ARG A 263      15.014  11.124   4.804  1.00 96.16           C  
ATOM   4136  HA  ARG A 263      15.671  10.363   5.224  1.00 96.16           H  
ATOM   4137  C   ARG A 263      15.727  11.749   3.609  1.00 96.16           C  
ATOM   4138  CB  ARG A 263      13.710  10.427   4.375  1.00 96.16           C  
ATOM   4139  HB2 ARG A 263      13.026  11.160   3.949  1.00 96.16           H  
ATOM   4140  HB3 ARG A 263      13.943   9.696   3.601  1.00 96.16           H  
ATOM   4141  O   ARG A 263      15.269  12.756   3.077  1.00 96.16           O  
ATOM   4142  CG  ARG A 263      13.017   9.708   5.542  1.00 96.16           C  
ATOM   4143  HG2 ARG A 263      13.686   8.955   5.960  1.00 96.16           H  
ATOM   4144  HG3 ARG A 263      12.795  10.443   6.316  1.00 96.16           H  
ATOM   4145  CD  ARG A 263      11.683   9.061   5.145  1.00 96.16           C  
ATOM   4146  HD2 ARG A 263      11.190   8.659   6.030  1.00 96.16           H  
ATOM   4147  HD3 ARG A 263      11.040   9.837   4.729  1.00 96.16           H  
ATOM   4148  NE  ARG A 263      11.792   8.001   4.136  1.00 96.16           N  
ATOM   4149  HE  ARG A 263      11.312   8.198   3.270  1.00 96.16           H  
ATOM   4150  NH1 ARG A 263      12.917   6.352   5.310  1.00 96.16           N  
ATOM   4151 HH11 ARG A 263      12.828   6.872   6.171  1.00 96.16           H  
ATOM   4152 HH12 ARG A 263      13.405   5.470   5.256  1.00 96.16           H  
ATOM   4153  NH2 ARG A 263      12.356   6.022   3.207  1.00 96.16           N  
ATOM   4154 HH21 ARG A 263      12.869   5.152   3.228  1.00 96.16           H  
ATOM   4155 HH22 ARG A 263      11.809   6.242   2.387  1.00 96.16           H  
ATOM   4156  CZ  ARG A 263      12.351   6.809   4.228  1.00 96.16           C  
ATOM   4157  N   LYS A 264      16.867  11.182   3.211  1.00 96.42           N  
ATOM   4158  H   LYS A 264      17.146  10.314   3.646  1.00 96.42           H  
ATOM   4159  CA  LYS A 264      17.689  11.701   2.111  1.00 96.42           C  
ATOM   4160  HA  LYS A 264      17.384  12.725   1.893  1.00 96.42           H  
ATOM   4161  C   LYS A 264      17.448  10.890   0.844  1.00 96.42           C  
ATOM   4162  CB  LYS A 264      19.166  11.738   2.529  1.00 96.42           C  
ATOM   4163  HB2 LYS A 264      19.254  12.302   3.457  1.00 96.42           H  
ATOM   4164  HB3 LYS A 264      19.526  10.724   2.702  1.00 96.42           H  
ATOM   4165  O   LYS A 264      17.748   9.698   0.816  1.00 96.42           O  
ATOM   4166  CG  LYS A 264      20.027  12.414   1.452  1.00 96.42           C  
ATOM   4167  HG2 LYS A 264      19.620  13.403   1.241  1.00 96.42           H  
ATOM   4168  HG3 LYS A 264      20.002  11.822   0.537  1.00 96.42           H  
ATOM   4169  CD  LYS A 264      21.481  12.560   1.912  1.00 96.42           C  
ATOM   4170  HD2 LYS A 264      21.504  13.146   2.831  1.00 96.42           H  
ATOM   4171  HD3 LYS A 264      21.903  11.573   2.100  1.00 96.42           H  
ATOM   4172  CE  LYS A 264      22.279  13.278   0.818  1.00 96.42           C  
ATOM   4173  HE2 LYS A 264      22.264  12.665  -0.083  1.00 96.42           H  
ATOM   4174  HE3 LYS A 264      21.772  14.214   0.583  1.00 96.42           H  
ATOM   4175  NZ  LYS A 264      23.675  13.552   1.240  1.00 96.42           N  
ATOM   4176  HZ1 LYS A 264      23.677  14.149   2.054  1.00 96.42           H  
ATOM   4177  HZ2 LYS A 264      24.168  14.033   0.502  1.00 96.42           H  
ATOM   4178  HZ3 LYS A 264      24.159  12.692   1.454  1.00 96.42           H  
ATOM   4179  N   TYR A 265      16.981  11.568  -0.195  1.00 95.74           N  
ATOM   4180  H   TYR A 265      16.772  12.550  -0.085  1.00 95.74           H  
ATOM   4181  CA  TYR A 265      16.766  11.021  -1.528  1.00 95.74           C  
ATOM   4182  HA  TYR A 265      16.992   9.955  -1.519  1.00 95.74           H  
ATOM   4183  C   TYR A 265      17.668  11.714  -2.558  1.00 95.74           C  
ATOM   4184  CB  TYR A 265      15.292  11.186  -1.897  1.00 95.74           C  
ATOM   4185  HB2 TYR A 265      15.023  12.242  -1.872  1.00 95.74           H  
ATOM   4186  HB3 TYR A 265      15.150  10.838  -2.920  1.00 95.74           H  
ATOM   4187  O   TYR A 265      18.164  12.812  -2.293  1.00 95.74           O  
ATOM   4188  CG  TYR A 265      14.363  10.401  -1.003  1.00 95.74           C  
ATOM   4189  CD1 TYR A 265      14.186   9.025  -1.231  1.00 95.74           C  
ATOM   4190  HD1 TYR A 265      14.685   8.532  -2.052  1.00 95.74           H  
ATOM   4191  CD2 TYR A 265      13.661  11.044   0.033  1.00 95.74           C  
ATOM   4192  HD2 TYR A 265      13.798  12.104   0.188  1.00 95.74           H  
ATOM   4193  CE1 TYR A 265      13.268   8.305  -0.455  1.00 95.74           C  
ATOM   4194  HE1 TYR A 265      13.043   7.277  -0.699  1.00 95.74           H  
ATOM   4195  CE2 TYR A 265      12.766  10.309   0.837  1.00 95.74           C  
ATOM   4196  HE2 TYR A 265      12.180  10.779   1.612  1.00 95.74           H  
ATOM   4197  OH  TYR A 265      11.659   8.234   1.289  1.00 95.74           O  
ATOM   4198  HH  TYR A 265      11.318   7.494   0.780  1.00 95.74           H  
ATOM   4199  CZ  TYR A 265      12.560   8.942   0.575  1.00 95.74           C  
ATOM   4200  N   PRO A 266      17.882  11.116  -3.747  1.00 94.80           N  
ATOM   4201  CA  PRO A 266      18.634  11.758  -4.827  1.00 94.80           C  
ATOM   4202  HA  PRO A 266      19.666  11.893  -4.504  1.00 94.80           H  
ATOM   4203  C   PRO A 266      18.078  13.126  -5.256  1.00 94.80           C  
ATOM   4204  CB  PRO A 266      18.597  10.761  -5.991  1.00 94.80           C  
ATOM   4205  HB2 PRO A 266      19.505  10.809  -6.592  1.00 94.80           H  
ATOM   4206  HB3 PRO A 266      17.721  10.942  -6.614  1.00 94.80           H  
ATOM   4207  O   PRO A 266      18.851  13.989  -5.658  1.00 94.80           O  
ATOM   4208  CG  PRO A 266      18.447   9.410  -5.295  1.00 94.80           C  
ATOM   4209  HG2 PRO A 266      19.420   9.069  -4.939  1.00 94.80           H  
ATOM   4210  HG3 PRO A 266      17.991   8.664  -5.945  1.00 94.80           H  
ATOM   4211  CD  PRO A 266      17.551   9.742  -4.106  1.00 94.80           C  
ATOM   4212  HD2 PRO A 266      16.505   9.682  -4.404  1.00 94.80           H  
ATOM   4213  HD3 PRO A 266      17.750   9.045  -3.292  1.00 94.80           H  
ATOM   4214  N   TRP A 267      16.761  13.331  -5.147  1.00 94.17           N  
ATOM   4215  H   TRP A 267      16.176  12.565  -4.845  1.00 94.17           H  
ATOM   4216  CA  TRP A 267      16.078  14.568  -5.546  1.00 94.17           C  
ATOM   4217  HA  TRP A 267      16.671  15.080  -6.304  1.00 94.17           H  
ATOM   4218  C   TRP A 267      15.877  15.574  -4.410  1.00 94.17           C  
ATOM   4219  CB  TRP A 267      14.726  14.212  -6.178  1.00 94.17           C  
ATOM   4220  HB2 TRP A 267      14.193  15.125  -6.441  1.00 94.17           H  
ATOM   4221  HB3 TRP A 267      14.909  13.674  -7.108  1.00 94.17           H  
ATOM   4222  O   TRP A 267      15.432  16.683  -4.683  1.00 94.17           O  
ATOM   4223  CG  TRP A 267      13.846  13.365  -5.313  1.00 94.17           C  
ATOM   4224  CD1 TRP A 267      12.934  13.805  -4.416  1.00 94.17           C  
ATOM   4225  HD1 TRP A 267      12.703  14.845  -4.236  1.00 94.17           H  
ATOM   4226  CD2 TRP A 267      13.790  11.910  -5.265  1.00 94.17           C  
ATOM   4227  CE2 TRP A 267      12.848  11.529  -4.267  1.00 94.17           C  
ATOM   4228  CE3 TRP A 267      14.435  10.879  -5.980  1.00 94.17           C  
ATOM   4229  HE3 TRP A 267      15.110  11.133  -6.784  1.00 94.17           H  
ATOM   4230  NE1 TRP A 267      12.341  12.719  -3.800  1.00 94.17           N  
ATOM   4231  HE1 TRP A 267      11.562  12.780  -3.160  1.00 94.17           H  
ATOM   4232  CH2 TRP A 267      13.296   9.187  -4.643  1.00 94.17           C  
ATOM   4233  HH2 TRP A 267      13.161   8.150  -4.375  1.00 94.17           H  
ATOM   4234  CZ2 TRP A 267      12.597  10.189  -3.950  1.00 94.17           C  
ATOM   4235  HZ2 TRP A 267      11.894   9.930  -3.172  1.00 94.17           H  
ATOM   4236  CZ3 TRP A 267      14.185   9.528  -5.676  1.00 94.17           C  
ATOM   4237  HZ3 TRP A 267      14.681   8.746  -6.230  1.00 94.17           H  
ATOM   4238  N   GLY A 268      16.164  15.223  -3.152  1.00 95.34           N  
ATOM   4239  H   GLY A 268      16.584  14.325  -2.957  1.00 95.34           H  
ATOM   4240  CA  GLY A 268      15.890  16.133  -2.044  1.00 95.34           C  
ATOM   4241  HA2 GLY A 268      14.874  16.512  -2.152  1.00 95.34           H  
ATOM   4242  HA3 GLY A 268      16.566  16.986  -2.110  1.00 95.34           H  
ATOM   4243  C   GLY A 268      15.992  15.533  -0.648  1.00 95.34           C  
ATOM   4244  O   GLY A 268      16.212  14.334  -0.460  1.00 95.34           O  
ATOM   4245  N   LEU A 269      15.813  16.400   0.347  1.00 95.99           N  
ATOM   4246  H   LEU A 269      15.582  17.354   0.110  1.00 95.99           H  
ATOM   4247  CA  LEU A 269      15.847  16.057   1.766  1.00 95.99           C  
ATOM   4248  HA  LEU A 269      16.100  15.002   1.868  1.00 95.99           H  
ATOM   4249  C   LEU A 269      14.465  16.275   2.397  1.00 95.99           C  
ATOM   4250  CB  LEU A 269      16.945  16.900   2.445  1.00 95.99           C  
ATOM   4251  HB2 LEU A 269      17.867  16.827   1.869  1.00 95.99           H  
ATOM   4252  HB3 LEU A 269      16.632  17.944   2.437  1.00 95.99           H  
ATOM   4253  O   LEU A 269      13.997  17.405   2.509  1.00 95.99           O  
ATOM   4254  CG  LEU A 269      17.232  16.482   3.897  1.00 95.99           C  
ATOM   4255  HG  LEU A 269      16.292  16.412   4.444  1.00 95.99           H  
ATOM   4256  CD1 LEU A 269      17.956  15.130   3.944  1.00 95.99           C  
ATOM   4257 HD11 LEU A 269      17.296  14.344   3.577  1.00 95.99           H  
ATOM   4258 HD12 LEU A 269      18.228  14.896   4.973  1.00 95.99           H  
ATOM   4259 HD13 LEU A 269      18.860  15.172   3.336  1.00 95.99           H  
ATOM   4260  CD2 LEU A 269      18.111  17.514   4.598  1.00 95.99           C  
ATOM   4261 HD21 LEU A 269      18.288  17.219   5.633  1.00 95.99           H  
ATOM   4262 HD22 LEU A 269      19.065  17.622   4.084  1.00 95.99           H  
ATOM   4263 HD23 LEU A 269      17.601  18.477   4.607  1.00 95.99           H  
ATOM   4264  N   VAL A 270      13.828  15.195   2.855  1.00 96.96           N  
ATOM   4265  H   VAL A 270      14.262  14.291   2.737  1.00 96.96           H  
ATOM   4266  CA  VAL A 270      12.546  15.263   3.569  1.00 96.96           C  
ATOM   4267  HA  VAL A 270      11.972  16.099   3.170  1.00 96.96           H  
ATOM   4268  C   VAL A 270      12.811  15.516   5.042  1.00 96.96           C  
ATOM   4269  CB  VAL A 270      11.678  14.001   3.399  1.00 96.96           C  
ATOM   4270  HB  VAL A 270      12.079  13.182   3.996  1.00 96.96           H  
ATOM   4271  O   VAL A 270      13.043  14.587   5.814  1.00 96.96           O  
ATOM   4272  CG1 VAL A 270      10.246  14.285   3.864  1.00 96.96           C  
ATOM   4273 HG11 VAL A 270       9.805  15.072   3.252  1.00 96.96           H  
ATOM   4274 HG12 VAL A 270      10.234  14.589   4.910  1.00 96.96           H  
ATOM   4275 HG13 VAL A 270       9.644  13.383   3.757  1.00 96.96           H  
ATOM   4276  CG2 VAL A 270      11.659  13.540   1.949  1.00 96.96           C  
ATOM   4277 HG21 VAL A 270      11.513  14.406   1.303  1.00 96.96           H  
ATOM   4278 HG22 VAL A 270      10.865  12.811   1.783  1.00 96.96           H  
ATOM   4279 HG23 VAL A 270      12.621  13.088   1.710  1.00 96.96           H  
ATOM   4280  N   GLU A 271      12.817  16.782   5.435  1.00 96.87           N  
ATOM   4281  H   GLU A 271      12.863  17.490   4.716  1.00 96.87           H  
ATOM   4282  CA  GLU A 271      12.909  17.189   6.839  1.00 96.87           C  
ATOM   4283  HA  GLU A 271      13.748  16.675   7.307  1.00 96.87           H  
ATOM   4284  C   GLU A 271      11.632  16.836   7.615  1.00 96.87           C  
ATOM   4285  CB  GLU A 271      13.163  18.693   6.932  1.00 96.87           C  
ATOM   4286  HB2 GLU A 271      12.298  19.216   6.526  1.00 96.87           H  
ATOM   4287  HB3 GLU A 271      13.273  18.954   7.985  1.00 96.87           H  
ATOM   4288  O   GLU A 271      10.546  17.300   7.270  1.00 96.87           O  
ATOM   4289  CG  GLU A 271      14.409  19.153   6.166  1.00 96.87           C  
ATOM   4290  HG2 GLU A 271      15.265  18.572   6.509  1.00 96.87           H  
ATOM   4291  HG3 GLU A 271      14.273  18.957   5.102  1.00 96.87           H  
ATOM   4292  CD  GLU A 271      14.672  20.652   6.361  1.00 96.87           C  
ATOM   4293  OE1 GLU A 271      15.782  21.086   5.995  1.00 96.87           O  
ATOM   4294  OE2 GLU A 271      13.773  21.356   6.880  1.00 96.87           O  
ATOM   4295  N   ILE A 272      11.755  16.038   8.680  1.00 95.97           N  
ATOM   4296  H   ILE A 272      12.674  15.703   8.932  1.00 95.97           H  
ATOM   4297  CA  ILE A 272      10.594  15.507   9.412  1.00 95.97           C  
ATOM   4298  HA  ILE A 272       9.860  15.159   8.686  1.00 95.97           H  
ATOM   4299  C   ILE A 272       9.889  16.584  10.247  1.00 95.97           C  
ATOM   4300  CB  ILE A 272      11.019  14.304  10.287  1.00 95.97           C  
ATOM   4301  HB  ILE A 272      11.723  14.656  11.041  1.00 95.97           H  
ATOM   4302  O   ILE A 272       8.673  16.561  10.399  1.00 95.97           O  
ATOM   4303  CG1 ILE A 272      11.722  13.174   9.499  1.00 95.97           C  
ATOM   4304 HG12 ILE A 272      12.705  13.517   9.178  1.00 95.97           H  
ATOM   4305 HG13 ILE A 272      11.880  12.327  10.166  1.00 95.97           H  
ATOM   4306  CG2 ILE A 272       9.800  13.735  11.024  1.00 95.97           C  
ATOM   4307 HG21 ILE A 272      10.005  12.732  11.399  1.00 95.97           H  
ATOM   4308 HG22 ILE A 272       8.944  13.680  10.352  1.00 95.97           H  
ATOM   4309 HG23 ILE A 272       9.545  14.378  11.866  1.00 95.97           H  
ATOM   4310  CD1 ILE A 272      10.986  12.673   8.258  1.00 95.97           C  
ATOM   4311 HD11 ILE A 272      10.905  13.463   7.511  1.00 95.97           H  
ATOM   4312 HD12 ILE A 272      11.541  11.840   7.826  1.00 95.97           H  
ATOM   4313 HD13 ILE A 272       9.991  12.330   8.542  1.00 95.97           H  
ATOM   4314  N   GLU A 273      10.628  17.556  10.782  1.00 95.19           N  
ATOM   4315  H   GLU A 273      11.621  17.557  10.601  1.00 95.19           H  
ATOM   4316  CA  GLU A 273      10.051  18.621  11.619  1.00 95.19           C  
ATOM   4317  HA  GLU A 273       9.128  18.246  12.060  1.00 95.19           H  
ATOM   4318  C   GLU A 273       9.625  19.873  10.833  1.00 95.19           C  
ATOM   4319  CB  GLU A 273      10.986  18.964  12.789  1.00 95.19           C  
ATOM   4320  HB2 GLU A 273      10.503  19.751  13.368  1.00 95.19           H  
ATOM   4321  HB3 GLU A 273      11.936  19.341  12.411  1.00 95.19           H  
ATOM   4322  O   GLU A 273       9.195  20.860  11.434  1.00 95.19           O  
ATOM   4323  CG  GLU A 273      11.237  17.751  13.702  1.00 95.19           C  
ATOM   4324  HG2 GLU A 273      10.300  17.208  13.826  1.00 95.19           H  
ATOM   4325  HG3 GLU A 273      11.952  17.084  13.220  1.00 95.19           H  
ATOM   4326  CD  GLU A 273      11.742  18.127  15.103  1.00 95.19           C  
ATOM   4327  OE1 GLU A 273      12.176  17.213  15.840  1.00 95.19           O  
ATOM   4328  OE2 GLU A 273      11.507  19.263  15.573  1.00 95.19           O  
ATOM   4329  N   ASN A 274       9.726  19.838   9.503  1.00 96.14           N  
ATOM   4330  H   ASN A 274      10.002  18.974   9.059  1.00 96.14           H  
ATOM   4331  CA  ASN A 274       9.305  20.929   8.636  1.00 96.14           C  
ATOM   4332  HA  ASN A 274       9.463  21.875   9.155  1.00 96.14           H  
ATOM   4333  C   ASN A 274       7.808  20.801   8.318  1.00 96.14           C  
ATOM   4334  CB  ASN A 274      10.208  20.930   7.398  1.00 96.14           C  
ATOM   4335  HB2 ASN A 274      10.035  20.029   6.809  1.00 96.14           H  
ATOM   4336  HB3 ASN A 274      11.246  20.930   7.732  1.00 96.14           H  
ATOM   4337  O   ASN A 274       7.381  19.864   7.642  1.00 96.14           O  
ATOM   4338  CG  ASN A 274      10.015  22.129   6.491  1.00 96.14           C  
ATOM   4339  ND2 ASN A 274      11.069  22.526   5.820  1.00 96.14           N  
ATOM   4340 HD21 ASN A 274      11.967  22.103   6.003  1.00 96.14           H  
ATOM   4341 HD22 ASN A 274      10.962  23.255   5.129  1.00 96.14           H  
ATOM   4342  OD1 ASN A 274       8.943  22.718   6.396  1.00 96.14           O  
ATOM   4343  N   ASP A 275       7.015  21.772   8.778  1.00 95.25           N  
ATOM   4344  H   ASP A 275       7.435  22.505   9.332  1.00 95.25           H  
ATOM   4345  CA  ASP A 275       5.557  21.795   8.592  1.00 95.25           C  
ATOM   4346  HA  ASP A 275       5.147  20.857   8.965  1.00 95.25           H  
ATOM   4347  C   ASP A 275       5.122  21.890   7.118  1.00 95.25           C  
ATOM   4348  CB  ASP A 275       4.955  22.967   9.396  1.00 95.25           C  
ATOM   4349  HB2 ASP A 275       3.993  23.239   8.962  1.00 95.25           H  
ATOM   4350  HB3 ASP A 275       5.606  23.837   9.316  1.00 95.25           H  
ATOM   4351  O   ASP A 275       3.959  21.618   6.820  1.00 95.25           O  
ATOM   4352  CG  ASP A 275       4.697  22.638  10.870  1.00 95.25           C  
ATOM   4353  OD1 ASP A 275       4.874  23.530  11.731  1.00 95.25           O  
ATOM   4354  OD2 ASP A 275       4.212  21.521  11.159  1.00 95.25           O  
ATOM   4355  N   SER A 276       6.034  22.253   6.207  1.00 95.53           N  
ATOM   4356  H   SER A 276       6.974  22.444   6.523  1.00 95.53           H  
ATOM   4357  CA  SER A 276       5.792  22.251   4.756  1.00 95.53           C  
ATOM   4358  HA  SER A 276       4.759  22.544   4.568  1.00 95.53           H  
ATOM   4359  C   SER A 276       6.005  20.875   4.123  1.00 95.53           C  
ATOM   4360  CB  SER A 276       6.704  23.253   4.037  1.00 95.53           C  
ATOM   4361  HB2 SER A 276       6.364  23.367   3.007  1.00 95.53           H  
ATOM   4362  HB3 SER A 276       7.727  22.875   4.022  1.00 95.53           H  
ATOM   4363  O   SER A 276       5.603  20.656   2.984  1.00 95.53           O  
ATOM   4364  OG  SER A 276       6.688  24.514   4.675  1.00 95.53           O  
ATOM   4365  HG  SER A 276       7.286  24.453   5.423  1.00 95.53           H  
ATOM   4366  N   HIS A 277       6.668  19.954   4.828  1.00 97.10           N  
ATOM   4367  H   HIS A 277       6.956  20.185   5.768  1.00 97.10           H  
ATOM   4368  CA  HIS A 277       6.952  18.606   4.342  1.00 97.10           C  
ATOM   4369  HA  HIS A 277       6.867  18.577   3.256  1.00 97.10           H  
ATOM   4370  C   HIS A 277       5.962  17.583   4.898  1.00 97.10           C  
ATOM   4371  CB  HIS A 277       8.381  18.207   4.721  1.00 97.10           C  
ATOM   4372  HB2 HIS A 277       8.503  18.289   5.801  1.00 97.10           H  
ATOM   4373  HB3 HIS A 277       8.522  17.159   4.458  1.00 97.10           H  
ATOM   4374  O   HIS A 277       5.477  16.737   4.149  1.00 97.10           O  
ATOM   4375  CG  HIS A 277       9.484  18.987   4.056  1.00 97.10           C  
ATOM   4376  CD2 HIS A 277       9.393  20.037   3.180  1.00 97.10           C  
ATOM   4377  HD2 HIS A 277       8.485  20.495   2.818  1.00 97.10           H  
ATOM   4378  ND1 HIS A 277      10.816  18.718   4.222  1.00 97.10           N  
ATOM   4379  HD1 HIS A 277      11.179  18.073   4.909  1.00 97.10           H  
ATOM   4380  CE1 HIS A 277      11.521  19.564   3.452  1.00 97.10           C  
ATOM   4381  HE1 HIS A 277      12.598  19.603   3.384  1.00 97.10           H  
ATOM   4382  NE2 HIS A 277      10.690  20.390   2.801  1.00 97.10           N  
ATOM   4383  N   CYS A 278       5.669  17.634   6.202  1.00 96.90           N  
ATOM   4384  H   CYS A 278       6.085  18.357   6.772  1.00 96.90           H  
ATOM   4385  CA  CYS A 278       4.700  16.742   6.836  1.00 96.90           C  
ATOM   4386  HA  CYS A 278       3.842  16.650   6.171  1.00 96.90           H  
ATOM   4387  C   CYS A 278       4.172  17.303   8.170  1.00 96.90           C  
ATOM   4388  CB  CYS A 278       5.332  15.343   6.984  1.00 96.90           C  
ATOM   4389  HB2 CYS A 278       5.837  15.077   6.055  1.00 96.90           H  
ATOM   4390  HB3 CYS A 278       4.544  14.606   7.144  1.00 96.90           H  
ATOM   4391  O   CYS A 278       4.652  18.304   8.694  1.00 96.90           O  
ATOM   4392  SG  CYS A 278       6.515  15.245   8.358  1.00 96.90           S  
ATOM   4393  HG  CYS A 278       7.266  16.298   8.025  1.00 96.90           H  
ATOM   4394  N   ASP A 279       3.184  16.628   8.753  1.00 96.74           N  
ATOM   4395  H   ASP A 279       2.832  15.810   8.278  1.00 96.74           H  
ATOM   4396  CA  ASP A 279       2.485  17.053   9.968  1.00 96.74           C  
ATOM   4397  HA  ASP A 279       2.568  18.136  10.050  1.00 96.74           H  
ATOM   4398  C   ASP A 279       3.074  16.475  11.266  1.00 96.74           C  
ATOM   4399  CB  ASP A 279       0.997  16.714   9.846  1.00 96.74           C  
ATOM   4400  HB2 ASP A 279       0.502  17.034  10.762  1.00 96.74           H  
ATOM   4401  HB3 ASP A 279       0.879  15.634   9.750  1.00 96.74           H  
ATOM   4402  O   ASP A 279       2.434  16.522  12.320  1.00 96.74           O  
ATOM   4403  CG  ASP A 279       0.306  17.430   8.693  1.00 96.74           C  
ATOM   4404  OD1 ASP A 279      -0.479  16.744   7.989  1.00 96.74           O  
ATOM   4405  OD2 ASP A 279       0.492  18.667   8.589  1.00 96.74           O  
ATOM   4406  N   PHE A 280       4.291  15.926  11.234  1.00 96.54           N  
ATOM   4407  H   PHE A 280       4.797  15.933  10.360  1.00 96.54           H  
ATOM   4408  CA  PHE A 280       4.894  15.273  12.401  1.00 96.54           C  
ATOM   4409  HA  PHE A 280       4.276  14.423  12.691  1.00 96.54           H  
ATOM   4410  C   PHE A 280       4.982  16.210  13.616  1.00 96.54           C  
ATOM   4411  CB  PHE A 280       6.280  14.755  12.016  1.00 96.54           C  
ATOM   4412  HB2 PHE A 280       6.184  14.044  11.195  1.00 96.54           H  
ATOM   4413  HB3 PHE A 280       6.871  15.599  11.661  1.00 96.54           H  
ATOM   4414  O   PHE A 280       4.644  15.818  14.735  1.00 96.54           O  
ATOM   4415  CG  PHE A 280       7.018  14.093  13.158  1.00 96.54           C  
ATOM   4416  CD1 PHE A 280       7.851  14.860  13.996  1.00 96.54           C  
ATOM   4417  HD1 PHE A 280       7.993  15.913  13.802  1.00 96.54           H  
ATOM   4418  CD2 PHE A 280       6.867  12.714  13.385  1.00 96.54           C  
ATOM   4419  HD2 PHE A 280       6.247  12.121  12.728  1.00 96.54           H  
ATOM   4420  CE1 PHE A 280       8.523  14.250  15.066  1.00 96.54           C  
ATOM   4421  HE1 PHE A 280       9.191  14.827  15.689  1.00 96.54           H  
ATOM   4422  CE2 PHE A 280       7.536  12.104  14.459  1.00 96.54           C  
ATOM   4423  HE2 PHE A 280       7.437  11.044  14.639  1.00 96.54           H  
ATOM   4424  CZ  PHE A 280       8.356  12.876  15.297  1.00 96.54           C  
ATOM   4425  HZ  PHE A 280       8.904  12.403  16.098  1.00 96.54           H  
ATOM   4426  N   ARG A 281       5.373  17.477  13.405  1.00 95.10           N  
ATOM   4427  H   ARG A 281       5.614  17.741  12.460  1.00 95.10           H  
ATOM   4428  CA  ARG A 281       5.473  18.475  14.483  1.00 95.10           C  
ATOM   4429  HA  ARG A 281       6.106  18.055  15.265  1.00 95.10           H  
ATOM   4430  C   ARG A 281       4.113  18.762  15.126  1.00 95.10           C  
ATOM   4431  CB  ARG A 281       6.126  19.756  13.937  1.00 95.10           C  
ATOM   4432  HB2 ARG A 281       6.995  19.484  13.337  1.00 95.10           H  
ATOM   4433  HB3 ARG A 281       5.423  20.288  13.296  1.00 95.10           H  
ATOM   4434  O   ARG A 281       4.041  18.882  16.349  1.00 95.10           O  
ATOM   4435  CG  ARG A 281       6.593  20.673  15.077  1.00 95.10           C  
ATOM   4436  HG2 ARG A 281       7.285  20.110  15.704  1.00 95.10           H  
ATOM   4437  HG3 ARG A 281       5.746  20.984  15.689  1.00 95.10           H  
ATOM   4438  CD  ARG A 281       7.328  21.913  14.556  1.00 95.10           C  
ATOM   4439  HD2 ARG A 281       7.968  21.633  13.719  1.00 95.10           H  
ATOM   4440  HD3 ARG A 281       7.964  22.287  15.358  1.00 95.10           H  
ATOM   4441  NE  ARG A 281       6.400  22.981  14.142  1.00 95.10           N  
ATOM   4442  HE  ARG A 281       5.542  22.716  13.680  1.00 95.10           H  
ATOM   4443  NH1 ARG A 281       7.880  24.733  14.198  1.00 95.10           N  
ATOM   4444 HH11 ARG A 281       8.635  24.064  14.242  1.00 95.10           H  
ATOM   4445 HH12 ARG A 281       8.064  25.710  14.018  1.00 95.10           H  
ATOM   4446  NH2 ARG A 281       5.731  25.105  13.744  1.00 95.10           N  
ATOM   4447 HH21 ARG A 281       5.012  24.687  13.170  1.00 95.10           H  
ATOM   4448 HH22 ARG A 281       5.918  26.087  13.602  1.00 95.10           H  
ATOM   4449  CZ  ARG A 281       6.673  24.268  14.044  1.00 95.10           C  
ATOM   4450  N   LYS A 282       3.052  18.818  14.315  1.00 96.53           N  
ATOM   4451  H   LYS A 282       3.220  18.659  13.332  1.00 96.53           H  
ATOM   4452  CA  LYS A 282       1.660  19.016  14.748  1.00 96.53           C  
ATOM   4453  HA  LYS A 282       1.596  19.893  15.392  1.00 96.53           H  
ATOM   4454  C   LYS A 282       1.161  17.832  15.574  1.00 96.53           C  
ATOM   4455  CB  LYS A 282       0.764  19.242  13.518  1.00 96.53           C  
ATOM   4456  HB2 LYS A 282      -0.279  19.266  13.834  1.00 96.53           H  
ATOM   4457  HB3 LYS A 282       0.862  18.403  12.829  1.00 96.53           H  
ATOM   4458  O   LYS A 282       0.659  18.031  16.678  1.00 96.53           O  
ATOM   4459  CG  LYS A 282       1.102  20.541  12.772  1.00 96.53           C  
ATOM   4460  HG2 LYS A 282       1.089  21.382  13.465  1.00 96.53           H  
ATOM   4461  HG3 LYS A 282       2.102  20.447  12.351  1.00 96.53           H  
ATOM   4462  CD  LYS A 282       0.092  20.802  11.644  1.00 96.53           C  
ATOM   4463  HD2 LYS A 282      -0.108  19.877  11.103  1.00 96.53           H  
ATOM   4464  HD3 LYS A 282      -0.844  21.147  12.084  1.00 96.53           H  
ATOM   4465  CE  LYS A 282       0.592  21.857  10.647  1.00 96.53           C  
ATOM   4466  HE2 LYS A 282      -0.252  22.157  10.026  1.00 96.53           H  
ATOM   4467  HE3 LYS A 282       0.941  22.735  11.191  1.00 96.53           H  
ATOM   4468  NZ  LYS A 282       1.672  21.313   9.778  1.00 96.53           N  
ATOM   4469  HZ1 LYS A 282       1.387  20.444   9.348  1.00 96.53           H  
ATOM   4470  HZ2 LYS A 282       1.908  21.942   9.023  1.00 96.53           H  
ATOM   4471  HZ3 LYS A 282       2.521  21.155  10.301  1.00 96.53           H  
ATOM   4472  N   LEU A 283       1.393  16.605  15.101  1.00 96.56           N  
ATOM   4473  H   LEU A 283       1.793  16.516  14.178  1.00 96.56           H  
ATOM   4474  CA  LEU A 283       1.028  15.392  15.835  1.00 96.56           C  
ATOM   4475  HA  LEU A 283      -0.034  15.454  16.073  1.00 96.56           H  
ATOM   4476  C   LEU A 283       1.789  15.282  17.166  1.00 96.56           C  
ATOM   4477  CB  LEU A 283       1.256  14.167  14.932  1.00 96.56           C  
ATOM   4478  HB2 LEU A 283       0.654  14.285  14.031  1.00 96.56           H  
ATOM   4479  HB3 LEU A 283       2.304  14.138  14.633  1.00 96.56           H  
ATOM   4480  O   LEU A 283       1.186  15.002  18.200  1.00 96.56           O  
ATOM   4481  CG  LEU A 283       0.897  12.823  15.596  1.00 96.56           C  
ATOM   4482  HG  LEU A 283       1.549  12.660  16.455  1.00 96.56           H  
ATOM   4483  CD1 LEU A 283      -0.559  12.755  16.058  1.00 96.56           C  
ATOM   4484 HD11 LEU A 283      -0.778  11.761  16.449  1.00 96.56           H  
ATOM   4485 HD12 LEU A 283      -1.226  12.959  15.221  1.00 96.56           H  
ATOM   4486 HD13 LEU A 283      -0.743  13.477  16.854  1.00 96.56           H  
ATOM   4487  CD2 LEU A 283       1.128  11.684  14.606  1.00 96.56           C  
ATOM   4488 HD21 LEU A 283       2.172  11.678  14.290  1.00 96.56           H  
ATOM   4489 HD22 LEU A 283       0.906  10.729  15.081  1.00 96.56           H  
ATOM   4490 HD23 LEU A 283       0.487  11.805  13.733  1.00 96.56           H  
ATOM   4491  N   ARG A 284       3.096  15.575  17.174  1.00 93.41           N  
ATOM   4492  H   ARG A 284       3.549  15.749  16.288  1.00 93.41           H  
ATOM   4493  CA  ARG A 284       3.900  15.612  18.407  1.00 93.41           C  
ATOM   4494  HA  ARG A 284       3.813  14.647  18.906  1.00 93.41           H  
ATOM   4495  C   ARG A 284       3.376  16.654  19.396  1.00 93.41           C  
ATOM   4496  CB  ARG A 284       5.373  15.855  18.047  1.00 93.41           C  
ATOM   4497  HB2 ARG A 284       5.462  16.797  17.506  1.00 93.41           H  
ATOM   4498  HB3 ARG A 284       5.709  15.051  17.393  1.00 93.41           H  
ATOM   4499  O   ARG A 284       3.300  16.370  20.588  1.00 93.41           O  
ATOM   4500  CG  ARG A 284       6.274  15.895  19.294  1.00 93.41           C  
ATOM   4501  HG2 ARG A 284       6.011  16.742  19.927  1.00 93.41           H  
ATOM   4502  HG3 ARG A 284       6.126  14.983  19.872  1.00 93.41           H  
ATOM   4503  CD  ARG A 284       7.754  16.002  18.919  1.00 93.41           C  
ATOM   4504  HD2 ARG A 284       8.005  15.195  18.230  1.00 93.41           H  
ATOM   4505  HD3 ARG A 284       8.349  15.882  19.824  1.00 93.41           H  
ATOM   4506  NE  ARG A 284       8.085  17.311  18.323  1.00 93.41           N  
ATOM   4507  HE  ARG A 284       7.358  18.013  18.327  1.00 93.41           H  
ATOM   4508  NH1 ARG A 284      10.231  16.794  17.700  1.00 93.41           N  
ATOM   4509 HH11 ARG A 284      11.038  17.030  17.141  1.00 93.41           H  
ATOM   4510 HH12 ARG A 284      10.139  15.861  18.076  1.00 93.41           H  
ATOM   4511  NH2 ARG A 284       9.421  18.821  17.275  1.00 93.41           N  
ATOM   4512 HH21 ARG A 284       8.689  19.517  17.269  1.00 93.41           H  
ATOM   4513 HH22 ARG A 284      10.288  19.009  16.792  1.00 93.41           H  
ATOM   4514  CZ  ARG A 284       9.242  17.635  17.775  1.00 93.41           C  
ATOM   4515  N   ALA A 285       3.012  17.845  18.915  1.00 92.87           N  
ATOM   4516  H   ALA A 285       3.106  18.020  17.925  1.00 92.87           H  
ATOM   4517  CA  ALA A 285       2.439  18.893  19.755  1.00 92.87           C  
ATOM   4518  HA  ALA A 285       3.121  19.081  20.585  1.00 92.87           H  
ATOM   4519  C   ALA A 285       1.097  18.464  20.365  1.00 92.87           C  
ATOM   4520  CB  ALA A 285       2.307  20.185  18.942  1.00 92.87           C  
ATOM   4521  HB1 ALA A 285       1.917  20.978  19.580  1.00 92.87           H  
ATOM   4522  HB2 ALA A 285       3.282  20.484  18.555  1.00 92.87           H  
ATOM   4523  HB3 ALA A 285       1.621  20.038  18.108  1.00 92.87           H  
ATOM   4524  O   ALA A 285       0.884  18.697  21.551  1.00 92.87           O  
ATOM   4525  N   LEU A 286       0.234  17.792  19.597  1.00 94.78           N  
ATOM   4526  H   LEU A 286       0.447  17.666  18.618  1.00 94.78           H  
ATOM   4527  CA  LEU A 286      -1.032  17.260  20.100  1.00 94.78           C  
ATOM   4528  HA  LEU A 286      -1.582  18.080  20.562  1.00 94.78           H  
ATOM   4529  C   LEU A 286      -0.803  16.210  21.195  1.00 94.78           C  
ATOM   4530  CB  LEU A 286      -1.858  16.745  18.905  1.00 94.78           C  
ATOM   4531  HB2 LEU A 286      -1.967  17.581  18.214  1.00 94.78           H  
ATOM   4532  HB3 LEU A 286      -1.310  15.963  18.380  1.00 94.78           H  
ATOM   4533  O   LEU A 286      -1.355  16.346  22.284  1.00 94.78           O  
ATOM   4534  CG  LEU A 286      -3.267  16.226  19.267  1.00 94.78           C  
ATOM   4535  HG  LEU A 286      -3.692  16.832  20.067  1.00 94.78           H  
ATOM   4536  CD1 LEU A 286      -4.182  16.346  18.051  1.00 94.78           C  
ATOM   4537 HD11 LEU A 286      -3.786  15.733  17.241  1.00 94.78           H  
ATOM   4538 HD12 LEU A 286      -4.247  17.386  17.732  1.00 94.78           H  
ATOM   4539 HD13 LEU A 286      -5.185  16.004  18.305  1.00 94.78           H  
ATOM   4540  CD2 LEU A 286      -3.270  14.757  19.695  1.00 94.78           C  
ATOM   4541 HD21 LEU A 286      -2.792  14.639  20.667  1.00 94.78           H  
ATOM   4542 HD22 LEU A 286      -4.297  14.409  19.800  1.00 94.78           H  
ATOM   4543 HD23 LEU A 286      -2.752  14.147  18.955  1.00 94.78           H  
ATOM   4544  N   LEU A 287       0.040  15.207  20.930  1.00 94.42           N  
ATOM   4545  H   LEU A 287       0.455  15.170  20.010  1.00 94.42           H  
ATOM   4546  CA  LEU A 287       0.226  14.062  21.827  1.00 94.42           C  
ATOM   4547  HA  LEU A 287      -0.752  13.693  22.138  1.00 94.42           H  
ATOM   4548  C   LEU A 287       0.965  14.409  23.115  1.00 94.42           C  
ATOM   4549  CB  LEU A 287       0.993  12.951  21.088  1.00 94.42           C  
ATOM   4550  HB2 LEU A 287       1.913  13.376  20.687  1.00 94.42           H  
ATOM   4551  HB3 LEU A 287       1.268  12.179  21.807  1.00 94.42           H  
ATOM   4552  O   LEU A 287       0.616  13.894  24.169  1.00 94.42           O  
ATOM   4553  CG  LEU A 287       0.210  12.288  19.946  1.00 94.42           C  
ATOM   4554  HG  LEU A 287      -0.150  13.049  19.254  1.00 94.42           H  
ATOM   4555  CD1 LEU A 287       1.144  11.343  19.189  1.00 94.42           C  
ATOM   4556 HD11 LEU A 287       1.475  10.536  19.844  1.00 94.42           H  
ATOM   4557 HD12 LEU A 287       0.618  10.925  18.331  1.00 94.42           H  
ATOM   4558 HD13 LEU A 287       2.011  11.895  18.827  1.00 94.42           H  
ATOM   4559  CD2 LEU A 287      -0.993  11.498  20.464  1.00 94.42           C  
ATOM   4560 HD21 LEU A 287      -1.558  11.099  19.621  1.00 94.42           H  
ATOM   4561 HD22 LEU A 287      -1.671  12.145  21.020  1.00 94.42           H  
ATOM   4562 HD23 LEU A 287      -0.665  10.680  21.105  1.00 94.42           H  
ATOM   4563  N   LEU A 288       2.006  15.239  23.029  1.00 91.63           N  
ATOM   4564  H   LEU A 288       2.241  15.612  22.120  1.00 91.63           H  
ATOM   4565  CA  LEU A 288       2.969  15.407  24.119  1.00 91.63           C  
ATOM   4566  HA  LEU A 288       2.685  14.771  24.957  1.00 91.63           H  
ATOM   4567  C   LEU A 288       2.980  16.812  24.712  1.00 91.63           C  
ATOM   4568  CB  LEU A 288       4.357  14.949  23.633  1.00 91.63           C  
ATOM   4569  HB2 LEU A 288       4.654  15.559  22.779  1.00 91.63           H  
ATOM   4570  HB3 LEU A 288       5.084  15.114  24.429  1.00 91.63           H  
ATOM   4571  O   LEU A 288       3.733  17.050  25.648  1.00 91.63           O  
ATOM   4572  CG  LEU A 288       4.396  13.461  23.234  1.00 91.63           C  
ATOM   4573  HG  LEU A 288       3.710  13.278  22.407  1.00 91.63           H  
ATOM   4574  CD1 LEU A 288       5.788  13.082  22.771  1.00 91.63           C  
ATOM   4575 HD11 LEU A 288       6.059  13.694  21.910  1.00 91.63           H  
ATOM   4576 HD12 LEU A 288       5.805  12.035  22.466  1.00 91.63           H  
ATOM   4577 HD13 LEU A 288       6.481  13.219  23.601  1.00 91.63           H  
ATOM   4578  CD2 LEU A 288       4.056  12.513  24.385  1.00 91.63           C  
ATOM   4579 HD21 LEU A 288       4.199  11.478  24.075  1.00 91.63           H  
ATOM   4580 HD22 LEU A 288       3.010  12.627  24.670  1.00 91.63           H  
ATOM   4581 HD23 LEU A 288       4.686  12.723  25.249  1.00 91.63           H  
ATOM   4582  N   ARG A 289       2.174  17.746  24.192  1.00 89.74           N  
ATOM   4583  H   ARG A 289       1.566  17.478  23.431  1.00 89.74           H  
ATOM   4584  CA  ARG A 289       2.107  19.121  24.707  1.00 89.74           C  
ATOM   4585  HA  ARG A 289       2.550  19.137  25.703  1.00 89.74           H  
ATOM   4586  C   ARG A 289       0.670  19.570  24.920  1.00 89.74           C  
ATOM   4587  CB  ARG A 289       2.906  20.112  23.837  1.00 89.74           C  
ATOM   4588  HB2 ARG A 289       3.031  21.028  24.415  1.00 89.74           H  
ATOM   4589  HB3 ARG A 289       2.354  20.362  22.931  1.00 89.74           H  
ATOM   4590  O   ARG A 289       0.169  19.519  26.029  1.00 89.74           O  
ATOM   4591  CG  ARG A 289       4.281  19.601  23.402  1.00 89.74           C  
ATOM   4592  HG2 ARG A 289       4.811  19.183  24.259  1.00 89.74           H  
ATOM   4593  HG3 ARG A 289       4.160  18.809  22.663  1.00 89.74           H  
ATOM   4594  CD  ARG A 289       5.072  20.753  22.779  1.00 89.74           C  
ATOM   4595  HD2 ARG A 289       5.168  21.546  23.521  1.00 89.74           H  
ATOM   4596  HD3 ARG A 289       4.521  21.131  21.918  1.00 89.74           H  
ATOM   4597  NE  ARG A 289       6.412  20.317  22.364  1.00 89.74           N  
ATOM   4598  HE  ARG A 289       6.685  19.384  22.639  1.00 89.74           H  
ATOM   4599  NH1 ARG A 289       7.099  22.204  21.270  1.00 89.74           N  
ATOM   4600 HH11 ARG A 289       6.153  22.553  21.320  1.00 89.74           H  
ATOM   4601 HH12 ARG A 289       7.834  22.739  20.829  1.00 89.74           H  
ATOM   4602  NH2 ARG A 289       8.566  20.569  21.686  1.00 89.74           N  
ATOM   4603 HH21 ARG A 289       9.339  21.106  21.319  1.00 89.74           H  
ATOM   4604 HH22 ARG A 289       8.762  19.652  22.062  1.00 89.74           H  
ATOM   4605  CZ  ARG A 289       7.351  21.030  21.775  1.00 89.74           C  
ATOM   4606  N   THR A 290       0.002  20.011  23.865  1.00 84.16           N  
ATOM   4607  H   THR A 290       0.424  19.908  22.952  1.00 84.16           H  
ATOM   4608  CA  THR A 290      -1.237  20.780  23.963  1.00 84.16           C  
ATOM   4609  HA  THR A 290      -1.076  21.624  24.633  1.00 84.16           H  
ATOM   4610  C   THR A 290      -2.377  19.960  24.555  1.00 84.16           C  
ATOM   4611  CB  THR A 290      -1.628  21.324  22.582  1.00 84.16           C  
ATOM   4612  HB  THR A 290      -1.941  20.498  21.943  1.00 84.16           H  
ATOM   4613  O   THR A 290      -3.083  20.481  25.407  1.00 84.16           O  
ATOM   4614  CG2 THR A 290      -2.739  22.364  22.668  1.00 84.16           C  
ATOM   4615 HG21 THR A 290      -3.028  22.679  21.666  1.00 84.16           H  
ATOM   4616 HG22 THR A 290      -2.418  23.228  23.251  1.00 84.16           H  
ATOM   4617 HG23 THR A 290      -3.619  21.934  23.147  1.00 84.16           H  
ATOM   4618  OG1 THR A 290      -0.524  21.975  21.979  1.00 84.16           O  
ATOM   4619  HG1 THR A 290      -0.509  22.856  22.358  1.00 84.16           H  
ATOM   4620  N   TYR A 291      -2.516  18.690  24.154  1.00 92.97           N  
ATOM   4621  H   TYR A 291      -1.870  18.313  23.475  1.00 92.97           H  
ATOM   4622  CA  TYR A 291      -3.693  17.875  24.474  1.00 92.97           C  
ATOM   4623  HA  TYR A 291      -4.351  18.453  25.124  1.00 92.97           H  
ATOM   4624  C   TYR A 291      -3.384  16.598  25.257  1.00 92.97           C  
ATOM   4625  CB  TYR A 291      -4.481  17.588  23.189  1.00 92.97           C  
ATOM   4626  HB2 TYR A 291      -5.319  16.931  23.423  1.00 92.97           H  
ATOM   4627  HB3 TYR A 291      -3.846  17.062  22.477  1.00 92.97           H  
ATOM   4628  O   TYR A 291      -4.266  15.766  25.439  1.00 92.97           O  
ATOM   4629  CG  TYR A 291      -5.043  18.843  22.562  1.00 92.97           C  
ATOM   4630  CD1 TYR A 291      -6.103  19.514  23.198  1.00 92.97           C  
ATOM   4631  HD1 TYR A 291      -6.522  19.123  24.114  1.00 92.97           H  
ATOM   4632  CD2 TYR A 291      -4.461  19.390  21.404  1.00 92.97           C  
ATOM   4633  HD2 TYR A 291      -3.637  18.888  20.917  1.00 92.97           H  
ATOM   4634  CE1 TYR A 291      -6.564  20.746  22.704  1.00 92.97           C  
ATOM   4635  HE1 TYR A 291      -7.330  21.288  23.238  1.00 92.97           H  
ATOM   4636  CE2 TYR A 291      -4.940  20.609  20.898  1.00 92.97           C  
ATOM   4637  HE2 TYR A 291      -4.509  21.059  20.016  1.00 92.97           H  
ATOM   4638  OH  TYR A 291      -6.390  22.495  21.070  1.00 92.97           O  
ATOM   4639  HH  TYR A 291      -7.119  22.862  21.575  1.00 92.97           H  
ATOM   4640  CZ  TYR A 291      -5.975  21.299  21.555  1.00 92.97           C  
ATOM   4641  N   LEU A 292      -2.160  16.424  25.767  1.00 91.55           N  
ATOM   4642  H   LEU A 292      -1.467  17.140  25.604  1.00 91.55           H  
ATOM   4643  CA  LEU A 292      -1.805  15.246  26.572  1.00 91.55           C  
ATOM   4644  HA  LEU A 292      -1.863  14.354  25.948  1.00 91.55           H  
ATOM   4645  C   LEU A 292      -2.762  15.070  27.765  1.00 91.55           C  
ATOM   4646  CB  LEU A 292      -0.371  15.427  27.082  1.00 91.55           C  
ATOM   4647  HB2 LEU A 292       0.313  15.538  26.240  1.00 91.55           H  
ATOM   4648  HB3 LEU A 292      -0.388  16.359  27.646  1.00 91.55           H  
ATOM   4649  O   LEU A 292      -3.231  13.970  28.044  1.00 91.55           O  
ATOM   4650  CG  LEU A 292       0.137  14.321  28.024  1.00 91.55           C  
ATOM   4651  HG  LEU A 292      -0.579  14.153  28.829  1.00 91.55           H  
ATOM   4652  CD1 LEU A 292       0.347  13.019  27.280  1.00 91.55           C  
ATOM   4653 HD11 LEU A 292       1.138  13.123  26.538  1.00 91.55           H  
ATOM   4654 HD12 LEU A 292       0.626  12.252  28.002  1.00 91.55           H  
ATOM   4655 HD13 LEU A 292      -0.577  12.723  26.783  1.00 91.55           H  
ATOM   4656  CD2 LEU A 292       1.465  14.697  28.670  1.00 91.55           C  
ATOM   4657 HD21 LEU A 292       2.178  15.026  27.914  1.00 91.55           H  
ATOM   4658 HD22 LEU A 292       1.279  15.497  29.388  1.00 91.55           H  
ATOM   4659 HD23 LEU A 292       1.874  13.846  29.214  1.00 91.55           H  
ATOM   4660  N   LEU A 293      -3.061  16.166  28.466  1.00 90.24           N  
ATOM   4661  H   LEU A 293      -2.695  17.050  28.141  1.00 90.24           H  
ATOM   4662  CA  LEU A 293      -3.945  16.150  29.630  1.00 90.24           C  
ATOM   4663  HA  LEU A 293      -3.671  15.314  30.275  1.00 90.24           H  
ATOM   4664  C   LEU A 293      -5.408  15.938  29.243  1.00 90.24           C  
ATOM   4665  CB  LEU A 293      -3.778  17.463  30.395  1.00 90.24           C  
ATOM   4666  HB2 LEU A 293      -4.548  17.512  31.165  1.00 90.24           H  
ATOM   4667  HB3 LEU A 293      -3.941  18.288  29.701  1.00 90.24           H  
ATOM   4668  O   LEU A 293      -6.139  15.298  29.993  1.00 90.24           O  
ATOM   4669  CG  LEU A 293      -2.402  17.612  31.057  1.00 90.24           C  
ATOM   4670  HG  LEU A 293      -1.624  17.404  30.323  1.00 90.24           H  
ATOM   4671  CD1 LEU A 293      -2.247  19.063  31.491  1.00 90.24           C  
ATOM   4672 HD11 LEU A 293      -1.467  19.169  32.246  1.00 90.24           H  
ATOM   4673 HD12 LEU A 293      -1.959  19.640  30.612  1.00 90.24           H  
ATOM   4674 HD13 LEU A 293      -3.206  19.457  31.827  1.00 90.24           H  
ATOM   4675  CD2 LEU A 293      -2.193  16.653  32.228  1.00 90.24           C  
ATOM   4676 HD21 LEU A 293      -2.133  15.629  31.859  1.00 90.24           H  
ATOM   4677 HD22 LEU A 293      -1.250  16.884  32.725  1.00 90.24           H  
ATOM   4678 HD23 LEU A 293      -3.014  16.720  32.941  1.00 90.24           H  
ATOM   4679  N   ASP A 294      -5.832  16.444  28.087  1.00 93.45           N  
ATOM   4680  H   ASP A 294      -5.222  17.041  27.548  1.00 93.45           H  
ATOM   4681  CA  ASP A 294      -7.168  16.211  27.536  1.00 93.45           C  
ATOM   4682  HA  ASP A 294      -7.916  16.446  28.294  1.00 93.45           H  
ATOM   4683  C   ASP A 294      -7.354  14.750  27.131  1.00 93.45           C  
ATOM   4684  CB  ASP A 294      -7.404  17.144  26.346  1.00 93.45           C  
ATOM   4685  HB2 ASP A 294      -8.408  16.982  25.952  1.00 93.45           H  
ATOM   4686  HB3 ASP A 294      -6.686  16.931  25.555  1.00 93.45           H  
ATOM   4687  O   ASP A 294      -8.387  14.161  27.434  1.00 93.45           O  
ATOM   4688  CG  ASP A 294      -7.261  18.586  26.809  1.00 93.45           C  
ATOM   4689  OD1 ASP A 294      -6.120  19.087  26.715  1.00 93.45           O  
ATOM   4690  OD2 ASP A 294      -8.246  19.110  27.365  1.00 93.45           O  
ATOM   4691  N   LEU A 295      -6.335  14.119  26.538  1.00 95.62           N  
ATOM   4692  H   LEU A 295      -5.526  14.668  26.283  1.00 95.62           H  
ATOM   4693  CA  LEU A 295      -6.337  12.687  26.228  1.00 95.62           C  
ATOM   4694  HA  LEU A 295      -7.200  12.466  25.600  1.00 95.62           H  
ATOM   4695  C   LEU A 295      -6.483  11.839  27.502  1.00 95.62           C  
ATOM   4696  CB  LEU A 295      -5.048  12.324  25.464  1.00 95.62           C  
ATOM   4697  HB2 LEU A 295      -4.193  12.691  26.032  1.00 95.62           H  
ATOM   4698  HB3 LEU A 295      -4.965  11.239  25.412  1.00 95.62           H  
ATOM   4699  O   LEU A 295      -7.274  10.897  27.532  1.00 95.62           O  
ATOM   4700  CG  LEU A 295      -4.973  12.886  24.031  1.00 95.62           C  
ATOM   4701  HG  LEU A 295      -5.237  13.944  24.023  1.00 95.62           H  
ATOM   4702  CD1 LEU A 295      -3.549  12.739  23.489  1.00 95.62           C  
ATOM   4703 HD11 LEU A 295      -2.867  13.329  24.101  1.00 95.62           H  
ATOM   4704 HD12 LEU A 295      -3.510  13.116  22.467  1.00 95.62           H  
ATOM   4705 HD13 LEU A 295      -3.243  11.693  23.509  1.00 95.62           H  
ATOM   4706  CD2 LEU A 295      -5.927  12.159  23.084  1.00 95.62           C  
ATOM   4707 HD21 LEU A 295      -6.955  12.317  23.408  1.00 95.62           H  
ATOM   4708 HD22 LEU A 295      -5.712  11.090  23.074  1.00 95.62           H  
ATOM   4709 HD23 LEU A 295      -5.827  12.567  22.078  1.00 95.62           H  
ATOM   4710  N   ILE A 296      -5.779  12.195  28.581  1.00 93.87           N  
ATOM   4711  H   ILE A 296      -5.125  12.958  28.487  1.00 93.87           H  
ATOM   4712  CA  ILE A 296      -5.891  11.503  29.877  1.00 93.87           C  
ATOM   4713  HA  ILE A 296      -5.800  10.430  29.710  1.00 93.87           H  
ATOM   4714  C   ILE A 296      -7.279  11.733  30.508  1.00 93.87           C  
ATOM   4715  CB  ILE A 296      -4.731  11.932  30.809  1.00 93.87           C  
ATOM   4716  HB  ILE A 296      -4.726  13.020  30.876  1.00 93.87           H  
ATOM   4717  O   ILE A 296      -7.942  10.781  30.917  1.00 93.87           O  
ATOM   4718  CG1 ILE A 296      -3.371  11.459  30.238  1.00 93.87           C  
ATOM   4719 HG12 ILE A 296      -3.314  11.683  29.173  1.00 93.87           H  
ATOM   4720 HG13 ILE A 296      -3.293  10.377  30.342  1.00 93.87           H  
ATOM   4721  CG2 ILE A 296      -4.918  11.359  32.227  1.00 93.87           C  
ATOM   4722 HG21 ILE A 296      -4.960  10.270  32.185  1.00 93.87           H  
ATOM   4723 HG22 ILE A 296      -4.093  11.655  32.874  1.00 93.87           H  
ATOM   4724 HG23 ILE A 296      -5.837  11.731  32.679  1.00 93.87           H  
ATOM   4725  CD1 ILE A 296      -2.150  12.108  30.906  1.00 93.87           C  
ATOM   4726 HD11 ILE A 296      -2.239  13.193  30.868  1.00 93.87           H  
ATOM   4727 HD12 ILE A 296      -2.058  11.781  31.942  1.00 93.87           H  
ATOM   4728 HD13 ILE A 296      -1.250  11.809  30.370  1.00 93.87           H  
ATOM   4729  N   SER A 297      -7.748  12.982  30.543  1.00 93.75           N  
ATOM   4730  H   SER A 297      -7.159  13.712  30.167  1.00 93.75           H  
ATOM   4731  CA  SER A 297      -9.034  13.382  31.140  1.00 93.75           C  
ATOM   4732  HA  SER A 297      -9.068  13.039  32.174  1.00 93.75           H  
ATOM   4733  C   SER A 297     -10.223  12.754  30.413  1.00 93.75           C  
ATOM   4734  CB  SER A 297      -9.082  14.912  31.145  1.00 93.75           C  
ATOM   4735  HB2 SER A 297      -8.869  15.261  30.134  1.00 93.75           H  
ATOM   4736  HB3 SER A 297      -8.271  15.259  31.786  1.00 93.75           H  
ATOM   4737  O   SER A 297     -11.065  12.137  31.056  1.00 93.75           O  
ATOM   4738  OG  SER A 297     -10.274  15.553  31.564  1.00 93.75           O  
ATOM   4739  HG  SER A 297     -10.793  15.086  32.223  1.00 93.75           H  
ATOM   4740  N   THR A 298     -10.248  12.777  29.080  1.00 95.59           N  
ATOM   4741  H   THR A 298      -9.527  13.291  28.595  1.00 95.59           H  
ATOM   4742  CA  THR A 298     -11.294  12.111  28.279  1.00 95.59           C  
ATOM   4743  HA  THR A 298     -12.270  12.434  28.642  1.00 95.59           H  
ATOM   4744  C   THR A 298     -11.251  10.589  28.406  1.00 95.59           C  
ATOM   4745  CB  THR A 298     -11.192  12.477  26.793  1.00 95.59           C  
ATOM   4746  HB  THR A 298     -11.881  11.852  26.225  1.00 95.59           H  
ATOM   4747  O   THR A 298     -12.297   9.942  28.410  1.00 95.59           O  
ATOM   4748  CG2 THR A 298     -11.534  13.941  26.527  1.00 95.59           C  
ATOM   4749 HG21 THR A 298     -10.901  14.607  27.113  1.00 95.59           H  
ATOM   4750 HG22 THR A 298     -11.403  14.158  25.466  1.00 95.59           H  
ATOM   4751 HG23 THR A 298     -12.574  14.124  26.796  1.00 95.59           H  
ATOM   4752  OG1 THR A 298      -9.883  12.249  26.331  1.00 95.59           O  
ATOM   4753  HG1 THR A 298      -9.354  12.988  26.638  1.00 95.59           H  
ATOM   4754  N   THR A 299     -10.071   9.987  28.580  1.00 96.12           N  
ATOM   4755  H   THR A 299      -9.229  10.543  28.551  1.00 96.12           H  
ATOM   4756  CA  THR A 299      -9.982   8.546  28.862  1.00 96.12           C  
ATOM   4757  HA  THR A 299     -10.523   8.004  28.087  1.00 96.12           H  
ATOM   4758  C   THR A 299     -10.642   8.200  30.189  1.00 96.12           C  
ATOM   4759  CB  THR A 299      -8.540   8.043  28.846  1.00 96.12           C  
ATOM   4760  HB  THR A 299      -7.961   8.547  29.620  1.00 96.12           H  
ATOM   4761  O   THR A 299     -11.380   7.222  30.241  1.00 96.12           O  
ATOM   4762  CG2 THR A 299      -8.445   6.526  29.040  1.00 96.12           C  
ATOM   4763 HG21 THR A 299      -7.423   6.191  28.863  1.00 96.12           H  
ATOM   4764 HG22 THR A 299      -9.103   6.020  28.333  1.00 96.12           H  
ATOM   4765 HG23 THR A 299      -8.726   6.256  30.058  1.00 96.12           H  
ATOM   4766  OG1 THR A 299      -7.989   8.326  27.586  1.00 96.12           O  
ATOM   4767  HG1 THR A 299      -7.797   9.266  27.547  1.00 96.12           H  
ATOM   4768  N   GLN A 300     -10.437   9.011  31.232  1.00 95.09           N  
ATOM   4769  H   GLN A 300      -9.815   9.800  31.119  1.00 95.09           H  
ATOM   4770  CA  GLN A 300     -11.100   8.833  32.523  1.00 95.09           C  
ATOM   4771  HA  GLN A 300     -10.977   7.794  32.830  1.00 95.09           H  
ATOM   4772  C   GLN A 300     -12.606   9.107  32.419  1.00 95.09           C  
ATOM   4773  CB  GLN A 300     -10.430   9.733  33.579  1.00 95.09           C  
ATOM   4774  HB2 GLN A 300      -9.367   9.494  33.631  1.00 95.09           H  
ATOM   4775  HB3 GLN A 300     -10.515  10.774  33.269  1.00 95.09           H  
ATOM   4776  O   GLN A 300     -13.403   8.229  32.716  1.00 95.09           O  
ATOM   4777  CG  GLN A 300     -11.051   9.599  34.983  1.00 95.09           C  
ATOM   4778  HG2 GLN A 300     -12.120   9.807  34.939  1.00 95.09           H  
ATOM   4779  HG3 GLN A 300     -10.603  10.351  35.633  1.00 95.09           H  
ATOM   4780  CD  GLN A 300     -10.823   8.233  35.627  1.00 95.09           C  
ATOM   4781  NE2 GLN A 300     -11.721   7.758  36.461  1.00 95.09           N  
ATOM   4782 HE21 GLN A 300     -12.614   8.214  36.580  1.00 95.09           H  
ATOM   4783 HE22 GLN A 300     -11.543   6.862  36.891  1.00 95.09           H  
ATOM   4784  OE1 GLN A 300      -9.823   7.568  35.395  1.00 95.09           O  
ATOM   4785  N   GLU A 301     -12.987  10.312  32.001  1.00 94.12           N  
ATOM   4786  H   GLU A 301     -12.264  10.966  31.737  1.00 94.12           H  
ATOM   4787  CA  GLU A 301     -14.346  10.858  32.127  1.00 94.12           C  
ATOM   4788  HA  GLU A 301     -14.761  10.583  33.097  1.00 94.12           H  
ATOM   4789  C   GLU A 301     -15.321  10.337  31.065  1.00 94.12           C  
ATOM   4790  CB  GLU A 301     -14.265  12.392  32.044  1.00 94.12           C  
ATOM   4791  HB2 GLU A 301     -13.763  12.661  31.115  1.00 94.12           H  
ATOM   4792  HB3 GLU A 301     -15.275  12.801  32.015  1.00 94.12           H  
ATOM   4793  O   GLU A 301     -16.531  10.356  31.282  1.00 94.12           O  
ATOM   4794  CG  GLU A 301     -13.521  13.023  33.235  1.00 94.12           C  
ATOM   4795  HG2 GLU A 301     -14.157  12.965  34.119  1.00 94.12           H  
ATOM   4796  HG3 GLU A 301     -12.616  12.452  33.447  1.00 94.12           H  
ATOM   4797  CD  GLU A 301     -13.126  14.484  32.975  1.00 94.12           C  
ATOM   4798  OE1 GLU A 301     -12.054  14.894  33.488  1.00 94.12           O  
ATOM   4799  OE2 GLU A 301     -13.857  15.182  32.243  1.00 94.12           O  
ATOM   4800  N   MET A 302     -14.812   9.867  29.921  1.00 94.59           N  
ATOM   4801  H   MET A 302     -13.809   9.892  29.801  1.00 94.59           H  
ATOM   4802  CA  MET A 302     -15.630   9.362  28.819  1.00 94.59           C  
ATOM   4803  HA  MET A 302     -16.682   9.513  29.062  1.00 94.59           H  
ATOM   4804  C   MET A 302     -15.447   7.858  28.630  1.00 94.59           C  
ATOM   4805  CB  MET A 302     -15.352  10.170  27.541  1.00 94.59           C  
ATOM   4806  HB2 MET A 302     -15.432  11.231  27.775  1.00 94.59           H  
ATOM   4807  HB3 MET A 302     -14.346   9.970  27.172  1.00 94.59           H  
ATOM   4808  O   MET A 302     -16.384   7.097  28.868  1.00 94.59           O  
ATOM   4809  CG  MET A 302     -16.323   9.834  26.408  1.00 94.59           C  
ATOM   4810  HG2 MET A 302     -17.330  10.124  26.707  1.00 94.59           H  
ATOM   4811  HG3 MET A 302     -16.314   8.756  26.244  1.00 94.59           H  
ATOM   4812  SD  MET A 302     -15.924  10.629  24.824  1.00 94.59           S  
ATOM   4813  CE  MET A 302     -16.078  12.381  25.269  1.00 94.59           C  
ATOM   4814  HE1 MET A 302     -17.060  12.568  25.705  1.00 94.59           H  
ATOM   4815  HE2 MET A 302     -15.959  12.993  24.374  1.00 94.59           H  
ATOM   4816  HE3 MET A 302     -15.303  12.654  25.985  1.00 94.59           H  
ATOM   4817  N   HIS A 303     -14.264   7.412  28.200  1.00 96.45           N  
ATOM   4818  H   HIS A 303     -13.522   8.081  28.059  1.00 96.45           H  
ATOM   4819  CA  HIS A 303     -14.071   6.023  27.757  1.00 96.45           C  
ATOM   4820  HA  HIS A 303     -14.873   5.757  27.067  1.00 96.45           H  
ATOM   4821  C   HIS A 303     -14.151   5.022  28.914  1.00 96.45           C  
ATOM   4822  CB  HIS A 303     -12.751   5.898  26.990  1.00 96.45           C  
ATOM   4823  HB2 HIS A 303     -12.605   4.844  26.754  1.00 96.45           H  
ATOM   4824  HB3 HIS A 303     -11.923   6.217  27.623  1.00 96.45           H  
ATOM   4825  O   HIS A 303     -14.924   4.065  28.856  1.00 96.45           O  
ATOM   4826  CG  HIS A 303     -12.731   6.677  25.696  1.00 96.45           C  
ATOM   4827  CD2 HIS A 303     -11.904   7.721  25.397  1.00 96.45           C  
ATOM   4828  HD2 HIS A 303     -11.141   8.145  26.033  1.00 96.45           H  
ATOM   4829  ND1 HIS A 303     -13.588   6.463  24.615  1.00 96.45           N  
ATOM   4830  CE1 HIS A 303     -13.264   7.385  23.695  1.00 96.45           C  
ATOM   4831  HE1 HIS A 303     -13.742   7.483  22.731  1.00 96.45           H  
ATOM   4832  NE2 HIS A 303     -12.259   8.159  24.143  1.00 96.45           N  
ATOM   4833  HE2 HIS A 303     -11.859   8.959  23.673  1.00 96.45           H  
ATOM   4834  N   TYR A 304     -13.415   5.276  29.997  1.00 94.69           N  
ATOM   4835  H   TYR A 304     -12.811   6.086  29.997  1.00 94.69           H  
ATOM   4836  CA  TYR A 304     -13.418   4.430  31.187  1.00 94.69           C  
ATOM   4837  HA  TYR A 304     -13.248   3.397  30.882  1.00 94.69           H  
ATOM   4838  C   TYR A 304     -14.765   4.469  31.921  1.00 94.69           C  
ATOM   4839  CB  TYR A 304     -12.272   4.847  32.112  1.00 94.69           C  
ATOM   4840  HB2 TYR A 304     -11.322   4.624  31.627  1.00 94.69           H  
ATOM   4841  HB3 TYR A 304     -12.322   5.923  32.275  1.00 94.69           H  
ATOM   4842  O   TYR A 304     -15.295   3.415  32.262  1.00 94.69           O  
ATOM   4843  CG  TYR A 304     -12.317   4.157  33.455  1.00 94.69           C  
ATOM   4844  CD1 TYR A 304     -12.679   4.886  34.605  1.00 94.69           C  
ATOM   4845  HD1 TYR A 304     -12.921   5.936  34.532  1.00 94.69           H  
ATOM   4846  CD2 TYR A 304     -12.060   2.776  33.539  1.00 94.69           C  
ATOM   4847  HD2 TYR A 304     -11.808   2.216  32.651  1.00 94.69           H  
ATOM   4848  CE1 TYR A 304     -12.772   4.234  35.847  1.00 94.69           C  
ATOM   4849  HE1 TYR A 304     -13.059   4.783  36.732  1.00 94.69           H  
ATOM   4850  CE2 TYR A 304     -12.182   2.118  34.775  1.00 94.69           C  
ATOM   4851  HE2 TYR A 304     -11.996   1.056  34.846  1.00 94.69           H  
ATOM   4852  OH  TYR A 304     -12.621   2.223  37.128  1.00 94.69           O  
ATOM   4853  HH  TYR A 304     -12.575   2.866  37.839  1.00 94.69           H  
ATOM   4854  CZ  TYR A 304     -12.539   2.847  35.929  1.00 94.69           C  
ATOM   4855  N   GLU A 305     -15.370   5.647  32.115  1.00 95.86           N  
ATOM   4856  H   GLU A 305     -14.867   6.497  31.904  1.00 95.86           H  
ATOM   4857  CA  GLU A 305     -16.702   5.747  32.734  1.00 95.86           C  
ATOM   4858  HA  GLU A 305     -16.678   5.242  33.700  1.00 95.86           H  
ATOM   4859  C   GLU A 305     -17.793   5.037  31.916  1.00 95.86           C  
ATOM   4860  CB  GLU A 305     -17.092   7.220  32.949  1.00 95.86           C  
ATOM   4861  HB2 GLU A 305     -18.170   7.283  33.092  1.00 95.86           H  
ATOM   4862  HB3 GLU A 305     -16.848   7.786  32.049  1.00 95.86           H  
ATOM   4863  O   GLU A 305     -18.690   4.418  32.494  1.00 95.86           O  
ATOM   4864  CG  GLU A 305     -16.415   7.874  34.164  1.00 95.86           C  
ATOM   4865  HG2 GLU A 305     -16.770   8.901  34.252  1.00 95.86           H  
ATOM   4866  HG3 GLU A 305     -15.337   7.904  34.007  1.00 95.86           H  
ATOM   4867  CD  GLU A 305     -16.686   7.133  35.477  1.00 95.86           C  
ATOM   4868  OE1 GLU A 305     -15.753   6.947  36.284  1.00 95.86           O  
ATOM   4869  OE2 GLU A 305     -17.837   6.686  35.696  1.00 95.86           O  
ATOM   4870  N   THR A 306     -17.701   5.060  30.581  1.00 95.66           N  
ATOM   4871  H   THR A 306     -16.954   5.594  30.158  1.00 95.66           H  
ATOM   4872  CA  THR A 306     -18.604   4.289  29.711  1.00 95.66           C  
ATOM   4873  HA  THR A 306     -19.633   4.523  29.985  1.00 95.66           H  
ATOM   4874  C   THR A 306     -18.411   2.787  29.924  1.00 95.66           C  
ATOM   4875  CB  THR A 306     -18.422   4.657  28.229  1.00 95.66           C  
ATOM   4876  HB  THR A 306     -17.399   4.446  27.917  1.00 95.66           H  
ATOM   4877  O   THR A 306     -19.394   2.079  30.142  1.00 95.66           O  
ATOM   4878  CG2 THR A 306     -19.388   3.906  27.312  1.00 95.66           C  
ATOM   4879 HG21 THR A 306     -19.283   4.282  26.294  1.00 95.66           H  
ATOM   4880 HG22 THR A 306     -20.414   4.052  27.650  1.00 95.66           H  
ATOM   4881 HG23 THR A 306     -19.153   2.842  27.312  1.00 95.66           H  
ATOM   4882  OG1 THR A 306     -18.688   6.028  28.044  1.00 95.66           O  
ATOM   4883  HG1 THR A 306     -17.910   6.494  28.360  1.00 95.66           H  
ATOM   4884  N   TYR A 307     -17.163   2.301  29.940  1.00 95.34           N  
ATOM   4885  H   TYR A 307     -16.391   2.928  29.762  1.00 95.34           H  
ATOM   4886  CA  TYR A 307     -16.858   0.893  30.225  1.00 95.34           C  
ATOM   4887  HA  TYR A 307     -17.363   0.268  29.489  1.00 95.34           H  
ATOM   4888  C   TYR A 307     -17.371   0.467  31.611  1.00 95.34           C  
ATOM   4889  CB  TYR A 307     -15.343   0.653  30.098  1.00 95.34           C  
ATOM   4890  HB2 TYR A 307     -14.809   1.304  30.790  1.00 95.34           H  
ATOM   4891  HB3 TYR A 307     -15.026   0.922  29.090  1.00 95.34           H  
ATOM   4892  O   TYR A 307     -18.070  -0.540  31.742  1.00 95.34           O  
ATOM   4893  CG  TYR A 307     -14.939  -0.785  30.372  1.00 95.34           C  
ATOM   4894  CD1 TYR A 307     -14.620  -1.197  31.684  1.00 95.34           C  
ATOM   4895  HD1 TYR A 307     -14.625  -0.480  32.491  1.00 95.34           H  
ATOM   4896  CD2 TYR A 307     -14.918  -1.724  29.322  1.00 95.34           C  
ATOM   4897  HD2 TYR A 307     -15.131  -1.415  28.309  1.00 95.34           H  
ATOM   4898  CE1 TYR A 307     -14.302  -2.543  31.949  1.00 95.34           C  
ATOM   4899  HE1 TYR A 307     -14.073  -2.862  32.955  1.00 95.34           H  
ATOM   4900  CE2 TYR A 307     -14.620  -3.074  29.589  1.00 95.34           C  
ATOM   4901  HE2 TYR A 307     -14.613  -3.795  28.785  1.00 95.34           H  
ATOM   4902  OH  TYR A 307     -14.131  -4.813  31.175  1.00 95.34           O  
ATOM   4903  HH  TYR A 307     -13.866  -4.967  32.084  1.00 95.34           H  
ATOM   4904  CZ  TYR A 307     -14.318  -3.491  30.903  1.00 95.34           C  
ATOM   4905  N   ARG A 308     -17.084   1.268  32.645  1.00 93.56           N  
ATOM   4906  H   ARG A 308     -16.507   2.074  32.454  1.00 93.56           H  
ATOM   4907  CA  ARG A 308     -17.484   1.019  34.037  1.00 93.56           C  
ATOM   4908  HA  ARG A 308     -17.082   0.054  34.347  1.00 93.56           H  
ATOM   4909  C   ARG A 308     -19.003   0.935  34.183  1.00 93.56           C  
ATOM   4910  CB  ARG A 308     -16.884   2.126  34.921  1.00 93.56           C  
ATOM   4911  HB2 ARG A 308     -17.359   3.076  34.675  1.00 93.56           H  
ATOM   4912  HB3 ARG A 308     -15.820   2.214  34.702  1.00 93.56           H  
ATOM   4913  O   ARG A 308     -19.494   0.029  34.849  1.00 93.56           O  
ATOM   4914  CG  ARG A 308     -17.040   1.844  36.423  1.00 93.56           C  
ATOM   4915  HG2 ARG A 308     -16.487   0.936  36.664  1.00 93.56           H  
ATOM   4916  HG3 ARG A 308     -18.090   1.688  36.671  1.00 93.56           H  
ATOM   4917  CD  ARG A 308     -16.480   3.000  37.269  1.00 93.56           C  
ATOM   4918  HD2 ARG A 308     -16.355   2.661  38.297  1.00 93.56           H  
ATOM   4919  HD3 ARG A 308     -15.490   3.264  36.896  1.00 93.56           H  
ATOM   4920  NE  ARG A 308     -17.343   4.198  37.237  1.00 93.56           N  
ATOM   4921  HE  ARG A 308     -17.049   4.971  36.657  1.00 93.56           H  
ATOM   4922  NH1 ARG A 308     -18.868   3.587  38.847  1.00 93.56           N  
ATOM   4923 HH11 ARG A 308     -19.738   3.763  39.329  1.00 93.56           H  
ATOM   4924 HH12 ARG A 308     -18.375   2.711  38.947  1.00 93.56           H  
ATOM   4925  NH2 ARG A 308     -19.080   5.534  37.783  1.00 93.56           N  
ATOM   4926 HH21 ARG A 308     -19.889   5.786  38.331  1.00 93.56           H  
ATOM   4927 HH22 ARG A 308     -18.712   6.140  37.063  1.00 93.56           H  
ATOM   4928  CZ  ARG A 308     -18.421   4.431  37.958  1.00 93.56           C  
ATOM   4929  N   ARG A 309     -19.755   1.845  33.551  1.00 93.79           N  
ATOM   4930  H   ARG A 309     -19.281   2.568  33.027  1.00 93.79           H  
ATOM   4931  CA  ARG A 309     -21.226   1.850  33.602  1.00 93.79           C  
ATOM   4932  HA  ARG A 309     -21.541   1.811  34.644  1.00 93.79           H  
ATOM   4933  C   ARG A 309     -21.820   0.607  32.944  1.00 93.79           C  
ATOM   4934  CB  ARG A 309     -21.759   3.145  32.974  1.00 93.79           C  
ATOM   4935  HB2 ARG A 309     -21.244   3.988  33.434  1.00 93.79           H  
ATOM   4936  HB3 ARG A 309     -21.546   3.150  31.905  1.00 93.79           H  
ATOM   4937  O   ARG A 309     -22.616  -0.077  33.578  1.00 93.79           O  
ATOM   4938  CG  ARG A 309     -23.273   3.290  33.202  1.00 93.79           C
[truncated: 455,149 more chars]
