# Supplementary material for: The structure of a tetrameric septin complex reveals a hydrophobic element essential for NC-interface integrity
Source: Commun Biol. 2024 Jan 6;7:48. doi: 10.1038/s42003-023-05734-w (PMC10771490; doi:10.1038/s42003-023-05734-w)
Supplement: Supplementary file 4 — Supplementary Data 1 [file 42003_2023_5734_MOESM4_ESM.zip › AlphaFold_models/Cdc3_Q81-L412_Cdc12_M1-T317.pdb]

ATOM      1  N   GLN A  81      -4.991 -12.053 -25.487  1.00 51.28           N  
ATOM      2  CA  GLN A  81      -3.822 -12.797 -24.964  1.00 51.28           C  
ATOM      3  C   GLN A  81      -4.380 -13.904 -24.095  1.00 51.28           C  
ATOM      4  O   GLN A  81      -5.107 -13.611 -23.157  1.00 51.28           O  
ATOM      5  CB  GLN A  81      -2.916 -11.868 -24.140  1.00 51.28           C  
ATOM      6  CG  GLN A  81      -1.555 -11.507 -24.759  1.00 51.28           C  
ATOM      7  CD  GLN A  81      -0.889 -10.375 -23.966  1.00 51.28           C  
ATOM      8  NE2 GLN A  81       0.304  -9.947 -24.299  1.00 51.28           N  
ATOM      9  OE1 GLN A  81      -1.455  -9.851 -23.026  1.00 51.28           O  
ATOM     10  H   GLN A  81      -4.695 -11.258 -26.035  1.00 51.28           H  
ATOM     11  HA  GLN A  81      -3.248 -13.236 -25.780  1.00 51.28           H  
ATOM     12  HB2 GLN A  81      -3.467 -10.939 -23.994  1.00 51.28           H  
ATOM     13  HB3 GLN A  81      -2.728 -12.309 -23.161  1.00 51.28           H  
ATOM     14  HG2 GLN A  81      -0.904 -12.381 -24.756  1.00 51.28           H  
ATOM     15  HG3 GLN A  81      -1.693 -11.172 -25.787  1.00 51.28           H  
ATOM     16 HE21 GLN A  81       0.644  -9.168 -23.753  1.00 51.28           H  
ATOM     17 HE22 GLN A  81       0.817 -10.293 -25.097  1.00 51.28           H  
ATOM     18  H2  GLN A  81      -5.534 -11.720 -24.704  1.00 51.28           H  
ATOM     19  H3  GLN A  81      -5.580 -12.654 -26.045  1.00 51.28           H  
ATOM     20  N   VAL A  82      -4.150 -15.161 -24.455  1.00 60.67           N  
ATOM     21  CA  VAL A  82      -4.569 -16.274 -23.597  1.00 60.67           C  
ATOM     22  C   VAL A  82      -3.781 -16.162 -22.288  1.00 60.67           C  
ATOM     23  O   VAL A  82      -2.558 -15.989 -22.326  1.00 60.67           O  
ATOM     24  CB  VAL A  82      -4.358 -17.624 -24.310  1.00 60.67           C  
ATOM     25  CG1 VAL A  82      -4.849 -18.799 -23.464  1.00 60.67           C  
ATOM     26  CG2 VAL A  82      -5.126 -17.659 -25.642  1.00 60.67           C  
ATOM     27  H   VAL A  82      -3.526 -15.377 -25.220  1.00 60.67           H  
ATOM     28  HA  VAL A  82      -5.630 -16.174 -23.369  1.00 60.67           H  
ATOM     29  HB  VAL A  82      -3.297 -17.759 -24.520  1.00 60.67           H  
ATOM     30 HG11 VAL A  82      -5.896 -18.669 -23.191  1.00 60.67           H  
ATOM     31 HG12 VAL A  82      -4.739 -19.732 -24.017  1.00 60.67           H  
ATOM     32 HG13 VAL A  82      -4.249 -18.888 -22.558  1.00 60.67           H  
ATOM     33 HG21 VAL A  82      -5.006 -18.638 -26.106  1.00 60.67           H  
ATOM     34 HG22 VAL A  82      -6.187 -17.483 -25.467  1.00 60.67           H  
ATOM     35 HG23 VAL A  82      -4.739 -16.912 -26.335  1.00 60.67           H  
ATOM     36  N   LEU A  83      -4.480 -16.185 -21.150  1.00 62.31           N  
ATOM     37  CA  LEU A  83      -3.849 -16.266 -19.836  1.00 62.31           C  
ATOM     38  C   LEU A  83      -3.081 -17.592 -19.772  1.00 62.31           C  
ATOM     39  O   LEU A  83      -3.660 -18.616 -20.125  1.00 62.31           O  
ATOM     40  CB  LEU A  83      -4.922 -16.207 -18.733  1.00 62.31           C  
ATOM     41  CG  LEU A  83      -5.563 -14.820 -18.554  1.00 62.31           C  
ATOM     42  CD1 LEU A  83      -6.734 -14.908 -17.575  1.00 62.31           C  
ATOM     43  CD2 LEU A  83      -4.545 -13.838 -17.990  1.00 62.31           C  
ATOM     44  H   LEU A  83      -5.478 -16.335 -21.198  1.00 62.31           H  
ATOM     45  HA  LEU A  83      -3.153 -15.434 -19.728  1.00 62.31           H  
ATOM     46  HB2 LEU A  83      -5.700 -16.933 -18.969  1.00 62.31           H  
ATOM     47  HB3 LEU A  83      -4.472 -16.514 -17.789  1.00 62.31           H  
ATOM     48  HG  LEU A  83      -5.937 -14.450 -19.509  1.00 62.31           H  
ATOM     49 HD11 LEU A  83      -6.385 -15.256 -16.603  1.00 62.31           H  
ATOM     50 HD12 LEU A  83      -7.480 -15.603 -17.960  1.00 62.31           H  
ATOM     51 HD13 LEU A  83      -7.196 -13.928 -17.464  1.00 62.31           H  
ATOM     52 HD21 LEU A  83      -4.050 -14.326 -17.151  1.00 62.31           H  
ATOM     53 HD22 LEU A  83      -3.809 -13.578 -18.750  1.00 62.31           H  
ATOM     54 HD23 LEU A  83      -5.044 -12.925 -17.665  1.00 62.31           H  
ATOM     55  N   PRO A  84      -1.799 -17.600 -19.387  1.00 66.43           N  
ATOM     56  CA  PRO A  84      -1.056 -18.847 -19.289  1.00 66.43           C  
ATOM     57  C   PRO A  84      -1.716 -19.771 -18.268  1.00 66.43           C  
ATOM     58  O   PRO A  84      -2.217 -19.312 -17.234  1.00 66.43           O  
ATOM     59  CB  PRO A  84       0.366 -18.464 -18.893  1.00 66.43           C  
ATOM     60  CG  PRO A  84       0.161 -17.132 -18.188  1.00 66.43           C  
ATOM     61  CD  PRO A  84      -1.022 -16.484 -18.889  1.00 66.43           C  
ATOM     62  HA  PRO A  84      -1.041 -19.347 -20.258  1.00 66.43           H  
ATOM     63  HB2 PRO A  84       0.966 -18.313 -19.790  1.00 66.43           H  
ATOM     64  HB3 PRO A  84       0.830 -19.203 -18.240  1.00 66.43           H  
ATOM     65  HG2 PRO A  84       1.062 -16.526 -18.287  1.00 66.43           H  
ATOM     66  HG3 PRO A  84      -0.100 -17.321 -17.147  1.00 66.43           H  
ATOM     67  HD2 PRO A  84      -1.589 -15.881 -18.179  1.00 66.43           H  
ATOM     68  HD3 PRO A  84      -0.676 -15.876 -19.725  1.00 66.43           H  
ATOM     69  N   ASP A  85      -1.705 -21.067 -18.569  1.00 65.00           N  
ATOM     70  CA  ASP A  85      -2.231 -22.081 -17.668  1.00 65.00           C  
ATOM     71  C   ASP A  85      -1.529 -21.969 -16.315  1.00 65.00           C  
ATOM     72  O   ASP A  85      -0.299 -21.996 -16.213  1.00 65.00           O  
ATOM     73  CB  ASP A  85      -2.067 -23.487 -18.265  1.00 65.00           C  
ATOM     74  CG  ASP A  85      -2.999 -23.738 -19.454  1.00 65.00           C  
ATOM     75  OD1 ASP A  85      -2.544 -24.401 -20.411  1.00 65.00           O  
ATOM     76  OD2 ASP A  85      -4.157 -23.267 -19.395  1.00 65.00           O1-
ATOM     77  H   ASP A  85      -1.334 -21.377 -19.456  1.00 65.00           H  
ATOM     78  HA  ASP A  85      -3.295 -21.895 -17.521  1.00 65.00           H  
ATOM     79  HB2 ASP A  85      -2.300 -24.221 -17.494  1.00 65.00           H  
ATOM     80  HB3 ASP A  85      -1.029 -23.632 -18.567  1.00 65.00           H  
ATOM     81  N   GLN A  86      -2.319 -21.816 -15.256  1.00 63.07           N  
ATOM     82  CA  GLN A  86      -1.779 -21.898 -13.911  1.00 63.07           C  
ATOM     83  C   GLN A  86      -1.539 -23.371 -13.612  1.00 63.07           C  
ATOM     84  O   GLN A  86      -2.461 -24.172 -13.783  1.00 63.07           O  
ATOM     85  CB  GLN A  86      -2.707 -21.273 -12.870  1.00 63.07           C  
ATOM     86  CG  GLN A  86      -2.876 -19.784 -13.159  1.00 63.07           C  
ATOM     87  CD  GLN A  86      -3.681 -19.057 -12.096  1.00 63.07           C  
ATOM     88  NE2 GLN A  86      -4.139 -17.876 -12.433  1.00 63.07           N  
ATOM     89  OE1 GLN A  86      -3.921 -19.499 -10.978  1.00 63.07           O  
ATOM     90  H   GLN A  86      -3.320 -21.836 -15.393  1.00 63.07           H  
ATOM     91  HA  GLN A  86      -0.839 -21.346 -13.898  1.00 63.07           H  
ATOM     92  HB2 GLN A  86      -3.679 -21.766 -12.890  1.00 63.07           H  
ATOM     93  HB3 GLN A  86      -2.261 -21.403 -11.884  1.00 63.07           H  
ATOM     94  HG2 GLN A  86      -1.897 -19.314 -13.247  1.00 63.07           H  
ATOM     95  HG3 GLN A  86      -3.387 -19.662 -14.114  1.00 63.07           H  
ATOM     96 HE21 GLN A  86      -3.944 -17.507 -13.353  1.00 63.07           H  
ATOM     97 HE22 GLN A  86      -4.694 -17.383 -11.748  1.00 63.07           H  
ATOM     98  N   PRO A  87      -0.338 -23.751 -13.159  1.00 64.08           N  
ATOM     99  CA  PRO A  87      -0.083 -25.133 -12.800  1.00 64.08           C  
ATOM    100  C   PRO A  87      -1.093 -25.586 -11.741  1.00 64.08           C  
ATOM    101  O   PRO A  87      -1.520 -24.794 -10.898  1.00 64.08           O  
ATOM    102  CB  PRO A  87       1.374 -25.172 -12.328  1.00 64.08           C  
ATOM    103  CG  PRO A  87       1.714 -23.718 -11.989  1.00 64.08           C  
ATOM    104  CD  PRO A  87       0.799 -22.895 -12.880  1.00 64.08           C  
ATOM    105  HA  PRO A  87      -0.195 -25.763 -13.682  1.00 64.08           H  
ATOM    106  HB2 PRO A  87       1.509 -25.826 -11.467  1.00 64.08           H  
ATOM    107  HB3 PRO A  87       2.005 -25.503 -13.152  1.00 64.08           H  
ATOM    108  HG2 PRO A  87       2.761 -23.491 -12.190  1.00 64.08           H  
ATOM    109  HG3 PRO A  87       1.471 -23.521 -10.944  1.00 64.08           H  
ATOM    110  HD2 PRO A  87       1.305 -22.653 -13.815  1.00 64.08           H  
ATOM    111  HD3 PRO A  87       0.504 -21.984 -12.359  1.00 64.08           H  
ATOM    112  N   GLU A  88      -1.475 -26.861 -11.757  1.00 59.99           N  
ATOM    113  CA  GLU A  88      -2.174 -27.433 -10.612  1.00 59.99           C  
ATOM    114  C   GLU A  88      -1.259 -27.315  -9.410  1.00 59.99           C  
ATOM    115  O   GLU A  88      -0.172 -27.895  -9.363  1.00 59.99           O  
ATOM    116  CB  GLU A  88      -2.525 -28.907 -10.798  1.00 59.99           C  
ATOM    117  CG  GLU A  88      -3.886 -29.098 -11.466  1.00 59.99           C  
ATOM    118  CD  GLU A  88      -4.341 -30.565 -11.415  1.00 59.99           C  
ATOM    119  OE1 GLU A  88      -5.527 -30.800 -11.733  1.00 59.99           O  
ATOM    120  OE2 GLU A  88      -3.530 -31.435 -11.019  1.00 59.99           O1-
ATOM    121  H   GLU A  88      -1.152 -27.479 -12.488  1.00 59.99           H  
ATOM    122  HA  GLU A  88      -3.088 -26.869 -10.423  1.00 59.99           H  
ATOM    123  HB2 GLU A  88      -1.745 -29.408 -11.372  1.00 59.99           H  
ATOM    124  HB3 GLU A  88      -2.578 -29.364  -9.810  1.00 59.99           H  
ATOM    125  HG2 GLU A  88      -4.620 -28.483 -10.946  1.00 59.99           H  
ATOM    126  HG3 GLU A  88      -3.826 -28.762 -12.501  1.00 59.99           H  
ATOM    127  N   ILE A  89      -1.691 -26.535  -8.432  1.00 61.60           N  
ATOM    128  CA  ILE A  89      -0.875 -26.331  -7.259  1.00 61.60           C  
ATOM    129  C   ILE A  89      -1.536 -27.015  -6.080  1.00 61.60           C  
ATOM    130  O   ILE A  89      -2.681 -26.732  -5.722  1.00 61.60           O  
ATOM    131  CB  ILE A  89      -0.532 -24.857  -7.038  1.00 61.60           C  
ATOM    132  CG1 ILE A  89       0.023 -24.110  -8.278  1.00 61.60           C  
ATOM    133  CG2 ILE A  89       0.591 -24.881  -5.994  1.00 61.60           C  
ATOM    134  CD1 ILE A  89      -0.859 -22.948  -8.737  1.00 61.60           C  
ATOM    135  H   ILE A  89      -2.568 -26.045  -8.539  1.00 61.60           H  
ATOM    136  HA  ILE A  89       0.082 -26.831  -7.407  1.00 61.60           H  
ATOM    137  HB  ILE A  89      -1.426 -24.361  -6.660  1.00 61.60           H  
ATOM    138 HG12 ILE A  89       0.173 -24.811  -9.098  1.00 61.60           H  
ATOM    139 HG13 ILE A  89       1.011 -23.696  -8.077  1.00 61.60           H  
ATOM    140 HG21 ILE A  89       0.238 -25.293  -5.049  1.00 61.60           H  
ATOM    141 HG22 ILE A  89       1.405 -25.512  -6.351  1.00 61.60           H  
ATOM    142 HG23 ILE A  89       1.027 -23.892  -5.857  1.00 61.60           H  
ATOM    143 HD11 ILE A  89      -1.896 -23.271  -8.826  1.00 61.60           H  
ATOM    144 HD12 ILE A  89      -0.788 -22.125  -8.025  1.00 61.60           H  
ATOM    145 HD13 ILE A  89      -0.511 -22.591  -9.706  1.00 61.60           H  
ATOM    146  N   LYS A  90      -0.765 -27.891  -5.436  1.00 72.11           N  
ATOM    147  CA  LYS A  90      -1.106 -28.460  -4.133  1.00 72.11           C  
ATOM    148  C   LYS A  90      -1.369 -27.308  -3.167  1.00 72.11           C  
ATOM    149  O   LYS A  90      -0.453 -26.535  -2.905  1.00 72.11           O  
ATOM    150  CB  LYS A  90       0.067 -29.318  -3.632  1.00 72.11           C  
ATOM    151  CG  LYS A  90       0.332 -30.561  -4.497  1.00 72.11           C  
ATOM    152  CD  LYS A  90       1.670 -31.201  -4.099  1.00 72.11           C  
ATOM    153  CE  LYS A  90       2.046 -32.348  -5.048  1.00 72.11           C  
ATOM    154  NZ  LYS A  90       3.520 -32.569  -5.093  1.00 72.11           N1+
ATOM    155  H   LYS A  90       0.146 -28.078  -5.830  1.00 72.11           H  
ATOM    156  HA  LYS A  90      -2.006 -29.068  -4.224  1.00 72.11           H  
ATOM    157  HB2 LYS A  90       0.965 -28.700  -3.612  1.00 72.11           H  
ATOM    158  HB3 LYS A  90      -0.140 -29.641  -2.612  1.00 72.11           H  
ATOM    159  HG2 LYS A  90      -0.479 -31.278  -4.370  1.00 72.11           H  
ATOM    160  HG3 LYS A  90       0.387 -30.274  -5.547  1.00 72.11           H  
ATOM    161  HD2 LYS A  90       1.623 -31.565  -3.073  1.00 72.11           H  
ATOM    162  HD3 LYS A  90       2.441 -30.433  -4.163  1.00 72.11           H  
ATOM    163  HE2 LYS A  90       1.707 -32.084  -6.050  1.00 72.11           H  
ATOM    164  HE3 LYS A  90       1.521 -33.256  -4.748  1.00 72.11           H  
ATOM    165  HZ1 LYS A  90       3.768 -33.313  -5.729  1.00 72.11           H  
ATOM    166  HZ2 LYS A  90       3.927 -32.768  -4.190  1.00 72.11           H  
ATOM    167  HZ3 LYS A  90       4.003 -31.761  -5.457  1.00 72.11           H  
ATOM    168  N   PHE A  91      -2.590 -27.191  -2.653  1.00 75.61           N  
ATOM    169  CA  PHE A  91      -2.989 -26.118  -1.743  1.00 75.61           C  
ATOM    170  C   PHE A  91      -3.124 -26.648  -0.314  1.00 75.61           C  
ATOM    171  O   PHE A  91      -3.889 -27.575  -0.051  1.00 75.61           O  
ATOM    172  CB  PHE A  91      -4.282 -25.467  -2.247  1.00 75.61           C  
ATOM    173  CG  PHE A  91      -4.638 -24.184  -1.520  1.00 75.61           C  
ATOM    174  CD1 PHE A  91      -5.480 -24.213  -0.392  1.00 75.61           C  
ATOM    175  CD2 PHE A  91      -4.131 -22.954  -1.982  1.00 75.61           C  
ATOM    176  CE1 PHE A  91      -5.830 -23.015   0.258  1.00 75.61           C  
ATOM    177  CE2 PHE A  91      -4.479 -21.757  -1.331  1.00 75.61           C  
ATOM    178  CZ  PHE A  91      -5.337 -21.788  -0.218  1.00 75.61           C  
ATOM    179  H   PHE A  91      -3.306 -27.827  -2.973  1.00 75.61           H  
ATOM    180  HA  PHE A  91      -2.224 -25.342  -1.749  1.00 75.61           H  
ATOM    181  HB2 PHE A  91      -4.168 -25.239  -3.307  1.00 75.61           H  
ATOM    182  HB3 PHE A  91      -5.104 -26.176  -2.155  1.00 75.61           H  
ATOM    183  HD1 PHE A  91      -5.875 -25.154  -0.038  1.00 75.61           H  
ATOM    184  HD2 PHE A  91      -3.488 -22.930  -2.849  1.00 75.61           H  
ATOM    185  HE1 PHE A  91      -6.494 -23.034   1.109  1.00 75.61           H  
ATOM    186  HE2 PHE A  91      -4.100 -20.812  -1.691  1.00 75.61           H  
ATOM    187  HZ  PHE A  91      -5.628 -20.868   0.267  1.00 75.61           H  
ATOM    188  N   ILE A  92      -2.379 -26.064   0.620  1.00 84.57           N  
ATOM    189  CA  ILE A  92      -2.356 -26.472   2.027  1.00 84.57           C  
ATOM    190  C   ILE A  92      -2.792 -25.290   2.894  1.00 84.57           C  
ATOM    191  O   ILE A  92      -2.091 -24.290   2.964  1.00 84.57           O  
ATOM    192  CB  ILE A  92      -0.944 -26.986   2.401  1.00 84.57           C  
ATOM    193  CG1 ILE A  92      -0.537 -28.201   1.532  1.00 84.57           C  
ATOM    194  CG2 ILE A  92      -0.891 -27.340   3.898  1.00 84.57           C  
ATOM    195  CD1 ILE A  92       0.912 -28.654   1.740  1.00 84.57           C  
ATOM    196  H   ILE A  92      -1.700 -25.382   0.314  1.00 84.57           H  
ATOM    197  HA  ILE A  92      -3.062 -27.286   2.189  1.00 84.57           H  
ATOM    198  HB  ILE A  92      -0.228 -26.186   2.216  1.00 84.57           H  
ATOM    199 HG12 ILE A  92      -1.207 -29.037   1.733  1.00 84.57           H  
ATOM    200 HG13 ILE A  92      -0.631 -27.940   0.478  1.00 84.57           H  
ATOM    201 HG21 ILE A  92      -1.062 -26.433   4.479  1.00 84.57           H  
ATOM    202 HG22 ILE A  92      -1.649 -28.086   4.138  1.00 84.57           H  
ATOM    203 HG23 ILE A  92       0.097 -27.708   4.171  1.00 84.57           H  
ATOM    204 HD11 ILE A  92       1.167 -29.396   0.983  1.00 84.57           H  
ATOM    205 HD12 ILE A  92       1.043 -29.106   2.723  1.00 84.57           H  
ATOM    206 HD13 ILE A  92       1.584 -27.801   1.635  1.00 84.57           H  
ATOM    207  N   ARG A  93      -3.909 -25.394   3.618  1.00 84.17           N  
ATOM    208  CA  ARG A  93      -4.277 -24.392   4.634  1.00 84.17           C  
ATOM    209  C   ARG A  93      -3.792 -24.847   6.004  1.00 84.17           C  
ATOM    210  O   ARG A  93      -4.145 -25.948   6.429  1.00 84.17           O  
ATOM    211  CB  ARG A  93      -5.787 -24.115   4.597  1.00 84.17           C  
ATOM    212  CG  ARG A  93      -6.140 -22.868   5.425  1.00 84.17           C  
ATOM    213  CD  ARG A  93      -7.627 -22.516   5.303  1.00 84.17           C  
ATOM    214  NE  ARG A  93      -7.919 -21.197   5.899  1.00 84.17           N  
ATOM    215  CZ  ARG A  93      -9.085 -20.575   5.941  1.00 84.17           C  
ATOM    216  NH1 ARG A  93     -10.187 -21.153   5.538  1.00 84.17           N1+
ATOM    217  NH2 ARG A  93      -9.163 -19.348   6.372  1.00 84.17           N  
ATOM    218  H   ARG A  93      -4.472 -26.229   3.535  1.00 84.17           H  
ATOM    219  HA  ARG A  93      -3.775 -23.452   4.408  1.00 84.17           H  
ATOM    220  HB2 ARG A  93      -6.334 -24.979   4.975  1.00 84.17           H  
ATOM    221  HB3 ARG A  93      -6.084 -23.939   3.563  1.00 84.17           H  
ATOM    222  HG2 ARG A  93      -5.900 -23.037   6.475  1.00 84.17           H  
ATOM    223  HG3 ARG A  93      -5.548 -22.026   5.067  1.00 84.17           H  
ATOM    224  HD2 ARG A  93      -8.216 -23.285   5.803  1.00 84.17           H  
ATOM    225  HD3 ARG A  93      -7.898 -22.490   4.248  1.00 84.17           H  
ATOM    226  HE  ARG A  93      -7.155 -20.649   6.266  1.00 84.17           H  
ATOM    227 HH11 ARG A  93     -11.048 -20.629   5.588  1.00 84.17           H  
ATOM    228 HH12 ARG A  93     -10.162 -22.112   5.220  1.00 84.17           H  
ATOM    229 HH21 ARG A  93      -8.352 -18.753   6.458  1.00 84.17           H  
ATOM    230 HH22 ARG A  93     -10.033 -18.838   6.423  1.00 84.17           H  
ATOM    231  N   ARG A  94      -2.980 -24.036   6.688  1.00 85.11           N  
ATOM    232  CA  ARG A  94      -2.509 -24.341   8.047  1.00 85.11           C  
ATOM    233  C   ARG A  94      -2.354 -23.096   8.903  1.00 85.11           C  
ATOM    234  O   ARG A  94      -1.639 -22.170   8.545  1.00 85.11           O  
ATOM    235  CB  ARG A  94      -1.175 -25.099   8.022  1.00 85.11           C  
ATOM    236  CG  ARG A  94      -1.382 -26.561   7.619  1.00 85.11           C  
ATOM    237  CD  ARG A  94      -0.116 -27.352   7.893  1.00 85.11           C  
ATOM    238  NE  ARG A  94      -0.232 -28.741   7.428  1.00 85.11           N  
ATOM    239  CZ  ARG A  94       0.786 -29.565   7.321  1.00 85.11           C  
ATOM    240  NH1 ARG A  94       1.943 -29.288   7.836  1.00 85.11           N1+
ATOM    241  NH2 ARG A  94       0.692 -30.667   6.639  1.00 85.11           N  
ATOM    242  H   ARG A  94      -2.731 -23.147   6.279  1.00 85.11           H  
ATOM    243  HA  ARG A  94      -3.254 -24.965   8.542  1.00 85.11           H  
ATOM    244  HB2 ARG A  94      -0.747 -25.075   9.025  1.00 85.11           H  
ATOM    245  HB3 ARG A  94      -0.478 -24.613   7.340  1.00 85.11           H  
ATOM    246  HG2 ARG A  94      -2.196 -26.991   8.202  1.00 85.11           H  
ATOM    247  HG3 ARG A  94      -1.633 -26.621   6.560  1.00 85.11           H  
ATOM    248  HD2 ARG A  94       0.057 -27.348   8.969  1.00 85.11           H  
ATOM    249  HD3 ARG A  94       0.712 -26.861   7.382  1.00 85.11           H  
ATOM    250  HE  ARG A  94      -1.124 -29.020   7.044  1.00 85.11           H  
ATOM    251 HH11 ARG A  94       2.032 -28.410   8.327  1.00 85.11           H  
ATOM    252 HH12 ARG A  94       2.742 -29.636   7.325  1.00 85.11           H  
ATOM    253 HH21 ARG A  94      -0.167 -30.863   6.146  1.00 85.11           H  
ATOM    254 HH22 ARG A  94       1.557 -31.113   6.372  1.00 85.11           H  
ATOM    255  N   GLN A  95      -2.931 -23.162  10.093  1.00 80.85           N  
ATOM    256  CA  GLN A  95      -2.584 -22.266  11.184  1.00 80.85           C  
ATOM    257  C   GLN A  95      -1.240 -22.709  11.780  1.00 80.85           C  
ATOM    258  O   GLN A  95      -1.022 -23.908  11.996  1.00 80.85           O  
ATOM    259  CB  GLN A  95      -3.733 -22.305  12.193  1.00 80.85           C  
ATOM    260  CG  GLN A  95      -3.718 -21.105  13.142  1.00 80.85           C  
ATOM    261  CD  GLN A  95      -4.944 -21.100  14.050  1.00 80.85           C  
ATOM    262  NE2 GLN A  95      -5.298 -19.970  14.615  1.00 80.85           N  
ATOM    263  OE1 GLN A  95      -5.599 -22.108  14.271  1.00 80.85           O  
ATOM    264  H   GLN A  95      -3.518 -23.952  10.318  1.00 80.85           H  
ATOM    265  HA  GLN A  95      -2.490 -21.251  10.800  1.00 80.85           H  
ATOM    266  HB2 GLN A  95      -3.689 -23.233  12.765  1.00 80.85           H  
ATOM    267  HB3 GLN A  95      -4.677 -22.279  11.650  1.00 80.85           H  
ATOM    268  HG2 GLN A  95      -3.716 -20.185  12.557  1.00 80.85           H  
ATOM    269  HG3 GLN A  95      -2.820 -21.126  13.760  1.00 80.85           H  
ATOM    270 HE21 GLN A  95      -6.182 -19.993  15.104  1.00 80.85           H  
ATOM    271 HE22 GLN A  95      -4.953 -19.098  14.240  1.00 80.85           H  
ATOM    272  N   ILE A  96      -0.313 -21.774  11.996  1.00 83.13           N  
ATOM    273  CA  ILE A  96       0.993 -22.082  12.591  1.00 83.13           C  
ATOM    274  C   ILE A  96       0.955 -21.714  14.072  1.00 83.13           C  
ATOM    275  O   ILE A  96       0.616 -20.597  14.443  1.00 83.13           O  
ATOM    276  CB  ILE A  96       2.154 -21.407  11.830  1.00 83.13           C  
ATOM    277  CG1 ILE A  96       2.190 -21.901  10.369  1.00 83.13           C  
ATOM    278  CG2 ILE A  96       3.488 -21.771  12.516  1.00 83.13           C  
ATOM    279  CD1 ILE A  96       3.111 -21.084   9.465  1.00 83.13           C  
ATOM    280  H   ILE A  96      -0.537 -20.805  11.823  1.00 83.13           H  
ATOM    281  HA  ILE A  96       1.167 -23.156  12.526  1.00 83.13           H  
ATOM    282  HB  ILE A  96       2.016 -20.326  11.847  1.00 83.13           H  
ATOM    283 HG12 ILE A  96       2.516 -22.941  10.355  1.00 83.13           H  
ATOM    284 HG13 ILE A  96       1.195 -21.859   9.927  1.00 83.13           H  
ATOM    285 HG21 ILE A  96       3.607 -22.852  12.580  1.00 83.13           H  
ATOM    286 HG22 ILE A  96       4.337 -21.360  11.970  1.00 83.13           H  
ATOM    287 HG23 ILE A  96       3.522 -21.328  13.512  1.00 83.13           H  
ATOM    288 HD11 ILE A  96       3.293 -21.676   8.568  1.00 83.13           H  
ATOM    289 HD12 ILE A  96       2.628 -20.140   9.211  1.00 83.13           H  
ATOM    290 HD13 ILE A  96       4.076 -20.880   9.928  1.00 83.13           H  
ATOM    291  N   ASN A  97       1.330 -22.664  14.928  1.00 73.87           N  
ATOM    292  CA  ASN A  97       1.248 -22.482  16.381  1.00 73.87           C  
ATOM    293  C   ASN A  97       2.434 -21.722  16.980  1.00 73.87           C  
ATOM    294  O   ASN A  97       2.388 -21.331  18.142  1.00 73.87           O  
ATOM    295  CB  ASN A  97       1.104 -23.858  17.047  1.00 73.87           C  
ATOM    296  CG  ASN A  97      -0.244 -24.495  16.780  1.00 73.87           C  
ATOM    297  ND2 ASN A  97      -0.399 -25.759  17.088  1.00 73.87           N  
ATOM    298  OD1 ASN A  97      -1.177 -23.889  16.299  1.00 73.87           O  
ATOM    299  H   ASN A  97       1.519 -23.586  14.560  1.00 73.87           H  
ATOM    300  HA  ASN A  97       0.363 -21.890  16.613  1.00 73.87           H  
ATOM    301  HB2 ASN A  97       1.190 -23.740  18.127  1.00 73.87           H  
ATOM    302  HB3 ASN A  97       1.898 -24.522  16.705  1.00 73.87           H  
ATOM    303 HD21 ASN A  97       0.322 -26.274  17.573  1.00 73.87           H  
ATOM    304 HD22 ASN A  97      -1.335 -26.108  16.937  1.00 73.87           H  
ATOM    305  N   GLY A  98       3.523 -21.566  16.236  1.00 76.78           N  
ATOM    306  CA  GLY A  98       4.682 -20.828  16.704  1.00 76.78           C  
ATOM    307  C   GLY A  98       4.915 -19.558  15.913  1.00 76.78           C  
ATOM    308  O   GLY A  98       4.358 -19.336  14.843  1.00 76.78           O  
ATOM    309  H   GLY A  98       3.477 -21.809  15.256  1.00 76.78           H  
ATOM    310  HA2 GLY A  98       4.555 -20.542  17.748  1.00 76.78           H  
ATOM    311  HA3 GLY A  98       5.572 -21.457  16.671  1.00 76.78           H  
ATOM    312  N   TYR A  99       5.758 -18.709  16.483  1.00 79.07           N  
ATOM    313  CA  TYR A  99       6.049 -17.405  15.921  1.00 79.07           C  
ATOM    314  C   TYR A  99       7.160 -17.490  14.869  1.00 79.07           C  
ATOM    315  O   TYR A  99       8.360 -17.482  15.169  1.00 79.07           O  
ATOM    316  CB  TYR A  99       6.367 -16.445  17.063  1.00 79.07           C  
ATOM    317  CG  TYR A  99       6.595 -15.033  16.582  1.00 79.07           C  
ATOM    318  CD1 TYR A  99       7.886 -14.473  16.626  1.00 79.07           C  
ATOM    319  CD2 TYR A  99       5.518 -14.296  16.056  1.00 79.07           C  
ATOM    320  CE1 TYR A  99       8.098 -13.159  16.170  1.00 79.07           C  
ATOM    321  CE2 TYR A  99       5.723 -12.981  15.608  1.00 79.07           C  
ATOM    322  CZ  TYR A  99       7.010 -12.409  15.672  1.00 79.07           C  
ATOM    323  OH  TYR A  99       7.191 -11.133  15.246  1.00 79.07           O  
ATOM    324  H   TYR A  99       6.171 -18.957  17.371  1.00 79.07           H  
ATOM    325  HA  TYR A  99       5.151 -17.035  15.426  1.00 79.07           H  
ATOM    326  HB2 TYR A  99       7.247 -16.799  17.600  1.00 79.07           H  
ATOM    327  HB3 TYR A  99       5.531 -16.436  17.762  1.00 79.07           H  
ATOM    328  HD1 TYR A  99       8.705 -15.054  17.024  1.00 79.07           H  
ATOM    329  HD2 TYR A  99       4.549 -14.761  15.946  1.00 79.07           H  
ATOM    330  HE1 TYR A  99       9.082 -12.716  16.221  1.00 79.07           H  
ATOM    331  HE2 TYR A  99       4.919 -12.428  15.145  1.00 79.07           H  
ATOM    332  HH  TYR A  99       8.101 -10.835  15.312  1.00 79.07           H  
ATOM    333  N   VAL A 100       6.756 -17.540  13.611  1.00 85.47           N  
ATOM    334  CA  VAL A 100       7.623 -17.412  12.444  1.00 85.47           C  
ATOM    335  C   VAL A 100       7.955 -15.936  12.211  1.00 85.47           C  
ATOM    336  O   VAL A 100       9.129 -15.596  12.036  1.00 85.47           O  
ATOM    337  CB  VAL A 100       6.931 -18.051  11.231  1.00 85.47           C  
ATOM    338  CG1 VAL A 100       7.830 -17.961  10.004  1.00 85.47           C  
ATOM    339  CG2 VAL A 100       6.629 -19.535  11.473  1.00 85.47           C  
ATOM    340  H   VAL A 100       5.761 -17.463  13.456  1.00 85.47           H  
ATOM    341  HA  VAL A 100       8.554 -17.948  12.627  1.00 85.47           H  
ATOM    342  HB  VAL A 100       5.996 -17.529  11.025  1.00 85.47           H  
ATOM    343 HG11 VAL A 100       7.987 -16.914   9.744  1.00 85.47           H  
ATOM    344 HG12 VAL A 100       7.347 -18.463   9.166  1.00 85.47           H  
ATOM    345 HG13 VAL A 100       8.788 -18.442  10.199  1.00 85.47           H  
ATOM    346 HG21 VAL A 100       5.939 -19.646  12.309  1.00 85.47           H  
ATOM    347 HG22 VAL A 100       7.549 -20.081  11.687  1.00 85.47           H  
ATOM    348 HG23 VAL A 100       6.155 -19.962  10.589  1.00 85.47           H  
ATOM    349  N   GLY A 101       6.959 -15.057  12.343  1.00 88.46           N  
ATOM    350  CA  GLY A 101       7.070 -13.600  12.348  1.00 88.46           C  
ATOM    351  C   GLY A 101       6.682 -12.896  11.046  1.00 88.46           C  
ATOM    352  O   GLY A 101       7.033 -11.728  10.887  1.00 88.46           O  
ATOM    353  H   GLY A 101       6.038 -15.422  12.537  1.00 88.46           H  
ATOM    354  HA2 GLY A 101       8.069 -13.292  12.658  1.00 88.46           H  
ATOM    355  HA3 GLY A 101       6.366 -13.234  13.095  1.00 88.46           H  
ATOM    356  N   PHE A 102       5.957 -13.569  10.145  1.00 92.38           N  
ATOM    357  CA  PHE A 102       5.412 -12.950   8.929  1.00 92.38           C  
ATOM    358  C   PHE A 102       4.179 -12.073   9.192  1.00 92.38           C  
ATOM    359  O   PHE A 102       3.908 -11.173   8.401  1.00 92.38           O  
ATOM    360  CB  PHE A 102       5.126 -14.010   7.866  1.00 92.38           C  
ATOM    361  CG  PHE A 102       4.104 -15.061   8.260  1.00 92.38           C  
ATOM    362  CD1 PHE A 102       4.533 -16.323   8.708  1.00 92.38           C  
ATOM    363  CD2 PHE A 102       2.727 -14.783   8.177  1.00 92.38           C  
ATOM    364  CE1 PHE A 102       3.591 -17.298   9.079  1.00 92.38           C  
ATOM    365  CE2 PHE A 102       1.784 -15.762   8.533  1.00 92.38           C  
ATOM    366  CZ  PHE A 102       2.217 -17.022   8.980  1.00 92.38           C  
ATOM    367  H   PHE A 102       5.555 -14.446  10.442  1.00 92.38           H  
ATOM    368  HA  PHE A 102       6.164 -12.279   8.515  1.00 92.38           H  
ATOM    369  HB2 PHE A 102       6.061 -14.501   7.597  1.00 92.38           H  
ATOM    370  HB3 PHE A 102       4.773 -13.484   6.979  1.00 92.38           H  
ATOM    371  HD1 PHE A 102       5.588 -16.541   8.775  1.00 92.38           H  
ATOM    372  HD2 PHE A 102       2.390 -13.821   7.821  1.00 92.38           H  
ATOM    373  HE1 PHE A 102       3.923 -18.256   9.451  1.00 92.38           H  
ATOM    374  HE2 PHE A 102       0.728 -15.546   8.461  1.00 92.38           H  
ATOM    375  HZ  PHE A 102       1.487 -17.766   9.264  1.00 92.38           H  
ATOM    376  N   ALA A 103       3.506 -12.227  10.339  1.00 92.37           N  
ATOM    377  CA  ALA A 103       2.467 -11.303  10.807  1.00 92.37           C  
ATOM    378  C   ALA A 103       2.993  -9.875  11.063  1.00 92.37           C  
ATOM    379  O   ALA A 103       2.236  -8.965  11.385  1.00 92.37           O  
ATOM    380  CB  ALA A 103       1.847 -11.888  12.078  1.00 92.37           C  
ATOM    381  H   ALA A 103       3.732 -13.007  10.940  1.00 92.37           H  
ATOM    382  HA  ALA A 103       1.690 -11.233  10.046  1.00 92.37           H  
ATOM    383  HB1 ALA A 103       1.488 -12.895  11.862  1.00 92.37           H  
ATOM    384  HB2 ALA A 103       1.000 -11.277  12.388  1.00 92.37           H  
ATOM    385  HB3 ALA A 103       2.588 -11.932  12.877  1.00 92.37           H  
ATOM    386  N   ASN A 104       4.307  -9.655  10.943  1.00 92.14           N  
ATOM    387  CA  ASN A 104       4.917  -8.331  10.980  1.00 92.14           C  
ATOM    388  C   ASN A 104       4.802  -7.574   9.639  1.00 92.14           C  
ATOM    389  O   ASN A 104       5.179  -6.405   9.579  1.00 92.14           O  
ATOM    390  CB  ASN A 104       6.378  -8.499  11.432  1.00 92.14           C  
ATOM    391  CG  ASN A 104       6.960  -7.219  12.001  1.00 92.14           C  
ATOM    392  ND2 ASN A 104       8.205  -6.912  11.735  1.00 92.14           N  
ATOM    393  OD1 ASN A 104       6.333  -6.502  12.758  1.00 92.14           O  
ATOM    394  H   ASN A 104       4.892 -10.440  10.695  1.00 92.14           H  
ATOM    395  HA  ASN A 104       4.386  -7.735  11.721  1.00 92.14           H  
ATOM    396  HB2 ASN A 104       6.437  -9.250  12.220  1.00 92.14           H  
ATOM    397  HB3 ASN A 104       6.981  -8.843  10.592  1.00 92.14           H  
ATOM    398 HD21 ASN A 104       8.537  -6.040  12.121  1.00 92.14           H  
ATOM    399 HD22 ASN A 104       8.756  -7.476  11.103  1.00 92.14           H  
ATOM    400  N   LEU A 105       4.309  -8.207   8.566  1.00 93.06           N  
ATOM    401  CA  LEU A 105       4.209  -7.587   7.240  1.00 93.06           C  
ATOM    402  C   LEU A 105       3.347  -6.302   7.224  1.00 93.06           C  
ATOM    403  O   LEU A 105       3.834  -5.303   6.691  1.00 93.06           O  
ATOM    404  CB  LEU A 105       3.773  -8.649   6.209  1.00 93.06           C  
ATOM    405  CG  LEU A 105       3.705  -8.147   4.753  1.00 93.06           C  
ATOM    406  CD1 LEU A 105       5.054  -7.611   4.267  1.00 93.06           C  
ATOM    407  CD2 LEU A 105       3.307  -9.289   3.818  1.00 93.06           C  
ATOM    408  H   LEU A 105       4.014  -9.169   8.651  1.00 93.06           H  
ATOM    409  HA  LEU A 105       5.217  -7.274   6.969  1.00 93.06           H  
ATOM    410  HB2 LEU A 105       2.796  -9.049   6.480  1.00 93.06           H  
ATOM    411  HB3 LEU A 105       4.480  -9.477   6.253  1.00 93.06           H  
ATOM    412  HG  LEU A 105       2.957  -7.358   4.675  1.00 93.06           H  
ATOM    413 HD11 LEU A 105       5.306  -6.695   4.802  1.00 93.06           H  
ATOM    414 HD12 LEU A 105       5.839  -8.351   4.422  1.00 93.06           H  
ATOM    415 HD13 LEU A 105       4.995  -7.369   3.206  1.00 93.06           H  
ATOM    416 HD21 LEU A 105       2.371  -9.735   4.153  1.00 93.06           H  
ATOM    417 HD22 LEU A 105       4.081 -10.056   3.806  1.00 93.06           H  
ATOM    418 HD23 LEU A 105       3.166  -8.902   2.808  1.00 93.06           H  
ATOM    419  N   PRO A 106       2.166  -6.227   7.877  1.00 94.39           N  
ATOM    420  CA  PRO A 106       1.419  -4.967   7.997  1.00 94.39           C  
ATOM    421  C   PRO A 106       2.217  -3.845   8.681  1.00 94.39           C  
ATOM    422  O   PRO A 106       2.149  -2.683   8.285  1.00 94.39           O  
ATOM    423  CB  PRO A 106       0.156  -5.323   8.789  1.00 94.39           C  
ATOM    424  CG  PRO A 106      -0.065  -6.797   8.481  1.00 94.39           C  
ATOM    425  CD  PRO A 106       1.365  -7.324   8.415  1.00 94.39           C  
ATOM    426  HA  PRO A 106       1.126  -4.631   7.002  1.00 94.39           H  
ATOM    427  HB2 PRO A 106      -0.698  -4.711   8.497  1.00 94.39           H  
ATOM    428  HB3 PRO A 106       0.350  -5.236   9.858  1.00 94.39           H  
ATOM    429  HG2 PRO A 106      -0.645  -7.294   9.258  1.00 94.39           H  
ATOM    430  HG3 PRO A 106      -0.549  -6.900   7.510  1.00 94.39           H  
ATOM    431  HD2 PRO A 106       1.391  -8.214   7.787  1.00 94.39           H  
ATOM    432  HD3 PRO A 106       1.707  -7.561   9.423  1.00 94.39           H  
ATOM    433  N   LYS A 107       3.065  -4.182   9.665  1.00 94.50           N  
ATOM    434  CA  LYS A 107       3.955  -3.206  10.321  1.00 94.50           C  
ATOM    435  C   LYS A 107       5.091  -2.742   9.410  1.00 94.50           C  
ATOM    436  O   LYS A 107       5.521  -1.596   9.511  1.00 94.50           O  
ATOM    437  CB  LYS A 107       4.537  -3.767  11.627  1.00 94.50           C  
ATOM    438  CG  LYS A 107       3.446  -4.094  12.649  1.00 94.50           C  
ATOM    439  CD  LYS A 107       4.018  -4.480  14.012  1.00 94.50           C  
ATOM    440  CE  LYS A 107       2.862  -4.746  14.973  1.00 94.50           C  
ATOM    441  NZ  LYS A 107       3.366  -5.119  16.313  1.00 94.50           N1+
ATOM    442  H   LYS A 107       3.133  -5.159   9.912  1.00 94.50           H  
ATOM    443  HA  LYS A 107       3.375  -2.314  10.557  1.00 94.50           H  
ATOM    444  HB2 LYS A 107       5.124  -4.661  11.418  1.00 94.50           H  
ATOM    445  HB3 LYS A 107       5.201  -3.016  12.056  1.00 94.50           H  
ATOM    446  HG2 LYS A 107       2.816  -3.213  12.777  1.00 94.50           H  
ATOM    447  HG3 LYS A 107       2.851  -4.928  12.277  1.00 94.50           H  
ATOM    448  HD2 LYS A 107       4.642  -3.669  14.386  1.00 94.50           H  
ATOM    449  HD3 LYS A 107       4.609  -5.391  13.918  1.00 94.50           H  
ATOM    450  HE2 LYS A 107       2.247  -3.848  15.035  1.00 94.50           H  
ATOM    451  HE3 LYS A 107       2.239  -5.539  14.560  1.00 94.50           H  
ATOM    452  HZ1 LYS A 107       3.903  -4.353  16.695  1.00 94.50           H  
ATOM    453  HZ2 LYS A 107       2.583  -5.288  16.928  1.00 94.50           H  
ATOM    454  HZ3 LYS A 107       3.948  -5.942  16.249  1.00 94.50           H  
ATOM    455  N   GLN A 108       5.592  -3.606   8.524  1.00 93.86           N  
ATOM    456  CA  GLN A 108       6.566  -3.201   7.503  1.00 93.86           C  
ATOM    457  C   GLN A 108       5.942  -2.170   6.551  1.00 93.86           C  
ATOM    458  O   GLN A 108       6.579  -1.156   6.272  1.00 93.86           O  
ATOM    459  CB  GLN A 108       7.115  -4.417   6.737  1.00 93.86           C  
ATOM    460  CG  GLN A 108       7.955  -5.369   7.608  1.00 93.86           C  
ATOM    461  CD  GLN A 108       8.303  -6.666   6.879  1.00 93.86           C  
ATOM    462  NE2 GLN A 108       8.320  -7.794   7.551  1.00 93.86           N  
ATOM    463  OE1 GLN A 108       8.552  -6.716   5.691  1.00 93.86           O  
ATOM    464  H   GLN A 108       5.193  -4.533   8.481  1.00 93.86           H  
ATOM    465  HA  GLN A 108       7.404  -2.703   7.992  1.00 93.86           H  
ATOM    466  HB2 GLN A 108       6.288  -4.971   6.292  1.00 93.86           H  
ATOM    467  HB3 GLN A 108       7.746  -4.057   5.924  1.00 93.86           H  
ATOM    468  HG2 GLN A 108       7.406  -5.616   8.517  1.00 93.86           H  
ATOM    469  HG3 GLN A 108       8.886  -4.878   7.889  1.00 93.86           H  
ATOM    470 HE21 GLN A 108       8.442  -8.640   7.013  1.00 93.86           H  
ATOM    471 HE22 GLN A 108       8.216  -7.803   8.556  1.00 93.86           H  
ATOM    472  N   TRP A 109       4.679  -2.367   6.155  1.00 93.86           N  
ATOM    473  CA  TRP A 109       3.924  -1.395   5.362  1.00 93.86           C  
ATOM    474  C   TRP A 109       3.694  -0.072   6.090  1.00 93.86           C  
ATOM    475  O   TRP A 109       3.990   0.962   5.507  1.00 93.86           O  
ATOM    476  CB  TRP A 109       2.599  -2.003   4.906  1.00 93.86           C  
ATOM    477  CG  TRP A 109       2.701  -2.757   3.624  1.00 93.86           C  
ATOM    478  CD1 TRP A 109       2.758  -4.099   3.484  1.00 93.86           C  
ATOM    479  CD2 TRP A 109       2.763  -2.208   2.275  1.00 93.86           C  
ATOM    480  CE2 TRP A 109       2.782  -3.293   1.352  1.00 93.86           C  
ATOM    481  CE3 TRP A 109       2.812  -0.901   1.743  1.00 93.86           C  
ATOM    482  NE1 TRP A 109       2.738  -4.421   2.142  1.00 93.86           N  
ATOM    483  CZ2 TRP A 109       2.844  -3.097  -0.034  1.00 93.86           C  
ATOM    484  CZ3 TRP A 109       2.882  -0.692   0.352  1.00 93.86           C  
ATOM    485  CH2 TRP A 109       2.897  -1.784  -0.534  1.00 93.86           C  
ATOM    486  H   TRP A 109       4.221  -3.234   6.399  1.00 93.86           H  
ATOM    487  HA  TRP A 109       4.499  -1.149   4.469  1.00 93.86           H  
ATOM    488  HB2 TRP A 109       1.881  -1.200   4.743  1.00 93.86           H  
ATOM    489  HB3 TRP A 109       2.187  -2.650   5.680  1.00 93.86           H  
ATOM    490  HD1 TRP A 109       2.752  -4.806   4.301  1.00 93.86           H  
ATOM    491  HE1 TRP A 109       2.673  -5.366   1.792  1.00 93.86           H  
ATOM    492  HE3 TRP A 109       2.788  -0.055   2.415  1.00 93.86           H  
ATOM    493  HZ2 TRP A 109       2.849  -3.941  -0.707  1.00 93.86           H  
ATOM    494  HZ3 TRP A 109       2.904   0.314  -0.040  1.00 93.86           H  
ATOM    495  HH2 TRP A 109       2.935  -1.612  -1.600  1.00 93.86           H  
ATOM    496  N   HIS A 110       3.270  -0.091   7.359  1.00 94.70           N  
ATOM    497  CA  HIS A 110       3.113   1.123   8.177  1.00 94.70           C  
ATOM    498  C   HIS A 110       4.404   1.959   8.224  1.00 94.70           C  
ATOM    499  O   HIS A 110       4.382   3.180   8.093  1.00 94.70           O  
ATOM    500  CB  HIS A 110       2.690   0.703   9.593  1.00 94.70           C  
ATOM    501  CG  HIS A 110       2.565   1.838  10.582  1.00 94.70           C  
ATOM    502  CD2 HIS A 110       1.410   2.285  11.167  1.00 94.70           C  
ATOM    503  ND1 HIS A 110       3.600   2.576  11.122  1.00 94.70           N  
ATOM    504  CE1 HIS A 110       3.080   3.440  12.008  1.00 94.70           C  
ATOM    505  NE2 HIS A 110       1.756   3.293  12.069  1.00 94.70           N  
ATOM    506  H   HIS A 110       2.954  -0.971   7.742  1.00 94.70           H  
ATOM    507  HA  HIS A 110       2.329   1.748   7.749  1.00 94.70           H  
ATOM    508  HB2 HIS A 110       1.730   0.191   9.527  1.00 94.70           H  
ATOM    509  HB3 HIS A 110       3.419  -0.004   9.990  1.00 94.70           H  
ATOM    510  HD1 HIS A 110       4.556   2.599  10.797  1.00 94.70           H  
ATOM    511  HD2 HIS A 110       0.412   1.912  10.991  1.00 94.70           H  
ATOM    512  HE1 HIS A 110       3.635   4.174  12.574  1.00 94.70           H  
ATOM    513  N   ARG A 111       5.565   1.311   8.398  1.00 93.23           N  
ATOM    514  CA  ARG A 111       6.861   2.012   8.397  1.00 93.23           C  
ATOM    515  C   ARG A 111       7.210   2.571   7.019  1.00 93.23           C  
ATOM    516  O   ARG A 111       7.605   3.729   6.918  1.00 93.23           O  
ATOM    517  CB  ARG A 111       7.976   1.092   8.904  1.00 93.23           C  
ATOM    518  CG  ARG A 111       7.828   0.808  10.406  1.00 93.23           C  
ATOM    519  CD  ARG A 111       9.007  -0.004  10.949  1.00 93.23           C  
ATOM    520  NE  ARG A 111       9.136  -1.313  10.279  1.00 93.23           N  
ATOM    521  CZ  ARG A 111       9.886  -2.320  10.682  1.00 93.23           C  
ATOM    522  NH1 ARG A 111      10.506  -2.291  11.830  1.00 93.23           N1+
ATOM    523  NH2 ARG A 111      10.048  -3.368   9.924  1.00 93.23           N  
ATOM    524  H   ARG A 111       5.535   0.307   8.506  1.00 93.23           H  
ATOM    525  HA  ARG A 111       6.801   2.887   9.044  1.00 93.23           H  
ATOM    526  HB2 ARG A 111       8.934   1.584   8.740  1.00 93.23           H  
ATOM    527  HB3 ARG A 111       7.962   0.162   8.336  1.00 93.23           H  
ATOM    528  HG2 ARG A 111       7.791   1.756  10.942  1.00 93.23           H  
ATOM    529  HG3 ARG A 111       6.899   0.271  10.600  1.00 93.23           H  
ATOM    530  HD2 ARG A 111       8.851  -0.141  12.019  1.00 93.23           H  
ATOM    531  HD3 ARG A 111       9.921   0.572  10.804  1.00 93.23           H  
ATOM    532  HE  ARG A 111       8.666  -1.401   9.390  1.00 93.23           H  
ATOM    533 HH11 ARG A 111      10.463  -1.430  12.357  1.00 93.23           H  
ATOM    534 HH12 ARG A 111      11.180  -3.001  12.077  1.00 93.23           H  
ATOM    535 HH21 ARG A 111       9.725  -3.326   8.968  1.00 93.23           H  
ATOM    536 HH22 ARG A 111      10.745  -4.061  10.158  1.00 93.23           H  
ATOM    537  N   ARG A 112       7.032   1.775   5.959  1.00 93.78           N  
ATOM    538  CA  ARG A 112       7.305   2.214   4.582  1.00 93.78           C  
ATOM    539  C   ARG A 112       6.377   3.355   4.160  1.00 93.78           C  
ATOM    540  O   ARG A 112       6.838   4.271   3.493  1.00 93.78           O  
ATOM    541  CB  ARG A 112       7.234   1.009   3.627  1.00 93.78           C  
ATOM    542  CG  ARG A 112       7.678   1.355   2.191  1.00 93.78           C  
ATOM    543  CD  ARG A 112       7.709   0.095   1.311  1.00 93.78           C  
ATOM    544  NE  ARG A 112       8.083   0.373  -0.097  1.00 93.78           N  
ATOM    545  CZ  ARG A 112       9.033  -0.210  -0.818  1.00 93.78           C  
ATOM    546  NH1 ARG A 112       9.857  -1.083  -0.311  1.00 93.78           N1+
ATOM    547  NH2 ARG A 112       9.191   0.077  -2.082  1.00 93.78           N  
ATOM    548  H   ARG A 112       6.689   0.838   6.113  1.00 93.78           H  
ATOM    549  HA  ARG A 112       8.313   2.625   4.543  1.00 93.78           H  
ATOM    550  HB2 ARG A 112       6.215   0.623   3.605  1.00 93.78           H  
ATOM    551  HB3 ARG A 112       7.888   0.226   4.010  1.00 93.78           H  
ATOM    552  HG2 ARG A 112       8.672   1.802   2.214  1.00 93.78           H  
ATOM    553  HG3 ARG A 112       6.978   2.071   1.760  1.00 93.78           H  
ATOM    554  HD2 ARG A 112       8.394  -0.625   1.759  1.00 93.78           H  
ATOM    555  HD3 ARG A 112       6.712  -0.345   1.309  1.00 93.78           H  
ATOM    556  HE  ARG A 112       7.510   1.034  -0.602  1.00 93.78           H  
ATOM    557 HH11 ARG A 112       9.833  -1.305   0.674  1.00 93.78           H  
ATOM    558 HH12 ARG A 112      10.612  -1.436  -0.881  1.00 93.78           H  
ATOM    559 HH21 ARG A 112       8.487   0.514  -2.659  1.00 93.78           H  
ATOM    560 HH22 ARG A 112       9.904  -0.332  -2.669  1.00 93.78           H  
ATOM    561  N   SER A 113       5.108   3.345   4.572  1.00 94.90           N  
ATOM    562  CA  SER A 113       4.154   4.410   4.250  1.00 94.90           C  
ATOM    563  C   SER A 113       4.499   5.735   4.931  1.00 94.90           C  
ATOM    564  O   SER A 113       4.335   6.775   4.308  1.00 94.90           O  
ATOM    565  CB  SER A 113       2.717   3.985   4.565  1.00 94.90           C  
ATOM    566  OG  SER A 113       2.508   3.738   5.943  1.00 94.90           O  
ATOM    567  H   SER A 113       4.769   2.558   5.107  1.00 94.90           H  
ATOM    568  HA  SER A 113       4.201   4.596   3.177  1.00 94.90           H  
ATOM    569  HB2 SER A 113       2.490   3.075   4.010  1.00 94.90           H  
ATOM    570  HB3 SER A 113       2.037   4.765   4.224  1.00 94.90           H  
ATOM    571  HG  SER A 113       2.733   4.519   6.454  1.00 94.90           H  
ATOM    572  N   ILE A 114       5.042   5.715   6.159  1.00 94.05           N  
ATOM    573  CA  ILE A 114       5.573   6.932   6.804  1.00 94.05           C  
ATOM    574  C   ILE A 114       6.738   7.498   5.986  1.00 94.05           C  
ATOM    575  O   ILE A 114       6.715   8.672   5.634  1.00 94.05           O  
ATOM    576  CB  ILE A 114       5.987   6.672   8.273  1.00 94.05           C  
ATOM    577  CG1 ILE A 114       4.734   6.383   9.120  1.00 94.05           C  
ATOM    578  CG2 ILE A 114       6.732   7.886   8.867  1.00 94.05           C  
ATOM    579  CD1 ILE A 114       5.023   5.830  10.518  1.00 94.05           C  
ATOM    580  H   ILE A 114       5.148   4.831   6.636  1.00 94.05           H  
ATOM    581  HA  ILE A 114       4.797   7.698   6.804  1.00 94.05           H  
ATOM    582  HB  ILE A 114       6.649   5.807   8.308  1.00 94.05           H  
ATOM    583 HG12 ILE A 114       4.165   7.307   9.224  1.00 94.05           H  
ATOM    584 HG13 ILE A 114       4.101   5.660   8.606  1.00 94.05           H  
ATOM    585 HG21 ILE A 114       6.112   8.781   8.812  1.00 94.05           H  
ATOM    586 HG22 ILE A 114       7.007   7.715   9.908  1.00 94.05           H  
ATOM    587 HG23 ILE A 114       7.661   8.080   8.330  1.00 94.05           H  
ATOM    588 HD11 ILE A 114       5.626   6.526  11.101  1.00 94.05           H  
ATOM    589 HD12 ILE A 114       5.535   4.871  10.442  1.00 94.05           H  
ATOM    590 HD13 ILE A 114       4.071   5.704  11.033  1.00 94.05           H  
ATOM    591  N   LYS A 115       7.718   6.654   5.622  1.00 93.75           N  
ATOM    592  CA  LYS A 115       8.890   7.078   4.834  1.00 93.75           C  
ATOM    593  C   LYS A 115       8.505   7.610   3.447  1.00 93.75           C  
ATOM    594  O   LYS A 115       9.082   8.589   2.986  1.00 93.75           O  
ATOM    595  CB  LYS A 115       9.910   5.922   4.747  1.00 93.75           C  
ATOM    596  CG  LYS A 115      11.176   6.319   3.961  1.00 93.75           C  
ATOM    597  CD  LYS A 115      12.297   5.264   4.006  1.00 93.75           C  
ATOM    598  CE  LYS A 115      13.453   5.713   3.092  1.00 93.75           C  
ATOM    599  NZ  LYS A 115      14.683   4.890   3.233  1.00 93.75           N1+
ATOM    600  H   LYS A 115       7.674   5.702   5.958  1.00 93.75           H  
ATOM    601  HA  LYS A 115       9.359   7.918   5.347  1.00 93.75           H  
ATOM    602  HB2 LYS A 115      10.198   5.638   5.759  1.00 93.75           H  
ATOM    603  HB3 LYS A 115       9.447   5.062   4.264  1.00 93.75           H  
ATOM    604  HG2 LYS A 115      10.904   6.482   2.918  1.00 93.75           H  
ATOM    605  HG3 LYS A 115      11.564   7.254   4.365  1.00 93.75           H  
ATOM    606  HD2 LYS A 115      11.915   4.301   3.665  1.00 93.75           H  
ATOM    607  HD3 LYS A 115      12.653   5.166   5.031  1.00 93.75           H  
ATOM    608  HE2 LYS A 115      13.110   5.687   2.057  1.00 93.75           H  
ATOM    609  HE3 LYS A 115      13.696   6.748   3.330  1.00 93.75           H  
ATOM    610  HZ1 LYS A 115      15.442   5.218   2.652  1.00 93.75           H  
ATOM    611  HZ2 LYS A 115      15.028   4.912   4.182  1.00 93.75           H  
ATOM    612  HZ3 LYS A 115      14.556   3.901   3.070  1.00 93.75           H  
ATOM    613  N   ASN A 116       7.549   6.967   2.781  1.00 91.60           N  
ATOM    614  CA  ASN A 116       7.122   7.351   1.435  1.00 91.60           C  
ATOM    615  C   ASN A 116       6.211   8.589   1.422  1.00 91.60           C  
ATOM    616  O   ASN A 116       6.144   9.280   0.406  1.00 91.60           O  
ATOM    617  CB  ASN A 116       6.429   6.150   0.773  1.00 91.60           C  
ATOM    618  CG  ASN A 116       7.375   5.025   0.393  1.00 91.60           C  
ATOM    619  ND2 ASN A 116       6.865   3.997  -0.242  1.00 91.60           N  
ATOM    620  OD1 ASN A 116       8.578   5.040   0.593  1.00 91.60           O  
ATOM    621  H   ASN A 116       7.163   6.131   3.195  1.00 91.60           H  
ATOM    622  HA  ASN A 116       8.001   7.615   0.846  1.00 91.60           H  
ATOM    623  HB2 ASN A 116       5.653   5.765   1.435  1.00 91.60           H  
ATOM    624  HB3 ASN A 116       5.945   6.495  -0.141  1.00 91.60           H  
ATOM    625 HD21 ASN A 116       7.559   3.386  -0.649  1.00 91.60           H  
ATOM    626 HD22 ASN A 116       5.891   4.021  -0.510  1.00 91.60           H  
ATOM    627  N   GLY A 117       5.513   8.860   2.526  1.00 95.04           N  
ATOM    628  CA  GLY A 117       4.456   9.860   2.587  1.00 95.04           C  
ATOM    629  C   GLY A 117       3.186   9.431   1.847  1.00 95.04           C  
ATOM    630  O   GLY A 117       3.103   8.367   1.227  1.00 95.04           O  
ATOM    631  H   GLY A 117       5.605   8.244   3.322  1.00 95.04           H  
ATOM    632  HA2 GLY A 117       4.811  10.797   2.156  1.00 95.04           H  
ATOM    633  HA3 GLY A 117       4.201  10.043   3.630  1.00 95.04           H  
ATOM    634  N   PHE A 118       2.175  10.291   1.922  1.00 95.34           N  
ATOM    635  CA  PHE A 118       0.858  10.082   1.332  1.00 95.34           C  
ATOM    636  C   PHE A 118       0.536  11.181   0.321  1.00 95.34           C  
ATOM    637  O   PHE A 118       1.104  12.271   0.350  1.00 95.34           O  
ATOM    638  CB  PHE A 118      -0.194  10.005   2.448  1.00 95.34           C  
ATOM    639  CG  PHE A 118       0.015   8.839   3.395  1.00 95.34           C  
ATOM    640  CD1 PHE A 118      -0.648   7.618   3.174  1.00 95.34           C  
ATOM    641  CD2 PHE A 118       0.896   8.967   4.484  1.00 95.34           C  
ATOM    642  CE1 PHE A 118      -0.433   6.530   4.037  1.00 95.34           C  
ATOM    643  CE2 PHE A 118       1.127   7.875   5.336  1.00 95.34           C  
ATOM    644  CZ  PHE A 118       0.456   6.661   5.116  1.00 95.34           C  
ATOM    645  H   PHE A 118       2.312  11.137   2.456  1.00 95.34           H  
ATOM    646  HA  PHE A 118       0.848   9.132   0.798  1.00 95.34           H  
ATOM    647  HB2 PHE A 118      -1.185   9.917   2.003  1.00 95.34           H  
ATOM    648  HB3 PHE A 118      -0.175  10.932   3.020  1.00 95.34           H  
ATOM    649  HD1 PHE A 118      -1.334   7.513   2.347  1.00 95.34           H  
ATOM    650  HD2 PHE A 118       1.410   9.902   4.656  1.00 95.34           H  
ATOM    651  HE1 PHE A 118      -0.960   5.602   3.871  1.00 95.34           H  
ATOM    652  HE2 PHE A 118       1.826   7.975   6.153  1.00 95.34           H  
ATOM    653  HZ  PHE A 118       0.621   5.822   5.776  1.00 95.34           H  
ATOM    654  N   SER A 119      -0.418  10.907  -0.561  1.00 96.14           N  
ATOM    655  CA  SER A 119      -1.009  11.892  -1.466  1.00 96.14           C  
ATOM    656  C   SER A 119      -2.529  11.771  -1.477  1.00 96.14           C  
ATOM    657  O   SER A 119      -3.053  10.662  -1.318  1.00 96.14           O  
ATOM    658  CB  SER A 119      -0.445  11.756  -2.883  1.00 96.14           C  
ATOM    659  OG  SER A 119      -0.743  10.480  -3.426  1.00 96.14           O  
ATOM    660  H   SER A 119      -0.840   9.989  -0.549  1.00 96.14           H  
ATOM    661  HA  SER A 119      -0.756  12.887  -1.099  1.00 96.14           H  
ATOM    662  HB2 SER A 119      -0.884  12.530  -3.513  1.00 96.14           H  
ATOM    663  HB3 SER A 119       0.635  11.899  -2.856  1.00 96.14           H  
ATOM    664  HG  SER A 119      -0.539  10.507  -4.364  1.00 96.14           H  
ATOM    665  N   PHE A 120      -3.233  12.887  -1.670  1.00 97.06           N  
ATOM    666  CA  PHE A 120      -4.689  12.924  -1.797  1.00 97.06           C  
ATOM    667  C   PHE A 120      -5.123  14.046  -2.747  1.00 97.06           C  
ATOM    668  O   PHE A 120      -4.589  15.147  -2.694  1.00 97.06           O  
ATOM    669  CB  PHE A 120      -5.329  13.072  -0.414  1.00 97.06           C  
ATOM    670  CG  PHE A 120      -6.817  12.796  -0.397  1.00 97.06           C  
ATOM    671  CD1 PHE A 120      -7.732  13.829  -0.128  1.00 97.06           C  
ATOM    672  CD2 PHE A 120      -7.282  11.484  -0.605  1.00 97.06           C  
ATOM    673  CE1 PHE A 120      -9.105  13.541  -0.045  1.00 97.06           C  
ATOM    674  CE2 PHE A 120      -8.655  11.198  -0.532  1.00 97.06           C  
ATOM    675  CZ  PHE A 120      -9.565  12.228  -0.247  1.00 97.06           C  
ATOM    676  H   PHE A 120      -2.738  13.764  -1.748  1.00 97.06           H  
ATOM    677  HA  PHE A 120      -5.017  11.972  -2.215  1.00 97.06           H  
ATOM    678  HB2 PHE A 120      -4.866  12.349   0.258  1.00 97.06           H  
ATOM    679  HB3 PHE A 120      -5.126  14.069  -0.023  1.00 97.06           H  
ATOM    680  HD1 PHE A 120      -7.384  14.836   0.045  1.00 97.06           H  
ATOM    681  HD2 PHE A 120      -6.581  10.681  -0.779  1.00 97.06           H  
ATOM    682  HE1 PHE A 120      -9.803  14.327   0.204  1.00 97.06           H  
ATOM    683  HE2 PHE A 120      -9.007  10.184  -0.652  1.00 97.06           H  
ATOM    684  HZ  PHE A 120     -10.618  12.004  -0.156  1.00 97.06           H  
ATOM    685  N   ASN A 121      -6.092  13.759  -3.618  1.00 97.04           N  
ATOM    686  CA  ASN A 121      -6.548  14.670  -4.669  1.00 97.04           C  
ATOM    687  C   ASN A 121      -8.054  14.855  -4.478  1.00 97.04           C  
ATOM    688  O   ASN A 121      -8.817  13.907  -4.690  1.00 97.04           O  
ATOM    689  CB  ASN A 121      -6.234  14.094  -6.064  1.00 97.04           C  
ATOM    690  CG  ASN A 121      -4.760  13.882  -6.374  1.00 97.04           C  
ATOM    691  ND2 ASN A 121      -4.422  12.775  -6.985  1.00 97.04           N  
ATOM    692  OD1 ASN A 121      -3.906  14.700  -6.101  1.00 97.04           O  
ATOM    693  H   ASN A 121      -6.683  12.964  -3.423  1.00 97.04           H  
ATOM    694  HA  ASN A 121      -6.055  15.638  -4.575  1.00 97.04           H  
ATOM    695  HB2 ASN A 121      -6.637  14.763  -6.825  1.00 97.04           H  
ATOM    696  HB3 ASN A 121      -6.753  13.140  -6.154  1.00 97.04           H  
ATOM    697 HD21 ASN A 121      -3.444  12.606  -7.176  1.00 97.04           H  
ATOM    698 HD22 ASN A 121      -5.137  12.116  -7.260  1.00 97.04           H  
ATOM    699  N   LEU A 122      -8.464  16.041  -4.046  1.00 96.69           N  
ATOM    700  CA  LEU A 122      -9.824  16.351  -3.630  1.00 96.69           C  
ATOM    701  C   LEU A 122     -10.454  17.344  -4.600  1.00 96.69           C  
ATOM    702  O   LEU A 122      -9.996  18.476  -4.702  1.00 96.69           O  
ATOM    703  CB  LEU A 122      -9.759  16.913  -2.203  1.00 96.69           C  
ATOM    704  CG  LEU A 122     -11.135  17.213  -1.587  1.00 96.69           C  
ATOM    705  CD1 LEU A 122     -11.981  15.943  -1.501  1.00 96.69           C  
ATOM    706  CD2 LEU A 122     -10.908  17.757  -0.182  1.00 96.69           C  
ATOM    707  H   LEU A 122      -7.783  16.781  -3.957  1.00 96.69           H  
ATOM    708  HA  LEU A 122     -10.425  15.441  -3.623  1.00 96.69           H  
ATOM    709  HB2 LEU A 122      -9.234  16.198  -1.569  1.00 96.69           H  
ATOM    710  HB3 LEU A 122      -9.174  17.833  -2.216  1.00 96.69           H  
ATOM    711  HG  LEU A 122     -11.663  17.964  -2.174  1.00 96.69           H  
ATOM    712 HD11 LEU A 122     -11.341  15.085  -1.296  1.00 96.69           H  
ATOM    713 HD12 LEU A 122     -12.707  16.027  -0.693  1.00 96.69           H  
ATOM    714 HD13 LEU A 122     -12.508  15.793  -2.444  1.00 96.69           H  
ATOM    715 HD21 LEU A 122     -10.392  17.020   0.434  1.00 96.69           H  
ATOM    716 HD22 LEU A 122     -11.864  18.020   0.271  1.00 96.69           H  
ATOM    717 HD23 LEU A 122     -10.298  18.657  -0.246  1.00 96.69           H  
ATOM    718  N   LEU A 123     -11.504  16.925  -5.297  1.00 96.85           N  
ATOM    719  CA  LEU A 123     -12.301  17.794  -6.156  1.00 96.85           C  
ATOM    720  C   LEU A 123     -13.447  18.409  -5.344  1.00 96.85           C  
ATOM    721  O   LEU A 123     -14.173  17.685  -4.668  1.00 96.85           O  
ATOM    722  CB  LEU A 123     -12.764  16.965  -7.366  1.00 96.85           C  
ATOM    723  CG  LEU A 123     -13.697  17.698  -8.339  1.00 96.85           C  
ATOM    724  CD1 LEU A 123     -13.037  18.894  -9.020  1.00 96.85           C  
ATOM    725  CD2 LEU A 123     -14.160  16.727  -9.425  1.00 96.85           C  
ATOM    726  H   LEU A 123     -11.856  15.995  -5.123  1.00 96.85           H  
ATOM    727  HA  LEU A 123     -11.680  18.614  -6.516  1.00 96.85           H  
ATOM    728  HB2 LEU A 123     -11.884  16.629  -7.915  1.00 96.85           H  
ATOM    729  HB3 LEU A 123     -13.291  16.087  -6.993  1.00 96.85           H  
ATOM    730  HG  LEU A 123     -14.570  18.039  -7.782  1.00 96.85           H  
ATOM    731 HD11 LEU A 123     -12.785  19.658  -8.284  1.00 96.85           H  
ATOM    732 HD12 LEU A 123     -12.140  18.581  -9.554  1.00 96.85           H  
ATOM    733 HD13 LEU A 123     -13.736  19.343  -9.726  1.00 96.85           H  
ATOM    734 HD21 LEU A 123     -13.316  16.409 -10.037  1.00 96.85           H  
ATOM    735 HD22 LEU A 123     -14.637  15.859  -8.970  1.00 96.85           H  
ATOM    736 HD23 LEU A 123     -14.895  17.226 -10.058  1.00 96.85           H  
ATOM    737  N   CYS A 124     -13.614  19.724  -5.412  1.00 96.30           N  
ATOM    738  CA  CYS A 124     -14.711  20.461  -4.794  1.00 96.30           C  
ATOM    739  C   CYS A 124     -15.571  21.075  -5.893  1.00 96.30           C  
ATOM    740  O   CYS A 124     -15.063  21.840  -6.707  1.00 96.30           O  
ATOM    741  CB  CYS A 124     -14.148  21.544  -3.866  1.00 96.30           C  
ATOM    742  SG  CYS A 124     -13.205  20.761  -2.530  1.00 96.30           S  
ATOM    743  H   CYS A 124     -12.969  20.270  -5.966  1.00 96.30           H  
ATOM    744  HA  CYS A 124     -15.335  19.790  -4.203  1.00 96.30           H  
ATOM    745  HB2 CYS A 124     -13.506  22.217  -4.434  1.00 96.30           H  
ATOM    746  HB3 CYS A 124     -14.967  22.128  -3.447  1.00 96.30           H  
ATOM    747  HG  CYS A 124     -12.219  20.320  -3.317  1.00 96.30           H  
ATOM    748  N   VAL A 125     -16.861  20.737  -5.912  1.00 96.22           N  
ATOM    749  CA  VAL A 125     -17.807  21.221  -6.925  1.00 96.22           C  
ATOM    750  C   VAL A 125     -19.031  21.820  -6.264  1.00 96.22           C  
ATOM    751  O   VAL A 125     -19.566  21.256  -5.314  1.00 96.22           O  
ATOM    752  CB  VAL A 125     -18.215  20.120  -7.921  1.00 96.22           C  
ATOM    753  CG1 VAL A 125     -19.096  20.678  -9.043  1.00 96.22           C  
ATOM    754  CG2 VAL A 125     -16.975  19.472  -8.539  1.00 96.22           C  
ATOM    755  H   VAL A 125     -17.212  20.098  -5.214  1.00 96.22           H  
ATOM    756  HA  VAL A 125     -17.327  22.014  -7.499  1.00 96.22           H  
ATOM    757  HB  VAL A 125     -18.772  19.345  -7.394  1.00 96.22           H  
ATOM    758 HG11 VAL A 125     -18.592  21.505  -9.543  1.00 96.22           H  
ATOM    759 HG12 VAL A 125     -20.049  21.023  -8.642  1.00 96.22           H  
ATOM    760 HG13 VAL A 125     -19.316  19.903  -9.778  1.00 96.22           H  
ATOM    761 HG21 VAL A 125     -16.527  18.819  -7.791  1.00 96.22           H  
ATOM    762 HG22 VAL A 125     -16.263  20.242  -8.838  1.00 96.22           H  
ATOM    763 HG23 VAL A 125     -17.243  18.879  -9.413  1.00 96.22           H  
ATOM    764  N   GLY A 126     -19.479  22.957  -6.776  1.00 94.30           N  
ATOM    765  CA  GLY A 126     -20.703  23.630  -6.360  1.00 94.30           C  
ATOM    766  C   GLY A 126     -20.696  25.102  -6.776  1.00 94.30           C  
ATOM    767  O   GLY A 126     -19.664  25.570  -7.266  1.00 94.30           O  
ATOM    768  H   GLY A 126     -18.971  23.375  -7.542  1.00 94.30           H  
ATOM    769  HA2 GLY A 126     -20.824  23.575  -5.278  1.00 94.30           H  
ATOM    770  HA3 GLY A 126     -21.551  23.129  -6.827  1.00 94.30           H  
ATOM    771  N   PRO A 127     -21.799  25.827  -6.542  1.00 92.77           N  
ATOM    772  CA  PRO A 127     -21.937  27.245  -6.883  1.00 92.77           C  
ATOM    773  C   PRO A 127     -20.883  28.135  -6.231  1.00 92.77           C  
ATOM    774  O   PRO A 127     -20.293  27.787  -5.194  1.00 92.77           O  
ATOM    775  CB  PRO A 127     -23.350  27.644  -6.457  1.00 92.77           C  
ATOM    776  CG  PRO A 127     -24.103  26.318  -6.467  1.00 92.77           C  
ATOM    777  CD  PRO A 127     -23.055  25.310  -6.024  1.00 92.77           C  
ATOM    778  HA  PRO A 127     -21.858  27.374  -7.963  1.00 92.77           H  
ATOM    779  HB2 PRO A 127     -23.339  28.046  -5.443  1.00 92.77           H  
ATOM    780  HB3 PRO A 127     -23.792  28.363  -7.147  1.00 92.77           H  
ATOM    781  HG2 PRO A 127     -24.943  26.335  -5.772  1.00 92.77           H  
ATOM    782  HG3 PRO A 127     -24.435  26.089  -7.479  1.00 92.77           H  
ATOM    783  HD2 PRO A 127     -23.013  25.269  -4.935  1.00 92.77           H  
ATOM    784  HD3 PRO A 127     -23.301  24.329  -6.431  1.00 92.77           H  
ATOM    785  N   ASP A 128     -20.627  29.303  -6.805  1.00 92.29           N  
ATOM    786  CA  ASP A 128     -19.690  30.247  -6.210  1.00 92.29           C  
ATOM    787  C   ASP A 128     -20.242  30.876  -4.927  1.00 92.29           C  
ATOM    788  O   ASP A 128     -21.441  31.011  -4.688  1.00 92.29           O  
ATOM    789  CB  ASP A 128     -19.165  31.252  -7.242  1.00 92.29           C  
ATOM    790  CG  ASP A 128     -18.186  30.588  -8.225  1.00 92.29           C  
ATOM    791  OD1 ASP A 128     -17.801  31.251  -9.210  1.00 92.29           O  
ATOM    792  OD2 ASP A 128     -17.691  29.470  -7.908  1.00 92.29           O1-
ATOM    793  H   ASP A 128     -21.093  29.567  -7.661  1.00 92.29           H  
ATOM    794  HA  ASP A 128     -18.823  29.675  -5.881  1.00 92.29           H  
ATOM    795  HB2 ASP A 128     -19.997  31.717  -7.770  1.00 92.29           H  
ATOM    796  HB3 ASP A 128     -18.624  32.037  -6.714  1.00 92.29           H  
ATOM    797  N   GLY A 129     -19.335  31.176  -3.995  1.00 91.91           N  
ATOM    798  CA  GLY A 129     -19.701  31.707  -2.681  1.00 91.91           C  
ATOM    799  C   GLY A 129     -20.409  30.716  -1.745  1.00 91.91           C  
ATOM    800  O   GLY A 129     -20.761  31.103  -0.626  1.00 91.91           O  
ATOM    801  H   GLY A 129     -18.361  31.102  -4.252  1.00 91.91           H  
ATOM    802  HA2 GLY A 129     -20.365  32.559  -2.828  1.00 91.91           H  
ATOM    803  HA3 GLY A 129     -18.798  32.060  -2.183  1.00 91.91           H  
ATOM    804  N   ILE A 130     -20.587  29.443  -2.127  1.00 92.53           N  
ATOM    805  CA  ILE A 130     -21.239  28.431  -1.276  1.00 92.53           C  
ATOM    806  C   ILE A 130     -20.384  28.000  -0.068  1.00 92.53           C  
ATOM    807  O   ILE A 130     -20.910  27.468   0.905  1.00 92.53           O  
ATOM    808  CB  ILE A 130     -21.714  27.238  -2.139  1.00 92.53           C  
ATOM    809  CG1 ILE A 130     -22.802  26.383  -1.476  1.00 92.53           C  
ATOM    810  CG2 ILE A 130     -20.547  26.309  -2.504  1.00 92.53           C  
ATOM    811  CD1 ILE A 130     -24.017  27.164  -0.964  1.00 92.53           C  
ATOM    812  H   ILE A 130     -20.428  29.216  -3.098  1.00 92.53           H  
ATOM    813  HA  ILE A 130     -22.125  28.918  -0.869  1.00 92.53           H  
ATOM    814  HB  ILE A 130     -22.136  27.638  -3.061  1.00 92.53           H  
ATOM    815 HG12 ILE A 130     -22.342  25.851  -0.643  1.00 92.53           H  
ATOM    816 HG13 ILE A 130     -23.152  25.644  -2.197  1.00 92.53           H  
ATOM    817 HG21 ILE A 130     -20.176  25.769  -1.632  1.00 92.53           H  
ATOM    818 HG22 ILE A 130     -20.880  25.590  -3.252  1.00 92.53           H  
ATOM    819 HG23 ILE A 130     -19.746  26.905  -2.941  1.00 92.53           H  
ATOM    820 HD11 ILE A 130     -24.785  26.459  -0.647  1.00 92.53           H  
ATOM    821 HD12 ILE A 130     -24.406  27.807  -1.753  1.00 92.53           H  
ATOM    822 HD13 ILE A 130     -23.747  27.766  -0.096  1.00 92.53           H  
ATOM    823  N   GLY A 131     -19.080  28.299  -0.084  1.00 93.40           N  
ATOM    824  CA  GLY A 131     -18.152  28.030   1.023  1.00 93.40           C  
ATOM    825  C   GLY A 131     -17.109  26.939   0.756  1.00 93.40           C  
ATOM    826  O   GLY A 131     -16.491  26.483   1.714  1.00 93.40           O  
ATOM    827  H   GLY A 131     -18.738  28.792  -0.896  1.00 93.40           H  
ATOM    828  HA2 GLY A 131     -18.705  27.745   1.918  1.00 93.40           H  
ATOM    829  HA3 GLY A 131     -17.612  28.950   1.248  1.00 93.40           H  
ATOM    830  N   LYS A 132     -16.891  26.542  -0.512  1.00 93.77           N  
ATOM    831  CA  LYS A 132     -15.907  25.521  -0.938  1.00 93.77           C  
ATOM    832  C   LYS A 132     -14.530  25.748  -0.306  1.00 93.77           C  
ATOM    833  O   LYS A 132     -14.084  24.959   0.527  1.00 93.77           O  
ATOM    834  CB  LYS A 132     -15.798  25.452  -2.482  1.00 93.77           C  
ATOM    835  CG  LYS A 132     -17.132  25.178  -3.202  1.00 93.77           C  
ATOM    836  CD  LYS A 132     -17.005  25.040  -4.734  1.00 93.77           C  
ATOM    837  CE  LYS A 132     -16.555  26.319  -5.482  1.00 93.77           C  
ATOM    838  NZ  LYS A 132     -17.647  27.058  -6.184  1.00 93.77           N1+
ATOM    839  H   LYS A 132     -17.478  26.938  -1.232  1.00 93.77           H  
ATOM    840  HA  LYS A 132     -16.239  24.544  -0.584  1.00 93.77           H  
ATOM    841  HB2 LYS A 132     -15.387  26.389  -2.858  1.00 93.77           H  
ATOM    842  HB3 LYS A 132     -15.097  24.659  -2.745  1.00 93.77           H  
ATOM    843  HG2 LYS A 132     -17.812  26.004  -2.993  1.00 93.77           H  
ATOM    844  HG3 LYS A 132     -17.564  24.259  -2.805  1.00 93.77           H  
ATOM    845  HD2 LYS A 132     -16.271  24.261  -4.942  1.00 93.77           H  
ATOM    846  HD3 LYS A 132     -17.958  24.702  -5.140  1.00 93.77           H  
ATOM    847  HE2 LYS A 132     -15.826  26.014  -6.233  1.00 93.77           H  
ATOM    848  HE3 LYS A 132     -16.009  26.977  -4.806  1.00 93.77           H  
ATOM    849  HZ1 LYS A 132     -18.412  27.361  -5.598  1.00 93.77           H  
ATOM    850  HZ2 LYS A 132     -18.071  26.480  -6.895  1.00 93.77           H  
ATOM    851  HZ3 LYS A 132     -17.312  27.848  -6.718  1.00 93.77           H  
ATOM    852  N   THR A 133     -13.912  26.885  -0.619  1.00 91.39           N  
ATOM    853  CA  THR A 133     -12.586  27.279  -0.129  1.00 91.39           C  
ATOM    854  C   THR A 133     -12.515  27.361   1.392  1.00 91.39           C  
ATOM    855  O   THR A 133     -11.596  26.809   1.995  1.00 91.39           O  
ATOM    856  CB  THR A 133     -12.215  28.644  -0.717  1.00 91.39           C  
ATOM    857  CG2 THR A 133     -10.794  29.052  -0.380  1.00 91.39           C  
ATOM    858  OG1 THR A 133     -12.380  28.599  -2.107  1.00 91.39           O  
ATOM    859  H   THR A 133     -14.258  27.409  -1.410  1.00 91.39           H  
ATOM    860  HA  THR A 133     -11.851  26.549  -0.470  1.00 91.39           H  
ATOM    861  HB  THR A 133     -12.894  29.398  -0.320  1.00 91.39           H  
ATOM    862  HG1 THR A 133     -11.593  28.930  -2.546  1.00 91.39           H  
ATOM    863 HG21 THR A 133     -10.089  28.329  -0.792  1.00 91.39           H  
ATOM    864 HG22 THR A 133     -10.666  29.126   0.700  1.00 91.39           H  
ATOM    865 HG23 THR A 133     -10.611  30.036  -0.813  1.00 91.39           H  
ATOM    866  N   THR A 134     -13.487  28.017   2.038  1.00 94.24           N  
ATOM    867  CA  THR A 134     -13.515  28.139   3.503  1.00 94.24           C  
ATOM    868  C   THR A 134     -13.574  26.764   4.155  1.00 94.24           C  
ATOM    869  O   THR A 134     -12.797  26.503   5.066  1.00 94.24           O  
ATOM    870  CB  THR A 134     -14.702  28.987   3.982  1.00 94.24           C  
ATOM    871  CG2 THR A 134     -14.639  29.299   5.477  1.00 94.24           C  
ATOM    872  OG1 THR A 134     -14.715  30.221   3.301  1.00 94.24           O  
ATOM    873  H   THR A 134     -14.218  28.466   1.505  1.00 94.24           H  
ATOM    874  HA  THR A 134     -12.592  28.616   3.834  1.00 94.24           H  
ATOM    875  HB  THR A 134     -15.630  28.460   3.763  1.00 94.24           H  
ATOM    876  HG1 THR A 134     -14.078  30.797   3.729  1.00 94.24           H  
ATOM    877 HG21 THR A 134     -15.490  29.921   5.758  1.00 94.24           H  
ATOM    878 HG22 THR A 134     -14.683  28.376   6.055  1.00 94.24           H  
ATOM    879 HG23 THR A 134     -13.712  29.819   5.718  1.00 94.24           H  
ATOM    880  N   LEU A 135     -14.415  25.851   3.652  1.00 94.81           N  
ATOM    881  CA  LEU A 135     -14.491  24.492   4.182  1.00 94.81           C  
ATOM    882  C   LEU A 135     -13.163  23.742   4.019  1.00 94.81           C  
ATOM    883  O   LEU A 135     -12.774  23.017   4.930  1.00 94.81           O  
ATOM    884  CB  LEU A 135     -15.654  23.732   3.518  1.00 94.81           C  
ATOM    885  CG  LEU A 135     -15.910  22.350   4.156  1.00 94.81           C  
ATOM    886  CD1 LEU A 135     -16.422  22.464   5.594  1.00 94.81           C  
ATOM    887  CD2 LEU A 135     -16.939  21.563   3.351  1.00 94.81           C  
ATOM    888  H   LEU A 135     -15.003  26.092   2.867  1.00 94.81           H  
ATOM    889  HA  LEU A 135     -14.684  24.574   5.252  1.00 94.81           H  
ATOM    890  HB2 LEU A 135     -16.563  24.329   3.595  1.00 94.81           H  
ATOM    891  HB3 LEU A 135     -15.427  23.598   2.461  1.00 94.81           H  
ATOM    892  HG  LEU A 135     -14.989  21.767   4.157  1.00 94.81           H  
ATOM    893 HD11 LEU A 135     -16.664  21.473   5.977  1.00 94.81           H  
ATOM    894 HD12 LEU A 135     -15.655  22.894   6.238  1.00 94.81           H  
ATOM    895 HD13 LEU A 135     -17.315  23.088   5.629  1.00 94.81           H  
ATOM    896 HD21 LEU A 135     -17.869  22.126   3.267  1.00 94.81           H  
ATOM    897 HD22 LEU A 135     -17.136  20.608   3.838  1.00 94.81           H  
ATOM    898 HD23 LEU A 135     -16.541  21.350   2.359  1.00 94.81           H  
ATOM    899  N   MET A 136     -12.443  23.929   2.907  1.00 93.77           N  
ATOM    900  CA  MET A 136     -11.133  23.296   2.706  1.00 93.77           C  
ATOM    901  C   MET A 136     -10.095  23.813   3.704  1.00 93.77           C  
ATOM    902  O   MET A 136      -9.420  23.013   4.357  1.00 93.77           O  
ATOM    903  CB  MET A 136     -10.645  23.482   1.259  1.00 93.77           C  
ATOM    904  CG  MET A 136     -11.494  22.747   0.223  1.00 93.77           C  
ATOM    905  SD  MET A 136     -11.705  20.989   0.592  1.00 93.77           S  
ATOM    906  CE  MET A 136     -13.416  21.046   1.171  1.00 93.77           C  
ATOM    907  H   MET A 136     -12.821  24.514   2.176  1.00 93.77           H  
ATOM    908  HA  MET A 136     -11.229  22.229   2.907  1.00 93.77           H  
ATOM    909  HB2 MET A 136      -9.641  23.066   1.181  1.00 93.77           H  
ATOM    910  HB3 MET A 136     -10.600  24.542   1.006  1.00 93.77           H  
ATOM    911  HG2 MET A 136     -11.009  22.840  -0.749  1.00 93.77           H  
ATOM    912  HG3 MET A 136     -12.474  23.217   0.142  1.00 93.77           H  
ATOM    913  HE1 MET A 136     -13.542  21.826   1.922  1.00 93.77           H  
ATOM    914  HE2 MET A 136     -14.069  21.253   0.323  1.00 93.77           H  
ATOM    915  HE3 MET A 136     -13.681  20.087   1.616  1.00 93.77           H  
ATOM    916  N   LYS A 137     -10.031  25.135   3.905  1.00 94.41           N  
ATOM    917  CA  LYS A 137      -9.173  25.756   4.927  1.00 94.41           C  
ATOM    918  C   LYS A 137      -9.516  25.247   6.331  1.00 94.41           C  
ATOM    919  O   LYS A 137      -8.614  25.007   7.132  1.00 94.41           O  
ATOM    920  CB  LYS A 137      -9.269  27.292   4.847  1.00 94.41           C  
ATOM    921  CG  LYS A 137      -8.704  27.831   3.526  1.00 94.41           C  
ATOM    922  CD  LYS A 137      -8.763  29.360   3.393  1.00 94.41           C  
ATOM    923  CE  LYS A 137      -8.129  29.680   2.032  1.00 94.41           C  
ATOM    924  NZ  LYS A 137      -8.065  31.117   1.692  1.00 94.41           N1+
ATOM    925  H   LYS A 137     -10.623  25.730   3.342  1.00 94.41           H  
ATOM    926  HA  LYS A 137      -8.137  25.470   4.743  1.00 94.41           H  
ATOM    927  HB2 LYS A 137      -8.677  27.722   5.655  1.00 94.41           H  
ATOM    928  HB3 LYS A 137     -10.306  27.608   4.964  1.00 94.41           H  
ATOM    929  HG2 LYS A 137      -7.663  27.520   3.443  1.00 94.41           H  
ATOM    930  HG3 LYS A 137      -9.248  27.391   2.690  1.00 94.41           H  
ATOM    931  HD2 LYS A 137      -9.800  29.695   3.422  1.00 94.41           H  
ATOM    932  HD3 LYS A 137      -8.194  29.827   4.196  1.00 94.41           H  
ATOM    933  HE2 LYS A 137      -7.116  29.278   2.024  1.00 94.41           H  
ATOM    934  HE3 LYS A 137      -8.684  29.157   1.253  1.00 94.41           H  
ATOM    935  HZ1 LYS A 137      -7.923  31.183   0.695  1.00 94.41           H  
ATOM    936  HZ2 LYS A 137      -7.276  31.540   2.160  1.00 94.41           H  
ATOM    937  HZ3 LYS A 137      -8.928  31.598   1.903  1.00 94.41           H  
ATOM    938  N   THR A 138     -10.800  25.019   6.613  1.00 94.73           N  
ATOM    939  CA  THR A 138     -11.283  24.505   7.903  1.00 94.73           C  
ATOM    940  C   THR A 138     -11.019  23.014   8.113  1.00 94.73           C  
ATOM    941  O   THR A 138     -10.637  22.617   9.215  1.00 94.73           O  
ATOM    942  CB  THR A 138     -12.775  24.831   8.073  1.00 94.73           C  
ATOM    943  CG2 THR A 138     -13.313  24.529   9.460  1.00 94.73           C  
ATOM    944  OG1 THR A 138     -13.009  26.210   7.927  1.00 94.73           O  
ATOM    945  H   THR A 138     -11.488  25.348   5.951  1.00 94.73           H  
ATOM    946  HA  THR A 138     -10.732  25.001   8.702  1.00 94.73           H  
ATOM    947  HB  THR A 138     -13.359  24.285   7.333  1.00 94.73           H  
ATOM    948  HG1 THR A 138     -12.335  26.649   8.451  1.00 94.73           H  
ATOM    949 HG21 THR A 138     -13.217  23.470   9.696  1.00 94.73           H  
ATOM    950 HG22 THR A 138     -12.779  25.115  10.208  1.00 94.73           H  
ATOM    951 HG23 THR A 138     -14.368  24.804   9.474  1.00 94.73           H  
ATOM    952  N   LEU A 139     -11.180  22.174   7.085  1.00 93.73           N  
ATOM    953  CA  LEU A 139     -10.913  20.730   7.158  1.00 93.73           C  
ATOM    954  C   LEU A 139      -9.435  20.435   7.418  1.00 93.73           C  
ATOM    955  O   LEU A 139      -9.115  19.585   8.255  1.00 93.73           O  
ATOM    956  CB  LEU A 139     -11.365  20.048   5.853  1.00 93.73           C  
ATOM    957  CG  LEU A 139     -12.874  19.758   5.782  1.00 93.73           C  
ATOM    958  CD1 LEU A 139     -13.233  19.346   4.359  1.00 93.73           C  
ATOM    959  CD2 LEU A 139     -13.292  18.619   6.718  1.00 93.73           C  
ATOM    960  H   LEU A 139     -11.518  22.552   6.212  1.00 93.73           H  
ATOM    961  HA  LEU A 139     -11.462  20.301   7.996  1.00 93.73           H  
ATOM    962  HB2 LEU A 139     -10.836  19.101   5.744  1.00 93.73           H  
ATOM    963  HB3 LEU A 139     -11.073  20.678   5.013  1.00 93.73           H  
ATOM    964  HG  LEU A 139     -13.436  20.657   6.034  1.00 93.73           H  
ATOM    965 HD11 LEU A 139     -14.310  19.204   4.274  1.00 93.73           H  
ATOM    966 HD12 LEU A 139     -12.714  18.427   4.083  1.00 93.73           H  
ATOM    967 HD13 LEU A 139     -12.927  20.146   3.685  1.00 93.73           H  
ATOM    968 HD21 LEU A 139     -14.365  18.450   6.625  1.00 93.73           H  
ATOM    969 HD22 LEU A 139     -12.758  17.704   6.462  1.00 93.73           H  
ATOM    970 HD23 LEU A 139     -13.087  18.883   7.756  1.00 93.73           H  
ATOM    971  N   PHE A 140      -8.555  21.150   6.716  1.00 93.37           N  
ATOM    972  CA  PHE A 140      -7.113  20.912   6.720  1.00 93.37           C  
ATOM    973  C   PHE A 140      -6.320  21.849   7.636  1.00 93.37           C  
ATOM    974  O   PHE A 140      -5.104  21.705   7.715  1.00 93.37           O  
ATOM    975  CB  PHE A 140      -6.611  20.938   5.273  1.00 93.37           C  
ATOM    976  CG  PHE A 140      -7.131  19.779   4.444  1.00 93.37           C  
ATOM    977  CD1 PHE A 140      -6.624  18.480   4.643  1.00 93.37           C  
ATOM    978  CD2 PHE A 140      -8.140  19.990   3.487  1.00 93.37           C  
ATOM    979  CE1 PHE A 140      -7.114  17.404   3.881  1.00 93.37           C  
ATOM    980  CE2 PHE A 140      -8.643  18.914   2.737  1.00 93.37           C  
ATOM    981  CZ  PHE A 140      -8.128  17.620   2.931  1.00 93.37           C  
ATOM    982  H   PHE A 140      -8.914  21.811   6.041  1.00 93.37           H  
ATOM    983  HA  PHE A 140      -6.926  19.908   7.103  1.00 93.37           H  
ATOM    984  HB2 PHE A 140      -6.897  21.883   4.812  1.00 93.37           H  
ATOM    985  HB3 PHE A 140      -5.522  20.902   5.271  1.00 93.37           H  
ATOM    986  HD1 PHE A 140      -5.851  18.311   5.377  1.00 93.37           H  
ATOM    987  HD2 PHE A 140      -8.527  20.983   3.315  1.00 93.37           H  
ATOM    988  HE1 PHE A 140      -6.716  16.411   4.030  1.00 93.37           H  
ATOM    989  HE2 PHE A 140      -9.418  19.089   2.006  1.00 93.37           H  
ATOM    990  HZ  PHE A 140      -8.510  16.795   2.348  1.00 93.37           H  
ATOM    991  N   ASN A 141      -6.982  22.773   8.342  1.00 91.96           N  
ATOM    992  CA  ASN A 141      -6.350  23.771   9.217  1.00 91.96           C  
ATOM    993  C   ASN A 141      -5.182  24.496   8.542  1.00 91.96           C  
ATOM    994  O   ASN A 141      -4.115  24.671   9.128  1.00 91.96           O  
ATOM    995  CB  ASN A 141      -5.988  23.132  10.564  1.00 91.96           C  
ATOM    996  CG  ASN A 141      -7.218  22.680  11.307  1.00 91.96           C  
ATOM    997  ND2 ASN A 141      -7.103  21.819  12.269  1.00 91.96           N  
ATOM    998  OD1 ASN A 141      -8.335  23.091  11.074  1.00 91.96           O  
ATOM    999  H   ASN A 141      -7.981  22.847   8.212  1.00 91.96           H  
ATOM   1000  HA  ASN A 141      -7.089  24.550   9.405  1.00 91.96           H  
ATOM   1001  HB2 ASN A 141      -5.474  23.867  11.185  1.00 91.96           H  
ATOM   1002  HB3 ASN A 141      -5.313  22.291  10.405  1.00 91.96           H  
ATOM   1003 HD21 ASN A 141      -6.202  21.495  12.591  1.00 91.96           H  
ATOM   1004 HD22 ASN A 141      -7.914  21.713  12.862  1.00 91.96           H  
ATOM   1005  N   ASN A 142      -5.395  24.871   7.284  1.00 91.46           N  
ATOM   1006  CA  ASN A 142      -4.397  25.513   6.448  1.00 91.46           C  
ATOM   1007  C   ASN A 142      -5.047  26.689   5.715  1.00 91.46           C  
ATOM   1008  O   ASN A 142      -5.772  26.488   4.740  1.00 91.46           O  
ATOM   1009  CB  ASN A 142      -3.796  24.459   5.500  1.00 91.46           C  
ATOM   1010  CG  ASN A 142      -2.656  25.027   4.676  1.00 91.46           C  
ATOM   1011  ND2 ASN A 142      -2.016  24.225   3.860  1.00 91.46           N  
ATOM   1012  OD1 ASN A 142      -2.315  26.193   4.750  1.00 91.46           O  
ATOM   1013  H   ASN A 142      -6.320  24.741   6.900  1.00 91.46           H  
ATOM   1014  HA  ASN A 142      -3.593  25.910   7.068  1.00 91.46           H  
ATOM   1015  HB2 ASN A 142      -3.408  23.628   6.090  1.00 91.46           H  
ATOM   1016  HB3 ASN A 142      -4.565  24.082   4.825  1.00 91.46           H  
ATOM   1017 HD21 ASN A 142      -1.274  24.661   3.331  1.00 91.46           H  
ATOM   1018 HD22 ASN A 142      -2.288  23.259   3.753  1.00 91.46           H  
ATOM   1019  N   ASP A 143      -4.799  27.908   6.191  1.00 90.49           N  
ATOM   1020  CA  ASP A 143      -5.328  29.135   5.581  1.00 90.49           C  
ATOM   1021  C   ASP A 143      -4.700  29.435   4.210  1.00 90.49           C  
ATOM   1022  O   ASP A 143      -5.328  30.076   3.361  1.00 90.49           O  
ATOM   1023  CB  ASP A 143      -5.135  30.310   6.552  1.00 90.49           C  
ATOM   1024  CG  ASP A 143      -6.035  30.181   7.782  1.00 90.49           C  
ATOM   1025  OD1 ASP A 143      -5.531  30.369   8.909  1.00 90.49           O  
ATOM   1026  OD2 ASP A 143      -7.235  29.869   7.589  1.00 90.49           O1-
ATOM   1027  H   ASP A 143      -4.219  28.010   7.012  1.00 90.49           H  
ATOM   1028  HA  ASP A 143      -6.398  29.005   5.414  1.00 90.49           H  
ATOM   1029  HB2 ASP A 143      -5.392  31.237   6.039  1.00 90.49           H  
ATOM   1030  HB3 ASP A 143      -4.089  30.366   6.852  1.00 90.49           H  
ATOM   1031  N   ASP A 144      -3.514  28.878   3.962  1.00 89.59           N  
ATOM   1032  CA  ASP A 144      -2.707  29.053   2.756  1.00 89.59           C  
ATOM   1033  C   ASP A 144      -2.927  27.928   1.731  1.00 89.59           C  
ATOM   1034  O   ASP A 144      -2.091  27.688   0.859  1.00 89.59           O  
ATOM   1035  CB  ASP A 144      -1.229  29.201   3.156  1.00 89.59           C  
ATOM   1036  CG  ASP A 144      -0.944  30.485   3.938  1.00 89.59           C  
ATOM   1037  OD1 ASP A 144      -0.080  30.422   4.841  1.00 89.59           O  
ATOM   1038  OD2 ASP A 144      -1.545  31.528   3.595  1.00 89.59           O1-
ATOM   1039  H   ASP A 144      -3.094  28.326   4.696  1.00 89.59           H  
ATOM   1040  HA  ASP A 144      -3.009  29.980   2.268  1.00 89.59           H  
ATOM   1041  HB2 ASP A 144      -0.929  28.335   3.746  1.00 89.59           H  
ATOM   1042  HB3 ASP A 144      -0.605  29.220   2.262  1.00 89.59           H  
ATOM   1043  N   ILE A 145      -4.065  27.226   1.790  1.00 88.19           N  
ATOM   1044  CA  ILE A 145      -4.364  26.121   0.863  1.00 88.19           C  
ATOM   1045  C   ILE A 145      -4.359  26.550  -0.615  1.00 88.19           C  
ATOM   1046  O   ILE A 145      -4.114  25.727  -1.489  1.00 88.19           O  
ATOM   1047  CB  ILE A 145      -5.684  25.437   1.272  1.00 88.19           C  
ATOM   1048  CG1 ILE A 145      -5.743  23.986   0.751  1.00 88.19           C  
ATOM   1049  CG2 ILE A 145      -6.927  26.232   0.827  1.00 88.19           C  
ATOM   1050  CD1 ILE A 145      -6.653  23.124   1.630  1.00 88.19           C  
ATOM   1051  H   ILE A 145      -4.685  27.409   2.566  1.00 88.19           H  
ATOM   1052  HA  ILE A 145      -3.557  25.397   0.976  1.00 88.19           H  
ATOM   1053  HB  ILE A 145      -5.688  25.389   2.361  1.00 88.19           H  
ATOM   1054 HG12 ILE A 145      -6.097  23.969  -0.280  1.00 88.19           H  
ATOM   1055 HG13 ILE A 145      -4.748  23.542   0.776  1.00 88.19           H  
ATOM   1056 HG21 ILE A 145      -7.819  25.832   1.309  1.00 88.19           H  
ATOM   1057 HG22 ILE A 145      -7.055  26.165  -0.253  1.00 88.19           H  
ATOM   1058 HG23 ILE A 145      -6.815  27.279   1.110  1.00 88.19           H  
ATOM   1059 HD11 ILE A 145      -7.644  23.572   1.697  1.00 88.19           H  
ATOM   1060 HD12 ILE A 145      -6.233  23.056   2.633  1.00 88.19           H  
ATOM   1061 HD13 ILE A 145      -6.726  22.117   1.217  1.00 88.19           H  
ATOM   1062  N   GLU A 146      -4.581  27.840  -0.884  1.00 91.76           N  
ATOM   1063  CA  GLU A 146      -4.584  28.445  -2.223  1.00 91.76           C  
ATOM   1064  C   GLU A 146      -3.235  29.078  -2.614  1.00 91.76           C  
ATOM   1065  O   GLU A 146      -3.113  29.654  -3.695  1.00 91.76           O  
ATOM   1066  CB  GLU A 146      -5.708  29.489  -2.315  1.00 91.76           C  
ATOM   1067  CG  GLU A 146      -7.102  28.872  -2.164  1.00 91.76           C  
ATOM   1068  CD  GLU A 146      -8.171  29.961  -2.074  1.00 91.76           C  
ATOM   1069  OE1 GLU A 146      -9.087  29.957  -2.920  1.00 91.76           O  
ATOM   1070  OE2 GLU A 146      -8.117  30.742  -1.084  1.00 91.76           O1-
ATOM   1071  H   GLU A 146      -4.743  28.449  -0.095  1.00 91.76           H  
ATOM   1072  HA  GLU A 146      -4.796  27.665  -2.953  1.00 91.76           H  
ATOM   1073  HB2 GLU A 146      -5.666  29.989  -3.283  1.00 91.76           H  
ATOM   1074  HB3 GLU A 146      -5.549  30.235  -1.537  1.00 91.76           H  
ATOM   1075  HG2 GLU A 146      -7.294  28.208  -3.006  1.00 91.76           H  
ATOM   1076  HG3 GLU A 146      -7.148  28.283  -1.248  1.00 91.76           H  
ATOM   1077  N   ALA A 147      -2.207  28.996  -1.759  1.00 91.39           N  
ATOM   1078  CA  ALA A 147      -0.941  29.703  -1.967  1.00 91.39           C  
ATOM   1079  C   ALA A 147      -0.143  29.201  -3.182  1.00 91.39           C  
ATOM   1080  O   ALA A 147       0.634  29.956  -3.765  1.00 91.39           O  
ATOM   1081  CB  ALA A 147      -0.108  29.595  -0.686  1.00 91.39           C  
ATOM   1082  H   ALA A 147      -2.331  28.497  -0.890  1.00 91.39           H  
ATOM   1083  HA  ALA A 147      -1.161  30.756  -2.143  1.00 91.39           H  
ATOM   1084  HB1 ALA A 147       0.101  28.551  -0.456  1.00 91.39           H  
ATOM   1085  HB2 ALA A 147       0.834  30.129  -0.814  1.00 91.39           H  
ATOM   1086  HB3 ALA A 147      -0.655  30.049   0.140  1.00 91.39           H  
ATOM   1087  N   ASN A 148      -0.325  27.936  -3.571  1.00 92.29           N  
ATOM   1088  CA  ASN A 148       0.413  27.308  -4.662  1.00 92.29           C  
ATOM   1089  C   ASN A 148      -0.538  26.771  -5.739  1.00 92.29           C  
ATOM   1090  O   ASN A 148      -0.983  25.624  -5.690  1.00 92.29           O  
ATOM   1091  CB  ASN A 148       1.327  26.240  -4.062  1.00 92.29           C  
ATOM   1092  CG  ASN A 148       2.118  25.498  -5.121  1.00 92.29           C  
ATOM   1093  ND2 ASN A 148       2.340  24.223  -4.921  1.00 92.29           N  
ATOM   1094  OD1 ASN A 148       2.549  26.052  -6.120  1.00 92.29           O  
ATOM   1095  H   ASN A 148      -1.003  27.383  -3.065  1.00 92.29           H  
ATOM   1096  HA  ASN A 148       1.056  28.043  -5.148  1.00 92.29           H  
ATOM   1097  HB2 ASN A 148       0.707  25.542  -3.500  1.00 92.29           H  
ATOM   1098  HB3 ASN A 148       2.033  26.703  -3.372  1.00 92.29           H  
ATOM   1099 HD21 ASN A 148       2.755  23.701  -5.679  1.00 92.29           H  
ATOM   1100 HD22 ASN A 148       1.847  23.774  -4.162  1.00 92.29           H  
ATOM   1101  N   LEU A 149      -0.845  27.627  -6.714  1.00 92.48           N  
ATOM   1102  CA  LEU A 149      -1.656  27.310  -7.888  1.00 92.48           C  
ATOM   1103  C   LEU A 149      -0.809  26.575  -8.938  1.00 92.48           C  
ATOM   1104  O   LEU A 149       0.129  27.138  -9.499  1.00 92.48           O  
ATOM   1105  CB  LEU A 149      -2.233  28.632  -8.420  1.00 92.48           C  
ATOM   1106  CG  LEU A 149      -3.140  28.519  -9.660  1.00 92.48           C  
ATOM   1107  CD1 LEU A 149      -4.422  27.737  -9.377  1.00 92.48           C  
ATOM   1108  CD2 LEU A 149      -3.516  29.940 -10.085  1.00 92.48           C  
ATOM   1109  H   LEU A 149      -0.442  28.552  -6.664  1.00 92.48           H  
ATOM   1110  HA  LEU A 149      -2.479  26.665  -7.582  1.00 92.48           H  
ATOM   1111  HB2 LEU A 149      -1.400  29.289  -8.669  1.00 92.48           H  
ATOM   1112  HB3 LEU A 149      -2.800  29.104  -7.618  1.00 92.48           H  
ATOM   1113  HG  LEU A 149      -2.602  28.036 -10.476  1.00 92.48           H  
ATOM   1114 HD11 LEU A 149      -4.189  26.709  -9.098  1.00 92.48           H  
ATOM   1115 HD12 LEU A 149      -4.981  28.211  -8.571  1.00 92.48           H  
ATOM   1116 HD13 LEU A 149      -5.046  27.719 -10.271  1.00 92.48           H  
ATOM   1117 HD21 LEU A 149      -4.242  29.929 -10.898  1.00 92.48           H  
ATOM   1118 HD22 LEU A 149      -2.625  30.471 -10.420  1.00 92.48           H  
ATOM   1119 HD23 LEU A 149      -3.960  30.474  -9.245  1.00 92.48           H  
ATOM   1120  N   VAL A 150      -1.162  25.321  -9.223  1.00 91.20           N  
ATOM   1121  CA  VAL A 150      -0.416  24.437 -10.140  1.00 91.20           C  
ATOM   1122  C   VAL A 150      -1.093  24.310 -11.503  1.00 91.20           C  
ATOM   1123  O   VAL A 150      -0.422  24.135 -12.521  1.00 91.20           O  
ATOM   1124  CB  VAL A 150      -0.219  23.049  -9.501  1.00 91.20           C  
ATOM   1125  CG1 VAL A 150       0.610  22.110 -10.390  1.00 91.20           C  
ATOM   1126  CG2 VAL A 150       0.504  23.168  -8.155  1.00 91.20           C  
ATOM   1127  H   VAL A 150      -1.934  24.929  -8.703  1.00 91.20           H  
ATOM   1128  HA  VAL A 150       0.572  24.862 -10.317  1.00 91.20           H  
ATOM   1129  HB  VAL A 150      -1.192  22.588  -9.332  1.00 91.20           H  
ATOM   1130 HG11 VAL A 150       0.803  21.179  -9.857  1.00 91.20           H  
ATOM   1131 HG12 VAL A 150       1.561  22.582 -10.635  1.00 91.20           H  
ATOM   1132 HG13 VAL A 150       0.069  21.877 -11.307  1.00 91.20           H  
ATOM   1133 HG21 VAL A 150       1.420  23.748  -8.267  1.00 91.20           H  
ATOM   1134 HG22 VAL A 150       0.759  22.176  -7.781  1.00 91.20           H  
ATOM   1135 HG23 VAL A 150      -0.137  23.656  -7.421  1.00 91.20           H  
ATOM   1136  N   LYS A 151      -2.425  24.389 -11.547  1.00 91.78           N  
ATOM   1137  CA  LYS A 151      -3.199  24.388 -12.793  1.00 91.78           C  
ATOM   1138  C   LYS A 151      -4.274  25.453 -12.696  1.00 91.78           C  
ATOM   1139  O   LYS A 151      -5.007  25.475 -11.715  1.00 91.78           O  
ATOM   1140  CB  LYS A 151      -3.801  22.994 -13.054  1.00 91.78           C  
ATOM   1141  CG  LYS A 151      -4.277  22.812 -14.504  1.00 91.78           C  
ATOM   1142  CD  LYS A 151      -5.004  21.468 -14.689  1.00 91.78           C  
ATOM   1143  CE  LYS A 151      -5.291  21.203 -16.174  1.00 91.78           C  
ATOM   1144  NZ  LYS A 151      -6.114  19.985 -16.381  1.00 91.78           N1+
ATOM   1145  H   LYS A 151      -2.912  24.573 -10.681  1.00 91.78           H  
ATOM   1146  HA  LYS A 151      -2.538  24.649 -13.619  1.00 91.78           H  
ATOM   1147  HB2 LYS A 151      -3.048  22.235 -12.840  1.00 91.78           H  
ATOM   1148  HB3 LYS A 151      -4.647  22.843 -12.384  1.00 91.78           H  
ATOM   1149  HG2 LYS A 151      -4.955  23.622 -14.773  1.00 91.78           H  
ATOM   1150  HG3 LYS A 151      -3.411  22.849 -15.164  1.00 91.78           H  
ATOM   1151  HD2 LYS A 151      -4.387  20.662 -14.293  1.00 91.78           H  
ATOM   1152  HD3 LYS A 151      -5.943  21.497 -14.136  1.00 91.78           H  
ATOM   1153  HE2 LYS A 151      -5.807  22.064 -16.599  1.00 91.78           H  
ATOM   1154  HE3 LYS A 151      -4.340  21.103 -16.696  1.00 91.78           H  
ATOM   1155  HZ1 LYS A 151      -6.184  19.708 -17.350  1.00 91.78           H  
ATOM   1156  HZ2 LYS A 151      -5.856  19.200 -15.800  1.00 91.78           H  
ATOM   1157  HZ3 LYS A 151      -7.080  20.119 -16.117  1.00 91.78           H  
ATOM   1158  N   ASP A 152      -4.366  26.283 -13.720  1.00 91.12           N  
ATOM   1159  CA  ASP A 152      -5.459  27.222 -13.905  1.00 91.12           C  
ATOM   1160  C   ASP A 152      -5.905  27.135 -15.363  1.00 91.12           C  
ATOM   1161  O   ASP A 152      -5.156  27.532 -16.259  1.00 91.12           O  
ATOM   1162  CB  ASP A 152      -5.008  28.646 -13.513  1.00 91.12           C  
ATOM   1163  CG  ASP A 152      -6.201  29.603 -13.491  1.00 91.12           C  
ATOM   1164  OD1 ASP A 152      -6.095  30.808 -13.147  1.00 91.12           O  
ATOM   1165  OD2 ASP A 152      -7.295  29.100 -13.789  1.00 91.12           O1-
ATOM   1166  H   ASP A 152      -3.694  26.227 -14.472  1.00 91.12           H  
ATOM   1167  HA  ASP A 152      -6.299  26.936 -13.272  1.00 91.12           H  
ATOM   1168  HB2 ASP A 152      -4.253  29.011 -14.209  1.00 91.12           H  
ATOM   1169  HB3 ASP A 152      -4.567  28.597 -12.518  1.00 91.12           H  
ATOM   1170  N   TYR A 153      -7.063  26.529 -15.616  1.00 85.26           N  
ATOM   1171  CA  TYR A 153      -7.628  26.504 -16.958  1.00 85.26           C  
ATOM   1172  C   TYR A 153      -9.120  26.790 -16.938  1.00 85.26           C  
ATOM   1173  O   TYR A 153      -9.832  26.496 -15.980  1.00 85.26           O  
ATOM   1174  CB  TYR A 153      -7.298  25.202 -17.691  1.00 85.26           C  
ATOM   1175  CG  TYR A 153      -8.200  24.036 -17.360  1.00 85.26           C  
ATOM   1176  CD1 TYR A 153      -7.913  23.220 -16.251  1.00 85.26           C  
ATOM   1177  CD2 TYR A 153      -9.329  23.779 -18.162  1.00 85.26           C  
ATOM   1178  CE1 TYR A 153      -8.673  22.060 -16.027  1.00 85.26           C  
ATOM   1179  CE2 TYR A 153     -10.125  22.652 -17.909  1.00 85.26           C  
ATOM   1180  CZ  TYR A 153      -9.759  21.770 -16.880  1.00 85.26           C  
ATOM   1181  OH  TYR A 153     -10.399  20.593 -16.778  1.00 85.26           O  
ATOM   1182  H   TYR A 153      -7.666  26.267 -14.849  1.00 85.26           H  
ATOM   1183  HA  TYR A 153      -7.172  27.314 -17.529  1.00 85.26           H  
ATOM   1184  HB2 TYR A 153      -7.375  25.393 -18.762  1.00 85.26           H  
ATOM   1185  HB3 TYR A 153      -6.261  24.929 -17.494  1.00 85.26           H  
ATOM   1186  HD1 TYR A 153      -7.131  23.510 -15.565  1.00 85.26           H  
ATOM   1187  HD2 TYR A 153      -9.588  24.437 -18.978  1.00 85.26           H  
ATOM   1188  HE1 TYR A 153      -8.478  21.424 -15.177  1.00 85.26           H  
ATOM   1189  HE2 TYR A 153     -10.978  22.424 -18.531  1.00 85.26           H  
ATOM   1190  HH  TYR A 153      -9.846  19.932 -16.355  1.00 85.26           H  
ATOM   1191  N   GLU A 154      -9.574  27.370 -18.034  1.00 83.29           N  
ATOM   1192  CA  GLU A 154     -10.937  27.811 -18.239  1.00 83.29           C  
ATOM   1193  C   GLU A 154     -11.411  27.199 -19.554  1.00 83.29           C  
ATOM   1194  O   GLU A 154     -10.716  27.293 -20.568  1.00 83.29           O  
ATOM   1195  CB  GLU A 154     -10.913  29.343 -18.235  1.00 83.29           C  
ATOM   1196  CG  GLU A 154     -12.301  29.952 -18.370  1.00 83.29           C  
ATOM   1197  CD  GLU A 154     -12.255  31.481 -18.257  1.00 83.29           C  
ATOM   1198  OE1 GLU A 154     -13.081  32.041 -17.509  1.00 83.29           O  
ATOM   1199  OE2 GLU A 154     -11.448  32.118 -18.973  1.00 83.29           O1-
ATOM   1200  H   GLU A 154      -8.944  27.529 -18.807  1.00 83.29           H  
ATOM   1201  HA  GLU A 154     -11.587  27.461 -17.437  1.00 83.29           H  
ATOM   1202  HB2 GLU A 154     -10.479  29.683 -17.295  1.00 83.29           H  
ATOM   1203  HB3 GLU A 154     -10.281  29.694 -19.051  1.00 83.29           H  
ATOM   1204  HG2 GLU A 154     -12.941  29.536 -17.592  1.00 83.29           H  
ATOM   1205  HG3 GLU A 154     -12.700  29.674 -19.345  1.00 83.29           H  
ATOM   1206  N   GLU A 155     -12.555  26.526 -19.529  1.00 79.66           N  
ATOM   1207  CA  GLU A 155     -13.184  26.015 -20.741  1.00 79.66           C  
ATOM   1208  C   GLU A 155     -14.417  26.869 -21.031  1.00 79.66           C  
ATOM   1209  O   GLU A 155     -15.300  27.019 -20.183  1.00 79.66           O  
ATOM   1210  CB  GLU A 155     -13.460  24.506 -20.614  1.00 79.66           C  
ATOM   1211  CG  GLU A 155     -13.776  23.852 -21.973  1.00 79.66           C  
ATOM   1212  CD  GLU A 155     -13.831  22.309 -21.940  1.00 79.66           C  
ATOM   1213  OE1 GLU A 155     -14.253  21.700 -22.956  1.00 79.66           O  
ATOM   1214  OE2 GLU A 155     -13.441  21.686 -20.930  1.00 79.66           O1-
ATOM   1215  H   GLU A 155     -13.093  26.483 -18.675  1.00 79.66           H  
ATOM   1216  HA  GLU A 155     -12.499  26.135 -21.580  1.00 79.66           H  
ATOM   1217  HB2 GLU A 155     -14.287  24.344 -19.923  1.00 79.66           H  
ATOM   1218  HB3 GLU A 155     -12.565  24.036 -20.205  1.00 79.66           H  
ATOM   1219  HG2 GLU A 155     -14.733  24.237 -22.327  1.00 79.66           H  
ATOM   1220  HG3 GLU A 155     -13.010  24.151 -22.689  1.00 79.66           H  
ATOM   1221  N   GLU A 156     -14.452  27.461 -22.226  1.00 67.46           N  
ATOM   1222  CA  GLU A 156     -15.669  28.069 -22.751  1.00 67.46           C  
ATOM   1223  C   GLU A 156     -16.629  26.948 -23.107  1.00 67.46           C  
ATOM   1224  O   GLU A 156     -16.331  26.098 -23.949  1.00 67.46           O  
ATOM   1225  CB  GLU A 156     -15.390  28.952 -23.983  1.00 67.46           C  
ATOM   1226  CG  GLU A 156     -14.869  30.318 -23.541  1.00 67.46           C  
ATOM   1227  CD  GLU A 156     -14.589  31.330 -24.666  1.00 67.46           C  
ATOM   1228  OE1 GLU A 156     -13.760  32.231 -24.389  1.00 67.46           O  
ATOM   1229  OE2 GLU A 156     -15.251  31.314 -25.731  1.00 67.46           O1-
ATOM   1230  H   GLU A 156     -13.703  27.285 -22.880  1.00 67.46           H  
ATOM   1231  HA  GLU A 156     -16.138  28.677 -21.978  1.00 67.46           H  
ATOM   1232  HB2 GLU A 156     -16.323  29.101 -24.529  1.00 67.46           H  
ATOM   1233  HB3 GLU A 156     -14.668  28.468 -24.641  1.00 67.46           H  
ATOM   1234  HG2 GLU A 156     -15.632  30.749 -22.893  1.00 67.46           H  
ATOM   1235  HG3 GLU A 156     -13.960  30.174 -22.957  1.00 67.46           H  
ATOM   1236  N   LEU A 157     -17.790  26.950 -22.469  1.00 63.11           N  
ATOM   1237  CA  LEU A 157     -18.885  26.134 -22.942  1.00 63.11           C  
ATOM   1238  C   LEU A 157     -19.304  26.713 -24.287  1.00 63.11           C  
ATOM   1239  O   LEU A 157     -19.574  27.911 -24.410  1.00 63.11           O  
ATOM   1240  CB  LEU A 157     -20.009  26.130 -21.902  1.00 63.11           C  
ATOM   1241  CG  LEU A 157     -19.562  25.512 -20.563  1.00 63.11           C  
ATOM   1242  CD1 LEU A 157     -20.590  25.824 -19.480  1.00 63.11           C  
ATOM   1243  CD2 LEU A 157     -19.398  23.993 -20.662  1.00 63.11           C  
ATOM   1244  H   LEU A 157     -17.990  27.653 -21.771  1.00 63.11           H  
ATOM   1245  HA  LEU A 157     -18.537  25.113 -23.097  1.00 63.11           H  
ATOM   1246  HB2 LEU A 157     -20.332  27.158 -21.741  1.00 63.11           H  
ATOM   1247  HB3 LEU A 157     -20.863  25.577 -22.293  1.00 63.11           H  
ATOM   1248  HG  LEU A 157     -18.615  25.943 -20.238  1.00 63.11           H  
ATOM   1249 HD11 LEU A 157     -20.746  26.901 -19.428  1.00 63.11           H  
ATOM   1250 HD12 LEU A 157     -20.216  25.486 -18.513  1.00 63.11           H  
ATOM   1251 HD13 LEU A 157     -21.540  25.344 -19.717  1.00 63.11           H  
ATOM   1252 HD21 LEU A 157     -19.202  23.587 -19.670  1.00 63.11           H  
ATOM   1253 HD22 LEU A 157     -18.558  23.752 -21.314  1.00 63.11           H  
ATOM   1254 HD23 LEU A 157     -20.309  23.543 -21.056  1.00 63.11           H  
ATOM   1255  N   ALA A 158     -19.293  25.865 -25.308  1.00 59.81           N  
ATOM   1256  CA  ALA A 158     -19.909  26.232 -26.560  1.00 59.81           C  
ATOM   1257  C   ALA A 158     -21.391  26.444 -26.274  1.00 59.81           C  
ATOM   1258  O   ALA A 158     -22.078  25.552 -25.766  1.00 59.81           O  
ATOM   1259  CB  ALA A 158     -19.664  25.150 -27.613  1.00 59.81           C  
ATOM   1260  H   ALA A 158     -19.039  24.899 -25.154  1.00 59.81           H  
ATOM   1261  HA  ALA A 158     -19.474  27.167 -26.914  1.00 59.81           H  
ATOM   1262  HB1 ALA A 158     -20.101  24.205 -27.289  1.00 59.81           H  
ATOM   1263  HB2 ALA A 158     -18.594  25.025 -27.778  1.00 59.81           H  
ATOM   1264  HB3 ALA A 158     -20.137  25.444 -28.550  1.00 59.81           H  
ATOM   1265  N   ASN A 159     -21.874  27.625 -26.623  1.00 46.30           N  
ATOM   1266  CA  ASN A 159     -23.289  27.772 -26.826  1.00 46.30           C  
ATOM   1267  C   ASN A 159     -23.605  26.989 -28.098  1.00 46.30           C  
ATOM   1268  O   ASN A 159     -23.381  27.485 -29.193  1.00 46.30           O  
ATOM   1269  CB  ASN A 159     -23.673  29.268 -26.884  1.00 46.30           C  
ATOM   1270  CG  ASN A 159     -24.016  29.881 -25.534  1.00 46.30           C  
ATOM   1271  ND2 ASN A 159     -24.235  31.167 -25.445  1.00 46.30           N  
ATOM   1272  OD1 ASN A 159     -24.172  29.219 -24.528  1.00 46.30           O  
ATOM   1273  H   ASN A 159     -21.257  28.325 -27.009  1.00 46.30           H  
ATOM   1274  HA  ASN A 159     -23.815  27.291 -26.000  1.00 46.30           H  
ATOM   1275  HB2 ASN A 159     -24.555  29.386 -27.514  1.00 46.30           H  
ATOM   1276  HB3 ASN A 159     -22.873  29.847 -27.346  1.00 46.30           H  
ATOM   1277 HD21 ASN A 159     -24.588  31.511 -24.564  1.00 46.30           H  
ATOM   1278 HD22 ASN A 159     -24.303  31.779 -26.246  1.00 46.30           H  
ATOM   1279  N   ASP A 160     -24.147  25.777 -27.967  1.00 46.75           N  
ATOM   1280  CA  ASP A 160     -24.739  25.063 -29.115  1.00 46.75           C  
ATOM   1281  C   ASP A 160     -25.808  25.925 -29.805  1.00 46.75           C  
ATOM   1282  O   ASP A 160     -26.141  25.748 -30.968  1.00 46.75           O  
ATOM   1283  CB  ASP A 160     -25.403  23.757 -28.646  1.00 46.75           C  
ATOM   1284  CG  ASP A 160     -24.430  22.628 -28.285  1.00 46.75           C  
ATOM   1285  OD1 ASP A 160     -24.864  21.711 -27.542  1.00 46.75           O  
ATOM   1286  OD2 ASP A 160     -23.264  22.657 -28.733  1.00 46.75           O1-
ATOM   1287  H   ASP A 160     -24.082  25.309 -27.074  1.00 46.75           H  
ATOM   1288  HA  ASP A 160     -23.969  24.835 -29.851  1.00 46.75           H  
ATOM   1289  HB2 ASP A 160     -26.044  23.972 -27.791  1.00 46.75           H  
ATOM   1290  HB3 ASP A 160     -26.042  23.385 -29.448  1.00 46.75           H  
ATOM   1291  N   GLN A 161     -26.345  26.901 -29.087  1.00 43.66           N  
ATOM   1292  CA  GLN A 161     -27.282  27.862 -29.638  1.00 43.66           C  
ATOM   1293  C   GLN A 161     -26.658  28.826 -30.642  1.00 43.66           C  
ATOM   1294  O   GLN A 161     -27.407  29.465 -31.367  1.00 43.66           O  
ATOM   1295  CB  GLN A 161     -27.940  28.613 -28.486  1.00 43.66           C  
ATOM   1296  CG  GLN A 161     -28.846  27.648 -27.717  1.00 43.66           C  
ATOM   1297  CD  GLN A 161     -29.670  28.347 -26.652  1.00 43.66           C  
ATOM   1298  NE2 GLN A 161     -30.765  27.749 -26.240  1.00 43.66           N  
ATOM   1299  OE1 GLN A 161     -29.348  29.396 -26.127  1.00 43.66           O  
ATOM   1300  H   GLN A 161     -26.004  27.037 -28.146  1.00 43.66           H  
ATOM   1301  HA  GLN A 161     -28.053  27.323 -30.189  1.00 43.66           H  
ATOM   1302  HB2 GLN A 161     -28.551  29.421 -28.888  1.00 43.66           H  
ATOM   1303  HB3 GLN A 161     -27.183  29.036 -27.826  1.00 43.66           H  
ATOM   1304  HG2 GLN A 161     -28.253  26.872 -27.234  1.00 43.66           H  
ATOM   1305  HG3 GLN A 161     -29.529  27.171 -28.420  1.00 43.66           H  
ATOM   1306 HE21 GLN A 161     -31.296  28.245 -25.539  1.00 43.66           H  
ATOM   1307 HE22 GLN A 161     -31.081  26.905 -26.695  1.00 43.66           H  
ATOM   1308  N   GLU A 162     -25.331  28.908 -30.743  1.00 40.92           N  
ATOM   1309  CA  GLU A 162     -24.734  29.617 -31.873  1.00 40.92           C  
ATOM   1310  C   GLU A 162     -24.976  28.867 -33.187  1.00 40.92           C  
ATOM   1311  O   GLU A 162     -25.055  29.501 -34.235  1.00 40.92           O  
ATOM   1312  CB  GLU A 162     -23.231  29.868 -31.658  1.00 40.92           C  
ATOM   1313  CG  GLU A 162     -22.952  30.949 -30.596  1.00 40.92           C  
ATOM   1314  CD  GLU A 162     -21.474  31.400 -30.516  1.00 40.92           C  
ATOM   1315  OE1 GLU A 162     -21.156  32.316 -29.713  1.00 40.92           O  
ATOM   1316  OE2 GLU A 162     -20.593  30.856 -31.221  1.00 40.92           O1-
ATOM   1317  H   GLU A 162     -24.729  28.343 -30.160  1.00 40.92           H  
ATOM   1318  HA  GLU A 162     -25.222  30.585 -31.987  1.00 40.92           H  
ATOM   1319  HB2 GLU A 162     -22.811  30.213 -32.602  1.00 40.92           H  
ATOM   1320  HB3 GLU A 162     -22.733  28.937 -31.384  1.00 40.92           H  
ATOM   1321  HG2 GLU A 162     -23.563  31.822 -30.825  1.00 40.92           H  
ATOM   1322  HG3 GLU A 162     -23.263  30.572 -29.621  1.00 40.92           H  
ATOM   1323  N   GLU A 163     -25.135  27.538 -33.158  1.00 42.48           N  
ATOM   1324  CA  GLU A 163     -25.401  26.781 -34.386  1.00 42.48           C  
ATOM   1325  C   GLU A 163     -26.831  26.869 -34.852  1.00 42.48           C  
ATOM   1326  O   GLU A 163     -27.084  26.785 -36.051  1.00 42.48           O  
ATOM   1327  CB  GLU A 163     -25.094  25.298 -34.250  1.00 42.48           C  
ATOM   1328  CG  GLU A 163     -23.604  25.015 -34.416  1.00 42.48           C  
ATOM   1329  CD  GLU A 163     -23.341  23.566 -34.854  1.00 42.48           C  
ATOM   1330  OE1 GLU A 163     -22.180  23.292 -35.238  1.00 42.48           O  
ATOM   1331  OE2 GLU A 163     -24.270  22.722 -34.833  1.00 42.48           O1-
ATOM   1332  H   GLU A 163     -25.127  27.043 -32.278  1.00 42.48           H  
ATOM   1333  HA  GLU A 163     -24.798  27.188 -35.198  1.00 42.48           H  
ATOM   1334  HB2 GLU A 163     -25.621  24.780 -35.052  1.00 42.48           H  
ATOM   1335  HB3 GLU A 163     -25.454  24.906 -33.299  1.00 42.48           H  
ATOM   1336  HG2 GLU A 163     -23.193  25.678 -35.177  1.00 42.48           H  
ATOM   1337  HG3 GLU A 163     -23.094  25.222 -33.476  1.00 42.48           H  
ATOM   1338  N   GLU A 164     -27.765  27.138 -33.953  1.00 39.95           N  
ATOM   1339  CA  GLU A 164     -28.959  27.802 -34.417  1.00 39.95           C  
ATOM   1340  C   GLU A 164     -28.605  29.280 -34.617  1.00 39.95           C  
ATOM   1341  O   GLU A 164     -29.242  30.186 -34.086  1.00 39.95           O  
ATOM   1342  CB  GLU A 164     -30.203  27.416 -33.607  1.00 39.95           C  
ATOM   1343  CG  GLU A 164     -30.591  25.957 -33.953  1.00 39.95           C  
ATOM   1344  CD  GLU A 164     -31.945  25.498 -33.387  1.00 39.95           C  
ATOM   1345  OE1 GLU A 164     -32.425  24.420 -33.819  1.00 39.95           O  
ATOM   1346  OE2 GLU A 164     -32.528  26.212 -32.538  1.00 39.95           O1-
ATOM   1347  H   GLU A 164     -27.487  27.245 -32.989  1.00 39.95           H  
ATOM   1348  HA  GLU A 164     -29.186  27.448 -35.423  1.00 39.95           H  
ATOM   1349  HB2 GLU A 164     -31.023  28.074 -33.893  1.00 39.95           H  
ATOM   1350  HB3 GLU A 164     -30.009  27.521 -32.540  1.00 39.95           H  
ATOM   1351  HG2 GLU A 164     -30.632  25.855 -35.038  1.00 39.95           H  
ATOM   1352  HG3 GLU A 164     -29.814  25.287 -33.585  1.00 39.95           H  
ATOM   1353  N   GLU A 165     -27.759  29.488 -35.633  1.00 40.29           N  
ATOM   1354  CA  GLU A 165     -28.181  29.850 -36.993  1.00 40.29           C  
ATOM   1355  C   GLU A 165     -29.671  29.559 -37.329  1.00 40.29           C  
ATOM   1356  O   GLU A 165     -30.077  29.390 -38.478  1.00 40.29           O  
ATOM   1357  CB  GLU A 165     -27.322  29.204 -38.100  1.00 40.29           C  
ATOM   1358  CG  GLU A 165     -25.801  29.412 -38.079  1.00 40.29           C  
ATOM   1359  CD  GLU A 165     -25.149  29.005 -39.425  1.00 40.29           C  
ATOM   1360  OE1 GLU A 165     -23.936  29.273 -39.597  1.00 40.29           O  
ATOM   1361  OE2 GLU A 165     -25.856  28.506 -40.338  1.00 40.29           O1-
ATOM   1362  H   GLU A 165     -26.989  28.835 -35.656  1.00 40.29           H  
ATOM   1363  HA  GLU A 165     -28.034  30.927 -37.074  1.00 40.29           H  
ATOM   1364  HB2 GLU A 165     -27.534  28.136 -38.147  1.00 40.29           H  
ATOM   1365  HB3 GLU A 165     -27.669  29.645 -39.035  1.00 40.29           H  
ATOM   1366  HG2 GLU A 165     -25.369  28.831 -37.265  1.00 40.29           H  
ATOM   1367  HG3 GLU A 165     -25.602  30.468 -37.896  1.00 40.29           H  
ATOM   1368  N   GLY A 166     -30.595  29.732 -36.392  1.00 38.38           N  
ATOM   1369  CA  GLY A 166     -31.308  30.982 -36.423  1.00 38.38           C  
ATOM   1370  C   GLY A 166     -30.423  32.048 -37.047  1.00 38.38           C  
ATOM   1371  O   GLY A 166     -29.705  32.793 -36.390  1.00 38.38           O  
ATOM   1372  H   GLY A 166     -30.292  29.552 -35.445  1.00 38.38           H  
ATOM   1373  HA2 GLY A 166     -32.229  30.871 -36.994  1.00 38.38           H  
ATOM   1374  HA3 GLY A 166     -31.546  31.284 -35.403  1.00 38.38           H  
ATOM   1375  N   GLN A 167     -30.532  32.106 -38.368  1.00 41.39           N  
ATOM   1376  CA  GLN A 167     -30.465  33.300 -39.178  1.00 41.39           C  
ATOM   1377  C   GLN A 167     -31.497  34.304 -38.626  1.00 41.39           C  
ATOM   1378  O   GLN A 167     -32.404  34.758 -39.311  1.00 41.39           O  
ATOM   1379  CB  GLN A 167     -30.764  32.900 -40.633  1.00 41.39           C  
ATOM   1380  CG  GLN A 167     -29.713  31.965 -41.249  1.00 41.39           C  
ATOM   1381  CD  GLN A 167     -30.079  31.512 -42.659  1.00 41.39           C  
ATOM   1382  NE2 GLN A 167     -29.175  30.840 -43.334  1.00 41.39           N  
ATOM   1383  OE1 GLN A 167     -31.161  31.729 -43.188  1.00 41.39           O  
ATOM   1384  H   GLN A 167     -30.895  31.271 -38.805  1.00 41.39           H  
ATOM   1385  HA  GLN A 167     -29.471  33.741 -39.105  1.00 41.39           H  
ATOM   1386  HB2 GLN A 167     -31.739  32.414 -40.671  1.00 41.39           H  
ATOM   1387  HB3 GLN A 167     -30.810  33.803 -41.242  1.00 41.39           H  
ATOM   1388  HG2 GLN A 167     -29.598  31.073 -40.633  1.00 41.39           H  
ATOM   1389  HG3 GLN A 167     -28.752  32.479 -41.279  1.00 41.39           H  
ATOM   1390 HE21 GLN A 167     -29.461  30.477 -44.233  1.00 41.39           H  
ATOM   1391 HE22 GLN A 167     -28.330  30.552 -42.862  1.00 41.39           H  
ATOM   1392  N   GLY A 168     -31.427  34.585 -37.331  1.00 36.41           N  
ATOM   1393  CA  GLY A 168     -32.027  35.697 -36.661  1.00 36.41           C  
ATOM   1394  C   GLY A 168     -31.013  36.795 -36.835  1.00 36.41           C  
ATOM   1395  O   GLY A 168     -30.155  37.024 -35.989  1.00 36.41           O  
ATOM   1396  H   GLY A 168     -30.666  34.158 -36.822  1.00 36.41           H  
ATOM   1397  HA2 GLY A 168     -32.152  35.482 -35.600  1.00 36.41           H  
ATOM   1398  HA3 GLY A 168     -32.979  35.975 -37.113  1.00 36.41           H  
ATOM   1399  N   GLU A 169     -31.085  37.442 -37.989  1.00 40.83           N  
ATOM   1400  CA  GLU A 169     -30.473  38.742 -38.150  1.00 40.83           C  
ATOM   1401  C   GLU A 169     -30.865  39.633 -36.968  1.00 40.83           C  
ATOM   1402  O   GLU A 169     -32.012  39.668 -36.518  1.00 40.83           O  
ATOM   1403  CB  GLU A 169     -30.974  39.417 -39.431  1.00 40.83           C  
ATOM   1404  CG  GLU A 169     -30.472  38.769 -40.726  1.00 40.83           C  
ATOM   1405  CD  GLU A 169     -30.972  39.536 -41.963  1.00 40.83           C  
ATOM   1406  OE1 GLU A 169     -30.201  39.632 -42.945  1.00 40.83           O  
ATOM   1407  OE2 GLU A 169     -32.121  40.036 -41.932  1.00 40.83           O1-
ATOM   1408  H   GLU A 169     -31.765  37.139 -38.673  1.00 40.83           H  
ATOM   1409  HA  GLU A 169     -29.388  38.635 -38.185  1.00 40.83           H  
ATOM   1410  HB2 GLU A 169     -32.064  39.415 -39.420  1.00 40.83           H  
ATOM   1411  HB3 GLU A 169     -30.636  40.453 -39.425  1.00 40.83           H  
ATOM   1412  HG2 GLU A 169     -29.382  38.758 -40.710  1.00 40.83           H  
ATOM   1413  HG3 GLU A 169     -30.825  37.739 -40.773  1.00 40.83           H  
ATOM   1414  N   GLY A 170     -29.926  40.449 -36.527  1.00 45.82           N  
ATOM   1415  CA  GLY A 170     -30.305  41.751 -36.000  1.00 45.82           C  
ATOM   1416  C   GLY A 170     -30.286  41.884 -34.498  1.00 45.82           C  
ATOM   1417  O   GLY A 170     -30.349  43.012 -34.019  1.00 45.82           O  
ATOM   1418  H   GLY A 170     -28.985  40.327 -36.873  1.00 45.82           H  
ATOM   1419  HA2 GLY A 170     -31.305  42.017 -36.342  1.00 45.82           H  
ATOM   1420  HA3 GLY A 170     -29.615  42.494 -36.402  1.00 45.82           H  
ATOM   1421  N   HIS A 171     -30.067  40.815 -33.750  1.00 42.75           N  
ATOM   1422  CA  HIS A 171     -29.597  41.004 -32.392  1.00 42.75           C  
ATOM   1423  C   HIS A 171     -28.112  40.707 -32.320  1.00 42.75           C  
ATOM   1424  O   HIS A 171     -27.636  39.914 -31.527  1.00 42.75           O  
ATOM   1425  CB  HIS A 171     -30.599  40.480 -31.368  1.00 42.75           C  
ATOM   1426  CG  HIS A 171     -31.797  41.416 -31.342  1.00 42.75           C  
ATOM   1427  CD2 HIS A 171     -32.980  41.247 -32.012  1.00 42.75           C  
ATOM   1428  ND1 HIS A 171     -31.823  42.688 -30.807  1.00 42.75           N  
ATOM   1429  CE1 HIS A 171     -32.996  43.257 -31.134  1.00 42.75           C  
ATOM   1430  NE2 HIS A 171     -33.748  42.410 -31.851  1.00 42.75           N  
ATOM   1431  H   HIS A 171     -30.030  39.900 -34.176  1.00 42.75           H  
ATOM   1432  HA  HIS A 171     -29.593  42.068 -32.154  1.00 42.75           H  
ATOM   1433  HB2 HIS A 171     -30.140  40.462 -30.380  1.00 42.75           H  
ATOM   1434  HB3 HIS A 171     -30.907  39.467 -31.628  1.00 42.75           H  
ATOM   1435  HD1 HIS A 171     -31.051  43.152 -30.349  1.00 42.75           H  
ATOM   1436  HD2 HIS A 171     -33.250  40.385 -32.603  1.00 42.75           H  
ATOM   1437  HE1 HIS A 171     -33.287  44.266 -30.881  1.00 42.75           H  
ATOM   1438  N   GLU A 172     -27.400  41.625 -32.981  1.00 43.05           N  
ATOM   1439  CA  GLU A 172     -26.216  42.291 -32.427  1.00 43.05           C  
ATOM   1440  C   GLU A 172     -26.502  42.973 -31.078  1.00 43.05           C  
ATOM   1441  O   GLU A 172     -25.808  43.894 -30.650  1.00 43.05           O  
ATOM   1442  CB  GLU A 172     -25.708  43.401 -33.346  1.00 43.05           C  
ATOM   1443  CG  GLU A 172     -25.226  43.000 -34.732  1.00 43.05           C  
ATOM   1444  CD  GLU A 172     -24.544  44.204 -35.408  1.00 43.05           C  
ATOM   1445  OE1 GLU A 172     -23.760  43.967 -36.351  1.00 43.05           O  
ATOM   1446  OE2 GLU A 172     -24.786  45.361 -34.986  1.00 43.05           O1-
ATOM   1447  H   GLU A 172     -27.902  42.170 -33.668  1.00 43.05           H  
ATOM   1448  HA  GLU A 172     -25.428  41.553 -32.277  1.00 43.05           H  
ATOM   1449  HB2 GLU A 172     -26.497  44.145 -33.449  1.00 43.05           H  
ATOM   1450  HB3 GLU A 172     -24.850  43.867 -32.862  1.00 43.05           H  
ATOM   1451  HG2 GLU A 172     -26.075  42.666 -35.329  1.00 43.05           H  
ATOM   1452  HG3 GLU A 172     -24.517  42.178 -34.634  1.00 43.05           H  
ATOM   1453  N   ASN A 173     -27.441  42.463 -30.294  1.00 42.40           N  
ATOM   1454  CA  ASN A 173     -27.024  42.222 -28.950  1.00 42.40           C  
ATOM   1455  C   ASN A 173     -25.878  41.215 -29.063  1.00 42.40           C  
ATOM   1456  O   ASN A 173     -25.993  40.017 -28.883  1.00 42.40           O  
ATOM   1457  CB  ASN A 173     -28.227  41.846 -28.093  1.00 42.40           C  
ATOM   1458  CG  ASN A 173     -29.066  43.074 -27.781  1.00 42.40           C  
ATOM   1459  ND2 ASN A 173     -30.214  42.875 -27.186  1.00 42.40           N  
ATOM   1460  OD1 ASN A 173     -28.732  44.219 -28.039  1.00 42.40           O  
ATOM   1461  H   ASN A 173     -27.983  41.700 -30.673  1.00 42.40           H  
ATOM   1462  HA  ASN A 173     -26.607  43.135 -28.524  1.00 42.40           H  
ATOM   1463  HB2 ASN A 173     -28.827  41.088 -28.598  1.00 42.40           H  
ATOM   1464  HB3 ASN A 173     -27.892  41.423 -27.146  1.00 42.40           H  
ATOM   1465 HD21 ASN A 173     -30.496  41.933 -26.954  1.00 42.40           H  
ATOM   1466 HD22 ASN A 173     -30.745  43.699 -26.945  1.00 42.40           H  
ATOM   1467  N   GLN A 174     -24.711  41.816 -29.180  1.00 43.62           N  
ATOM   1468  CA  GLN A 174     -23.753  41.799 -28.107  1.00 43.62           C  
ATOM   1469  C   GLN A 174     -24.416  41.888 -26.711  1.00 43.62           C  
ATOM   1470  O   GLN A 174     -23.917  42.554 -25.809  1.00 43.62           O  
ATOM   1471  CB  GLN A 174     -22.822  42.997 -28.268  1.00 43.62           C  
ATOM   1472  CG  GLN A 174     -22.129  43.116 -29.623  1.00 43.62           C  
ATOM   1473  CD  GLN A 174     -21.271  44.372 -29.666  1.00 43.62           C  
ATOM   1474  NE2 GLN A 174     -20.705  44.687 -30.807  1.00 43.62           N  
ATOM   1475  OE1 GLN A 174     -21.080  45.094 -28.698  1.00 43.62           O  
ATOM   1476  H   GLN A 174     -24.768  42.719 -29.630  1.00 43.62           H  
ATOM   1477  HA  GLN A 174     -23.175  40.879 -28.181  1.00 43.62           H  
ATOM   1478  HB2 GLN A 174     -23.398  43.906 -28.099  1.00 43.62           H  
ATOM   1479  HB3 GLN A 174     -22.048  42.933 -27.503  1.00 43.62           H  
ATOM   1480  HG2 GLN A 174     -22.866  43.182 -30.423  1.00 43.62           H  
ATOM   1481  HG3 GLN A 174     -21.500  42.242 -29.795  1.00 43.62           H  
ATOM   1482 HE21 GLN A 174     -20.210  45.567 -30.830  1.00 43.62           H  
ATOM   1483 HE22 GLN A 174     -20.923  44.157 -31.638  1.00 43.62           H  
ATOM   1484  N   SER A 175     -25.388  41.038 -26.401  1.00 42.91           N  
ATOM   1485  CA  SER A 175     -25.005  39.998 -25.495  1.00 42.91           C  
ATOM   1486  C   SER A 175     -23.689  39.459 -26.058  1.00 42.91           C  
ATOM   1487  O   SER A 175     -23.598  38.525 -26.839  1.00 42.91           O  
ATOM   1488  CB  SER A 175     -26.130  38.970 -25.339  1.00 42.91           C  
ATOM   1489  OG  SER A 175     -26.778  38.674 -26.556  1.00 42.91           O  
ATOM   1490  H   SER A 175     -25.908  40.619 -27.159  1.00 42.91           H  
ATOM   1491  HA  SER A 175     -24.817  40.425 -24.510  1.00 42.91           H  
ATOM   1492  HB2 SER A 175     -25.749  38.063 -24.868  1.00 42.91           H  
ATOM   1493  HB3 SER A 175     -26.878  39.392 -24.668  1.00 42.91           H  
ATOM   1494  HG  SER A 175     -26.214  38.126 -27.106  1.00 42.91           H  
ATOM   1495  N   GLN A 176     -22.616  40.089 -25.592  1.00 42.23           N  
ATOM   1496  CA  GLN A 176     -21.856  39.525 -24.503  1.00 42.23           C  
ATOM   1497  C   GLN A 176     -22.741  38.578 -23.706  1.00 42.23           C  
ATOM   1498  O   GLN A 176     -23.083  38.791 -22.547  1.00 42.23           O  
ATOM   1499  CB  GLN A 176     -21.360  40.663 -23.613  1.00 42.23           C  
ATOM   1500  CG  GLN A 176     -20.403  41.597 -24.353  1.00 42.23           C  
ATOM   1501  CD  GLN A 176     -19.902  42.717 -23.456  1.00 42.23           C  
ATOM   1502  NE2 GLN A 176     -19.045  43.570 -23.967  1.00 42.23           N  
ATOM   1503  OE1 GLN A 176     -20.248  42.863 -22.295  1.00 42.23           O  
ATOM   1504  H   GLN A 176     -22.796  41.066 -25.410  1.00 42.23           H  
ATOM   1505  HA  GLN A 176     -21.011  38.959 -24.894  1.00 42.23           H  
ATOM   1506  HB2 GLN A 176     -22.212  41.239 -23.251  1.00 42.23           H  
ATOM   1507  HB3 GLN A 176     -20.837  40.237 -22.757  1.00 42.23           H  
ATOM   1508  HG2 GLN A 176     -20.904  42.050 -25.208  1.00 42.23           H  
ATOM   1509  HG3 GLN A 176     -19.548  41.025 -24.714  1.00 42.23           H  
ATOM   1510 HE21 GLN A 176     -18.769  44.326 -23.358  1.00 42.23           H  
ATOM   1511 HE22 GLN A 176     -18.797  43.513 -24.944  1.00 42.23           H  
ATOM   1512  N   GLU A 177     -23.141  37.517 -24.383  1.00 44.27           N  
ATOM   1513  CA  GLU A 177     -23.231  36.233 -23.814  1.00 44.27           C  
ATOM   1514  C   GLU A 177     -21.833  36.100 -23.294  1.00 44.27           C  
ATOM   1515  O   GLU A 177     -20.834  35.930 -23.998  1.00 44.27           O  
ATOM   1516  CB  GLU A 177     -23.618  35.214 -24.873  1.00 44.27           C  
ATOM   1517  CG  GLU A 177     -25.049  35.516 -25.331  1.00 44.27           C  
ATOM   1518  CD  GLU A 177     -25.679  34.336 -26.054  1.00 44.27           C  
ATOM   1519  OE1 GLU A 177     -26.906  34.177 -25.886  1.00 44.27           O  
ATOM   1520  OE2 GLU A 177     -24.921  33.586 -26.709  1.00 44.27           O1-
ATOM   1521  H   GLU A 177     -22.978  37.506 -25.380  1.00 44.27           H  
ATOM   1522  HA  GLU A 177     -23.954  36.207 -22.999  1.00 44.27           H  
ATOM   1523  HB2 GLU A 177     -23.578  34.224 -24.418  1.00 44.27           H  
ATOM   1524  HB3 GLU A 177     -22.932  35.254 -25.719  1.00 44.27           H  
ATOM   1525  HG2 GLU A 177     -25.658  35.771 -24.464  1.00 44.27           H  
ATOM   1526  HG3 GLU A 177     -25.031  36.368 -26.010  1.00 44.27           H  
ATOM   1527  N   GLN A 178     -21.767  36.445 -22.023  1.00 46.70           N  
ATOM   1528  CA  GLN A 178     -20.727  35.988 -21.180  1.00 46.70           C  
ATOM   1529  C   GLN A 178     -20.847  34.509 -21.338  1.00 46.70           C  
ATOM   1530  O   GLN A 178     -21.729  33.861 -20.783  1.00 46.70           O  
ATOM   1531  CB  GLN A 178     -20.994  36.435 -19.759  1.00 46.70           C  
ATOM   1532  CG  GLN A 178     -20.594  37.901 -19.635  1.00 46.70           C  
ATOM   1533  CD  GLN A 178     -20.895  38.428 -18.248  1.00 46.70           C  
ATOM   1534  NE2 GLN A 178     -20.230  39.480 -17.831  1.00 46.70           N  
ATOM   1535  OE1 GLN A 178     -21.725  37.929 -17.510  1.00 46.70           O  
ATOM   1536  H   GLN A 178     -22.612  36.785 -21.585  1.00 46.70           H  
ATOM   1537  HA  GLN A 178     -19.750  36.330 -21.523  1.00 46.70           H  
ATOM   1538  HB2 GLN A 178     -20.388  35.845 -19.072  1.00 46.70           H  
ATOM   1539  HB3 GLN A 178     -22.046  36.299 -19.510  1.00 46.70           H  
ATOM   1540  HG2 GLN A 178     -21.144  38.509 -20.353  1.00 46.70           H  
ATOM   1541  HG3 GLN A 178     -19.527  38.002 -19.833  1.00 46.70           H  
ATOM   1542 HE21 GLN A 178     -20.471  39.796 -16.902  1.00 46.70           H  
ATOM   1543 HE22 GLN A 178     -19.569  39.944 -18.438  1.00 46.70           H  
ATOM   1544  N   ARG A 179     -20.014  34.026 -22.239  1.00 56.64           N  
ATOM   1545  CA  ARG A 179     -19.856  32.622 -22.437  1.00 56.64           C  
ATOM   1546  C   ARG A 179     -19.560  32.103 -21.065  1.00 56.64           C  
ATOM   1547  O   ARG A 179     -18.705  32.619 -20.345  1.00 56.64           O  
ATOM   1548  CB  ARG A 179     -18.756  32.367 -23.445  1.00 56.64           C  
ATOM   1549  CG  ARG A 179     -19.283  32.815 -24.809  1.00 56.64           C  
ATOM   1550  CD  ARG A 179     -18.188  32.596 -25.827  1.00 56.64           C  
ATOM   1551  NE  ARG A 179     -18.659  32.918 -27.175  1.00 56.64           N  
ATOM   1552  CZ  ARG A 179     -17.946  32.720 -28.257  1.00 56.64           C  
ATOM   1553  NH1 ARG A 179     -16.692  32.342 -28.184  1.00 56.64           N1+
ATOM   1554  NH2 ARG A 179     -18.504  32.866 -29.422  1.00 56.64           N  
ATOM   1555  H   ARG A 179     -19.528  34.677 -22.838  1.00 56.64           H  
ATOM   1556  HA  ARG A 179     -20.790  32.191 -22.796  1.00 56.64           H  
ATOM   1557  HB2 ARG A 179     -18.530  31.302 -23.475  1.00 56.64           H  
ATOM   1558  HB3 ARG A 179     -17.856  32.921 -23.177  1.00 56.64           H  
ATOM   1559  HG2 ARG A 179     -19.544  33.874 -24.807  1.00 56.64           H  
ATOM   1560  HG3 ARG A 179     -20.158  32.224 -25.080  1.00 56.64           H  
ATOM   1561  HD2 ARG A 179     -17.888  31.549 -25.793  1.00 56.64           H  
ATOM   1562  HD3 ARG A 179     -17.328  33.217 -25.576  1.00 56.64           H  
ATOM   1563  HE  ARG A 179     -19.640  33.109 -27.324  1.00 56.64           H  
ATOM   1564 HH11 ARG A 179     -16.205  32.083 -29.030  1.00 56.64           H  
ATOM   1565 HH12 ARG A 179     -16.302  32.084 -27.289  1.00 56.64           H  
ATOM   1566 HH21 ARG A 179     -18.089  32.466 -30.251  1.00 56.64           H  
ATOM   1567 HH22 ARG A 179     -19.513  32.852 -29.470  1.00 56.64           H  
ATOM   1568  N   HIS A 180     -20.420  31.206 -20.665  1.00 62.62           N  
ATOM   1569  CA  HIS A 180     -20.368  30.635 -19.361  1.00 62.62           C  
ATOM   1570  C   HIS A 180     -19.141  29.758 -19.361  1.00 62.62           C  
ATOM   1571  O   HIS A 180     -19.013  28.812 -20.139  1.00 62.62           O  
ATOM   1572  CB  HIS A 180     -21.713  29.961 -19.140  1.00 62.62           C  
ATOM   1573  CG  HIS A 180     -22.782  31.009 -18.927  1.00 62.62           C  
ATOM   1574  CD2 HIS A 180     -24.100  30.946 -19.281  1.00 62.62           C  
ATOM   1575  ND1 HIS A 180     -22.609  32.234 -18.334  1.00 62.62           N  
ATOM   1576  CE1 HIS A 180     -23.796  32.847 -18.237  1.00 62.62           C  
ATOM   1577  NE2 HIS A 180     -24.751  32.090 -18.788  1.00 62.62           N  
ATOM   1578  H   HIS A 180     -21.147  30.901 -21.296  1.00 62.62           H  
ATOM   1579  HA  HIS A 180     -20.229  31.413 -18.611  1.00 62.62           H  
ATOM   1580  HB2 HIS A 180     -21.968  29.348 -20.004  1.00 62.62           H  
ATOM   1581  HB3 HIS A 180     -21.658  29.296 -18.278  1.00 62.62           H  
ATOM   1582  HD1 HIS A 180     -21.748  32.579 -17.934  1.00 62.62           H  
ATOM   1583  HD2 HIS A 180     -24.572  30.115 -19.786  1.00 62.62           H  
ATOM   1584  HE1 HIS A 180     -23.959  33.812 -17.781  1.00 62.62           H  
ATOM   1585  N   LYS A 181     -18.170  30.183 -18.571  1.00 76.28           N  
ATOM   1586  CA  LYS A 181     -16.905  29.492 -18.479  1.00 76.28           C  
ATOM   1587  C   LYS A 181     -16.860  28.855 -17.115  1.00 76.28           C  
ATOM   1588  O   LYS A 181     -17.086  29.524 -16.109  1.00 76.28           O  
ATOM   1589  CB  LYS A 181     -15.719  30.413 -18.760  1.00 76.28           C  
ATOM   1590  CG  LYS A 181     -15.925  31.337 -19.966  1.00 76.28           C  
ATOM   1591  CD  LYS A 181     -14.608  31.927 -20.449  1.00 76.28           C  
ATOM   1592  CE  LYS A 181     -14.774  32.987 -21.526  1.00 76.28           C  
ATOM   1593  NZ  LYS A 181     -13.436  33.366 -22.025  1.00 76.28           N1+
ATOM   1594  H   LYS A 181     -18.319  30.993 -17.987  1.00 76.28           H  
ATOM   1595  HA  LYS A 181     -16.863  28.694 -19.220  1.00 76.28           H  
ATOM   1596  HB2 LYS A 181     -14.871  29.757 -18.954  1.00 76.28           H  
ATOM   1597  HB3 LYS A 181     -15.503  31.020 -17.880  1.00 76.28           H  
ATOM   1598  HG2 LYS A 181     -16.532  32.175 -19.623  1.00 76.28           H  
ATOM   1599  HG3 LYS A 181     -16.421  30.805 -20.777  1.00 76.28           H  
ATOM   1600  HD2 LYS A 181     -14.153  32.445 -19.605  1.00 76.28           H  
ATOM   1601  HD3 LYS A 181     -13.955  31.126 -20.793  1.00 76.28           H  
ATOM   1602  HE2 LYS A 181     -15.394  32.615 -22.341  1.00 76.28           H  
ATOM   1603  HE3 LYS A 181     -15.277  33.843 -21.075  1.00 76.28           H  
ATOM   1604  HZ1 LYS A 181     -12.738  33.234 -21.307  1.00 76.28           H  
ATOM   1605  HZ2 LYS A 181     -13.229  32.768 -22.813  1.00 76.28           H  
ATOM   1606  HZ3 LYS A 181     -13.433  34.306 -22.395  1.00 76.28           H  
ATOM   1607  N   VAL A 182     -16.602  27.558 -17.101  1.00 85.55           N  
ATOM   1608  CA  VAL A 182     -16.247  26.868 -15.869  1.00 85.55           C  
ATOM   1609  C   VAL A 182     -14.737  26.867 -15.803  1.00 85.55           C  
ATOM   1610  O   VAL A 182     -14.046  26.469 -16.747  1.00 85.55           O  
ATOM   1611  CB  VAL A 182     -16.866  25.470 -15.773  1.00 85.55           C  
ATOM   1612  CG1 VAL A 182     -16.387  24.721 -14.522  1.00 85.55           C  
ATOM   1613  CG2 VAL A 182     -18.390  25.616 -15.693  1.00 85.55           C  
ATOM   1614  H   VAL A 182     -16.390  27.111 -17.982  1.00 85.55           H  
ATOM   1615  HA  VAL A 182     -16.619  27.433 -15.015  1.00 85.55           H  
ATOM   1616  HB  VAL A 182     -16.602  24.886 -16.655  1.00 85.55           H  
ATOM   1617 HG11 VAL A 182     -16.907  23.766 -14.445  1.00 85.55           H  
ATOM   1618 HG12 VAL A 182     -15.317  24.525 -14.584  1.00 85.55           H  
ATOM   1619 HG13 VAL A 182     -16.595  25.314 -13.631  1.00 85.55           H  
ATOM   1620 HG21 VAL A 182     -18.660  26.273 -14.866  1.00 85.55           H  
ATOM   1621 HG22 VAL A 182     -18.850  24.641 -15.530  1.00 85.55           H  
ATOM   1622 HG23 VAL A 182     -18.777  26.036 -16.621  1.00 85.55           H  
ATOM   1623  N   LYS A 183     -14.230  27.350 -14.679  1.00 91.77           N  
ATOM   1624  CA  LYS A 183     -12.806  27.486 -14.439  1.00 91.77           C  
ATOM   1625  C   LYS A 183     -12.383  26.455 -13.406  1.00 91.77           C  
ATOM   1626  O   LYS A 183     -12.991  26.339 -12.346  1.00 91.77           O  
ATOM   1627  CB  LYS A 183     -12.545  28.944 -14.072  1.00 91.77           C  
ATOM   1628  CG  LYS A 183     -11.059  29.214 -13.924  1.00 91.77           C  
ATOM   1629  CD  LYS A 183     -10.808  30.707 -13.687  1.00 91.77           C  
ATOM   1630  CE  LYS A 183      -9.298  30.760 -13.653  1.00 91.77           C  
ATOM   1631  NZ  LYS A 183      -8.651  32.064 -13.447  1.00 91.77           N1+
ATOM   1632  H   LYS A 183     -14.870  27.644 -13.954  1.00 91.77           H  
ATOM   1633  HA  LYS A 183     -12.258  27.273 -15.357  1.00 91.77           H  
ATOM   1634  HB2 LYS A 183     -13.062  29.194 -13.145  1.00 91.77           H  
ATOM   1635  HB3 LYS A 183     -12.939  29.580 -14.864  1.00 91.77           H  
ATOM   1636  HG2 LYS A 183     -10.555  28.900 -14.838  1.00 91.77           H  
ATOM   1637  HG3 LYS A 183     -10.668  28.637 -13.085  1.00 91.77           H  
ATOM   1638  HD2 LYS A 183     -11.247  31.025 -12.741  1.00 91.77           H  
ATOM   1639  HD3 LYS A 183     -11.202  31.296 -14.516  1.00 91.77           H  
ATOM   1640  HE2 LYS A 183      -8.933  30.337 -14.588  1.00 91.77           H  
ATOM   1641  HE3 LYS A 183      -8.971  30.075 -12.871  1.00 91.77           H  
ATOM   1642  HZ1 LYS A 183      -8.794  32.638 -14.266  1.00 91.77           H  
ATOM   1643  HZ2 LYS A 183      -7.665  31.866 -13.355  1.00 91.77           H  
ATOM   1644  HZ3 LYS A 183      -9.010  32.521 -12.621  1.00 91.77           H  
ATOM   1645  N   ILE A 184     -11.354  25.681 -13.727  1.00 92.15           N  
ATOM   1646  CA  ILE A 184     -10.852  24.594 -12.889  1.00 92.15           C  
ATOM   1647  C   ILE A 184      -9.452  24.969 -12.415  1.00 92.15           C  
ATOM   1648  O   ILE A 184      -8.499  25.034 -13.201  1.00 92.15           O  
ATOM   1649  CB  ILE A 184     -10.928  23.249 -13.643  1.00 92.15           C  
ATOM   1650  CG1 ILE A 184     -12.409  22.889 -13.911  1.00 92.15           C  
ATOM   1651  CG2 ILE A 184     -10.244  22.137 -12.822  1.00 92.15           C  
ATOM   1652  CD1 ILE A 184     -12.657  21.694 -14.833  1.00 92.15           C  
ATOM   1653  H   ILE A 184     -10.882  25.865 -14.600  1.00 92.15           H  
ATOM   1654  HA  ILE A 184     -11.482  24.496 -12.005  1.00 92.15           H  
ATOM   1655  HB  ILE A 184     -10.417  23.367 -14.599  1.00 92.15           H  
ATOM   1656 HG12 ILE A 184     -12.915  23.738 -14.372  1.00 92.15           H  
ATOM   1657 HG13 ILE A 184     -12.901  22.697 -12.958  1.00 92.15           H  
ATOM   1658 HG21 ILE A 184      -9.192  22.373 -12.660  1.00 92.15           H  
ATOM   1659 HG22 ILE A 184     -10.748  22.040 -11.860  1.00 92.15           H  
ATOM   1660 HG23 ILE A 184     -10.297  21.189 -13.357  1.00 92.15           H  
ATOM   1661 HD11 ILE A 184     -13.730  21.502 -14.873  1.00 92.15           H  
ATOM   1662 HD12 ILE A 184     -12.158  20.797 -14.466  1.00 92.15           H  
ATOM   1663 HD13 ILE A 184     -12.329  21.942 -15.842  1.00 92.15           H  
ATOM   1664  N   LYS A 185      -9.329  25.190 -11.105  1.00 95.23           N  
ATOM   1665  CA  LYS A 185      -8.073  25.541 -10.435  1.00 95.23           C  
ATOM   1666  C   LYS A 185      -7.593  24.382  -9.580  1.00 95.23           C  
ATOM   1667  O   LYS A 185      -8.384  23.729  -8.916  1.00 95.23           O  
ATOM   1668  CB  LYS A 185      -8.248  26.809  -9.598  1.00 95.23           C  
ATOM   1669  CG  LYS A 185      -8.562  28.026 -10.474  1.00 95.23           C  
ATOM   1670  CD  LYS A 185      -8.626  29.268  -9.590  1.00 95.23           C  
ATOM   1671  CE  LYS A 185      -9.100  30.465 -10.398  1.00 95.23           C  
ATOM   1672  NZ  LYS A 185      -9.529  31.554  -9.500  1.00 95.23           N1+
ATOM   1673  H   LYS A 185     -10.153  25.078 -10.531  1.00 95.23           H  
ATOM   1674  HA  LYS A 185      -7.314  25.745 -11.190  1.00 95.23           H  
ATOM   1675  HB2 LYS A 185      -9.052  26.659  -8.877  1.00 95.23           H  
ATOM   1676  HB3 LYS A 185      -7.325  26.996  -9.049  1.00 95.23           H  
ATOM   1677  HG2 LYS A 185      -9.523  27.885 -10.968  1.00 95.23           H  
ATOM   1678  HG3 LYS A 185      -7.783  28.152 -11.226  1.00 95.23           H  
ATOM   1679  HD2 LYS A 185      -9.328  29.082  -8.777  1.00 95.23           H  
ATOM   1680  HD3 LYS A 185      -7.637  29.474  -9.181  1.00 95.23           H  
ATOM   1681  HE2 LYS A 185      -8.313  30.779 -11.084  1.00 95.23           H  
ATOM   1682  HE3 LYS A 185      -9.971  30.140 -10.966  1.00 95.23           H  
ATOM   1683  HZ1 LYS A 185     -10.027  31.132  -8.729  1.00 95.23           H  
ATOM   1684  HZ2 LYS A 185     -10.337  32.024  -9.884  1.00 95.23           H  
ATOM   1685  HZ3 LYS A 185      -8.802  32.149  -9.129  1.00 95.23           H  
ATOM   1686  N   SER A 186      -6.296  24.104  -9.596  1.00 94.79           N  
ATOM   1687  CA  SER A 186      -5.675  23.026  -8.820  1.00 94.79           C  
ATOM   1688  C   SER A 186      -4.589  23.622  -7.935  1.00 94.79           C  
ATOM   1689  O   SER A 186      -3.626  24.189  -8.457  1.00 94.79           O  
ATOM   1690  CB  SER A 186      -5.101  21.974  -9.776  1.00 94.79           C  
ATOM   1691  OG  SER A 186      -4.929  20.682  -9.214  1.00 94.79           O  
ATOM   1692  H   SER A 186      -5.707  24.705 -10.155  1.00 94.79           H  
ATOM   1693  HA  SER A 186      -6.421  22.543  -8.190  1.00 94.79           H  
ATOM   1694  HB2 SER A 186      -5.787  21.869 -10.617  1.00 94.79           H  
ATOM   1695  HB3 SER A 186      -4.145  22.325 -10.164  1.00 94.79           H  
ATOM   1696  HG  SER A 186      -4.780  20.751  -8.268  1.00 94.79           H  
ATOM   1697  N   TYR A 187      -4.730  23.471  -6.623  1.00 95.58           N  
ATOM   1698  CA  TYR A 187      -3.803  23.979  -5.621  1.00 95.58           C  
ATOM   1699  C   TYR A 187      -3.105  22.827  -4.905  1.00 95.58           C  
ATOM   1700  O   TYR A 187      -3.767  21.909  -4.424  1.00 95.58           O  
ATOM   1701  CB  TYR A 187      -4.542  24.856  -4.612  1.00 95.58           C  
ATOM   1702  CG  TYR A 187      -5.319  26.001  -5.220  1.00 95.58           C  
ATOM   1703  CD1 TYR A 187      -4.677  27.233  -5.444  1.00 95.58           C  
ATOM   1704  CD2 TYR A 187      -6.686  25.848  -5.524  1.00 95.58           C  
ATOM   1705  CE1 TYR A 187      -5.417  28.336  -5.901  1.00 95.58           C  
ATOM   1706  CE2 TYR A 187      -7.419  26.938  -6.029  1.00 95.58           C  
ATOM   1707  CZ  TYR A 187      -6.789  28.187  -6.194  1.00 95.58           C  
ATOM   1708  OH  TYR A 187      -7.502  29.260  -6.616  1.00 95.58           O  
ATOM   1709  H   TYR A 187      -5.555  23.000  -6.279  1.00 95.58           H  
ATOM   1710  HA  TYR A 187      -3.052  24.597  -6.113  1.00 95.58           H  
ATOM   1711  HB2 TYR A 187      -5.223  24.240  -4.026  1.00 95.58           H  
ATOM   1712  HB3 TYR A 187      -3.798  25.269  -3.930  1.00 95.58           H  
ATOM   1713  HD1 TYR A 187      -3.629  27.349  -5.208  1.00 95.58           H  
ATOM   1714  HD2 TYR A 187      -7.181  24.903  -5.352  1.00 95.58           H  
ATOM   1715  HE1 TYR A 187      -4.936  29.296  -6.011  1.00 95.58           H  
ATOM   1716  HE2 TYR A 187      -8.476  26.848  -6.234  1.00 95.58           H  
ATOM   1717  HH  TYR A 187      -7.091  30.079  -6.329  1.00 95.58           H  
ATOM   1718  N   GLU A 188      -1.778  22.866  -4.817  1.00 94.73           N  
ATOM   1719  CA  GLU A 188      -0.987  21.807  -4.183  1.00 94.73           C  
ATOM   1720  C   GLU A 188      -0.344  22.308  -2.891  1.00 94.73           C  
ATOM   1721  O   GLU A 188       0.420  23.271  -2.896  1.00 94.73           O  
ATOM   1722  CB  GLU A 188       0.039  21.249  -5.177  1.00 94.73           C  
ATOM   1723  CG  GLU A 188       0.792  20.020  -4.640  1.00 94.73           C  
ATOM   1724  CD  GLU A 188       1.730  19.374  -5.679  1.00 94.73           C  
ATOM   1725  OE1 GLU A 188       2.290  18.300  -5.359  1.00 94.73           O  
ATOM   1726  OE2 GLU A 188       1.880  19.919  -6.798  1.00 94.73           O1-
ATOM   1727  H   GLU A 188      -1.299  23.690  -5.151  1.00 94.73           H  
ATOM   1728  HA  GLU A 188      -1.644  20.977  -3.922  1.00 94.73           H  
ATOM   1729  HB2 GLU A 188       0.759  22.030  -5.425  1.00 94.73           H  
ATOM   1730  HB3 GLU A 188      -0.494  20.958  -6.082  1.00 94.73           H  
ATOM   1731  HG2 GLU A 188       1.377  20.315  -3.769  1.00 94.73           H  
ATOM   1732  HG3 GLU A 188       0.059  19.280  -4.318  1.00 94.73           H  
ATOM   1733  N   SER A 189      -0.608  21.625  -1.782  1.00 94.70           N  
ATOM   1734  CA  SER A 189      -0.036  21.929  -0.473  1.00 94.70           C  
ATOM   1735  C   SER A 189       0.512  20.667   0.180  1.00 94.70           C  
ATOM   1736  O   SER A 189       0.078  19.549  -0.095  1.00 94.70           O  
ATOM   1737  CB  SER A 189      -1.062  22.633   0.423  1.00 94.70           C  
ATOM   1738  OG  SER A 189      -2.158  21.786   0.698  1.00 94.70           O  
ATOM   1739  H   SER A 189      -1.178  20.794  -1.859  1.00 94.70           H  
ATOM   1740  HA  SER A 189       0.801  22.615  -0.602  1.00 94.70           H  
ATOM   1741  HB2 SER A 189      -0.587  22.918   1.362  1.00 94.70           H  
ATOM   1742  HB3 SER A 189      -1.417  23.536  -0.074  1.00 94.70           H  
ATOM   1743  HG  SER A 189      -2.562  21.561  -0.144  1.00 94.70           H  
ATOM   1744  N   VAL A 190       1.488  20.845   1.061  1.00 93.87           N  
ATOM   1745  CA  VAL A 190       2.060  19.761   1.853  1.00 93.87           C  
ATOM   1746  C   VAL A 190       1.657  19.981   3.299  1.00 93.87           C  
ATOM   1747  O   VAL A 190       1.973  21.020   3.870  1.00 93.87           O  
ATOM   1748  CB  VAL A 190       3.580  19.727   1.688  1.00 93.87           C  
ATOM   1749  CG1 VAL A 190       4.214  18.676   2.592  1.00 93.87           C  
ATOM   1750  CG2 VAL A 190       3.973  19.415   0.237  1.00 93.87           C  
ATOM   1751  H   VAL A 190       1.774  21.787   1.287  1.00 93.87           H  
ATOM   1752  HA  VAL A 190       1.666  18.798   1.525  1.00 93.87           H  
ATOM   1753  HB  VAL A 190       3.992  20.700   1.955  1.00 93.87           H  
ATOM   1754 HG11 VAL A 190       3.921  18.821   3.632  1.00 93.87           H  
ATOM   1755 HG12 VAL A 190       5.291  18.838   2.545  1.00 93.87           H  
ATOM   1756 HG13 VAL A 190       3.920  17.678   2.267  1.00 93.87           H  
ATOM   1757 HG21 VAL A 190       3.651  20.225  -0.417  1.00 93.87           H  
ATOM   1758 HG22 VAL A 190       3.486  18.497  -0.091  1.00 93.87           H  
ATOM   1759 HG23 VAL A 190       5.055  19.313   0.150  1.00 93.87           H  
ATOM   1760  N   ILE A 191       0.982  18.999   3.885  1.00 94.11           N  
ATOM   1761  CA  ILE A 191       0.587  19.011   5.292  1.00 94.11           C  
ATOM   1762  C   ILE A 191       1.441  17.984   6.023  1.00 94.11           C  
ATOM   1763  O   ILE A 191       1.632  16.868   5.538  1.00 94.11           O  
ATOM   1764  CB  ILE A 191      -0.925  18.749   5.461  1.00 94.11           C  
ATOM   1765  CG1 ILE A 191      -1.749  19.725   4.589  1.00 94.11           C  
ATOM   1766  CG2 ILE A 191      -1.333  18.890   6.944  1.00 94.11           C  
ATOM   1767  CD1 ILE A 191      -3.251  19.443   4.609  1.00 94.11           C  
ATOM   1768  H   ILE A 191       0.785  18.167   3.347  1.00 94.11           H  
ATOM   1769  HA  ILE A 191       0.800  19.991   5.719  1.00 94.11           H  
ATOM   1770  HB  ILE A 191      -1.136  17.731   5.134  1.00 94.11           H  
ATOM   1771 HG12 ILE A 191      -1.574  20.748   4.920  1.00 94.11           H  
ATOM   1772 HG13 ILE A 191      -1.436  19.649   3.547  1.00 94.11           H  
ATOM   1773 HG21 ILE A 191      -1.232  19.927   7.263  1.00 94.11           H  
ATOM   1774 HG22 ILE A 191      -0.713  18.268   7.590  1.00 94.11           H  
ATOM   1775 HG23 ILE A 191      -2.366  18.574   7.088  1.00 94.11           H  
ATOM   1776 HD11 ILE A 191      -3.743  20.114   3.905  1.00 94.11           H  
ATOM   1777 HD12 ILE A 191      -3.658  19.621   5.604  1.00 94.11           H  
ATOM   1778 HD13 ILE A 191      -3.440  18.412   4.311  1.00 94.11           H  
ATOM   1779  N   GLU A 192       1.939  18.353   7.194  1.00 94.08           N  
ATOM   1780  CA  GLU A 192       2.704  17.463   8.054  1.00 94.08           C  
ATOM   1781  C   GLU A 192       2.096  17.434   9.458  1.00 94.08           C  
ATOM   1782  O   GLU A 192       1.757  18.471  10.024  1.00 94.08           O  
ATOM   1783  CB  GLU A 192       4.175  17.883   8.042  1.00 94.08           C  
ATOM   1784  CG  GLU A 192       5.059  16.792   8.653  1.00 94.08           C  
ATOM   1785  CD  GLU A 192       6.548  17.145   8.609  1.00 94.08           C  
ATOM   1786  OE1 GLU A 192       7.273  16.524   9.414  1.00 94.08           O  
ATOM   1787  OE2 GLU A 192       6.942  17.990   7.771  1.00 94.08           O1-
ATOM   1788  H   GLU A 192       1.738  19.275   7.555  1.00 94.08           H  
ATOM   1789  HA  GLU A 192       2.653  16.452   7.649  1.00 94.08           H  
ATOM   1790  HB2 GLU A 192       4.297  18.816   8.592  1.00 94.08           H  
ATOM   1791  HB3 GLU A 192       4.476  18.039   7.006  1.00 94.08           H  
ATOM   1792  HG2 GLU A 192       4.901  15.864   8.104  1.00 94.08           H  
ATOM   1793  HG3 GLU A 192       4.757  16.627   9.687  1.00 94.08           H  
ATOM   1794  N   GLU A 193       1.936  16.240  10.021  1.00 94.04           N  
ATOM   1795  CA  GLU A 193       1.435  16.039  11.381  1.00 94.04           C  
ATOM   1796  C   GLU A 193       2.145  14.828  11.988  1.00 94.04           C  
ATOM   1797  O   GLU A 193       2.045  13.718  11.465  1.00 94.04           O  
ATOM   1798  CB  GLU A 193      -0.088  15.829  11.351  1.00 94.04           C  
ATOM   1799  CG  GLU A 193      -0.760  15.802  12.727  1.00 94.04           C  
ATOM   1800  CD  GLU A 193      -2.252  15.469  12.579  1.00 94.04           C  
ATOM   1801  OE1 GLU A 193      -2.611  14.266  12.560  1.00 94.04           O  
ATOM   1802  OE2 GLU A 193      -3.079  16.396  12.454  1.00 94.04           O1-
ATOM   1803  H   GLU A 193       2.192  15.423   9.486  1.00 94.04           H  
ATOM   1804  HA  GLU A 193       1.650  16.924  11.980  1.00 94.04           H  
ATOM   1805  HB2 GLU A 193      -0.284  14.866  10.879  1.00 94.04           H  
ATOM   1806  HB3 GLU A 193      -0.550  16.618  10.757  1.00 94.04           H  
ATOM   1807  HG2 GLU A 193      -0.282  15.046  13.350  1.00 94.04           H  
ATOM   1808  HG3 GLU A 193      -0.637  16.771  13.211  1.00 94.04           H  
ATOM   1809  N   ASN A 194       2.863  15.028  13.098  1.00 92.52           N  
ATOM   1810  CA  ASN A 194       3.590  13.969  13.814  1.00 92.52           C  
ATOM   1811  C   ASN A 194       4.516  13.122  12.907  1.00 92.52           C  
ATOM   1812  O   ASN A 194       4.535  11.896  13.012  1.00 92.52           O  
ATOM   1813  CB  ASN A 194       2.587  13.126  14.629  1.00 92.52           C  
ATOM   1814  CG  ASN A 194       1.780  13.943  15.618  1.00 92.52           C  
ATOM   1815  ND2 ASN A 194       0.522  13.620  15.816  1.00 92.52           N  
ATOM   1816  OD1 ASN A 194       2.261  14.878  16.235  1.00 92.52           O  
ATOM   1817  H   ASN A 194       2.900  15.961  13.483  1.00 92.52           H  
ATOM   1818  HA  ASN A 194       4.254  14.459  14.527  1.00 92.52           H  
ATOM   1819  HB2 ASN A 194       3.130  12.368  15.194  1.00 92.52           H  
ATOM   1820  HB3 ASN A 194       1.916  12.611  13.942  1.00 92.52           H  
ATOM   1821 HD21 ASN A 194       0.079  12.895  15.269  1.00 92.52           H  
ATOM   1822 HD22 ASN A 194       0.006  14.219  16.444  1.00 92.52           H  
ATOM   1823  N   GLY A 195       5.249  13.769  11.992  1.00 92.91           N  
ATOM   1824  CA  GLY A 195       6.173  13.117  11.050  1.00 92.91           C  
ATOM   1825  C   GLY A 195       5.502  12.416   9.862  1.00 92.91           C  
ATOM   1826  O   GLY A 195       6.182  11.828   9.024  1.00 92.91           O  
ATOM   1827  H   GLY A 195       5.184  14.775  11.937  1.00 92.91           H  
ATOM   1828  HA2 GLY A 195       6.847  13.872  10.647  1.00 92.91           H  
ATOM   1829  HA3 GLY A 195       6.771  12.379  11.584  1.00 92.91           H  
ATOM   1830  N   VAL A 196       4.170  12.462   9.755  1.00 94.51           N  
ATOM   1831  CA  VAL A 196       3.445  11.977   8.576  1.00 94.51           C  
ATOM   1832  C   VAL A 196       3.226  13.131   7.611  1.00 94.51           C  
ATOM   1833  O   VAL A 196       2.603  14.130   7.966  1.00 94.51           O  
ATOM   1834  CB  VAL A 196       2.110  11.312   8.948  1.00 94.51           C  
ATOM   1835  CG1 VAL A 196       1.410  10.787   7.687  1.00 94.51           C  
ATOM   1836  CG2 VAL A 196       2.342  10.125   9.892  1.00 94.51           C  
ATOM   1837  H   VAL A 196       3.642  12.939  10.472  1.00 94.51           H  
ATOM   1838  HA  VAL A 196       4.052  11.223   8.075  1.00 94.51           H  
ATOM   1839  HB  VAL A 196       1.453  12.031   9.437  1.00 94.51           H  
ATOM   1840 HG11 VAL A 196       2.080  10.129   7.134  1.00 94.51           H  
ATOM   1841 HG12 VAL A 196       0.510  10.239   7.967  1.00 94.51           H  
ATOM   1842 HG13 VAL A 196       1.104  11.618   7.051  1.00 94.51           H  
ATOM   1843 HG21 VAL A 196       3.054   9.428   9.448  1.00 94.51           H  
ATOM   1844 HG22 VAL A 196       2.741  10.482  10.841  1.00 94.51           H  
ATOM   1845 HG23 VAL A 196       1.401   9.612  10.089  1.00 94.51           H  
ATOM   1846  N   LYS A 197       3.692  12.962   6.372  1.00 95.57           N  
ATOM   1847  CA  LYS A 197       3.562  13.942   5.291  1.00 95.57           C  
ATOM   1848  C   LYS A 197       2.441  13.562   4.323  1.00 95.57           C  
ATOM   1849  O   LYS A 197       2.415  12.437   3.821  1.00 95.57           O  
ATOM   1850  CB  LYS A 197       4.923  14.054   4.596  1.00 95.57           C  
ATOM   1851  CG  LYS A 197       4.981  15.227   3.614  1.00 95.57           C  
ATOM   1852  CD  LYS A 197       6.349  15.246   2.926  1.00 95.57           C  
ATOM   1853  CE  LYS A 197       6.449  16.508   2.079  1.00 95.57           C  
ATOM   1854  NZ  LYS A 197       7.747  16.620   1.386  1.00 95.57           N1+
ATOM   1855  H   LYS A 197       4.226  12.124   6.189  1.00 95.57           H  
ATOM   1856  HA  LYS A 197       3.321  14.912   5.725  1.00 95.57           H  
ATOM   1857  HB2 LYS A 197       5.690  14.204   5.355  1.00 95.57           H  
ATOM   1858  HB3 LYS A 197       5.136  13.124   4.069  1.00 95.57           H  
ATOM   1859  HG2 LYS A 197       4.201  15.127   2.859  1.00 95.57           H  
ATOM   1860  HG3 LYS A 197       4.832  16.155   4.166  1.00 95.57           H  
ATOM   1861  HD2 LYS A 197       7.133  15.252   3.683  1.00 95.57           H  
ATOM   1862  HD3 LYS A 197       6.452  14.359   2.299  1.00 95.57           H  
ATOM   1863  HE2 LYS A 197       6.346  17.343   2.772  1.00 95.57           H  
ATOM   1864  HE3 LYS A 197       5.622  16.532   1.369  1.00 95.57           H  
ATOM   1865  HZ1 LYS A 197       7.776  17.480   0.857  1.00 95.57           H  
ATOM   1866  HZ2 LYS A 197       8.490  16.630   2.070  1.00 95.57           H  
ATOM   1867  HZ3 LYS A 197       7.874  15.836   0.762  1.00 95.57           H  
ATOM   1868  N   LEU A 198       1.565  14.513   4.010  1.00 96.08           N  
ATOM   1869  CA  LEU A 198       0.510  14.404   3.005  1.00 96.08           C  
ATOM   1870  C   LEU A 198       0.695  15.479   1.926  1.00 96.08           C  
ATOM   1871  O   LEU A 198       0.615  16.669   2.218  1.00 96.08           O  
ATOM   1872  CB  LEU A 198      -0.861  14.527   3.702  1.00 96.08           C  
ATOM   1873  CG  LEU A 198      -2.062  14.513   2.735  1.00 96.08           C  
ATOM   1874  CD1 LEU A 198      -2.215  13.160   2.041  1.00 96.08           C  
ATOM   1875  CD2 LEU A 198      -3.360  14.815   3.479  1.00 96.08           C  
ATOM   1876  H   LEU A 198       1.646  15.395   4.496  1.00 96.08           H  
ATOM   1877  HA  LEU A 198       0.567  13.424   2.530  1.00 96.08           H  
ATOM   1878  HB2 LEU A 198      -0.971  13.716   4.422  1.00 96.08           H  
ATOM   1879  HB3 LEU A 198      -0.879  15.467   4.253  1.00 96.08           H  
ATOM   1880  HG  LEU A 198      -1.935  15.282   1.973  1.00 96.08           H  
ATOM   1881 HD11 LEU A 198      -2.333  12.368   2.781  1.00 96.08           H  
ATOM   1882 HD12 LEU A 198      -1.344  12.964   1.416  1.00 96.08           H  
ATOM   1883 HD13 LEU A 198      -3.097  13.185   1.401  1.00 96.08           H  
ATOM   1884 HD21 LEU A 198      -3.560  14.033   4.212  1.00 96.08           H  
ATOM   1885 HD22 LEU A 198      -4.184  14.863   2.767  1.00 96.08           H  
ATOM   1886 HD23 LEU A 198      -3.278  15.780   3.978  1.00 96.08           H  
ATOM   1887  N   ASN A 199       0.871  15.064   0.672  1.00 96.46           N  
ATOM   1888  CA  ASN A 199       0.757  15.945  -0.489  1.00 96.46           C  
ATOM   1889  C   ASN A 199      -0.726  16.048  -0.883  1.00 96.46           C  
ATOM   1890  O   ASN A 199      -1.304  15.100  -1.421  1.00 96.46           O  
ATOM   1891  CB  ASN A 199       1.622  15.407  -1.640  1.00 96.46           C  
ATOM   1892  CG  ASN A 199       3.108  15.315  -1.327  1.00 96.46           C  
ATOM   1893  ND2 ASN A 199       3.791  14.381  -1.947  1.00 96.46           N  
ATOM   1894  OD1 ASN A 199       3.693  16.036  -0.534  1.00 96.46           O  
ATOM   1895  H   ASN A 199       0.962  14.072   0.507  1.00 96.46           H  
ATOM   1896  HA  ASN A 199       1.112  16.943  -0.232  1.00 96.46           H  
ATOM   1897  HB2 ASN A 199       1.504  16.061  -2.504  1.00 96.46           H  
ATOM   1898  HB3 ASN A 199       1.261  14.417  -1.919  1.00 96.46           H  
ATOM   1899 HD21 ASN A 199       3.326  13.781  -2.613  1.00 96.46           H  
ATOM   1900 HD22 ASN A 199       4.778  14.329  -1.743  1.00 96.46           H  
ATOM   1901  N   LEU A 200      -1.350  17.179  -0.577  1.00 96.27           N  
ATOM   1902  CA  LEU A 200      -2.755  17.453  -0.847  1.00 96.27           C  
ATOM   1903  C   LEU A 200      -2.888  18.306  -2.110  1.00 96.27           C  
ATOM   1904  O   LEU A 200      -2.332  19.398  -2.183  1.00 96.27           O  
ATOM   1905  CB  LEU A 200      -3.360  18.154   0.381  1.00 96.27           C  
ATOM   1906  CG  LEU A 200      -4.829  18.574   0.194  1.00 96.27           C  
ATOM   1907  CD1 LEU A 200      -5.767  17.367   0.105  1.00 96.27           C  
ATOM   1908  CD2 LEU A 200      -5.259  19.443   1.369  1.00 96.27           C  
ATOM   1909  H   LEU A 200      -0.804  17.942  -0.203  1.00 96.27           H  
ATOM   1910  HA  LEU A 200      -3.284  16.513  -1.002  1.00 96.27           H  
ATOM   1911  HB2 LEU A 200      -2.770  19.048   0.587  1.00 96.27           H  
ATOM   1912  HB3 LEU A 200      -3.281  17.497   1.247  1.00 96.27           H  
ATOM   1913  HG  LEU A 200      -4.934  19.167  -0.715  1.00 96.27           H  
ATOM   1914 HD11 LEU A 200      -6.797  17.716   0.027  1.00 96.27           H  
ATOM   1915 HD12 LEU A 200      -5.537  16.779  -0.783  1.00 96.27           H  
ATOM   1916 HD13 LEU A 200      -5.663  16.749   0.997  1.00 96.27           H  
ATOM   1917 HD21 LEU A 200      -6.295  19.754   1.235  1.00 96.27           H  
ATOM   1918 HD22 LEU A 200      -5.167  18.883   2.299  1.00 96.27           H  
ATOM   1919 HD23 LEU A 200      -4.633  20.333   1.419  1.00 96.27           H  
ATOM   1920  N   ASN A 201      -3.688  17.843  -3.065  1.00 96.57           N  
ATOM   1921  CA  ASN A 201      -4.117  18.634  -4.210  1.00 96.57           C  
ATOM   1922  C   ASN A 201      -5.618  18.921  -4.101  1.00 96.57           C  
ATOM   1923  O   ASN A 201      -6.422  17.986  -4.128  1.00 96.57           O  
ATOM   1924  CB  ASN A 201      -3.753  17.875  -5.488  1.00 96.57           C  
ATOM   1925  CG  ASN A 201      -3.988  18.669  -6.754  1.00 96.57           C  
ATOM   1926  ND2 ASN A 201      -3.722  18.075  -7.894  1.00 96.57           N  
ATOM   1927  OD1 ASN A 201      -4.404  19.813  -6.769  1.00 96.57           O  
ATOM   1928  H   ASN A 201      -4.090  16.924  -2.950  1.00 96.57           H  
ATOM   1929  HA  ASN A 201      -3.581  19.583  -4.224  1.00 96.57           H  
ATOM   1930  HB2 ASN A 201      -2.702  17.587  -5.452  1.00 96.57           H  
ATOM   1931  HB3 ASN A 201      -4.368  16.977  -5.535  1.00 96.57           H  
ATOM   1932 HD21 ASN A 201      -3.250  17.183  -7.850  1.00 96.57           H  
ATOM   1933 HD22 ASN A 201      -3.709  18.696  -8.690  1.00 96.57           H  
ATOM   1934  N   VAL A 202      -5.996  20.191  -3.985  1.00 95.81           N  
ATOM   1935  CA  VAL A 202      -7.394  20.636  -3.996  1.00 95.81           C  
ATOM   1936  C   VAL A 202      -7.718  21.182  -5.377  1.00 95.81           C  
ATOM   1937  O   VAL A 202      -7.065  22.105  -5.855  1.00 95.81           O  
ATOM   1938  CB  VAL A 202      -7.675  21.679  -2.901  1.00 95.81           C  
ATOM   1939  CG1 VAL A 202      -9.127  22.170  -2.944  1.00 95.81           C  
ATOM   1940  CG2 VAL A 202      -7.432  21.071  -1.514  1.00 95.81           C  
ATOM   1941  H   VAL A 202      -5.281  20.902  -4.040  1.00 95.81           H  
ATOM   1942  HA  VAL A 202      -8.049  19.786  -3.805  1.00 95.81           H  
ATOM   1943  HB  VAL A 202      -7.013  22.535  -3.031  1.00 95.81           H  
ATOM   1944 HG11 VAL A 202      -9.340  22.657  -3.896  1.00 95.81           H  
ATOM   1945 HG12 VAL A 202      -9.280  22.913  -2.161  1.00 95.81           H  
ATOM   1946 HG13 VAL A 202      -9.818  21.339  -2.800  1.00 95.81           H  
ATOM   1947 HG21 VAL A 202      -6.367  20.884  -1.377  1.00 95.81           H  
ATOM   1948 HG22 VAL A 202      -7.762  21.776  -0.751  1.00 95.81           H  
ATOM   1949 HG23 VAL A 202      -7.989  20.141  -1.404  1.00 95.81           H  
ATOM   1950  N   ILE A 203      -8.726  20.602  -6.018  1.00 96.07           N  
ATOM   1951  CA  ILE A 203      -9.248  21.049  -7.300  1.00 96.07           C  
ATOM   1952  C   ILE A 203     -10.551  21.788  -7.016  1.00 96.07           C  
ATOM   1953  O   ILE A 203     -11.496  21.169  -6.532  1.00 96.07           O  
ATOM   1954  CB  ILE A 203      -9.444  19.885  -8.295  1.00 96.07           C  
ATOM   1955  CG1 ILE A 203      -8.209  18.984  -8.509  1.00 96.07           C  
ATOM   1956  CG2 ILE A 203      -9.840  20.472  -9.662  1.00 96.07           C  
ATOM   1957  CD1 ILE A 203      -7.900  17.979  -7.390  1.00 96.07           C  
ATOM   1958  H   ILE A 203      -9.243  19.881  -5.534  1.00 96.07           H  
ATOM   1959  HA  ILE A 203      -8.536  21.745  -7.743  1.00 96.07           H  
ATOM   1960  HB  ILE A 203     -10.261  19.250  -7.953  1.00 96.07           H  
ATOM   1961 HG12 ILE A 203      -7.332  19.605  -8.690  1.00 96.07           H  
ATOM   1962 HG13 ILE A 203      -8.403  18.384  -9.398  1.00 96.07           H  
ATOM   1963 HG21 ILE A 203     -10.763  21.044  -9.571  1.00 96.07           H  
ATOM   1964 HG22 ILE A 203     -10.012  19.678 -10.389  1.00 96.07           H  
ATOM   1965 HG23 ILE A 203      -9.059  21.139 -10.026  1.00 96.07           H  
ATOM   1966 HD11 ILE A 203      -8.815  17.481  -7.070  1.00 96.07           H  
ATOM   1967 HD12 ILE A 203      -7.436  18.478  -6.540  1.00 96.07           H  
ATOM   1968 HD13 ILE A 203      -7.198  17.228  -7.752  1.00 96.07           H  
ATOM   1969  N   ASP A 204     -10.595  23.082  -7.300  1.00 94.94           N  
ATOM   1970  CA  ASP A 204     -11.779  23.924  -7.136  1.00 94.94           C  
ATOM   1971  C   ASP A 204     -12.388  24.276  -8.498  1.00 94.94           C  
ATOM   1972  O   ASP A 204     -11.666  24.451  -9.488  1.00 94.94           O  
ATOM   1973  CB  ASP A 204     -11.431  25.173  -6.311  1.00 94.94           C  
ATOM   1974  CG  ASP A 204     -12.682  25.914  -5.818  1.00 94.94           C  
ATOM   1975  OD1 ASP A 204     -12.586  27.132  -5.583  1.00 94.94           O  
ATOM   1976  OD2 ASP A 204     -13.726  25.246  -5.619  1.00 94.94           O1-
ATOM   1977  H   ASP A 204      -9.801  23.501  -7.764  1.00 94.94           H  
ATOM   1978  HA  ASP A 204     -12.531  23.363  -6.581  1.00 94.94           H  
ATOM   1979  HB2 ASP A 204     -10.816  25.842  -6.913  1.00 94.94           H  
ATOM   1980  HB3 ASP A 204     -10.853  24.870  -5.438  1.00 94.94           H  
ATOM   1981  N   THR A 205     -13.717  24.354  -8.547  1.00 93.56           N  
ATOM   1982  CA  THR A 205     -14.480  24.690  -9.756  1.00 93.56           C  
ATOM   1983  C   THR A 205     -15.229  26.002  -9.547  1.00 93.56           C  
ATOM   1984  O   THR A 205     -16.183  26.051  -8.764  1.00 93.56           O  
ATOM   1985  CB  THR A 205     -15.447  23.569 -10.175  1.00 93.56           C  
ATOM   1986  CG2 THR A 205     -14.743  22.221 -10.333  1.00 93.56           C  
ATOM   1987  OG1 THR A 205     -16.478  23.410  -9.230  1.00 93.56           O  
ATOM   1988  H   THR A 205     -14.224  24.239  -7.682  1.00 93.56           H  
ATOM   1989  HA  THR A 205     -13.789  24.832 -10.587  1.00 93.56           H  
ATOM   1990  HB  THR A 205     -15.893  23.844 -11.130  1.00 93.56           H  
ATOM   1991  HG1 THR A 205     -16.655  24.298  -8.912  1.00 93.56           H  
ATOM   1992 HG21 THR A 205     -15.447  21.488 -10.727  1.00 93.56           H  
ATOM   1993 HG22 THR A 205     -13.899  22.323 -11.015  1.00 93.56           H  
ATOM   1994 HG23 THR A 205     -14.379  21.876  -9.365  1.00 93.56           H  
ATOM   1995  N   GLU A 206     -14.816  27.043 -10.260  1.00 90.96           N  
ATOM   1996  CA  GLU A 206     -15.455  28.363 -10.253  1.00 90.96           C  
ATOM   1997  C   GLU A 206     -16.444  28.479 -11.424  1.00 90.96           C  
ATOM   1998  O   GLU A 206     -16.194  27.947 -12.514  1.00 90.96           O  
ATOM   1999  CB  GLU A 206     -14.393  29.475 -10.290  1.00 90.96           C  
ATOM   2000  CG  GLU A 206     -13.476  29.493  -9.056  1.00 90.96           C  
ATOM   2001  CD  GLU A 206     -12.367  30.558  -9.133  1.00 90.96           C  
ATOM   2002  OE1 GLU A 206     -11.609  30.720  -8.150  1.00 90.96           O  
ATOM   2003  OE2 GLU A 206     -12.112  31.185 -10.195  1.00 90.96           O1-
ATOM   2004  H   GLU A 206     -14.065  26.905 -10.920  1.00 90.96           H  
ATOM   2005  HA  GLU A 206     -16.022  28.488  -9.330  1.00 90.96           H  
ATOM   2006  HB2 GLU A 206     -13.777  29.335 -11.177  1.00 90.96           H  
ATOM   2007  HB3 GLU A 206     -14.896  30.440 -10.365  1.00 90.96           H  
ATOM   2008  HG2 GLU A 206     -14.085  29.672  -8.170  1.00 90.96           H  
ATOM   2009  HG3 GLU A 206     -13.000  28.518  -8.951  1.00 90.96           H  
ATOM   2010  N   GLY A 207     -17.577  29.147 -11.196  1.00 87.08           N  
ATOM   2011  CA  GLY A 207     -18.661  29.336 -12.169  1.00 87.08           C  
ATOM   2012  C   GLY A 207     -19.588  28.131 -12.376  1.00 87.08           C  
ATOM   2013  O   GLY A 207     -20.497  28.182 -13.209  1.00 87.08           O  
ATOM   2014  H   GLY A 207     -17.674  29.644 -10.322  1.00 87.08           H  
ATOM   2015  HA2 GLY A 207     -18.233  29.605 -13.135  1.00 87.08           H  
ATOM   2016  HA3 GLY A 207     -19.277  30.167 -11.825  1.00 87.08           H  
ATOM   2017  N   PHE A 208     -19.392  27.020 -11.656  1.00 88.74           N  
ATOM   2018  CA  PHE A 208     -20.266  25.851 -11.788  1.00 88.74           C  
ATOM   2019  C   PHE A 208     -21.652  26.134 -11.193  1.00 88.74           C  
ATOM   2020  O   PHE A 208     -21.811  26.228  -9.981  1.00 88.74           O  
ATOM   2021  CB  PHE A 208     -19.635  24.600 -11.160  1.00 88.74           C  
ATOM   2022  CG  PHE A 208     -20.565  23.399 -11.221  1.00 88.74           C  
ATOM   2023  CD1 PHE A 208     -21.409  23.111 -10.133  1.00 88.74           C  
ATOM   2024  CD2 PHE A 208     -20.667  22.633 -12.398  1.00 88.74           C  
ATOM   2025  CE1 PHE A 208     -22.344  22.067 -10.214  1.00 88.74           C  
ATOM   2026  CE2 PHE A 208     -21.600  21.584 -12.478  1.00 88.74           C  
ATOM   2027  CZ  PHE A 208     -22.439  21.300 -11.386  1.00 88.74           C  
ATOM   2028  H   PHE A 208     -18.690  27.045 -10.930  1.00 88.74           H  
ATOM   2029  HA  PHE A 208     -20.396  25.646 -12.850  1.00 88.74           H  
ATOM   2030  HB2 PHE A 208     -18.709  24.365 -11.686  1.00 88.74           H  
ATOM   2031  HB3 PHE A 208     -19.384  24.807 -10.120  1.00 88.74           H  
ATOM   2032  HD1 PHE A 208     -21.370  23.728  -9.247  1.00 88.74           H  
ATOM   2033  HD2 PHE A 208     -20.049  22.869 -13.252  1.00 88.74           H  
ATOM   2034  HE1 PHE A 208     -23.012  21.883  -9.386  1.00 88.74           H  
ATOM   2035  HE2 PHE A 208     -21.698  21.025 -13.398  1.00 88.74           H  
ATOM   2036  HZ  PHE A 208     -23.184  20.521 -11.453  1.00 88.74           H  
ATOM   2037  N   GLY A 209     -22.674  26.191 -12.046  1.00 81.59           N  
ATOM   2038  CA  GLY A 209     -24.067  26.353 -11.621  1.00 81.59           C  
ATOM   2039  C   GLY A 209     -24.508  27.793 -11.351  1.00 81.59           C  
ATOM   2040  O   GLY A 209     -25.655  28.000 -10.960  1.00 81.59           O  
ATOM   2041  H   GLY A 209     -22.468  26.175 -13.035  1.00 81.59           H  
ATOM   2042  HA2 GLY A 209     -24.239  25.775 -10.713  1.00 81.59           H  
ATOM   2043  HA3 GLY A 209     -24.714  25.966 -12.408  1.00 81.59           H  
ATOM   2044  N   ASP A 210     -23.660  28.783 -11.628  1.00 76.33           N  
ATOM   2045  CA  ASP A 210     -23.993  30.209 -11.468  1.00 76.33           C  
ATOM   2046  C   ASP A 210     -24.715  30.804 -12.687  1.00 76.33           C  
ATOM   2047  O   ASP A 210     -25.033  31.993 -12.745  1.00 76.33           O  
ATOM   2048  CB  ASP A 210     -22.717  30.979 -11.118  1.00 76.33           C  
ATOM   2049  CG  ASP A 210     -22.157  30.516  -9.772  1.00 76.33           C  
ATOM   2050  OD1 ASP A 210     -20.938  30.275  -9.698  1.00 76.33           O  
ATOM   2051  OD2 ASP A 210     -22.942  30.368  -8.809  1.00 76.33           O1-
ATOM   2052  H   ASP A 210     -22.709  28.554 -11.879  1.00 76.33           H  
ATOM   2053  HA  ASP A 210     -24.679  30.315 -10.627  1.00 76.33           H  
ATOM   2054  HB2 ASP A 210     -22.942  32.044 -11.048  1.00 76.33           H  
ATOM   2055  HB3 ASP A 210     -21.978  30.833 -11.906  1.00 76.33           H  
ATOM   2056  N   PHE A 211     -24.989  29.962 -13.678  1.00 71.79           N  
ATOM   2057  CA  PHE A 211     -25.449  30.368 -14.988  1.00 71.79           C  
ATOM   2058  C   PHE A 211     -26.859  29.885 -15.291  1.00 71.79           C  
ATOM   2059  O   PHE A 211     -27.372  28.934 -14.700  1.00 71.79           O  
ATOM   2060  CB  PHE A 211     -24.417  29.891 -15.996  1.00 71.79           C  
ATOM   2061  CG  PHE A 211     -23.034  30.497 -15.794  1.00 71.79           C  
ATOM   2062  CD1 PHE A 211     -22.856  31.885 -15.603  1.00 71.79           C  
ATOM   2063  CD2 PHE A 211     -21.902  29.667 -15.798  1.00 71.79           C  
ATOM   2064  CE1 PHE A 211     -21.565  32.448 -15.607  1.00 71.79           C  
ATOM   2065  CE2 PHE A 211     -20.612  30.223 -15.750  1.00 71.79           C  
ATOM   2066  CZ  PHE A 211     -20.440  31.615 -15.700  1.00 71.79           C  
ATOM   2067  H   PHE A 211     -24.756  28.990 -13.535  1.00 71.79           H  
ATOM   2068  HA  PHE A 211     -25.489  31.456 -15.035  1.00 71.79           H  
ATOM   2069  HB2 PHE A 211     -24.350  28.804 -15.938  1.00 71.79           H  
ATOM   2070  HB3 PHE A 211     -24.780  30.133 -16.995  1.00 71.79           H  
ATOM   2071  HD1 PHE A 211     -23.710  32.539 -15.509  1.00 71.79           H  
ATOM   2072  HD2 PHE A 211     -22.014  28.595 -15.863  1.00 71.79           H  
ATOM   2073  HE1 PHE A 211     -21.439  33.514 -15.486  1.00 71.79           H  
ATOM   2074  HE2 PHE A 211     -19.748  29.575 -15.735  1.00 71.79           H  
ATOM   2075  HZ  PHE A 211     -19.445  32.032 -15.649  1.00 71.79           H  
ATOM   2076  N   LEU A 212     -27.508  30.590 -16.215  1.00 55.53           N  
ATOM   2077  CA  LEU A 212     -28.936  30.420 -16.468  1.00 55.53           C  
ATOM   2078  C   LEU A 212     -29.222  29.200 -17.344  1.00 55.53           C  
ATOM   2079  O   LEU A 212     -30.109  28.407 -17.031  1.00 55.53           O  
ATOM   2080  CB  LEU A 212     -29.480  31.723 -17.075  1.00 55.53           C  
ATOM   2081  CG  LEU A 212     -29.612  32.847 -16.029  1.00 55.53           C  
ATOM   2082  CD1 LEU A 212     -29.722  34.205 -16.720  1.00 55.53           C  
ATOM   2083  CD2 LEU A 212     -30.857  32.654 -15.157  1.00 55.53           C  
ATOM   2084  H   LEU A 212     -27.009  31.327 -16.691  1.00 55.53           H  
ATOM   2085  HA  LEU A 212     -29.443  30.233 -15.521  1.00 55.53           H  
ATOM   2086  HB2 LEU A 212     -30.459  31.535 -17.517  1.00 55.53           H  
ATOM   2087  HB3 LEU A 212     -28.814  32.041 -17.877  1.00 55.53           H  
ATOM   2088  HG  LEU A 212     -28.730  32.868 -15.390  1.00 55.53           H  
ATOM   2089 HD11 LEU A 212     -30.594  34.222 -17.375  1.00 55.53           H  
ATOM   2090 HD12 LEU A 212     -28.826  34.383 -17.315  1.00 55.53           H  
ATOM   2091 HD13 LEU A 212     -29.806  34.994 -15.974  1.00 55.53           H  
ATOM   2092 HD21 LEU A 212     -31.751  32.636 -15.780  1.00 55.53           H  
ATOM   2093 HD22 LEU A 212     -30.784  31.718 -14.603  1.00 55.53           H  
ATOM   2094 HD23 LEU A 212     -30.929  33.472 -14.440  1.00 55.53           H  
ATOM   2095  N   ASN A 213     -28.442  29.008 -18.403  1.00 57.54           N  
ATOM   2096  CA  ASN A 213     -28.667  27.936 -19.367  1.00 57.54           C  
ATOM   2097  C   ASN A 213     -27.882  26.693 -18.995  1.00 57.54           C  
ATOM   2098  O   ASN A 213     -26.969  26.249 -19.682  1.00 57.54           O  
ATOM   2099  CB  ASN A 213     -28.399  28.435 -20.787  1.00 57.54           C  
ATOM   2100  CG  ASN A 213     -29.527  29.304 -21.304  1.00 57.54           C  
ATOM   2101  ND2 ASN A 213     -29.342  29.893 -22.458  1.00 57.54           N  
ATOM   2102  OD1 ASN A 213     -30.577  29.457 -20.698  1.00 57.54           O  
ATOM   2103  H   ASN A 213     -27.703  29.671 -18.587  1.00 57.54           H  
ATOM   2104  HA  ASN A 213     -29.714  27.638 -19.328  1.00 57.54           H  
ATOM   2105  HB2 ASN A 213     -28.321  27.585 -21.464  1.00 57.54           H  
ATOM   2106  HB3 ASN A 213     -27.459  28.984 -20.827  1.00 57.54           H  
ATOM   2107 HD21 ASN A 213     -28.497  29.758 -22.994  1.00 57.54           H  
ATOM   2108 HD22 ASN A 213     -30.095  30.456 -22.827  1.00 57.54           H  
ATOM   2109  N   ASN A 214     -28.304  26.090 -17.901  1.00 52.38           N  
ATOM   2110  CA  ASN A 214     -27.729  24.833 -17.446  1.00 52.38           C  
ATOM   2111  C   ASN A 214     -28.084  23.633 -18.335  1.00 52.38           C  
ATOM   2112  O   ASN A 214     -27.702  22.503 -18.034  1.00 52.38           O  
ATOM   2113  CB  ASN A 214     -28.149  24.639 -15.990  1.00 52.38           C  
ATOM   2114  CG  ASN A 214     -27.453  25.649 -15.104  1.00 52.38           C  
ATOM   2115  ND2 ASN A 214     -28.147  26.209 -14.149  1.00 52.38           N  
ATOM   2116  OD1 ASN A 214     -26.279  25.937 -15.251  1.00 52.38           O  
ATOM   2117  H   ASN A 214     -29.037  26.535 -17.368  1.00 52.38           H  
ATOM   2118  HA  ASN A 214     -26.643  24.910 -17.493  1.00 52.38           H  
ATOM   2119  HB2 ASN A 214     -29.232  24.728 -15.901  1.00 52.38           H  
ATOM   2120  HB3 ASN A 214     -27.851  23.646 -15.653  1.00 52.38           H  
ATOM   2121 HD21 ASN A 214     -29.152  26.107 -14.134  1.00 52.38           H  
ATOM   2122 HD22 ASN A 214     -27.712  27.049 -13.797  1.00 52.38           H  
ATOM   2123  N   ASP A 215     -28.820  23.853 -19.420  1.00 52.28           N  
ATOM   2124  CA  ASP A 215     -29.075  22.826 -20.428  1.00 52.28           C  
ATOM   2125  C   ASP A 215     -27.817  22.458 -21.194  1.00 52.28           C  
ATOM   2126  O   ASP A 215     -27.611  21.308 -21.592  1.00 52.28           O  
ATOM   2127  CB  ASP A 215     -30.145  23.335 -21.390  1.00 52.28           C  
ATOM   2128  CG  ASP A 215     -31.519  23.360 -20.726  1.00 52.28           C  
ATOM   2129  OD1 ASP A 215     -32.372  24.123 -21.219  1.00 52.28           O  
ATOM   2130  OD2 ASP A 215     -31.726  22.592 -19.754  1.00 52.28           O1-
ATOM   2131  H   ASP A 215     -29.154  24.789 -19.599  1.00 52.28           H  
ATOM   2132  HA  ASP A 215     -29.428  21.917 -19.943  1.00 52.28           H  
ATOM   2133  HB2 ASP A 215     -29.878  24.331 -21.745  1.00 52.28           H  
ATOM   2134  HB3 ASP A 215     -30.197  22.667 -22.249  1.00 52.28           H  
ATOM   2135  N   GLN A 216     -26.921  23.420 -21.315  1.00 59.59           N  
ATOM   2136  CA  GLN A 216     -25.555  23.113 -21.628  1.00 59.59           C  
ATOM   2137  C   GLN A 216     -24.957  22.585 -20.351  1.00 59.59           C  
ATOM   2138  O   GLN A 216     -24.796  23.301 -19.373  1.00 59.59           O  
ATOM   2139  CB  GLN A 216     -24.852  24.364 -22.097  1.00 59.59           C  
ATOM   2140  CG  GLN A 216     -25.451  24.820 -23.428  1.00 59.59           C  
ATOM   2141  CD  GLN A 216     -24.985  26.219 -23.732  1.00 59.59           C  
ATOM   2142  NE2 GLN A 216     -25.712  26.938 -24.552  1.00 59.59           N  
ATOM   2143  OE1 GLN A 216     -24.002  26.695 -23.194  1.00 59.59           O  
ATOM   2144  H   GLN A 216     -27.112  24.324 -20.906  1.00 59.59           H  
ATOM   2145  HA  GLN A 216     -25.494  22.361 -22.414  1.00 59.59           H  
ATOM   2146  HB2 GLN A 216     -23.789  24.161 -22.226  1.00 59.59           H  
ATOM   2147  HB3 GLN A 216     -24.974  25.145 -21.346  1.00 59.59           H  
ATOM   2148  HG2 GLN A 216     -26.541  24.832 -23.388  1.00 59.59           H  
ATOM   2149  HG3 GLN A 216     -25.136  24.153 -24.231  1.00 59.59           H  
ATOM   2150 HE21 GLN A 216     -25.370  27.884 -24.638  1.00 59.59           H  
ATOM   2151 HE22 GLN A 216     -26.553  26.588 -24.989  1.00 59.59           H  
ATOM   2152  N   LYS A 217     -24.752  21.284 -20.336  1.00 77.90           N  
ATOM   2153  CA  LYS A 217     -23.491  20.610 -20.038  1.00 77.90           C  
ATOM   2154  C   LYS A 217     -22.387  21.398 -19.309  1.00 77.90           C  
ATOM   2155  O   LYS A 217     -21.207  21.232 -19.597  1.00 77.90           O  
ATOM   2156  CB  LYS A 217     -22.982  20.026 -21.354  1.00 77.90           C  
ATOM   2157  CG  LYS A 217     -24.017  19.157 -22.082  1.00 77.90           C  
ATOM   2158  CD  LYS A 217     -23.306  18.373 -23.178  1.00 77.90           C  
ATOM   2159  CE  LYS A 217     -24.292  17.734 -24.145  1.00 77.90           C  
ATOM   2160  NZ  LYS A 217     -23.569  17.337 -25.371  1.00 77.90           N1+
ATOM   2161  H   LYS A 217     -25.335  20.801 -21.005  1.00 77.90           H  
ATOM   2162  HA  LYS A 217     -23.721  19.777 -19.373  1.00 77.90           H  
ATOM   2163  HB2 LYS A 217     -22.126  19.399 -21.104  1.00 77.90           H  
ATOM   2164  HB3 LYS A 217     -22.647  20.828 -22.011  1.00 77.90           H  
ATOM   2165  HG2 LYS A 217     -24.781  19.793 -22.530  1.00 77.90           H  
ATOM   2166  HG3 LYS A 217     -24.484  18.461 -21.385  1.00 77.90           H  
ATOM   2167  HD2 LYS A 217     -22.649  19.053 -23.720  1.00 77.90           H  
ATOM   2168  HD3 LYS A 217     -22.709  17.586 -22.717  1.00 77.90           H  
ATOM   2169  HE2 LYS A 217     -25.058  18.469 -24.395  1.00 77.90           H  
ATOM   2170  HE3 LYS A 217     -24.765  16.879 -23.661  1.00 77.90           H  
ATOM   2171  HZ1 LYS A 217     -24.179  16.880 -26.033  1.00 77.90           H  
ATOM   2172  HZ2 LYS A 217     -22.769  16.765 -25.138  1.00 77.90           H  
ATOM   2173  HZ3 LYS A 217     -23.221  18.174 -25.816  1.00 77.90           H  
ATOM   2174  N   SER A 218     -22.729  22.185 -18.300  1.00 82.62           N  
ATOM   2175  CA  SER A 218     -21.792  22.976 -17.504  1.00 82.62           C  
ATOM   2176  C   SER A 218     -20.864  22.083 -16.685  1.00 82.62           C  
ATOM   2177  O   SER A 218     -19.786  22.494 -16.272  1.00 82.62           O  
ATOM   2178  CB  SER A 218     -22.573  23.952 -16.619  1.00 82.62           C  
ATOM   2179  OG  SER A 218     -23.503  23.263 -15.799  1.00 82.62           O  
ATOM   2180  H   SER A 218     -23.713  22.375 -18.173  1.00 82.62           H  
ATOM   2181  HA  SER A 218     -21.162  23.549 -18.183  1.00 82.62           H  
ATOM   2182  HB2 SER A 218     -21.880  24.517 -15.997  1.00 82.62           H  
ATOM   2183  HB3 SER A 218     -23.114  24.648 -17.261  1.00 82.62           H  
ATOM   2184  HG  SER A 218     -24.171  23.899 -15.532  1.00 82.62           H  
ATOM   2185  N   TRP A 219     -21.245  20.819 -16.506  1.00 87.66           N  
ATOM   2186  CA  TRP A 219     -20.428  19.776 -15.905  1.00 87.66           C  
ATOM   2187  C   TRP A 219     -19.388  19.165 -16.854  1.00 87.66           C  
ATOM   2188  O   TRP A 219     -18.453  18.527 -16.369  1.00 87.66           O  
ATOM   2189  CB  TRP A 219     -21.378  18.695 -15.388  1.00 87.66           C  
ATOM   2190  CG  TRP A 219     -22.238  18.046 -16.421  1.00 87.66           C  
ATOM   2191  CD1 TRP A 219     -21.811  17.150 -17.330  1.00 87.66           C  
ATOM   2192  CD2 TRP A 219     -23.622  18.332 -16.776  1.00 87.66           C  
ATOM   2193  CE2 TRP A 219     -23.984  17.501 -17.880  1.00 87.66           C  
ATOM   2194  CE3 TRP A 219     -24.572  19.278 -16.340  1.00 87.66           C  
ATOM   2195  NE1 TRP A 219     -22.831  16.813 -18.187  1.00 87.66           N  
ATOM   2196  CZ2 TRP A 219     -25.242  17.577 -18.494  1.00 87.66           C  
ATOM   2197  CZ3 TRP A 219     -25.826  19.386 -16.970  1.00 87.66           C  
ATOM   2198  CH2 TRP A 219     -26.163  18.537 -18.039  1.00 87.66           C  
ATOM   2199  H   TRP A 219     -22.157  20.562 -16.857  1.00 87.66           H  
ATOM   2200  HA  TRP A 219     -19.881  20.196 -15.061  1.00 87.66           H  
ATOM   2201  HB2 TRP A 219     -20.791  17.920 -14.896  1.00 87.66           H  
ATOM   2202  HB3 TRP A 219     -22.046  19.147 -14.655  1.00 87.66           H  
ATOM   2203  HD1 TRP A 219     -20.784  16.837 -17.443  1.00 87.66           H  
ATOM   2204  HE1 TRP A 219     -22.632  16.354 -19.064  1.00 87.66           H  
ATOM   2205  HE3 TRP A 219     -24.310  19.964 -15.548  1.00 87.66           H  
ATOM   2206  HZ2 TRP A 219     -25.461  16.959 -19.352  1.00 87.66           H  
ATOM   2207  HZ3 TRP A 219     -26.512  20.163 -16.666  1.00 87.66           H  
ATOM   2208  HH2 TRP A 219     -27.103  18.677 -18.552  1.00 87.66           H  
ATOM   2209  N   ASP A 220     -19.521  19.313 -18.178  1.00 90.72           N  
ATOM   2210  CA  ASP A 220     -18.642  18.638 -19.142  1.00 90.72           C  
ATOM   2211  C   ASP A 220     -17.156  18.971 -18.933  1.00 90.72           C  
ATOM   2212  O   ASP A 220     -16.364  18.026 -18.942  1.00 90.72           O  
ATOM   2213  CB  ASP A 220     -19.045  18.915 -20.602  1.00 90.72           C  
ATOM   2214  CG  ASP A 220     -20.131  17.990 -21.160  1.00 90.72           C  
ATOM   2215  OD1 ASP A 220     -20.359  18.076 -22.388  1.00 90.72           O  
ATOM   2216  OD2 ASP A 220     -20.728  17.184 -20.405  1.00 90.72           O1-
ATOM   2217  H   ASP A 220     -20.261  19.895 -18.545  1.00 90.72           H  
ATOM   2218  HA  ASP A 220     -18.731  17.564 -18.978  1.00 90.72           H  
ATOM   2219  HB2 ASP A 220     -19.350  19.955 -20.725  1.00 90.72           H  
ATOM   2220  HB3 ASP A 220     -18.163  18.772 -21.225  1.00 90.72           H  
ATOM   2221  N   PRO A 221     -16.744  20.230 -18.663  1.00 93.55           N  
ATOM   2222  CA  PRO A 221     -15.348  20.545 -18.350  1.00 93.55           C  
ATOM   2223  C   PRO A 221     -14.807  19.752 -17.153  1.00 93.55           C  
ATOM   2224  O   PRO A 221     -13.679  19.260 -17.167  1.00 93.55           O  
ATOM   2225  CB  PRO A 221     -15.326  22.056 -18.082  1.00 93.55           C  
ATOM   2226  CG  PRO A 221     -16.490  22.575 -18.923  1.00 93.55           C  
ATOM   2227  CD  PRO A 221     -17.518  21.461 -18.766  1.00 93.55           C  
ATOM   2228  HA  PRO A 221     -14.732  20.330 -19.224  1.00 93.55           H  
ATOM   2229  HB2 PRO A 221     -14.377  22.501 -18.380  1.00 93.55           H  
ATOM   2230  HB3 PRO A 221     -15.525  22.260 -17.030  1.00 93.55           H  
ATOM   2231  HG2 PRO A 221     -16.867  23.532 -18.560  1.00 93.55           H  
ATOM   2232  HG3 PRO A 221     -16.188  22.651 -19.968  1.00 93.55           H  
ATOM   2233  HD2 PRO A 221     -18.080  21.615 -17.844  1.00 93.55           H  
ATOM   2234  HD3 PRO A 221     -18.190  21.453 -19.624  1.00 93.55           H  
ATOM   2235  N   ILE A 222     -15.638  19.542 -16.127  1.00 94.09           N  
ATOM   2236  CA  ILE A 222     -15.263  18.787 -14.923  1.00 94.09           C  
ATOM   2237  C   ILE A 222     -15.123  17.296 -15.249  1.00 94.09           C  
ATOM   2238  O   ILE A 222     -14.168  16.651 -14.814  1.00 94.09           O  
ATOM   2239  CB  ILE A 222     -16.279  19.028 -13.781  1.00 94.09           C  
ATOM   2240  CG1 ILE A 222     -16.419  20.536 -13.461  1.00 94.09           C  
ATOM   2241  CG2 ILE A 222     -15.842  18.246 -12.526  1.00 94.09           C  
ATOM   2242  CD1 ILE A 222     -17.565  20.870 -12.497  1.00 94.09           C  
ATOM   2243  H   ILE A 222     -16.585  19.883 -16.210  1.00 94.09           H  
ATOM   2244  HA  ILE A 222     -14.286  19.136 -14.589  1.00 94.09           H  
ATOM   2245  HB  ILE A 222     -17.253  18.652 -14.093  1.00 94.09           H  
ATOM   2246 HG12 ILE A 222     -15.481  20.907 -13.048  1.00 94.09           H  
ATOM   2247 HG13 ILE A 222     -16.619  21.092 -14.377  1.00 94.09           H  
ATOM   2248 HG21 ILE A 222     -14.850  18.574 -12.214  1.00 94.09           H  
ATOM   2249 HG22 ILE A 222     -16.543  18.409 -11.708  1.00 94.09           H  
ATOM   2250 HG23 ILE A 222     -15.821  17.175 -12.727  1.00 94.09           H  
ATOM   2251 HD11 ILE A 222     -17.398  20.422 -11.518  1.00 94.09           H  
ATOM   2252 HD12 ILE A 222     -18.509  20.512 -12.907  1.00 94.09           H  
ATOM   2253 HD13 ILE A 222     -17.623  21.951 -12.373  1.00 94.09           H  
ATOM   2254  N   ILE A 223     -16.039  16.735 -16.045  1.00 93.77           N  
ATOM   2255  CA  ILE A 223     -15.943  15.335 -16.485  1.00 93.77           C  
ATOM   2256  C   ILE A 223     -14.695  15.131 -17.347  1.00 93.77           C  
ATOM   2257  O   ILE A 223     -13.954  14.170 -17.128  1.00 93.77           O  
ATOM   2258  CB  ILE A 223     -17.217  14.889 -17.230  1.00 93.77           C  
ATOM   2259  CG1 ILE A 223     -18.427  14.983 -16.278  1.00 93.77           C  
ATOM   2260  CG2 ILE A 223     -17.056  13.448 -17.760  1.00 93.77           C  
ATOM   2261  CD1 ILE A 223     -19.730  14.537 -16.935  1.00 93.77           C  
ATOM   2262  H   ILE A 223     -16.791  17.313 -16.390  1.00 93.77           H  
ATOM   2263  HA  ILE A 223     -15.825  14.703 -15.605  1.00 93.77           H  
ATOM   2264  HB  ILE A 223     -17.383  15.552 -18.078  1.00 93.77           H  
ATOM   2265 HG12 ILE A 223     -18.558  16.014 -15.952  1.00 93.77           H  
ATOM   2266 HG13 ILE A 223     -18.251  14.368 -15.395  1.00 93.77           H  
ATOM   2267 HG21 ILE A 223     -16.876  12.767 -16.928  1.00 93.77           H  
ATOM   2268 HG22 ILE A 223     -17.944  13.137 -18.310  1.00 93.77           H  
ATOM   2269 HG23 ILE A 223     -16.223  13.380 -18.459  1.00 93.77           H  
ATOM   2270 HD11 ILE A 223     -19.759  13.450 -17.001  1.00 93.77           H  
ATOM   2271 HD12 ILE A 223     -19.812  14.958 -17.937  1.00 93.77           H  
ATOM   2272 HD13 ILE A 223     -20.561  14.885 -16.322  1.00 93.77           H  
ATOM   2273  N   LYS A 224     -14.422  16.054 -18.276  1.00 95.09           N  
ATOM   2274  CA  LYS A 224     -13.213  16.043 -19.107  1.00 95.09           C  
ATOM   2275  C   LYS A 224     -11.945  16.113 -18.257  1.00 95.09           C  
ATOM   2276  O   LYS A 224     -10.988  15.407 -18.566  1.00 95.09           O  
ATOM   2277  CB  LYS A 224     -13.248  17.206 -20.109  1.00 95.09           C  
ATOM   2278  CG  LYS A 224     -14.262  17.010 -21.249  1.00 95.09           C  
ATOM   2279  CD  LYS A 224     -14.283  18.272 -22.120  1.00 95.09           C  
ATOM   2280  CE  LYS A 224     -15.431  18.264 -23.132  1.00 95.09           C  
ATOM   2281  NZ  LYS A 224     -15.439  19.535 -23.896  1.00 95.09           N1+
ATOM   2282  H   LYS A 224     -15.072  16.819 -18.392  1.00 95.09           H  
ATOM   2283  HA  LYS A 224     -13.164  15.102 -19.655  1.00 95.09           H  
ATOM   2284  HB2 LYS A 224     -12.259  17.315 -20.554  1.00 95.09           H  
ATOM   2285  HB3 LYS A 224     -13.474  18.129 -19.574  1.00 95.09           H  
ATOM   2286  HG2 LYS A 224     -13.972  16.151 -21.855  1.00 95.09           H  
ATOM   2287  HG3 LYS A 224     -15.257  16.828 -20.842  1.00 95.09           H  
ATOM   2288  HD2 LYS A 224     -13.330  18.373 -22.638  1.00 95.09           H  
ATOM   2289  HD3 LYS A 224     -14.409  19.141 -21.474  1.00 95.09           H  
ATOM   2290  HE2 LYS A 224     -16.365  18.169 -22.577  1.00 95.09           H  
ATOM   2291  HE3 LYS A 224     -15.335  17.407 -23.799  1.00 95.09           H  
ATOM   2292  HZ1 LYS A 224     -14.669  19.610 -24.544  1.00 95.09           H  
ATOM   2293  HZ2 LYS A 224     -15.255  20.316 -23.282  1.00 95.09           H  
ATOM   2294  HZ3 LYS A 224     -16.320  19.722 -24.354  1.00 95.09           H  
ATOM   2295  N   GLU A 225     -11.927  16.881 -17.164  1.00 95.19           N  
ATOM   2296  CA  GLU A 225     -10.795  16.892 -16.226  1.00 95.19           C  
ATOM   2297  C   GLU A 225     -10.558  15.525 -15.583  1.00 95.19           C  
ATOM   2298  O   GLU A 225      -9.415  15.062 -15.510  1.00 95.19           O  
ATOM   2299  CB  GLU A 225     -11.024  17.900 -15.084  1.00 95.19           C  
ATOM   2300  CG  GLU A 225      -9.821  18.069 -14.129  1.00 95.19           C  
ATOM   2301  CD  GLU A 225      -8.500  18.504 -14.782  1.00 95.19           C  
ATOM   2302  OE1 GLU A 225      -7.432  18.455 -14.116  1.00 95.19           O  
ATOM   2303  OE2 GLU A 225      -8.492  18.961 -15.941  1.00 95.19           O1-
ATOM   2304  H   GLU A 225     -12.689  17.528 -17.021  1.00 95.19           H  
ATOM   2305  HA  GLU A 225      -9.899  17.166 -16.782  1.00 95.19           H  
ATOM   2306  HB2 GLU A 225     -11.330  18.865 -15.487  1.00 95.19           H  
ATOM   2307  HB3 GLU A 225     -11.861  17.561 -14.473  1.00 95.19           H  
ATOM   2308  HG2 GLU A 225     -10.090  18.808 -13.374  1.00 95.19           H  
ATOM   2309  HG3 GLU A 225      -9.656  17.131 -13.598  1.00 95.19           H  
ATOM   2310  N   ILE A 226     -11.625  14.889 -15.089  1.00 95.96           N  
ATOM   2311  CA  ILE A 226     -11.545  13.585 -14.421  1.00 95.96           C  
ATOM   2312  C   ILE A 226     -11.025  12.533 -15.408  1.00 95.96           C  
ATOM   2313  O   ILE A 226     -10.061  11.826 -15.102  1.00 95.96           O  
ATOM   2314  CB  ILE A 226     -12.911  13.188 -13.812  1.00 95.96           C  
ATOM   2315  CG1 ILE A 226     -13.336  14.164 -12.688  1.00 95.96           C  
ATOM   2316  CG2 ILE A 226     -12.835  11.758 -13.240  1.00 95.96           C  
ATOM   2317  CD1 ILE A 226     -14.817  14.048 -12.294  1.00 95.96           C  
ATOM   2318  H   ILE A 226     -12.528  15.330 -15.192  1.00 95.96           H  
ATOM   2319  HA  ILE A 226     -10.817  13.654 -13.613  1.00 95.96           H  
ATOM   2320  HB  ILE A 226     -13.665  13.208 -14.599  1.00 95.96           H  
ATOM   2321 HG12 ILE A 226     -13.164  15.193 -13.004  1.00 95.96           H  
ATOM   2322 HG13 ILE A 226     -12.721  13.989 -11.806  1.00 95.96           H  
ATOM   2323 HG21 ILE A 226     -13.751  11.509 -12.704  1.00 95.96           H  
ATOM   2324 HG22 ILE A 226     -12.719  11.036 -14.048  1.00 95.96           H  
ATOM   2325 HG23 ILE A 226     -11.991  11.667 -12.556  1.00 95.96           H  
ATOM   2326 HD11 ILE A 226     -15.025  13.083 -11.830  1.00 95.96           H  
ATOM   2327 HD12 ILE A 226     -15.446  14.172 -13.175  1.00 95.96           H  
ATOM   2328 HD13 ILE A 226     -15.060  14.833 -11.578  1.00 95.96           H  
ATOM   2329  N   ASP A 227     -11.604  12.486 -16.608  1.00 96.16           N  
ATOM   2330  CA  ASP A 227     -11.211  11.554 -17.666  1.00 96.16           C  
ATOM   2331  C   ASP A 227      -9.775  11.829 -18.147  1.00 96.16           C  
ATOM   2332  O   ASP A 227      -8.982  10.898 -18.290  1.00 96.16           O  
ATOM   2333  CB  ASP A 227     -12.246  11.612 -18.806  1.00 96.16           C  
ATOM   2334  CG  ASP A 227     -13.595  10.967 -18.435  1.00 96.16           C  
ATOM   2335  OD1 ASP A 227     -14.551  10.989 -19.242  1.00 96.16           O  
ATOM   2336  OD2 ASP A 227     -13.726  10.339 -17.357  1.00 96.16           O1-
ATOM   2337  H   ASP A 227     -12.393  13.092 -16.784  1.00 96.16           H  
ATOM   2338  HA  ASP A 227     -11.214  10.541 -17.262  1.00 96.16           H  
ATOM   2339  HB2 ASP A 227     -12.405  12.649 -19.102  1.00 96.16           H  
ATOM   2340  HB3 ASP A 227     -11.844  11.076 -19.666  1.00 96.16           H  
ATOM   2341  N   SER A 228      -9.371  13.101 -18.269  1.00 96.00           N  
ATOM   2342  CA  SER A 228      -7.990  13.490 -18.592  1.00 96.00           C  
ATOM   2343  C   SER A 228      -6.987  13.003 -17.544  1.00 96.00           C  
ATOM   2344  O   SER A 228      -5.892  12.557 -17.887  1.00 96.00           O  
ATOM   2345  CB  SER A 228      -7.872  15.013 -18.713  1.00 96.00           C  
ATOM   2346  OG  SER A 228      -6.545  15.374 -19.075  1.00 96.00           O  
ATOM   2347  H   SER A 228     -10.063  13.828 -18.160  1.00 96.00           H  
ATOM   2348  HA  SER A 228      -7.723  13.043 -19.550  1.00 96.00           H  
ATOM   2349  HB2 SER A 228      -8.127  15.477 -17.761  1.00 96.00           H  
ATOM   2350  HB3 SER A 228      -8.562  15.374 -19.476  1.00 96.00           H  
ATOM   2351  HG  SER A 228      -6.477  15.234 -20.022  1.00 96.00           H  
ATOM   2352  N   ARG A 229      -7.332  13.058 -16.252  1.00 96.16           N  
ATOM   2353  CA  ARG A 229      -6.462  12.554 -15.176  1.00 96.16           C  
ATOM   2354  C   ARG A 229      -6.364  11.031 -15.187  1.00 96.16           C  
ATOM   2355  O   ARG A 229      -5.286  10.501 -14.908  1.00 96.16           O  
ATOM   2356  CB  ARG A 229      -6.963  13.062 -13.821  1.00 96.16           C  
ATOM   2357  CG  ARG A 229      -6.674  14.555 -13.639  1.00 96.16           C  
ATOM   2358  CD  ARG A 229      -7.428  15.099 -12.426  1.00 96.16           C  
ATOM   2359  NE  ARG A 229      -7.086  16.508 -12.202  1.00 96.16           N  
ATOM   2360  CZ  ARG A 229      -6.556  17.100 -11.154  1.00 96.16           C  
ATOM   2361  NH1 ARG A 229      -6.105  16.450 -10.114  1.00 96.16           N1+
ATOM   2362  NH2 ARG A 229      -6.463  18.399 -11.187  1.00 96.16           N  
ATOM   2363  H   ARG A 229      -8.237  13.443 -16.023  1.00 96.16           H  
ATOM   2364  HA  ARG A 229      -5.448  12.919 -15.338  1.00 96.16           H  
ATOM   2365  HB2 ARG A 229      -8.034  12.877 -13.737  1.00 96.16           H  
ATOM   2366  HB3 ARG A 229      -6.452  12.519 -13.026  1.00 96.16           H  
ATOM   2367  HG2 ARG A 229      -5.602  14.694 -13.498  1.00 96.16           H  
ATOM   2368  HG3 ARG A 229      -6.985  15.113 -14.522  1.00 96.16           H  
ATOM   2369  HD2 ARG A 229      -8.495  15.033 -12.635  1.00 96.16           H  
ATOM   2370  HD3 ARG A 229      -7.232  14.491 -11.542  1.00 96.16           H  
ATOM   2371  HE  ARG A 229      -7.327  17.135 -12.956  1.00 96.16           H  
ATOM   2372 HH11 ARG A 229      -6.103  15.440 -10.135  1.00 96.16           H  
ATOM   2373 HH12 ARG A 229      -5.768  16.958  -9.309  1.00 96.16           H  
ATOM   2374 HH21 ARG A 229      -6.133  18.942 -10.402  1.00 96.16           H  
ATOM   2375 HH22 ARG A 229      -6.842  18.857 -12.003  1.00 96.16           H  
ATOM   2376  N   PHE A 230      -7.444  10.326 -15.525  1.00 97.10           N  
ATOM   2377  CA  PHE A 230      -7.377   8.883 -15.754  1.00 97.10           C  
ATOM   2378  C   PHE A 230      -6.528   8.530 -16.973  1.00 97.10           C  
ATOM   2379  O   PHE A 230      -5.712   7.614 -16.884  1.00 97.10           O  
ATOM   2380  CB  PHE A 230      -8.779   8.281 -15.895  1.00 97.10           C  
ATOM   2381  CG  PHE A 230      -9.594   8.135 -14.625  1.00 97.10           C  
ATOM   2382  CD1 PHE A 230      -8.977   7.755 -13.417  1.00 97.10           C  
ATOM   2383  CD2 PHE A 230     -10.994   8.272 -14.672  1.00 97.10           C  
ATOM   2384  CE1 PHE A 230      -9.741   7.513 -12.266  1.00 97.10           C  
ATOM   2385  CE2 PHE A 230     -11.761   8.023 -13.521  1.00 97.10           C  
ATOM   2386  CZ  PHE A 230     -11.135   7.639 -12.324  1.00 97.10           C  
ATOM   2387  H   PHE A 230      -8.307  10.813 -15.721  1.00 97.10           H  
ATOM   2388  HA  PHE A 230      -6.862   8.419 -14.913  1.00 97.10           H  
ATOM   2389  HB2 PHE A 230      -8.650   7.272 -16.285  1.00 97.10           H  
ATOM   2390  HB3 PHE A 230      -9.346   8.852 -16.630  1.00 97.10           H  
ATOM   2391  HD1 PHE A 230      -7.908   7.607 -13.373  1.00 97.10           H  
ATOM   2392  HD2 PHE A 230     -11.481   8.557 -15.593  1.00 97.10           H  
ATOM   2393  HE1 PHE A 230      -9.269   7.214 -11.342  1.00 97.10           H  
ATOM   2394  HE2 PHE A 230     -12.836   8.127 -13.557  1.00 97.10           H  
ATOM   2395  HZ  PHE A 230     -11.728   7.436 -11.444  1.00 97.10           H  
ATOM   2396  N   ASP A 231      -6.650   9.283 -18.062  1.00 96.42           N  
ATOM   2397  CA  ASP A 231      -5.832   9.119 -19.262  1.00 96.42           C  
ATOM   2398  C   ASP A 231      -4.348   9.339 -18.980  1.00 96.42           C  
ATOM   2399  O   ASP A 231      -3.526   8.492 -19.320  1.00 96.42           O  
ATOM   2400  CB  ASP A 231      -6.333  10.080 -20.350  1.00 96.42           C  
ATOM   2401  CG  ASP A 231      -7.584   9.559 -21.044  1.00 96.42           C  
ATOM   2402  OD1 ASP A 231      -7.965  10.109 -22.091  1.00 96.42           O  
ATOM   2403  OD2 ASP A 231      -8.016   8.419 -20.768  1.00 96.42           O1-
ATOM   2404  H   ASP A 231      -7.403   9.955 -18.096  1.00 96.42           H  
ATOM   2405  HA  ASP A 231      -5.924   8.093 -19.619  1.00 96.42           H  
ATOM   2406  HB2 ASP A 231      -5.554  10.185 -21.105  1.00 96.42           H  
ATOM   2407  HB3 ASP A 231      -6.528  11.066 -19.927  1.00 96.42           H  
ATOM   2408  N   GLN A 232      -4.005  10.409 -18.257  1.00 96.45           N  
ATOM   2409  CA  GLN A 232      -2.631  10.673 -17.825  1.00 96.45           C  
ATOM   2410  C   GLN A 232      -2.053   9.515 -17.000  1.00 96.45           C  
ATOM   2411  O   GLN A 232      -0.878   9.174 -17.161  1.00 96.45           O  
ATOM   2412  CB  GLN A 232      -2.593  11.959 -16.986  1.00 96.45           C  
ATOM   2413  CG  GLN A 232      -2.730  13.232 -17.828  1.00 96.45           C  
ATOM   2414  CD  GLN A 232      -2.953  14.460 -16.950  1.00 96.45           C  
ATOM   2415  NE2 GLN A 232      -3.959  15.261 -17.232  1.00 96.45           N  
ATOM   2416  OE1 GLN A 232      -2.229  14.728 -15.995  1.00 96.45           O  
ATOM   2417  H   GLN A 232      -4.728  11.078 -18.037  1.00 96.45           H  
ATOM   2418  HA  GLN A 232      -2.001  10.792 -18.707  1.00 96.45           H  
ATOM   2419  HB2 GLN A 232      -1.643  12.009 -16.454  1.00 96.45           H  
ATOM   2420  HB3 GLN A 232      -3.392  11.926 -16.245  1.00 96.45           H  
ATOM   2421  HG2 GLN A 232      -1.822  13.379 -18.414  1.00 96.45           H  
ATOM   2422  HG3 GLN A 232      -3.558  13.132 -18.531  1.00 96.45           H  
ATOM   2423 HE21 GLN A 232      -4.630  15.005 -17.941  1.00 96.45           H  
ATOM   2424 HE22 GLN A 232      -4.142  16.028 -16.601  1.00 96.45           H  
ATOM   2425  N   TYR A 233      -2.857   8.906 -16.120  1.00 96.34           N  
ATOM   2426  CA  TYR A 233      -2.420   7.750 -15.339  1.00 96.34           C  
ATOM   2427  C   TYR A 233      -2.257   6.506 -16.214  1.00 96.34           C  
ATOM   2428  O   TYR A 233      -1.238   5.831 -16.096  1.00 96.34           O  
ATOM   2429  CB  TYR A 233      -3.378   7.491 -14.174  1.00 96.34           C  
ATOM   2430  CG  TYR A 233      -2.857   6.446 -13.202  1.00 96.34           C  
ATOM   2431  CD1 TYR A 233      -3.070   5.079 -13.455  1.00 96.34           C  
ATOM   2432  CD2 TYR A 233      -2.130   6.837 -12.063  1.00 96.34           C  
ATOM   2433  CE1 TYR A 233      -2.592   4.100 -12.564  1.00 96.34           C  
ATOM   2434  CE2 TYR A 233      -1.637   5.865 -11.171  1.00 96.34           C  
ATOM   2435  CZ  TYR A 233      -1.876   4.495 -11.416  1.00 96.34           C  
ATOM   2436  OH  TYR A 233      -1.437   3.563 -10.531  1.00 96.34           O  
ATOM   2437  H   TYR A 233      -3.811   9.224 -16.034  1.00 96.34           H  
ATOM   2438  HA  TYR A 233      -1.441   7.974 -14.915  1.00 96.34           H  
ATOM   2439  HB2 TYR A 233      -3.533   8.425 -13.634  1.00 96.34           H  
ATOM   2440  HB3 TYR A 233      -4.345   7.171 -14.562  1.00 96.34           H  
ATOM   2441  HD1 TYR A 233      -3.565   4.783 -14.368  1.00 96.34           H  
ATOM   2442  HD2 TYR A 233      -1.969   7.885 -11.860  1.00 96.34           H  
ATOM   2443  HE1 TYR A 233      -2.739   3.050 -12.770  1.00 96.34           H  
ATOM   2444  HE2 TYR A 233      -1.101   6.174 -10.285  1.00 96.34           H  
ATOM   2445  HH  TYR A 233      -0.939   3.971  -9.819  1.00 96.34           H  
ATOM   2446  N   LEU A 234      -3.208   6.232 -17.114  1.00 95.61           N  
ATOM   2447  CA  LEU A 234      -3.139   5.120 -18.064  1.00 95.61           C  
ATOM   2448  C   LEU A 234      -1.894   5.209 -18.949  1.00 95.61           C  
ATOM   2449  O   LEU A 234      -1.205   4.210 -19.149  1.00 95.61           O  
ATOM   2450  CB  LEU A 234      -4.433   5.086 -18.896  1.00 95.61           C  
ATOM   2451  CG  LEU A 234      -4.492   3.929 -19.911  1.00 95.61           C  
ATOM   2452  CD1 LEU A 234      -4.495   2.556 -19.237  1.00 95.61           C  
ATOM   2453  CD2 LEU A 234      -5.772   4.039 -20.738  1.00 95.61           C  
ATOM   2454  H   LEU A 234      -4.007   6.848 -17.171  1.00 95.61           H  
ATOM   2455  HA  LEU A 234      -3.060   4.191 -17.500  1.00 95.61           H  
ATOM   2456  HB2 LEU A 234      -4.519   6.026 -19.441  1.00 95.61           H  
ATOM   2457  HB3 LEU A 234      -5.284   5.010 -18.220  1.00 95.61           H  
ATOM   2458  HG  LEU A 234      -3.644   3.986 -20.593  1.00 95.61           H  
ATOM   2459 HD11 LEU A 234      -5.323   2.511 -18.530  1.00 95.61           H  
ATOM   2460 HD12 LEU A 234      -3.566   2.405 -18.687  1.00 95.61           H  
ATOM   2461 HD13 LEU A 234      -4.602   1.772 -19.987  1.00 95.61           H  
ATOM   2462 HD21 LEU A 234      -5.759   4.990 -21.270  1.00 95.61           H  
ATOM   2463 HD22 LEU A 234      -5.814   3.229 -21.467  1.00 95.61           H  
ATOM   2464 HD23 LEU A 234      -6.644   3.995 -20.086  1.00 95.61           H  
ATOM   2465  N   ASP A 235      -1.566   6.403 -19.433  1.00 95.74           N  
ATOM   2466  CA  ASP A 235      -0.364   6.633 -20.229  1.00 95.74           C  
ATOM   2467  C   ASP A 235       0.897   6.432 -19.380  1.00 95.74           C  
ATOM   2468  O   ASP A 235       1.837   5.748 -19.795  1.00 95.74           O  
ATOM   2469  CB  ASP A 235      -0.400   8.050 -20.820  1.00 95.74           C  
ATOM   2470  CG  ASP A 235      -1.492   8.260 -21.877  1.00 95.74           C  
ATOM   2471  OD1 ASP A 235      -1.727   9.446 -22.193  1.00 95.74           O  
ATOM   2472  OD2 ASP A 235      -2.029   7.254 -22.397  1.00 95.74           O1-
ATOM   2473  H   ASP A 235      -2.225   7.161 -19.333  1.00 95.74           H  
ATOM   2474  HA  ASP A 235      -0.335   5.918 -21.051  1.00 95.74           H  
ATOM   2475  HB2 ASP A 235       0.564   8.250 -21.288  1.00 95.74           H  
ATOM   2476  HB3 ASP A 235      -0.534   8.771 -20.014  1.00 95.74           H  
ATOM   2477  N   ALA A 236       0.925   6.976 -18.158  1.00 95.89           N  
ATOM   2478  CA  ALA A 236       2.057   6.833 -17.245  1.00 95.89           C  
ATOM   2479  C   ALA A 236       2.308   5.373 -16.842  1.00 95.89           C  
ATOM   2480  O   ALA A 236       3.456   4.923 -16.883  1.00 95.89           O  
ATOM   2481  CB  ALA A 236       1.834   7.722 -16.019  1.00 95.89           C  
ATOM   2482  H   ALA A 236       0.117   7.498 -17.851  1.00 95.89           H  
ATOM   2483  HA  ALA A 236       2.953   7.180 -17.760  1.00 95.89           H  
ATOM   2484  HB1 ALA A 236       2.699   7.658 -15.359  1.00 95.89           H  
ATOM   2485  HB2 ALA A 236       0.947   7.392 -15.477  1.00 95.89           H  
ATOM   2486  HB3 ALA A 236       1.693   8.758 -16.329  1.00 95.89           H  
ATOM   2487  N   GLU A 237       1.256   4.614 -16.523  1.00 94.59           N  
ATOM   2488  CA  GLU A 237       1.352   3.183 -16.250  1.00 94.59           C  
ATOM   2489  C   GLU A 237       1.553   2.353 -17.515  1.00 94.59           C  
ATOM   2490  O   GLU A 237       1.615   1.149 -17.393  1.00 94.59           O  
ATOM   2491  CB  GLU A 237       0.186   2.616 -15.402  1.00 94.59           C  
ATOM   2492  CG  GLU A 237      -1.137   2.404 -16.170  1.00 94.59           C  
ATOM   2493  CD  GLU A 237      -2.082   1.320 -15.615  1.00 94.59           C  
ATOM   2494  OE1 GLU A 237      -3.112   1.038 -16.270  1.00 94.59           O  
ATOM   2495  OE2 GLU A 237      -1.851   0.700 -14.554  1.00 94.59           O1-
ATOM   2496  H   GLU A 237       0.338   5.036 -16.509  1.00 94.59           H  
ATOM   2497  HA  GLU A 237       2.253   3.034 -15.654  1.00 94.59           H  
ATOM   2498  HB2 GLU A 237       0.008   3.264 -14.544  1.00 94.59           H  
ATOM   2499  HB3 GLU A 237       0.518   1.652 -15.016  1.00 94.59           H  
ATOM   2500  HG2 GLU A 237      -0.939   2.152 -17.212  1.00 94.59           H  
ATOM   2501  HG3 GLU A 237      -1.672   3.354 -16.161  1.00 94.59           H  
ATOM   2502  N   ASN A 238       1.667   2.891 -18.729  1.00 93.41           N  
ATOM   2503  CA  ASN A 238       1.974   2.078 -19.918  1.00 93.41           C  
ATOM   2504  C   ASN A 238       3.333   2.391 -20.547  1.00 93.41           C  
ATOM   2505  O   ASN A 238       3.825   1.591 -21.342  1.00 93.41           O  
ATOM   2506  CB  ASN A 238       0.794   2.110 -20.894  1.00 93.41           C  
ATOM   2507  CG  ASN A 238      -0.338   1.215 -20.414  1.00 93.41           C  
ATOM   2508  ND2 ASN A 238      -1.543   1.716 -20.398  1.00 93.41           N  
ATOM   2509  OD1 ASN A 238      -0.149   0.062 -20.047  1.00 93.41           O  
ATOM   2510  H   ASN A 238       1.463   3.873 -18.848  1.00 93.41           H  
ATOM   2511  HA  ASN A 238       2.084   1.032 -19.632  1.00 93.41           H  
ATOM   2512  HB2 ASN A 238       1.109   1.734 -21.868  1.00 93.41           H  
ATOM   2513  HB3 ASN A 238       0.444   3.134 -21.024  1.00 93.41           H  
ATOM   2514 HD21 ASN A 238      -1.620   2.723 -20.425  1.00 93.41           H  
ATOM   2515 HD22 ASN A 238      -2.266   1.160 -19.965  1.00 93.41           H  
ATOM   2516  N   LYS A 239       4.019   3.452 -20.104  1.00 95.20           N  
ATOM   2517  CA  LYS A 239       5.402   3.762 -20.509  1.00 95.20           C  
ATOM   2518  C   LYS A 239       6.352   2.580 -20.300  1.00 95.20           C  
ATOM   2519  O   LYS A 239       6.205   1.808 -19.353  1.00 95.20           O  
ATOM   2520  CB  LYS A 239       5.907   4.992 -19.738  1.00 95.20           C  
ATOM   2521  CG  LYS A 239       5.252   6.269 -20.274  1.00 95.20           C  
ATOM   2522  CD  LYS A 239       5.641   7.508 -19.467  1.00 95.20           C  
ATOM   2523  CE  LYS A 239       4.850   8.695 -20.027  1.00 95.20           C  
ATOM   2524  NZ  LYS A 239       5.157   9.957 -19.312  1.00 95.20           N1+
ATOM   2525  H   LYS A 239       3.539   4.083 -19.478  1.00 95.20           H  
ATOM   2526  HA  LYS A 239       5.397   3.982 -21.576  1.00 95.20           H  
ATOM   2527  HB2 LYS A 239       6.987   5.082 -19.859  1.00 95.20           H  
ATOM   2528  HB3 LYS A 239       5.689   4.873 -18.677  1.00 95.20           H  
ATOM   2529  HG2 LYS A 239       4.168   6.160 -20.241  1.00 95.20           H  
ATOM   2530  HG3 LYS A 239       5.548   6.410 -21.314  1.00 95.20           H  
ATOM   2531  HD2 LYS A 239       5.386   7.350 -18.420  1.00 95.20           H  
ATOM   2532  HD3 LYS A 239       6.713   7.683 -19.563  1.00 95.20           H  
ATOM   2533  HE2 LYS A 239       3.787   8.467 -19.944  1.00 95.20           H  
ATOM   2534  HE3 LYS A 239       5.075   8.798 -21.088  1.00 95.20           H  
ATOM   2535  HZ1 LYS A 239       6.134  10.193 -19.410  1.00 95.20           H  
ATOM   2536  HZ2 LYS A 239       4.598  10.706 -19.696  1.00 95.20           H  
ATOM   2537  HZ3 LYS A 239       4.928   9.864 -18.333  1.00 95.20           H  
ATOM   2538  N   ILE A 240       7.369   2.462 -21.152  1.00 92.07           N  
ATOM   2539  CA  ILE A 240       8.439   1.458 -21.010  1.00 92.07           C  
ATOM   2540  C   ILE A 240       9.181   1.666 -19.683  1.00 92.07           C  
ATOM   2541  O   ILE A 240       9.307   0.746 -18.880  1.00 92.07           O  
ATOM   2542  CB  ILE A 240       9.386   1.537 -22.232  1.00 92.07           C  
ATOM   2543  CG1 ILE A 240       8.626   1.113 -23.507  1.00 92.07           C  
ATOM   2544  CG2 ILE A 240      10.636   0.673 -22.019  1.00 92.07           C  
ATOM   2545  CD1 ILE A 240       9.452   1.194 -24.795  1.00 92.07           C  
ATOM   2546  H   ILE A 240       7.378   3.052 -21.971  1.00 92.07           H  
ATOM   2547  HA  ILE A 240       7.999   0.461 -20.984  1.00 92.07           H  
ATOM   2548  HB  ILE A 240       9.714   2.569 -22.354  1.00 92.07           H  
ATOM   2549 HG12 ILE A 240       7.758   1.758 -23.645  1.00 92.07           H  
ATOM   2550 HG13 ILE A 240       8.266   0.091 -23.389  1.00 92.07           H  
ATOM   2551 HG21 ILE A 240      11.185   1.011 -21.140  1.00 92.07           H  
ATOM   2552 HG22 ILE A 240      11.318   0.780 -22.862  1.00 92.07           H  
ATOM   2553 HG23 ILE A 240      10.363  -0.377 -21.919  1.00 92.07           H  
ATOM   2554 HD11 ILE A 240      10.231   0.431 -24.805  1.00 92.07           H  
ATOM   2555 HD12 ILE A 240       9.899   2.182 -24.898  1.00 92.07           H  
ATOM   2556 HD13 ILE A 240       8.796   1.014 -25.648  1.00 92.07           H  
ATOM   2557  N   ASN A 241       9.583   2.908 -19.411  1.00 92.56           N  
ATOM   2558  CA  ASN A 241      10.247   3.307 -18.174  1.00 92.56           C  
ATOM   2559  C   ASN A 241       9.260   3.968 -17.215  1.00 92.56           C  
ATOM   2560  O   ASN A 241       9.088   5.188 -17.221  1.00 92.56           O  
ATOM   2561  CB  ASN A 241      11.463   4.182 -18.527  1.00 92.56           C  
ATOM   2562  CG  ASN A 241      12.524   3.339 -19.196  1.00 92.56           C  
ATOM   2563  ND2 ASN A 241      13.168   3.789 -20.244  1.00 92.56           N  
ATOM   2564  OD1 ASN A 241      12.755   2.226 -18.775  1.00 92.56           O  
ATOM   2565  H   ASN A 241       9.429   3.615 -20.117  1.00 92.56           H  
ATOM   2566  HA  ASN A 241      10.615   2.418 -17.661  1.00 92.56           H  
ATOM   2567  HB2 ASN A 241      11.895   4.600 -17.617  1.00 92.56           H  
ATOM   2568  HB3 ASN A 241      11.163   5.003 -19.179  1.00 92.56           H  
ATOM   2569 HD21 ASN A 241      13.765   3.128 -20.722  1.00 92.56           H  
ATOM   2570 HD22 ASN A 241      12.972   4.698 -20.638  1.00 92.56           H  
ATOM   2571  N   ARG A 242       8.612   3.146 -16.386  1.00 91.23           N  
ATOM   2572  CA  ARG A 242       7.760   3.606 -15.286  1.00 91.23           C  
ATOM   2573  C   ARG A 242       8.638   3.891 -14.073  1.00 91.23           C  
ATOM   2574  O   ARG A 242       8.925   3.013 -13.267  1.00 91.23           O  
ATOM   2575  CB  ARG A 242       6.696   2.555 -14.940  1.00 91.23           C  
ATOM   2576  CG  ARG A 242       5.793   2.124 -16.101  1.00 91.23           C  
ATOM   2577  CD  ARG A 242       4.894   1.005 -15.566  1.00 91.23           C  
ATOM   2578  NE  ARG A 242       4.039   0.383 -16.589  1.00 91.23           N  
ATOM   2579  CZ  ARG A 242       3.448  -0.803 -16.481  1.00 91.23           C  
ATOM   2580  NH1 ARG A 242       3.701  -1.625 -15.506  1.00 91.23           N1+
ATOM   2581  NH2 ARG A 242       2.586  -1.243 -17.357  1.00 91.23           N  
ATOM   2582  H   ARG A 242       8.776   2.153 -16.469  1.00 91.23           H  
ATOM   2583  HA  ARG A 242       7.249   4.528 -15.563  1.00 91.23           H  
ATOM   2584  HB2 ARG A 242       7.202   1.665 -14.564  1.00 91.23           H  
ATOM   2585  HB3 ARG A 242       6.072   2.948 -14.138  1.00 91.23           H  
ATOM   2586  HG2 ARG A 242       5.197   2.963 -16.461  1.00 91.23           H  
ATOM   2587  HG3 ARG A 242       6.412   1.724 -16.904  1.00 91.23           H  
ATOM   2588  HD2 ARG A 242       5.536   0.239 -15.132  1.00 91.23           H  
ATOM   2589  HD3 ARG A 242       4.262   1.406 -14.773  1.00 91.23           H  
ATOM   2590  HE  ARG A 242       3.677   0.973 -17.325  1.00 91.23           H  
ATOM   2591 HH11 ARG A 242       4.466  -1.431 -14.876  1.00 91.23           H  
ATOM   2592 HH12 ARG A 242       3.234  -2.517 -15.426  1.00 91.23           H  
ATOM   2593 HH21 ARG A 242       2.053  -0.507 -17.798  1.00 91.23           H  
ATOM   2594 HH22 ARG A 242       2.095  -2.089 -17.105  1.00 91.23           H  
ATOM   2595  N   HIS A 243       9.110   5.117 -13.950  1.00 81.46           N  
ATOM   2596  CA  HIS A 243       9.557   5.600 -12.647  1.00 81.46           C  
ATOM   2597  C   HIS A 243       8.352   6.138 -11.879  1.00 81.46           C  
ATOM   2598  O   HIS A 243       7.307   6.362 -12.486  1.00 81.46           O  
ATOM   2599  CB  HIS A 243      10.690   6.607 -12.832  1.00 81.46           C  
ATOM   2600  CG  HIS A 243      11.891   5.949 -13.459  1.00 81.46           C  
ATOM   2601  CD2 HIS A 243      12.355   6.135 -14.733  1.00 81.46           C  
ATOM   2602  ND1 HIS A 243      12.667   4.968 -12.883  1.00 81.46           N  
ATOM   2603  CE1 HIS A 243      13.589   4.589 -13.782  1.00 81.46           C  
ATOM   2604  NE2 HIS A 243      13.435   5.267 -14.929  1.00 81.46           N  
ATOM   2605  H   HIS A 243       8.861   5.793 -14.658  1.00 81.46           H  
ATOM   2606  HA  HIS A 243       9.958   4.771 -12.063  1.00 81.46           H  
ATOM   2607  HB2 HIS A 243      10.350   7.431 -13.459  1.00 81.46           H  
ATOM   2608  HB3 HIS A 243      10.982   7.011 -11.863  1.00 81.46           H  
ATOM   2609  HD1 HIS A 243      12.554   4.579 -11.958  1.00 81.46           H  
ATOM   2610  HD2 HIS A 243      11.943   6.812 -15.467  1.00 81.46           H  
ATOM   2611  HE1 HIS A 243      14.348   3.840 -13.612  1.00 81.46           H  
ATOM   2612  N   SER A 244       8.511   6.311 -10.564  1.00 82.78           N  
ATOM   2613  CA  SER A 244       7.488   6.790  -9.622  1.00 82.78           C  
ATOM   2614  C   SER A 244       6.393   7.639 -10.286  1.00 82.78           C  
ATOM   2615  O   SER A 244       6.640   8.769 -10.715  1.00 82.78           O  
ATOM   2616  CB  SER A 244       8.172   7.617  -8.532  1.00 82.78           C  
ATOM   2617  OG  SER A 244       7.246   7.861  -7.500  1.00 82.78           O  
ATOM   2618  H   SER A 244       9.409   6.069 -10.170  1.00 82.78           H  
ATOM   2619  HA  SER A 244       7.020   5.928  -9.146  1.00 82.78           H  
ATOM   2620  HB2 SER A 244       8.529   8.560  -8.945  1.00 82.78           H  
ATOM   2621  HB3 SER A 244       9.017   7.062  -8.124  1.00 82.78           H  
ATOM   2622  HG  SER A 244       7.578   8.550  -6.920  1.00 82.78           H  
ATOM   2623  N   ILE A 245       5.199   7.057 -10.433  1.00 90.70           N  
ATOM   2624  CA  ILE A 245       4.081   7.697 -11.128  1.00 90.70           C  
ATOM   2625  C   ILE A 245       3.495   8.764 -10.204  1.00 90.70           C  
ATOM   2626  O   ILE A 245       3.049   8.455  -9.101  1.00 90.70           O  
ATOM   2627  CB  ILE A 245       3.022   6.658 -11.578  1.00 90.70           C  
ATOM   2628  CG1 ILE A 245       3.641   5.656 -12.585  1.00 90.70           C  
ATOM   2629  CG2 ILE A 245       1.798   7.368 -12.192  1.00 90.70           C  
ATOM   2630  CD1 ILE A 245       2.713   4.501 -12.983  1.00 90.70           C  
ATOM   2631  H   ILE A 245       5.054   6.140 -10.038  1.00 90.70           H  
ATOM   2632  HA  ILE A 245       4.466   8.189 -12.021  1.00 90.70           H  
ATOM   2633  HB  ILE A 245       2.688   6.104 -10.702  1.00 90.70           H  
ATOM   2634 HG12 ILE A 245       4.533   5.210 -12.146  1.00 90.70           H  
ATOM   2635 HG13 ILE A 245       3.946   6.189 -13.486  1.00 90.70           H  
ATOM   2636 HG21 ILE A 245       1.055   6.642 -12.524  1.00 90.70           H  
ATOM   2637 HG22 ILE A 245       1.308   7.997 -11.449  1.00 90.70           H  
ATOM   2638 HG23 ILE A 245       2.098   7.984 -13.040  1.00 90.70           H  
ATOM   2639 HD11 ILE A 245       2.328   4.006 -12.092  1.00 90.70           H  
ATOM   2640 HD12 ILE A 245       1.882   4.866 -13.587  1.00 90.70           H  
ATOM   2641 HD13 ILE A 245       3.276   3.778 -13.575  1.00 90.70           H  
ATOM   2642  N   ASN A 246       3.461  10.015 -10.667  1.00 91.37           N  
ATOM   2643  CA  ASN A 246       2.730  11.076  -9.981  1.00 91.37           C  
ATOM   2644  C   ASN A 246       1.222  10.895 -10.221  1.00 91.37           C  
ATOM   2645  O   ASN A 246       0.715  11.233 -11.293  1.00 91.37           O  
ATOM   2646  CB  ASN A 246       3.250  12.451 -10.438  1.00 91.37           C  
ATOM   2647  CG  ASN A 246       2.597  13.583  -9.659  1.00 91.37           C  
ATOM   2648  ND2 ASN A 246       2.873  14.821  -9.997  1.00 91.37           N  
ATOM   2649  OD1 ASN A 246       1.850  13.383  -8.724  1.00 91.37           O  
ATOM   2650  H   ASN A 246       3.870  10.210 -11.569  1.00 91.37           H  
ATOM   2651  HA  ASN A 246       2.908  10.990  -8.909  1.00 91.37           H  
ATOM   2652  HB2 ASN A 246       3.043  12.589 -11.499  1.00 91.37           H  
ATOM   2653  HB3 ASN A 246       4.327  12.502 -10.273  1.00 91.37           H  
ATOM   2654 HD21 ASN A 246       3.646  15.014 -10.619  1.00 91.37           H  
ATOM   2655 HD22 ASN A 246       2.541  15.504  -9.331  1.00 91.37           H  
ATOM   2656  N   ASP A 247       0.522  10.321  -9.245  1.00 94.24           N  
ATOM   2657  CA  ASP A 247      -0.907  10.039  -9.338  1.00 94.24           C  
ATOM   2658  C   ASP A 247      -1.757  11.298  -9.118  1.00 94.24           C  
ATOM   2659  O   ASP A 247      -1.905  11.794  -7.999  1.00 94.24           O  
ATOM   2660  CB  ASP A 247      -1.291   8.928  -8.356  1.00 94.24           C  
ATOM   2661  CG  ASP A 247      -2.718   8.428  -8.587  1.00 94.24           C  
ATOM   2662  OD1 ASP A 247      -3.075   7.419  -7.948  1.00 94.24           O  
ATOM   2663  OD2 ASP A 247      -3.421   8.939  -9.493  1.00 94.24           O1-
ATOM   2664  H   ASP A 247       1.006  10.044  -8.403  1.00 94.24           H  
ATOM   2665  HA  ASP A 247      -1.112   9.664 -10.340  1.00 94.24           H  
ATOM   2666  HB2 ASP A 247      -1.189   9.284  -7.331  1.00 94.24           H  
ATOM   2667  HB3 ASP A 247      -0.608   8.089  -8.493  1.00 94.24           H  
ATOM   2668  N   LYS A 248      -2.348  11.795 -10.206  1.00 94.66           N  
ATOM   2669  CA  LYS A 248      -3.218  12.979 -10.213  1.00 94.66           C  
ATOM   2670  C   LYS A 248      -4.710  12.642 -10.247  1.00 94.66           C  
ATOM   2671  O   LYS A 248      -5.519  13.572 -10.288  1.00 94.66           O  
ATOM   2672  CB  LYS A 248      -2.826  13.896 -11.379  1.00 94.66           C  
ATOM   2673  CG  LYS A 248      -1.386  14.413 -11.251  1.00 94.66           C  
ATOM   2674  CD  LYS A 248      -1.083  15.357 -12.414  1.00 94.66           C  
ATOM   2675  CE  LYS A 248       0.359  15.853 -12.323  1.00 94.66           C  
ATOM   2676  NZ  LYS A 248       0.650  16.792 -13.433  1.00 94.66           N1+
ATOM   2677  H   LYS A 248      -2.150  11.334 -11.082  1.00 94.66           H  
ATOM   2678  HA  LYS A 248      -3.066  13.533  -9.287  1.00 94.66           H  
ATOM   2679  HB2 LYS A 248      -2.938  13.353 -12.317  1.00 94.66           H  
ATOM   2680  HB3 LYS A 248      -3.498  14.754 -11.398  1.00 94.66           H  
ATOM   2681  HG2 LYS A 248      -1.272  14.946 -10.307  1.00 94.66           H  
ATOM   2682  HG3 LYS A 248      -0.684  13.579 -11.277  1.00 94.66           H  
ATOM   2683  HD2 LYS A 248      -1.768  16.204 -12.374  1.00 94.66           H  
ATOM   2684  HD3 LYS A 248      -1.229  14.825 -13.354  1.00 94.66           H  
ATOM   2685  HE2 LYS A 248       0.502  16.343 -11.360  1.00 94.66           H  
ATOM   2686  HE3 LYS A 248       1.024  14.990 -12.362  1.00 94.66           H  
ATOM   2687  HZ1 LYS A 248       0.458  16.351 -14.320  1.00 94.66           H  
ATOM   2688  HZ2 LYS A 248       1.612  17.099 -13.402  1.00 94.66           H  
ATOM   2689  HZ3 LYS A 248       0.058  17.607 -13.354  1.00 94.66           H  
ATOM   2690  N   ARG A 249      -5.088  11.355 -10.264  1.00 95.71           N  
ATOM   2691  CA  ARG A 249      -6.493  10.911 -10.329  1.00 95.71           C  
ATOM   2692  C   ARG A 249      -7.276  11.456  -9.138  1.00 95.71           C  
ATOM   2693  O   ARG A 249      -6.731  11.583  -8.046  1.00 95.71           O  
ATOM   2694  CB  ARG A 249      -6.571   9.378 -10.344  1.00 95.71           C  
ATOM   2695  CG  ARG A 249      -5.904   8.761 -11.585  1.00 95.71           C  
ATOM   2696  CD  ARG A 249      -5.896   7.230 -11.506  1.00 95.71           C  
ATOM   2697  NE  ARG A 249      -5.035   6.749 -10.414  1.00 95.71           N  
ATOM   2698  CZ  ARG A 249      -4.849   5.494 -10.054  1.00 95.71           C  
ATOM   2699  NH1 ARG A 249      -5.367   4.492 -10.703  1.00 95.71           N1+
ATOM   2700  NH2 ARG A 249      -4.138   5.203  -9.011  1.00 95.71           N  
ATOM   2701  H   ARG A 249      -4.381  10.651 -10.106  1.00 95.71           H  
ATOM   2702  HA  ARG A 249      -6.956  11.296 -11.237  1.00 95.71           H  
ATOM   2703  HB2 ARG A 249      -7.619   9.076 -10.328  1.00 95.71           H  
ATOM   2704  HB3 ARG A 249      -6.099   8.999  -9.438  1.00 95.71           H  
ATOM   2705  HG2 ARG A 249      -4.876   9.110 -11.678  1.00 95.71           H  
ATOM   2706  HG3 ARG A 249      -6.446   9.080 -12.475  1.00 95.71           H  
ATOM   2707  HD2 ARG A 249      -6.914   6.874 -11.348  1.00 95.71           H  
ATOM   2708  HD3 ARG A 249      -5.534   6.831 -12.454  1.00 95.71           H  
ATOM   2709  HE  ARG A 249      -4.519   7.443  -9.892  1.00 95.71           H  
ATOM   2710 HH11 ARG A 249      -5.817   4.668 -11.590  1.00 95.71           H  
ATOM   2711 HH12 ARG A 249      -5.144   3.544 -10.436  1.00 95.71           H  
ATOM   2712 HH21 ARG A 249      -4.003   4.248  -8.713  1.00 95.71           H  
ATOM   2713 HH22 ARG A 249      -3.754   5.976  -8.486  1.00 95.71           H  
ATOM   2714  N   ILE A 250      -8.549  11.782  -9.340  1.00 97.01           N  
ATOM   2715  CA  ILE A 250      -9.395  12.323  -8.270  1.00 97.01           C  
ATOM   2716  C   ILE A 250      -9.734  11.210  -7.270  1.00 97.01           C  
ATOM   2717  O   ILE A 250     -10.320  10.187  -7.629  1.00 97.01           O  
ATOM   2718  CB  ILE A 250     -10.642  13.018  -8.858  1.00 97.01           C  
ATOM   2719  CG1 ILE A 250     -10.279  14.164  -9.835  1.00 97.01           C  
ATOM   2720  CG2 ILE A 250     -11.552  13.547  -7.738  1.00 97.01           C  
ATOM   2721  CD1 ILE A 250      -9.345  15.248  -9.278  1.00 97.01           C  
ATOM   2722  H   ILE A 250      -8.967  11.602 -10.241  1.00 97.01           H  
ATOM   2723  HA  ILE A 250      -8.825  13.077  -7.727  1.00 97.01           H  
ATOM   2724  HB  ILE A 250     -11.214  12.279  -9.419  1.00 97.01           H  
ATOM   2725 HG12 ILE A 250      -9.820  13.741 -10.729  1.00 97.01           H  
ATOM   2726 HG13 ILE A 250     -11.201  14.651 -10.154  1.00 97.01           H  
ATOM   2727 HG21 ILE A 250     -11.006  14.219  -7.076  1.00 97.01           H  
ATOM   2728 HG22 ILE A 250     -12.396  14.083  -8.171  1.00 97.01           H  
ATOM   2729 HG23 ILE A 250     -11.952  12.721  -7.149  1.00 97.01           H  
ATOM   2730 HD11 ILE A 250      -9.754  15.671  -8.361  1.00 97.01           H  
ATOM   2731 HD12 ILE A 250      -9.246  16.045 -10.014  1.00 97.01           H  
ATOM   2732 HD13 ILE A 250      -8.357  14.832  -9.078  1.00 97.01           H  
ATOM   2733  N   HIS A 251      -9.359  11.412  -6.006  1.00 96.58           N  
ATOM   2734  CA  HIS A 251      -9.562  10.442  -4.929  1.00 96.58           C  
ATOM   2735  C   HIS A 251     -10.884  10.659  -4.189  1.00 96.58           C  
ATOM   2736  O   HIS A 251     -11.456   9.701  -3.689  1.00 96.58           O  
ATOM   2737  CB  HIS A 251      -8.374  10.487  -3.964  1.00 96.58           C  
ATOM   2738  CG  HIS A 251      -7.056  10.130  -4.603  1.00 96.58           C  
ATOM   2739  CD2 HIS A 251      -6.778   8.990  -5.309  1.00 96.58           C  
ATOM   2740  ND1 HIS A 251      -5.881  10.845  -4.530  1.00 96.58           N  
ATOM   2741  CE1 HIS A 251      -4.922  10.151  -5.158  1.00 96.58           C  
ATOM   2742  NE2 HIS A 251      -5.421   9.006  -5.637  1.00 96.58           N  
ATOM   2743  H   HIS A 251      -8.924  12.290  -5.765  1.00 96.58           H  
ATOM   2744  HA  HIS A 251      -9.602   9.439  -5.352  1.00 96.58           H  
ATOM   2745  HB2 HIS A 251      -8.305  11.481  -3.523  1.00 96.58           H  
ATOM   2746  HB3 HIS A 251      -8.558   9.775  -3.159  1.00 96.58           H  
ATOM   2747  HD1 HIS A 251      -5.757  11.786  -4.184  1.00 96.58           H  
ATOM   2748  HD2 HIS A 251      -7.473   8.192  -5.525  1.00 96.58           H  
ATOM   2749  HE1 HIS A 251      -3.902  10.478  -5.296  1.00 96.58           H  
ATOM   2750  N   ALA A 252     -11.408  11.882  -4.142  1.00 97.37           N  
ATOM   2751  CA  ALA A 252     -12.761  12.161  -3.668  1.00 97.37           C  
ATOM   2752  C   ALA A 252     -13.319  13.425  -4.324  1.00 97.37           C  
ATOM   2753  O   ALA A 252     -12.557  14.306  -4.722  1.00 97.37           O  
ATOM   2754  CB  ALA A 252     -12.765  12.261  -2.138  1.00 97.37           C  
ATOM   2755  H   ALA A 252     -10.880  12.658  -4.517  1.00 97.37           H  
ATOM   2756  HA  ALA A 252     -13.416  11.339  -3.960  1.00 97.37           H  
ATOM   2757  HB1 ALA A 252     -13.768  12.499  -1.784  1.00 97.37           H  
ATOM   2758  HB2 ALA A 252     -12.459  11.308  -1.707  1.00 97.37           H  
ATOM   2759  HB3 ALA A 252     -12.074  13.040  -1.817  1.00 97.37           H  
ATOM   2760  N   CYS A 253     -14.643  13.495  -4.440  1.00 97.21           N  
ATOM   2761  CA  CYS A 253     -15.369  14.648  -4.952  1.00 97.21           C  
ATOM   2762  C   CYS A 253     -16.396  15.100  -3.914  1.00 97.21           C  
ATOM   2763  O   CYS A 253     -17.375  14.395  -3.667  1.00 97.21           O  
ATOM   2764  CB  CYS A 253     -16.022  14.272  -6.283  1.00 97.21           C  
ATOM   2765  SG  CYS A 253     -16.924  15.688  -6.975  1.00 97.21           S  
ATOM   2766  H   CYS A 253     -15.201  12.734  -4.082  1.00 97.21           H  
ATOM   2767  HA  CYS A 253     -14.678  15.469  -5.141  1.00 97.21           H  
ATOM   2768  HB2 CYS A 253     -16.714  13.444  -6.131  1.00 97.21           H  
ATOM   2769  HB3 CYS A 253     -15.244  13.972  -6.985  1.00 97.21           H  
ATOM   2770  HG  CYS A 253     -17.785  15.869  -5.969  1.00 97.21           H  
ATOM   2771  N   LEU A 254     -16.182  16.272  -3.321  1.00 97.02           N  
ATOM   2772  CA  LEU A 254     -17.162  16.926  -2.463  1.00 97.02           C  
ATOM   2773  C   LEU A 254     -18.103  17.744  -3.337  1.00 97.02           C  
ATOM   2774  O   LEU A 254     -17.669  18.686  -4.001  1.00 97.02           O  
ATOM   2775  CB  LEU A 254     -16.477  17.820  -1.421  1.00 97.02           C  
ATOM   2776  CG  LEU A 254     -15.472  17.093  -0.522  1.00 97.02           C  
ATOM   2777  CD1 LEU A 254     -14.939  18.064   0.518  1.00 97.02           C  
ATOM   2778  CD2 LEU A 254     -16.040  15.871   0.190  1.00 97.02           C  
ATOM   2779  H   LEU A 254     -15.400  16.829  -3.637  1.00 97.02           H  
ATOM   2780  HA  LEU A 254     -17.746  16.172  -1.935  1.00 97.02           H  
ATOM   2781  HB2 LEU A 254     -17.249  18.271  -0.798  1.00 97.02           H  
ATOM   2782  HB3 LEU A 254     -15.949  18.620  -1.940  1.00 97.02           H  
ATOM   2783  HG  LEU A 254     -14.640  16.770  -1.148  1.00 97.02           H  
ATOM   2784 HD11 LEU A 254     -14.179  17.580   1.133  1.00 97.02           H  
ATOM   2785 HD12 LEU A 254     -14.483  18.896  -0.018  1.00 97.02           H  
ATOM   2786 HD13 LEU A 254     -15.750  18.428   1.148  1.00 97.02           H  
ATOM   2787 HD21 LEU A 254     -16.989  16.115   0.667  1.00 97.02           H  
ATOM   2788 HD22 LEU A 254     -15.332  15.506   0.933  1.00 97.02           H  
ATOM   2789 HD23 LEU A 254     -16.179  15.087  -0.555  1.00 97.02           H  
ATOM   2790  N   TYR A 255     -19.382  17.381  -3.331  1.00 97.10           N  
ATOM   2791  CA  TYR A 255     -20.412  18.146  -4.023  1.00 97.10           C  
ATOM   2792  C   TYR A 255     -21.192  18.994  -3.022  1.00 97.10           C  
ATOM   2793  O   TYR A 255     -21.857  18.455  -2.136  1.00 97.10           O  
ATOM   2794  CB  TYR A 255     -21.318  17.221  -4.828  1.00 97.10           C  
ATOM   2795  CG  TYR A 255     -22.252  18.012  -5.714  1.00 97.10           C  
ATOM   2796  CD1 TYR A 255     -23.535  18.378  -5.268  1.00 97.10           C  
ATOM   2797  CD2 TYR A 255     -21.786  18.473  -6.955  1.00 97.10           C  
ATOM   2798  CE1 TYR A 255     -24.373  19.163  -6.085  1.00 97.10           C  
ATOM   2799  CE2 TYR A 255     -22.615  19.257  -7.772  1.00 97.10           C  
ATOM   2800  CZ  TYR A 255     -23.906  19.607  -7.340  1.00 97.10           C  
ATOM   2801  OH  TYR A 255     -24.645  20.413  -8.138  1.00 97.10           O  
ATOM   2802  H   TYR A 255     -19.667  16.626  -2.724  1.00 97.10           H  
ATOM   2803  HA  TYR A 255     -19.943  18.821  -4.739  1.00 97.10           H  
ATOM   2804  HB2 TYR A 255     -21.892  16.582  -4.157  1.00 97.10           H  
ATOM   2805  HB3 TYR A 255     -20.698  16.585  -5.460  1.00 97.10           H  
ATOM   2806  HD1 TYR A 255     -23.861  18.090  -4.280  1.00 97.10           H  
ATOM   2807  HD2 TYR A 255     -20.782  18.244  -7.279  1.00 97.10           H  
ATOM   2808  HE1 TYR A 255     -25.345  19.484  -5.740  1.00 97.10           H  
ATOM   2809  HE2 TYR A 255     -22.259  19.620  -8.725  1.00 97.10           H  
ATOM   2810  HH  TYR A 255     -25.477  20.692  -7.748  1.00 97.10           H  
ATOM   2811  N   PHE A 256     -21.094  20.312  -3.161  1.00 96.93           N  
ATOM   2812  CA  PHE A 256     -21.702  21.297  -2.278  1.00 96.93           C  
ATOM   2813  C   PHE A 256     -23.121  21.604  -2.758  1.00 96.93           C  
ATOM   2814  O   PHE A 256     -23.319  22.253  -3.782  1.00 96.93           O  
ATOM   2815  CB  PHE A 256     -20.833  22.562  -2.227  1.00 96.93           C  
ATOM   2816  CG  PHE A 256     -19.510  22.412  -1.497  1.00 96.93           C  
ATOM   2817  CD1 PHE A 256     -19.294  23.103  -0.290  1.00 96.93           C  
ATOM   2818  CD2 PHE A 256     -18.473  21.625  -2.037  1.00 96.93           C  
ATOM   2819  CE1 PHE A 256     -18.068  22.991   0.383  1.00 96.93           C  
ATOM   2820  CE2 PHE A 256     -17.243  21.516  -1.369  1.00 96.93           C  
ATOM   2821  CZ  PHE A 256     -17.043  22.197  -0.159  1.00 96.93           C  
ATOM   2822  H   PHE A 256     -20.587  20.666  -3.959  1.00 96.93           H  
ATOM   2823  HA  PHE A 256     -21.760  20.891  -1.268  1.00 96.93           H  
ATOM   2824  HB2 PHE A 256     -20.628  22.898  -3.243  1.00 96.93           H  
ATOM   2825  HB3 PHE A 256     -21.412  23.348  -1.742  1.00 96.93           H  
ATOM   2826  HD1 PHE A 256     -20.062  23.747   0.113  1.00 96.93           H  
ATOM   2827  HD2 PHE A 256     -18.606  21.115  -2.979  1.00 96.93           H  
ATOM   2828  HE1 PHE A 256     -17.902  23.542   1.297  1.00 96.93           H  
ATOM   2829  HE2 PHE A 256     -16.447  20.928  -1.800  1.00 96.93           H  
ATOM   2830  HZ  PHE A 256     -16.082  22.146   0.331  1.00 96.93           H  
ATOM   2831  N   ILE A 257     -24.104  21.142  -1.992  1.00 95.89           N  
ATOM   2832  CA  ILE A 257     -25.532  21.360  -2.219  1.00 95.89           C  
ATOM   2833  C   ILE A 257     -25.945  22.648  -1.504  1.00 95.89           C  
ATOM   2834  O   ILE A 257     -25.640  22.835  -0.322  1.00 95.89           O  
ATOM   2835  CB  ILE A 257     -26.348  20.148  -1.712  1.00 95.89           C  
ATOM   2836  CG1 ILE A 257     -25.886  18.823  -2.361  1.00 95.89           C  
ATOM   2837  CG2 ILE A 257     -27.850  20.364  -1.973  1.00 95.89           C  
ATOM   2838  CD1 ILE A 257     -26.383  17.585  -1.609  1.00 95.89           C  
ATOM   2839  H   ILE A 257     -23.843  20.639  -1.157  1.00 95.89           H  
ATOM   2840  HA  ILE A 257     -25.711  21.476  -3.288  1.00 95.89           H  
ATOM   2841  HB  ILE A 257     -26.196  20.069  -0.635  1.00 95.89           H  
ATOM   2842 HG12 ILE A 257     -24.798  18.762  -2.353  1.00 95.89           H  
ATOM   2843 HG13 ILE A 257     -26.224  18.783  -3.397  1.00 95.89           H  
ATOM   2844 HG21 ILE A 257     -28.437  19.528  -1.593  1.00 95.89           H  
ATOM   2845 HG22 ILE A 257     -28.033  20.478  -3.042  1.00 95.89           H  
ATOM   2846 HG23 ILE A 257     -28.201  21.258  -1.456  1.00 95.89           H  
ATOM   2847 HD11 ILE A 257     -27.472  17.559  -1.577  1.00 95.89           H  
ATOM   2848 HD12 ILE A 257     -26.031  16.688  -2.118  1.00 95.89           H  
ATOM   2849 HD13 ILE A 257     -25.994  17.592  -0.591  1.00 95.89           H  
ATOM   2850  N   GLU A 258     -26.674  23.520  -2.200  1.00 95.42           N  
ATOM   2851  CA  GLU A 258     -27.248  24.725  -1.597  1.00 95.42           C  
ATOM   2852  C   GLU A 258     -28.321  24.394  -0.542  1.00 95.42           C  
ATOM   2853  O   GLU A 258     -29.181  23.539  -0.785  1.00 95.42           O  
ATOM   2854  CB  GLU A 258     -27.839  25.638  -2.675  1.00 95.42           C  
ATOM   2855  CG  GLU A 258     -26.762  26.440  -3.409  1.00 95.42           C  
ATOM   2856  CD  GLU A 258     -27.373  27.039  -4.669  1.00 95.42           C  
ATOM   2857  OE1 GLU A 258     -27.960  28.141  -4.624  1.00 95.42           O  
ATOM   2858  OE2 GLU A 258     -27.409  26.314  -5.682  1.00 95.42           O1-
ATOM   2859  H   GLU A 258     -26.873  23.326  -3.170  1.00 95.42           H  
ATOM   2860  HA  GLU A 258     -26.433  25.259  -1.107  1.00 95.42           H  
ATOM   2861  HB2 GLU A 258     -28.528  26.344  -2.211  1.00 95.42           H  
ATOM   2862  HB3 GLU A 258     -28.405  25.030  -3.381  1.00 95.42           H  
ATOM   2863  HG2 GLU A 258     -25.928  25.788  -3.670  1.00 95.42           H  
ATOM   2864  HG3 GLU A 258     -26.397  27.230  -2.753  1.00 95.42           H  
ATOM   2865  N   PRO A 259     -28.338  25.091   0.612  1.00 93.88           N  
ATOM   2866  CA  PRO A 259     -29.254  24.817   1.719  1.00 93.88           C  
ATOM   2867  C   PRO A 259     -30.651  25.403   1.453  1.00 93.88           C  
ATOM   2868  O   PRO A 259     -31.112  26.303   2.145  1.00 93.88           O  
ATOM   2869  CB  PRO A 259     -28.562  25.409   2.952  1.00 93.88           C  
ATOM   2870  CG  PRO A 259     -27.866  26.637   2.375  1.00 93.88           C  
ATOM   2871  CD  PRO A 259     -27.409  26.150   1.000  1.00 93.88           C  
ATOM   2872  HA  PRO A 259     -29.356  23.741   1.859  1.00 93.88           H  
ATOM   2873  HB2 PRO A 259     -29.258  25.678   3.746  1.00 93.88           H  
ATOM   2874  HB3 PRO A 259     -27.820  24.706   3.330  1.00 93.88           H  
ATOM   2875  HG2 PRO A 259     -27.026  26.950   2.996  1.00 93.88           H  
ATOM   2876  HG3 PRO A 259     -28.582  27.451   2.262  1.00 93.88           H  
ATOM   2877  HD2 PRO A 259     -27.424  26.973   0.285  1.00 93.88           H  
ATOM   2878  HD3 PRO A 259     -26.404  25.735   1.078  1.00 93.88           H  
ATOM   2879  N   THR A 260     -31.339  24.912   0.421  1.00 90.47           N  
ATOM   2880  CA  THR A 260     -32.689  25.383   0.051  1.00 90.47           C  
ATOM   2881  C   THR A 260     -33.801  24.780   0.911  1.00 90.47           C  
ATOM   2882  O   THR A 260     -34.924  25.271   0.873  1.00 90.47           O  
ATOM   2883  CB  THR A 260     -33.009  25.101  -1.424  1.00 90.47           C  
ATOM   2884  CG2 THR A 260     -31.992  25.717  -2.387  1.00 90.47           C  
ATOM   2885  OG1 THR A 260     -33.045  23.711  -1.664  1.00 90.47           O  
ATOM   2886  H   THR A 260     -30.888  24.210  -0.148  1.00 90.47           H  
ATOM   2887  HA  THR A 260     -32.737  26.462   0.200  1.00 90.47           H  
ATOM   2888  HB  THR A 260     -33.991  25.517  -1.651  1.00 90.47           H  
ATOM   2889  HG1 THR A 260     -32.213  23.465  -2.075  1.00 90.47           H  
ATOM   2890 HG21 THR A 260     -31.922  26.789  -2.205  1.00 90.47           H  
ATOM   2891 HG22 THR A 260     -31.008  25.269  -2.248  1.00 90.47           H  
ATOM   2892 HG23 THR A 260     -32.320  25.553  -3.413  1.00 90.47           H  
ATOM   2893  N   GLY A 261     -33.521  23.692   1.641  1.00 92.13           N  
ATOM   2894  CA  GLY A 261     -34.504  22.977   2.465  1.00 92.13           C  
ATOM   2895  C   GLY A 261     -35.556  22.180   1.675  1.00 92.13           C  
ATOM   2896  O   GLY A 261     -36.487  21.640   2.269  1.00 92.13           O  
ATOM   2897  H   GLY A 261     -32.572  23.346   1.623  1.00 92.13           H  
ATOM   2898  HA2 GLY A 261     -35.032  23.697   3.090  1.00 92.13           H  
ATOM   2899  HA3 GLY A 261     -33.978  22.283   3.120  1.00 92.13           H  
ATOM   2900  N   HIS A 262     -35.428  22.092   0.346  1.00 87.93           N  
ATOM   2901  CA  HIS A 262     -36.420  21.468  -0.535  1.00 87.93           C  
ATOM   2902  C   HIS A 262     -35.871  20.229  -1.259  1.00 87.93           C  
ATOM   2903  O   HIS A 262     -35.676  19.184  -0.647  1.00 87.93           O  
ATOM   2904  CB  HIS A 262     -37.010  22.530  -1.478  1.00 87.93           C  
ATOM   2905  CG  HIS A 262     -37.804  23.599  -0.778  1.00 87.93           C  
ATOM   2906  CD2 HIS A 262     -37.610  24.951  -0.866  1.00 87.93           C  
ATOM   2907  ND1 HIS A 262     -38.882  23.395   0.053  1.00 87.93           N  
ATOM   2908  CE1 HIS A 262     -39.329  24.598   0.449  1.00 87.93           C  
ATOM   2909  NE2 HIS A 262     -38.606  25.577  -0.111  1.00 87.93           N  
ATOM   2910  H   HIS A 262     -34.645  22.568  -0.079  1.00 87.93           H  
ATOM   2911  HA  HIS A 262     -37.244  21.091   0.070  1.00 87.93           H  
ATOM   2912  HB2 HIS A 262     -37.684  22.045  -2.185  1.00 87.93           H  
ATOM   2913  HB3 HIS A 262     -36.204  23.003  -2.040  1.00 87.93           H  
ATOM   2914  HD1 HIS A 262     -39.150  22.513   0.464  1.00 87.93           H  
ATOM   2915  HD2 HIS A 262     -36.833  25.448  -1.428  1.00 87.93           H  
ATOM   2916  HE1 HIS A 262     -40.121  24.763   1.163  1.00 87.93           H  
ATOM   2917  N   TYR A 263     -35.653  20.329  -2.569  1.00 92.61           N  
ATOM   2918  CA  TYR A 263     -35.202  19.246  -3.438  1.00 92.61           C  
ATOM   2919  C   TYR A 263     -33.880  19.637  -4.094  1.00 92.61           C  
ATOM   2920  O   TYR A 263     -33.622  20.823  -4.306  1.00 92.61           O  
ATOM   2921  CB  TYR A 263     -36.269  18.960  -4.507  1.00 92.61           C  
ATOM   2922  CG  TYR A 263     -37.588  18.439  -3.966  1.00 92.61           C  
ATOM   2923  CD1 TYR A 263     -37.750  17.064  -3.713  1.00 92.61           C  
ATOM   2924  CD2 TYR A 263     -38.650  19.329  -3.714  1.00 92.61           C  
ATOM   2925  CE1 TYR A 263     -38.966  16.578  -3.197  1.00 92.61           C  
ATOM   2926  CE2 TYR A 263     -39.867  18.850  -3.192  1.00 92.61           C  
ATOM   2927  CZ  TYR A 263     -40.024  17.471  -2.929  1.00 92.61           C  
ATOM   2928  OH  TYR A 263     -41.194  17.003  -2.420  1.00 92.61           O  
ATOM   2929  H   TYR A 263     -35.704  21.247  -2.988  1.00 92.61           H  
ATOM   2930  HA  TYR A 263     -35.037  18.338  -2.857  1.00 92.61           H  
ATOM   2931  HB2 TYR A 263     -35.874  18.225  -5.208  1.00 92.61           H  
ATOM   2932  HB3 TYR A 263     -36.452  19.871  -5.076  1.00 92.61           H  
ATOM   2933  HD1 TYR A 263     -36.929  16.386  -3.895  1.00 92.61           H  
ATOM   2934  HD2 TYR A 263     -38.524  20.383  -3.912  1.00 92.61           H  
ATOM   2935  HE1 TYR A 263     -39.093  15.527  -2.985  1.00 92.61           H  
ATOM   2936  HE2 TYR A 263     -40.674  19.539  -2.990  1.00 92.61           H  
ATOM   2937  HH  TYR A 263     -41.805  17.722  -2.243  1.00 92.61           H  
ATOM   2938  N   LEU A 264     -33.080  18.640  -4.471  1.00 94.91           N  
ATOM   2939  CA  LEU A 264     -31.946  18.843  -5.371  1.00 94.91           C  
ATOM   2940  C   LEU A 264     -32.404  19.517  -6.667  1.00 94.91           C  
ATOM   2941  O   LEU A 264     -33.424  19.127  -7.250  1.00 94.91           O  
ATOM   2942  CB  LEU A 264     -31.288  17.493  -5.696  1.00 94.91           C  
ATOM   2943  CG  LEU A 264     -30.524  16.836  -4.538  1.00 94.91           C  
ATOM   2944  CD1 LEU A 264     -29.913  15.527  -5.037  1.00 94.91           C  
ATOM   2945  CD2 LEU A 264     -29.400  17.722  -4.005  1.00 94.91           C  
ATOM   2946  H   LEU A 264     -33.331  17.694  -4.222  1.00 94.91           H  
ATOM   2947  HA  LEU A 264     -31.220  19.505  -4.899  1.00 94.91           H  
ATOM   2948  HB2 LEU A 264     -30.591  17.647  -6.519  1.00 94.91           H  
ATOM   2949  HB3 LEU A 264     -32.053  16.802  -6.052  1.00 94.91           H  
ATOM   2950  HG  LEU A 264     -31.216  16.608  -3.727  1.00 94.91           H  
ATOM   2951 HD11 LEU A 264     -29.315  15.711  -5.930  1.00 94.91           H  
ATOM   2952 HD12 LEU A 264     -30.710  14.820  -5.266  1.00 94.91           H  
ATOM   2953 HD13 LEU A 264     -29.264  15.089  -4.279  1.00 94.91           H  
ATOM   2954 HD21 LEU A 264     -28.792  17.154  -3.301  1.00 94.91           H  
ATOM   2955 HD22 LEU A 264     -28.770  18.068  -4.824  1.00 94.91           H  
ATOM   2956 HD23 LEU A 264     -29.817  18.585  -3.486  1.00 94.91           H  
ATOM   2957  N   LYS A 265     -31.628  20.497  -7.136  1.00 93.94           N  
ATOM   2958  CA  LYS A 265     -31.832  21.116  -8.445  1.00 93.94           C  
ATOM   2959  C   LYS A 265     -31.609  20.055  -9.535  1.00 93.94           C  
ATOM   2960  O   LYS A 265     -30.798  19.144  -9.351  1.00 93.94           O  
ATOM   2961  CB  LYS A 265     -30.890  22.324  -8.626  1.00 93.94           C  
ATOM   2962  CG  LYS A 265     -31.147  23.457  -7.613  1.00 93.94           C  
ATOM   2963  CD  LYS A 265     -30.177  24.633  -7.826  1.00 93.94           C  
ATOM   2964  CE  LYS A 265     -30.444  25.772  -6.829  1.00 93.94           C  
ATOM   2965  NZ  LYS A 265     -29.507  26.908  -7.025  1.00 93.94           N1+
ATOM   2966  H   LYS A 265     -30.756  20.680  -6.661  1.00 93.94           H  
ATOM   2967  HA  LYS A 265     -32.865  21.461  -8.489  1.00 93.94           H  
ATOM   2968  HB2 LYS A 265     -31.022  22.724  -9.631  1.00 93.94           H  
ATOM   2969  HB3 LYS A 265     -29.856  21.990  -8.533  1.00 93.94           H  
ATOM   2970  HG2 LYS A 265     -31.018  23.079  -6.600  1.00 93.94           H  
ATOM   2971  HG3 LYS A 265     -32.172  23.811  -7.728  1.00 93.94           H  
ATOM   2972  HD2 LYS A 265     -30.280  25.008  -8.844  1.00 93.94           H  
ATOM   2973  HD3 LYS A 265     -29.156  24.275  -7.688  1.00 93.94           H  
ATOM   2974  HE2 LYS A 265     -30.306  25.376  -5.823  1.00 93.94           H  
ATOM   2975  HE3 LYS A 265     -31.475  26.109  -6.930  1.00 93.94           H  
ATOM   2976  HZ1 LYS A 265     -29.534  27.583  -6.274  1.00 93.94           H  
ATOM   2977  HZ2 LYS A 265     -29.551  27.354  -7.930  1.00 93.94           H  
ATOM   2978  HZ3 LYS A 265     -28.563  26.574  -6.893  1.00 93.94           H  
ATOM   2979  N   PRO A 266     -32.256  20.173 -10.709  1.00 92.48           N  
ATOM   2980  CA  PRO A 266     -31.987  19.278 -11.834  1.00 92.48           C  
ATOM   2981  C   PRO A 266     -30.498  19.201 -12.205  1.00 92.48           C  
ATOM   2982  O   PRO A 266     -30.026  18.125 -12.562  1.00 92.48           O  
ATOM   2983  CB  PRO A 266     -32.831  19.822 -12.989  1.00 92.48           C  
ATOM   2984  CG  PRO A 266     -34.002  20.498 -12.277  1.00 92.48           C  
ATOM   2985  CD  PRO A 266     -33.352  21.078 -11.023  1.00 92.48           C  
ATOM   2986  HA  PRO A 266     -32.333  18.278 -11.573  1.00 92.48           H  
ATOM   2987  HB2 PRO A 266     -33.167  19.024 -13.652  1.00 92.48           H  
ATOM   2988  HB3 PRO A 266     -32.270  20.571 -13.549  1.00 92.48           H  
ATOM   2989  HG2 PRO A 266     -34.457  21.274 -12.892  1.00 92.48           H  
ATOM   2990  HG3 PRO A 266     -34.740  19.748 -11.994  1.00 92.48           H  
ATOM   2991  HD2 PRO A 266     -32.957  22.072 -11.233  1.00 92.48           H  
ATOM   2992  HD3 PRO A 266     -34.084  21.121 -10.216  1.00 92.48           H  
ATOM   2993  N   LEU A 267     -29.762  20.315 -12.066  1.00 92.79           N  
ATOM   2994  CA  LEU A 267     -28.311  20.374 -12.265  1.00 92.79           C  
ATOM   2995  C   LEU A 267     -27.551  19.469 -11.282  1.00 92.79           C  
ATOM   2996  O   LEU A 267     -26.674  18.726 -11.717  1.00 92.79           O  
ATOM   2997  CB  LEU A 267     -27.847  21.840 -12.147  1.00 92.79           C  
ATOM   2998  CG  LEU A 267     -26.324  22.029 -12.316  1.00 92.79           C  
ATOM   2999  CD1 LEU A 267     -25.841  21.613 -13.706  1.00 92.79           C  
ATOM   3000  CD2 LEU A 267     -25.953  23.491 -12.095  1.00 92.79           C  
ATOM   3001  H   LEU A 267     -30.225  21.164 -11.775  1.00 92.79           H  
ATOM   3002  HA  LEU A 267     -28.090  20.015 -13.270  1.00 92.79           H  
ATOM   3003  HB2 LEU A 267     -28.360  22.438 -12.899  1.00 92.79           H  
ATOM   3004  HB3 LEU A 267     -28.127  22.216 -11.163  1.00 92.79           H  
ATOM   3005  HG  LEU A 267     -25.795  21.438 -11.569  1.00 92.79           H  
ATOM   3006 HD11 LEU A 267     -25.993  20.544 -13.852  1.00 92.79           H  
ATOM   3007 HD12 LEU A 267     -24.773  21.815 -13.789  1.00 92.79           H  
ATOM   3008 HD13 LEU A 267     -26.366  22.173 -14.480  1.00 92.79           H  
ATOM   3009 HD21 LEU A 267     -26.253  23.805 -11.095  1.00 92.79           H  
ATOM   3010 HD22 LEU A 267     -24.871  23.598 -12.175  1.00 92.79           H  
ATOM   3011 HD23 LEU A 267     -26.433  24.128 -12.838  1.00 92.79           H  
ATOM   3012  N   ASP A 268     -27.923  19.476  -9.996  1.00 94.47           N  
ATOM   3013  CA  ASP A 268     -27.289  18.639  -8.970  1.00 94.47           C  
ATOM   3014  C   ASP A 268     -27.404  17.157  -9.329  1.00 94.47           C  
ATOM   3015  O   ASP A 268     -26.411  16.429  -9.344  1.00 94.47           O  
ATOM   3016  CB  ASP A 268     -27.922  18.856  -7.580  1.00 94.47           C  
ATOM   3017  CG  ASP A 268     -27.941  20.292  -7.054  1.00 94.47           C  
ATOM   3018  OD1 ASP A 268     -28.950  20.656  -6.410  1.00 94.47           O  
ATOM   3019  OD2 ASP A 268     -26.951  21.014  -7.276  1.00 94.47           O1-
ATOM   3020  H   ASP A 268     -28.670  20.088  -9.701  1.00 94.47           H  
ATOM   3021  HA  ASP A 268     -26.224  18.870  -8.930  1.00 94.47           H  
ATOM   3022  HB2 ASP A 268     -27.383  18.239  -6.862  1.00 94.47           H  
ATOM   3023  HB3 ASP A 268     -28.949  18.494  -7.616  1.00 94.47           H  
ATOM   3024  N   LEU A 269     -28.616  16.716  -9.687  1.00 94.48           N  
ATOM   3025  CA  LEU A 269     -28.862  15.331 -10.082  1.00 94.48           C  
ATOM   3026  C   LEU A 269     -28.085  14.957 -11.346  1.00 94.48           C  
ATOM   3027  O   LEU A 269     -27.469  13.893 -11.378  1.00 94.48           O  
ATOM   3028  CB  LEU A 269     -30.372  15.097 -10.266  1.00 94.48           C  
ATOM   3029  CG  LEU A 269     -31.157  15.038  -8.945  1.00 94.48           C  
ATOM   3030  CD1 LEU A 269     -32.655  14.955  -9.241  1.00 94.48           C  
ATOM   3031  CD2 LEU A 269     -30.773  13.813  -8.109  1.00 94.48           C  
ATOM   3032  H   LEU A 269     -29.376  17.381  -9.680  1.00 94.48           H  
ATOM   3033  HA  LEU A 269     -28.482  14.676  -9.299  1.00 94.48           H  
ATOM   3034  HB2 LEU A 269     -30.776  15.892 -10.892  1.00 94.48           H  
ATOM   3035  HB3 LEU A 269     -30.516  14.153 -10.792  1.00 94.48           H  
ATOM   3036  HG  LEU A 269     -30.970  15.942  -8.364  1.00 94.48           H  
ATOM   3037 HD11 LEU A 269     -33.209  14.938  -8.302  1.00 94.48           H  
ATOM   3038 HD12 LEU A 269     -32.873  14.052  -9.810  1.00 94.48           H  
ATOM   3039 HD13 LEU A 269     -32.961  15.832  -9.812  1.00 94.48           H  
ATOM   3040 HD21 LEU A 269     -30.883  12.904  -8.701  1.00 94.48           H  
ATOM   3041 HD22 LEU A 269     -31.416  13.750  -7.231  1.00 94.48           H  
ATOM   3042 HD23 LEU A 269     -29.743  13.896  -7.763  1.00 94.48           H  
ATOM   3043  N   LYS A 270     -28.056  15.830 -12.360  1.00 95.01           N  
ATOM   3044  CA  LYS A 270     -27.338  15.570 -13.618  1.00 95.01           C  
ATOM   3045  C   LYS A 270     -25.830  15.474 -13.414  1.00 95.01           C  
ATOM   3046  O   LYS A 270     -25.203  14.564 -13.959  1.00 95.01           O  
ATOM   3047  CB  LYS A 270     -27.691  16.649 -14.656  1.00 95.01           C  
ATOM   3048  CG  LYS A 270     -28.228  16.031 -15.954  1.00 95.01           C  
ATOM   3049  CD  LYS A 270     -29.229  16.985 -16.613  1.00 95.01           C  
ATOM   3050  CE  LYS A 270     -29.756  16.389 -17.919  1.00 95.01           C  
ATOM   3051  NZ  LYS A 270     -30.753  17.295 -18.546  1.00 95.01           N1+
ATOM   3052  H   LYS A 270     -28.556  16.701 -12.252  1.00 95.01           H  
ATOM   3053  HA  LYS A 270     -27.646  14.588 -13.976  1.00 95.01           H  
ATOM   3054  HB2 LYS A 270     -26.820  17.263 -14.887  1.00 95.01           H  
ATOM   3055  HB3 LYS A 270     -28.444  17.319 -14.242  1.00 95.01           H  
ATOM   3056  HG2 LYS A 270     -27.398  15.824 -16.630  1.00 95.01           H  
ATOM   3057  HG3 LYS A 270     -28.751  15.099 -15.740  1.00 95.01           H  
ATOM   3058  HD2 LYS A 270     -28.738  17.937 -16.810  1.00 95.01           H  
ATOM   3059  HD3 LYS A 270     -30.060  17.153 -15.928  1.00 95.01           H  
ATOM   3060  HE2 LYS A 270     -28.911  16.236 -18.590  1.00 95.01           H  
ATOM   3061  HE3 LYS A 270     -30.201  15.417 -17.707  1.00 95.01           H  
ATOM   3062  HZ1 LYS A 270     -31.079  16.931 -19.430  1.00 95.01           H  
ATOM   3063  HZ2 LYS A 270     -30.338  18.197 -18.729  1.00 95.01           H  
ATOM   3064  HZ3 LYS A 270     -31.542  17.449 -17.935  1.00 95.01           H  
ATOM   3065  N   PHE A 271     -25.258  16.356 -12.594  1.00 95.59           N  
ATOM   3066  CA  PHE A 271     -23.846  16.288 -12.233  1.00 95.59           C  
ATOM   3067  C   PHE A 271     -23.541  14.981 -11.498  1.00 95.59           C  
ATOM   3068  O   PHE A 271     -22.687  14.217 -11.943  1.00 95.59           O  
ATOM   3069  CB  PHE A 271     -23.449  17.509 -11.394  1.00 95.59           C  
ATOM   3070  CG  PHE A 271     -21.987  17.472 -10.991  1.00 95.59           C  
ATOM   3071  CD1 PHE A 271     -21.592  16.882  -9.778  1.00 95.59           C  
ATOM   3072  CD2 PHE A 271     -21.007  17.959 -11.869  1.00 95.59           C  
ATOM   3073  CE1 PHE A 271     -20.226  16.765  -9.463  1.00 95.59           C  
ATOM   3074  CE2 PHE A 271     -19.642  17.815 -11.575  1.00 95.59           C  
ATOM   3075  CZ  PHE A 271     -19.252  17.207 -10.372  1.00 95.59           C  
ATOM   3076  H   PHE A 271     -25.826  17.087 -12.190  1.00 95.59           H  
ATOM   3077  HA  PHE A 271     -23.249  16.296 -13.145  1.00 95.59           H  
ATOM   3078  HB2 PHE A 271     -23.639  18.406 -11.983  1.00 95.59           H  
ATOM   3079  HB3 PHE A 271     -24.069  17.562 -10.498  1.00 95.59           H  
ATOM   3080  HD1 PHE A 271     -22.338  16.517  -9.088  1.00 95.59           H  
ATOM   3081  HD2 PHE A 271     -21.309  18.454 -12.781  1.00 95.59           H  
ATOM   3082  HE1 PHE A 271     -19.925  16.310  -8.531  1.00 95.59           H  
ATOM   3083  HE2 PHE A 271     -18.900  18.176 -12.272  1.00 95.59           H  
ATOM   3084  HZ  PHE A 271     -18.205  17.071 -10.147  1.00 95.59           H  
ATOM   3085  N   MET A 272     -24.282  14.672 -10.427  1.00 95.89           N  
ATOM   3086  CA  MET A 272     -24.049  13.468  -9.625  1.00 95.89           C  
ATOM   3087  C   MET A 272     -24.202  12.175 -10.440  1.00 95.89           C  
ATOM   3088  O   MET A 272     -23.345  11.297 -10.334  1.00 95.89           O  
ATOM   3089  CB  MET A 272     -24.983  13.445  -8.415  1.00 95.89           C  
ATOM   3090  CG  MET A 272     -24.656  14.516  -7.374  1.00 95.89           C  
ATOM   3091  SD  MET A 272     -25.636  14.272  -5.875  1.00 95.89           S  
ATOM   3092  CE  MET A 272     -25.240  15.783  -4.987  1.00 95.89           C  
ATOM   3093  H   MET A 272     -24.997  15.320 -10.131  1.00 95.89           H  
ATOM   3094  HA  MET A 272     -23.024  13.490  -9.253  1.00 95.89           H  
ATOM   3095  HB2 MET A 272     -26.015  13.567  -8.745  1.00 95.89           H  
ATOM   3096  HB3 MET A 272     -24.885  12.473  -7.931  1.00 95.89           H  
ATOM   3097  HG2 MET A 272     -23.597  14.471  -7.121  1.00 95.89           H  
ATOM   3098  HG3 MET A 272     -24.859  15.507  -7.780  1.00 95.89           H  
ATOM   3099  HE1 MET A 272     -25.807  15.804  -4.057  1.00 95.89           H  
ATOM   3100  HE2 MET A 272     -24.171  15.807  -4.774  1.00 95.89           H  
ATOM   3101  HE3 MET A 272     -25.524  16.639  -5.599  1.00 95.89           H  
ATOM   3102  N   GLN A 273     -25.220  12.080 -11.306  1.00 94.66           N  
ATOM   3103  CA  GLN A 273     -25.401  10.956 -12.241  1.00 94.66           C  
ATOM   3104  C   GLN A 273     -24.218  10.785 -13.197  1.00 94.66           C  
ATOM   3105  O   GLN A 273     -23.915   9.665 -13.600  1.00 94.66           O  
ATOM   3106  CB  GLN A 273     -26.670  11.165 -13.086  1.00 94.66           C  
ATOM   3107  CG  GLN A 273     -27.942  10.839 -12.300  1.00 94.66           C  
ATOM   3108  CD  GLN A 273     -29.223  11.087 -13.087  1.00 94.66           C  
ATOM   3109  NE2 GLN A 273     -30.268  10.340 -12.807  1.00 94.66           N  
ATOM   3110  OE1 GLN A 273     -29.331  11.944 -13.950  1.00 94.66           O  
ATOM   3111  H   GLN A 273     -25.893  12.832 -11.343  1.00 94.66           H  
ATOM   3112  HA  GLN A 273     -25.494  10.028 -11.678  1.00 94.66           H  
ATOM   3113  HB2 GLN A 273     -26.638  10.501 -13.950  1.00 94.66           H  
ATOM   3114  HB3 GLN A 273     -26.702  12.192 -13.448  1.00 94.66           H  
ATOM   3115  HG2 GLN A 273     -27.908   9.796 -11.985  1.00 94.66           H  
ATOM   3116  HG3 GLN A 273     -27.981  11.467 -11.410  1.00 94.66           H  
ATOM   3117 HE21 GLN A 273     -31.116  10.545 -13.317  1.00 94.66           H  
ATOM   3118 HE22 GLN A 273     -30.191   9.590 -12.136  1.00 94.66           H  
ATOM   3119  N   SER A 274     -23.535  11.874 -13.545  1.00 94.42           N  
ATOM   3120  CA  SER A 274     -22.434  11.844 -14.507  1.00 94.42           C  
ATOM   3121  C   SER A 274     -21.068  11.545 -13.873  1.00 94.42           C  
ATOM   3122  O   SER A 274     -20.135  11.182 -14.592  1.00 94.42           O  
ATOM   3123  CB  SER A 274     -22.397  13.154 -15.291  1.00 94.42           C  
ATOM   3124  OG  SER A 274     -23.649  13.453 -15.876  1.00 94.42           O  
ATOM   3125  H   SER A 274     -23.825  12.770 -13.181  1.00 94.42           H  
ATOM   3126  HA  SER A 274     -22.625  11.050 -15.229  1.00 94.42           H  
ATOM   3127  HB2 SER A 274     -22.084  13.973 -14.644  1.00 94.42           H  
ATOM   3128  HB3 SER A 274     -21.676  13.022 -16.098  1.00 94.42           H  
ATOM   3129  HG  SER A 274     -24.214  13.842 -15.204  1.00 94.42           H  
ATOM   3130  N   VAL A 275     -20.927  11.677 -12.544  1.00 94.45           N  
ATOM   3131  CA  VAL A 275     -19.627  11.540 -11.852  1.00 94.45           C  
ATOM   3132  C   VAL A 275     -19.526  10.385 -10.852  1.00 94.45           C  
ATOM   3133  O   VAL A 275     -18.407   9.969 -10.553  1.00 94.45           O  
ATOM   3134  CB  VAL A 275     -19.178  12.856 -11.188  1.00 94.45           C  
ATOM   3135  CG1 VAL A 275     -19.122  14.012 -12.193  1.00 94.45           C  
ATOM   3136  CG2 VAL A 275     -20.032  13.245  -9.976  1.00 94.45           C  
ATOM   3137  H   VAL A 275     -21.716  12.039 -12.027  1.00 94.45           H  
ATOM   3138  HA  VAL A 275     -18.866  11.321 -12.601  1.00 94.45           H  
ATOM   3139  HB  VAL A 275     -18.159  12.706 -10.832  1.00 94.45           H  
ATOM   3140 HG11 VAL A 275     -20.125  14.302 -12.506  1.00 94.45           H  
ATOM   3141 HG12 VAL A 275     -18.637  14.873 -11.732  1.00 94.45           H  
ATOM   3142 HG13 VAL A 275     -18.544  13.713 -13.068  1.00 94.45           H  
ATOM   3143 HG21 VAL A 275     -20.032  12.448  -9.232  1.00 94.45           H  
ATOM   3144 HG22 VAL A 275     -21.056  13.454 -10.286  1.00 94.45           H  
ATOM   3145 HG23 VAL A 275     -19.608  14.137  -9.516  1.00 94.45           H  
ATOM   3146  N   TYR A 276     -20.633   9.831 -10.341  1.00 95.21           N  
ATOM   3147  CA  TYR A 276     -20.586   8.842  -9.245  1.00 95.21           C  
ATOM   3148  C   TYR A 276     -19.833   7.534  -9.587  1.00 95.21           C  
ATOM   3149  O   TYR A 276     -19.244   6.903  -8.703  1.00 95.21           O  
ATOM   3150  CB  TYR A 276     -22.008   8.550  -8.744  1.00 95.21           C  
ATOM   3151  CG  TYR A 276     -22.776   7.527  -9.563  1.00 95.21           C  
ATOM   3152  CD1 TYR A 276     -23.345   7.875 -10.804  1.00 95.21           C  
ATOM   3153  CD2 TYR A 276     -22.875   6.203  -9.095  1.00 95.21           C  
ATOM   3154  CE1 TYR A 276     -23.992   6.899 -11.587  1.00 95.21           C  
ATOM   3155  CE2 TYR A 276     -23.544   5.231  -9.862  1.00 95.21           C  
ATOM   3156  CZ  TYR A 276     -24.092   5.571 -11.115  1.00 95.21           C  
ATOM   3157  OH  TYR A 276     -24.649   4.597 -11.876  1.00 95.21           O  
ATOM   3158  H   TYR A 276     -21.532  10.215 -10.596  1.00 95.21           H  
ATOM   3159  HA  TYR A 276     -20.041   9.302  -8.419  1.00 95.21           H  
ATOM   3160  HB2 TYR A 276     -22.575   9.480  -8.691  1.00 95.21           H  
ATOM   3161  HB3 TYR A 276     -21.929   8.178  -7.722  1.00 95.21           H  
ATOM   3162  HD1 TYR A 276     -23.264   8.886 -11.175  1.00 95.21           H  
ATOM   3163  HD2 TYR A 276     -22.427   5.927  -8.151  1.00 95.21           H  
ATOM   3164  HE1 TYR A 276     -24.396   7.159 -12.555  1.00 95.21           H  
ATOM   3165  HE2 TYR A 276     -23.617   4.208  -9.525  1.00 95.21           H  
ATOM   3166  HH  TYR A 276     -24.568   4.767 -12.818  1.00 95.21           H  
ATOM   3167  N   GLU A 277     -19.787   7.152 -10.870  1.00 95.12           N  
ATOM   3168  CA  GLU A 277     -19.001   6.009 -11.376  1.00 95.12           C  
ATOM   3169  C   GLU A 277     -17.532   6.354 -11.681  1.00 95.12           C  
ATOM   3170  O   GLU A 277     -16.728   5.459 -11.948  1.00 95.12           O  
ATOM   3171  CB  GLU A 277     -19.638   5.429 -12.649  1.00 95.12           C  
ATOM   3172  CG  GLU A 277     -21.035   4.849 -12.416  1.00 95.12           C  
ATOM   3173  CD  GLU A 277     -21.596   4.145 -13.664  1.00 95.12           C  
ATOM   3174  OE1 GLU A 277     -22.425   3.225 -13.497  1.00 95.12           O  
ATOM   3175  OE2 GLU A 277     -21.187   4.520 -14.787  1.00 95.12           O1-
ATOM   3176  H   GLU A 277     -20.387   7.636 -11.522  1.00 95.12           H  
ATOM   3177  HA  GLU A 277     -18.993   5.223 -10.621  1.00 95.12           H  
ATOM   3178  HB2 GLU A 277     -19.686   6.213 -13.404  1.00 95.12           H  
ATOM   3179  HB3 GLU A 277     -19.000   4.628 -13.023  1.00 95.12           H  
ATOM   3180  HG2 GLU A 277     -21.691   5.678 -12.151  1.00 95.12           H  
ATOM   3181  HG3 GLU A 277     -20.993   4.149 -11.582  1.00 95.12           H  
ATOM   3182  N   LYS A 278     -17.162   7.641 -11.645  1.00 95.25           N  
ATOM   3183  CA  LYS A 278     -15.823   8.147 -11.993  1.00 95.25           C  
ATOM   3184  C   LYS A 278     -15.023   8.611 -10.775  1.00 95.25           C  
ATOM   3185  O   LYS A 278     -13.799   8.524 -10.785  1.00 95.25           O  
ATOM   3186  CB  LYS A 278     -15.952   9.294 -13.009  1.00 95.25           C  
ATOM   3187  CG  LYS A 278     -16.562   8.886 -14.360  1.00 95.25           C  
ATOM   3188  CD  LYS A 278     -16.741  10.135 -15.238  1.00 95.25           C  
ATOM   3189  CE  LYS A 278     -17.294   9.818 -16.632  1.00 95.25           C  
ATOM   3190  NZ  LYS A 278     -16.223   9.367 -17.552  1.00 95.25           N1+
ATOM   3191  H   LYS A 278     -17.868   8.312 -11.375  1.00 95.25           H  
ATOM   3192  HA  LYS A 278     -15.242   7.348 -12.452  1.00 95.25           H  
ATOM   3193  HB2 LYS A 278     -14.953   9.685 -13.205  1.00 95.25           H  
ATOM   3194  HB3 LYS A 278     -16.549  10.092 -12.569  1.00 95.25           H  
ATOM   3195  HG2 LYS A 278     -17.536   8.421 -14.207  1.00 95.25           H  
ATOM   3196  HG3 LYS A 278     -15.900   8.176 -14.855  1.00 95.25           H  
ATOM   3197  HD2 LYS A 278     -17.447  10.801 -14.742  1.00 95.25           H  
ATOM   3198  HD3 LYS A 278     -15.794  10.666 -15.334  1.00 95.25           H  
ATOM   3199  HE2 LYS A 278     -17.735  10.734 -17.027  1.00 95.25           H  
ATOM   3200  HE3 LYS A 278     -18.089   9.078 -16.548  1.00 95.25           H  
ATOM   3201  HZ1 LYS A 278     -15.818   8.483 -17.278  1.00 95.25           H  
ATOM   3202  HZ2 LYS A 278     -15.448  10.014 -17.547  1.00 95.25           H  
ATOM   3203  HZ3 LYS A 278     -16.509   9.368 -18.521  1.00 95.25           H  
ATOM   3204  N   CYS A 279     -15.671   9.089  -9.715  1.00 95.32           N  
ATOM   3205  CA  CYS A 279     -15.016   9.550  -8.487  1.00 95.32           C  
ATOM   3206  C   CYS A 279     -15.791   9.107  -7.232  1.00 95.32           C  
ATOM   3207  O   CYS A 279     -16.951   8.702  -7.294  1.00 95.32           O  
ATOM   3208  CB  CYS A 279     -14.790  11.067  -8.573  1.00 95.32           C  
ATOM   3209  SG  CYS A 279     -16.379  11.934  -8.621  1.00 95.32           S  
ATOM   3210  H   CYS A 279     -16.675   9.185  -9.773  1.00 95.32           H  
ATOM   3211  HA  CYS A 279     -14.022   9.109  -8.421  1.00 95.32           H  
ATOM   3212  HB2 CYS A 279     -14.214  11.411  -7.714  1.00 95.32           H  
ATOM   3213  HB3 CYS A 279     -14.233  11.290  -9.483  1.00 95.32           H  
ATOM   3214  HG  CYS A 279     -15.941  13.143  -8.985  1.00 95.32           H  
ATOM   3215  N   ASN A 280     -15.150   9.155  -6.060  1.00 96.68           N  
ATOM   3216  CA  ASN A 280     -15.851   8.939  -4.791  1.00 96.68           C  
ATOM   3217  C   ASN A 280     -16.678  10.189  -4.451  1.00 96.68           C  
ATOM   3218  O   ASN A 280     -16.150  11.134  -3.865  1.00 96.68           O  
ATOM   3219  CB  ASN A 280     -14.849   8.581  -3.680  1.00 96.68           C  
ATOM   3220  CG  ASN A 280     -14.067   7.310  -3.939  1.00 96.68           C  
ATOM   3221  ND2 ASN A 280     -12.772   7.337  -3.828  1.00 96.68           N  
ATOM   3222  OD1 ASN A 280     -14.613   6.274  -4.255  1.00 96.68           O  
ATOM   3223  H   ASN A 280     -14.190   9.468  -6.034  1.00 96.68           H  
ATOM   3224  HA  ASN A 280     -16.546   8.106  -4.895  1.00 96.68           H  
ATOM   3225  HB2 ASN A 280     -14.151   9.405  -3.532  1.00 96.68           H  
ATOM   3226  HB3 ASN A 280     -15.396   8.446  -2.747  1.00 96.68           H  
ATOM   3227 HD21 ASN A 280     -12.294   8.201  -3.613  1.00 96.68           H  
ATOM   3228 HD22 ASN A 280     -12.221   6.500  -3.956  1.00 96.68           H  
ATOM   3229  N   LEU A 281     -17.948  10.204  -4.859  1.00 96.38           N  
ATOM   3230  CA  LEU A 281     -18.879  11.302  -4.608  1.00 96.38           C  
ATOM   3231  C   LEU A 281     -19.312  11.338  -3.133  1.00 96.38           C  
ATOM   3232  O   LEU A 281     -19.802  10.341  -2.598  1.00 96.38           O  
ATOM   3233  CB  LEU A 281     -20.079  11.143  -5.560  1.00 96.38           C  
ATOM   3234  CG  LEU A 281     -21.155  12.235  -5.420  1.00 96.38           C  
ATOM   3235  CD1 LEU A 281     -20.644  13.613  -5.847  1.00 96.38           C  
ATOM   3236  CD2 LEU A 281     -22.361  11.868  -6.279  1.00 96.38           C  
ATOM   3237  H   LEU A 281     -18.275   9.440  -5.432  1.00 96.38           H  
ATOM   3238  HA  LEU A 281     -18.375  12.240  -4.841  1.00 96.38           H  
ATOM   3239  HB2 LEU A 281     -19.718  11.136  -6.589  1.00 96.38           H  
ATOM   3240  HB3 LEU A 281     -20.543  10.177  -5.362  1.00 96.38           H  
ATOM   3241  HG  LEU A 281     -21.488  12.289  -4.383  1.00 96.38           H  
ATOM   3242 HD11 LEU A 281     -20.254  13.572  -6.864  1.00 96.38           H  
ATOM   3243 HD12 LEU A 281     -19.860  13.954  -5.171  1.00 96.38           H  
ATOM   3244 HD13 LEU A 281     -21.466  14.328  -5.811  1.00 96.38           H  
ATOM   3245 HD21 LEU A 281     -22.110  11.926  -7.338  1.00 96.38           H  
ATOM   3246 HD22 LEU A 281     -22.693  10.857  -6.046  1.00 96.38           H  
ATOM   3247 HD23 LEU A 281     -23.181  12.549  -6.052  1.00 96.38           H  
ATOM   3248  N   ILE A 282     -19.160  12.499  -2.497  1.00 96.69           N  
ATOM   3249  CA  ILE A 282     -19.598  12.778  -1.126  1.00 96.69           C  
ATOM   3250  C   ILE A 282     -20.442  14.065  -1.161  1.00 96.69           C  
ATOM   3251  O   ILE A 282     -19.885  15.159  -1.295  1.00 96.69           O  
ATOM   3252  CB  ILE A 282     -18.388  12.898  -0.173  1.00 96.69           C  
ATOM   3253  CG1 ILE A 282     -17.522  11.613  -0.164  1.00 96.69           C  
ATOM   3254  CG2 ILE A 282     -18.859  13.232   1.259  1.00 96.69           C  
ATOM   3255  CD1 ILE A 282     -16.168  11.775   0.539  1.00 96.69           C  
ATOM   3256  H   ILE A 282     -18.684  13.245  -2.984  1.00 96.69           H  
ATOM   3257  HA  ILE A 282     -20.201  11.947  -0.761  1.00 96.69           H  
ATOM   3258  HB  ILE A 282     -17.772  13.719  -0.539  1.00 96.69           H  
ATOM   3259 HG12 ILE A 282     -18.078  10.803   0.309  1.00 96.69           H  
ATOM   3260 HG13 ILE A 282     -17.299  11.311  -1.187  1.00 96.69           H  
ATOM   3261 HG21 ILE A 282     -19.461  12.416   1.657  1.00 96.69           H  
ATOM   3262 HG22 ILE A 282     -18.003  13.400   1.912  1.00 96.69           H  
ATOM   3263 HG23 ILE A 282     -19.452  14.147   1.267  1.00 96.69           H  
ATOM   3264 HD11 ILE A 282     -16.299  11.991   1.599  1.00 96.69           H  
ATOM   3265 HD12 ILE A 282     -15.607  12.585   0.072  1.00 96.69           H  
ATOM   3266 HD13 ILE A 282     -15.599  10.851   0.442  1.00 96.69           H  
ATOM   3267  N   PRO A 283     -21.780  13.966  -1.086  1.00 96.42           N  
ATOM   3268  CA  PRO A 283     -22.654  15.130  -1.053  1.00 96.42           C  
ATOM   3269  C   PRO A 283     -22.616  15.814   0.318  1.00 96.42           C  
ATOM   3270  O   PRO A 283     -22.682  15.162   1.365  1.00 96.42           O  
ATOM   3271  CB  PRO A 283     -24.042  14.600  -1.405  1.00 96.42           C  
ATOM   3272  CG  PRO A 283     -24.014  13.158  -0.901  1.00 96.42           C  
ATOM   3273  CD  PRO A 283     -22.564  12.740  -1.119  1.00 96.42           C  
ATOM   3274  HA  PRO A 283     -22.347  15.848  -1.814  1.00 96.42           H  
ATOM   3275  HB2 PRO A 283     -24.835  15.178  -0.931  1.00 96.42           H  
ATOM   3276  HB3 PRO A 283     -24.165  14.599  -2.488  1.00 96.42           H  
ATOM   3277  HG2 PRO A 283     -24.706  12.524  -1.456  1.00 96.42           H  
ATOM   3278  HG3 PRO A 283     -24.237  13.126   0.166  1.00 96.42           H  
ATOM   3279  HD2 PRO A 283     -22.262  12.045  -0.335  1.00 96.42           H  
ATOM   3280  HD3 PRO A 283     -22.459  12.281  -2.102  1.00 96.42           H  
ATOM   3281  N   VAL A 284     -22.542  17.142   0.303  1.00 96.28           N  
ATOM   3282  CA  VAL A 284     -22.422  17.992   1.487  1.00 96.28           C  
ATOM   3283  C   VAL A 284     -23.429  19.140   1.377  1.00 96.28           C  
ATOM   3284  O   VAL A 284     -23.402  19.881   0.401  1.00 96.28           O  
ATOM   3285  CB  VAL A 284     -20.974  18.510   1.598  1.00 96.28           C  
ATOM   3286  CG1 VAL A 284     -20.800  19.479   2.759  1.00 96.28           C  
ATOM   3287  CG2 VAL A 284     -19.964  17.370   1.817  1.00 96.28           C  
ATOM   3288  H   VAL A 284     -22.470  17.607  -0.591  1.00 96.28           H  
ATOM   3289  HA  VAL A 284     -22.650  17.412   2.381  1.00 96.28           H  
ATOM   3290  HB  VAL A 284     -20.708  19.032   0.679  1.00 96.28           H  
ATOM   3291 HG11 VAL A 284     -21.032  18.982   3.700  1.00 96.28           H  
ATOM   3292 HG12 VAL A 284     -19.769  19.833   2.770  1.00 96.28           H  
ATOM   3293 HG13 VAL A 284     -21.450  20.344   2.627  1.00 96.28           H  
ATOM   3294 HG21 VAL A 284     -19.954  16.714   0.947  1.00 96.28           H  
ATOM   3295 HG22 VAL A 284     -18.962  17.779   1.942  1.00 96.28           H  
ATOM   3296 HG23 VAL A 284     -20.238  16.793   2.700  1.00 96.28           H  
ATOM   3297  N   ILE A 285     -24.312  19.308   2.364  1.00 96.38           N  
ATOM   3298  CA  ILE A 285     -25.184  20.487   2.476  1.00 96.38           C  
ATOM   3299  C   ILE A 285     -24.343  21.613   3.077  1.00 96.38           C  
ATOM   3300  O   ILE A 285     -23.913  21.535   4.230  1.00 96.38           O  
ATOM   3301  CB  ILE A 285     -26.452  20.205   3.316  1.00 96.38           C  
ATOM   3302  CG1 ILE A 285     -27.301  19.049   2.740  1.00 96.38           C  
ATOM   3303  CG2 ILE A 285     -27.298  21.491   3.425  1.00 96.38           C  
ATOM   3304  CD1 ILE A 285     -28.278  18.468   3.773  1.00 96.38           C  
ATOM   3305  H   ILE A 285     -24.200  18.733   3.186  1.00 96.38           H  
ATOM   3306  HA  ILE A 285     -25.506  20.792   1.481  1.00 96.38           H  
ATOM   3307  HB  ILE A 285     -26.146  19.917   4.322  1.00 96.38           H  
ATOM   3308 HG12 ILE A 285     -27.855  19.401   1.870  1.00 96.38           H  
ATOM   3309 HG13 ILE A 285     -26.655  18.233   2.417  1.00 96.38           H  
ATOM   3310 HG21 ILE A 285     -28.207  21.313   3.999  1.00 96.38           H  
ATOM   3311 HG22 ILE A 285     -27.563  21.851   2.431  1.00 96.38           H  
ATOM   3312 HG23 ILE A 285     -26.740  22.273   3.940  1.00 96.38           H  
ATOM   3313 HD11 ILE A 285     -28.876  17.682   3.311  1.00 96.38           H  
ATOM   3314 HD12 ILE A 285     -28.954  19.234   4.153  1.00 96.38           H  
ATOM   3315 HD13 ILE A 285     -27.720  18.041   4.607  1.00 96.38           H  
ATOM   3316  N   ALA A 286     -24.074  22.642   2.285  1.00 93.59           N  
ATOM   3317  CA  ALA A 286     -23.210  23.746   2.678  1.00 93.59           C  
ATOM   3318  C   ALA A 286     -23.985  24.850   3.408  1.00 93.59           C  
ATOM   3319  O   ALA A 286     -25.177  25.023   3.165  1.00 93.59           O  
ATOM   3320  CB  ALA A 286     -22.563  24.263   1.405  1.00 93.59           C  
ATOM   3321  H   ALA A 286     -24.509  22.679   1.374  1.00 93.59           H  
ATOM   3322  HA  ALA A 286     -22.429  23.376   3.342  1.00 93.59           H  
ATOM   3323  HB1 ALA A 286     -21.851  25.055   1.635  1.00 93.59           H  
ATOM   3324  HB2 ALA A 286     -23.359  24.641   0.763  1.00 93.59           H  
ATOM   3325  HB3 ALA A 286     -22.062  23.439   0.896  1.00 93.59           H  
ATOM   3326  N   LYS A 287     -23.299  25.623   4.268  1.00 93.16           N  
ATOM   3327  CA  LYS A 287     -23.909  26.679   5.107  1.00 93.16           C  
ATOM   3328  C   LYS A 287     -25.145  26.162   5.847  1.00 93.16           C  
ATOM   3329  O   LYS A 287     -26.221  26.762   5.808  1.00 93.16           O  
ATOM   3330  CB  LYS A 287     -24.234  27.942   4.296  1.00 93.16           C  
ATOM   3331  CG  LYS A 287     -23.025  28.584   3.619  1.00 93.16           C  
ATOM   3332  CD  LYS A 287     -23.492  29.827   2.856  1.00 93.16           C  
ATOM   3333  CE  LYS A 287     -22.311  30.432   2.102  1.00 93.16           C  
ATOM   3334  NZ  LYS A 287     -22.741  31.535   1.213  1.00 93.16           N1+
ATOM   3335  H   LYS A 287     -22.344  25.358   4.462  1.00 93.16           H  
ATOM   3336  HA  LYS A 287     -23.211  26.961   5.895  1.00 93.16           H  
ATOM   3337  HB2 LYS A 287     -24.673  28.675   4.972  1.00 93.16           H  
ATOM   3338  HB3 LYS A 287     -24.973  27.695   3.533  1.00 93.16           H  
ATOM   3339  HG2 LYS A 287     -22.581  27.875   2.920  1.00 93.16           H  
ATOM   3340  HG3 LYS A 287     -22.287  28.864   4.371  1.00 93.16           H  
ATOM   3341  HD2 LYS A 287     -23.902  30.553   3.558  1.00 93.16           H  
ATOM   3342  HD3 LYS A 287     -24.266  29.534   2.147  1.00 93.16           H  
ATOM   3343  HE2 LYS A 287     -21.858  29.642   1.502  1.00 93.16           H  
ATOM   3344  HE3 LYS A 287     -21.563  30.776   2.815  1.00 93.16           H  
ATOM   3345  HZ1 LYS A 287     -23.018  32.356   1.732  1.00 93.16           H  
ATOM   3346  HZ2 LYS A 287     -23.505  31.230   0.626  1.00 93.16           H  
ATOM   3347  HZ3 LYS A 287     -21.983  31.756   0.584  1.00 93.16           H  
ATOM   3348  N   SER A 288     -25.002  24.993   6.469  1.00 93.81           N  
ATOM   3349  CA  SER A 288     -26.127  24.337   7.132  1.00 93.81           C  
ATOM   3350  C   SER A 288     -26.684  25.131   8.313  1.00 93.81           C  
ATOM   3351  O   SER A 288     -27.808  24.869   8.712  1.00 93.81           O  
ATOM   3352  CB  SER A 288     -25.742  22.930   7.569  1.00 93.81           C  
ATOM   3353  OG  SER A 288     -24.674  22.935   8.494  1.00 93.81           O  
ATOM   3354  H   SER A 288     -24.102  24.536   6.481  1.00 93.81           H  
ATOM   3355  HA  SER A 288     -26.938  24.245   6.410  1.00 93.81           H  
ATOM   3356  HB2 SER A 288     -25.448  22.359   6.689  1.00 93.81           H  
ATOM   3357  HB3 SER A 288     -26.612  22.459   8.027  1.00 93.81           H  
ATOM   3358  HG  SER A 288     -25.037  23.076   9.372  1.00 93.81           H  
ATOM   3359  N   ASP A 289     -25.959  26.138   8.813  1.00 92.35           N  
ATOM   3360  CA  ASP A 289     -26.419  27.099   9.822  1.00 92.35           C  
ATOM   3361  C   ASP A 289     -27.635  27.937   9.403  1.00 92.35           C  
ATOM   3362  O   ASP A 289     -28.241  28.606  10.238  1.00 92.35           O  
ATOM   3363  CB  ASP A 289     -25.273  28.046  10.226  1.00 92.35           C  
ATOM   3364  CG  ASP A 289     -24.459  28.731   9.117  1.00 92.35           C  
ATOM   3365  OD1 ASP A 289     -23.937  29.833   9.411  1.00 92.35           O  
ATOM   3366  OD2 ASP A 289     -24.236  28.146   8.031  1.00 92.35           O1-
ATOM   3367  H   ASP A 289     -25.094  26.380   8.352  1.00 92.35           H  
ATOM   3368  HA  ASP A 289     -26.728  26.544  10.707  1.00 92.35           H  
ATOM   3369  HB2 ASP A 289     -25.710  28.837  10.836  1.00 92.35           H  
ATOM   3370  HB3 ASP A 289     -24.583  27.502  10.872  1.00 92.35           H  
ATOM   3371  N   ILE A 290     -27.990  27.918   8.120  1.00 93.33           N  
ATOM   3372  CA  ILE A 290     -29.176  28.599   7.595  1.00 93.33           C  
ATOM   3373  C   ILE A 290     -30.459  27.797   7.873  1.00 93.33           C  
ATOM   3374  O   ILE A 290     -31.539  28.384   7.925  1.00 93.33           O  
ATOM   3375  CB  ILE A 290     -28.959  28.885   6.090  1.00 93.33           C  
ATOM   3376  CG1 ILE A 290     -27.743  29.831   5.911  1.00 93.33           C  
ATOM   3377  CG2 ILE A 290     -30.211  29.497   5.433  1.00 93.33           C  
ATOM   3378  CD1 ILE A 290     -27.327  30.067   4.454  1.00 93.33           C  
ATOM   3379  H   ILE A 290     -27.412  27.394   7.478  1.00 93.33           H  
ATOM   3380  HA  ILE A 290     -29.291  29.552   8.111  1.00 93.33           H  
ATOM   3381  HB  ILE A 290     -28.744  27.942   5.588  1.00 93.33           H  
ATOM   3382 HG12 ILE A 290     -27.964  30.792   6.375  1.00 93.33           H  
ATOM   3383 HG13 ILE A 290     -26.872  29.413   6.416  1.00 93.33           H  
ATOM   3384 HG21 ILE A 290     -30.035  29.705   4.378  1.00 93.33           H  
ATOM   3385 HG22 ILE A 290     -30.499  30.411   5.951  1.00 93.33           H  
ATOM   3386 HG23 ILE A 290     -31.040  28.790   5.472  1.00 93.33           H  
ATOM   3387 HD11 ILE A 290     -26.390  30.624   4.437  1.00 93.33           H  
ATOM   3388 HD12 ILE A 290     -27.181  29.111   3.952  1.00 93.33           H  
ATOM   3389 HD13 ILE A 290     -28.082  30.650   3.926  1.00 93.33           H  
ATOM   3390  N   LEU A 291     -30.353  26.478   8.046  1.00 94.63           N  
ATOM   3391  CA  LEU A 291     -31.487  25.575   8.235  1.00 94.63           C  
ATOM   3392  C   LEU A 291     -31.640  25.203   9.713  1.00 94.63           C  
ATOM   3393  O   LEU A 291     -30.658  25.040  10.435  1.00 94.63           O  
ATOM   3394  CB  LEU A 291     -31.292  24.321   7.365  1.00 94.63           C  
ATOM   3395  CG  LEU A 291     -31.224  24.566   5.848  1.00 94.63           C  
ATOM   3396  CD1 LEU A 291     -30.943  23.244   5.125  1.00 94.63           C  
ATOM   3397  CD2 LEU A 291     -32.519  25.151   5.285  1.00 94.63           C  
ATOM   3398  H   LEU A 291     -29.433  26.086   8.184  1.00 94.63           H  
ATOM   3399  HA  LEU A 291     -32.410  26.071   7.934  1.00 94.63           H  
ATOM   3400  HB2 LEU A 291     -30.357  23.852   7.673  1.00 94.63           H  
ATOM   3401  HB3 LEU A 291     -32.106  23.626   7.571  1.00 94.63           H  
ATOM   3402  HG  LEU A 291     -30.405  25.253   5.633  1.00 94.63           H  
ATOM   3403 HD11 LEU A 291     -31.745  22.535   5.330  1.00 94.63           H  
ATOM   3404 HD12 LEU A 291     -30.878  23.422   4.051  1.00 94.63           H  
ATOM   3405 HD13 LEU A 291     -29.996  22.834   5.478  1.00 94.63           H  
ATOM   3406 HD21 LEU A 291     -32.692  26.139   5.712  1.00 94.63           H  
ATOM   3407 HD22 LEU A 291     -32.445  25.260   4.203  1.00 94.63           H  
ATOM   3408 HD23 LEU A 291     -33.364  24.511   5.535  1.00 94.63           H  
ATOM   3409  N   THR A 292     -32.878  25.014  10.157  1.00 94.67           N  
ATOM   3410  CA  THR A 292     -33.176  24.406  11.461  1.00 94.67           C  
ATOM   3411  C   THR A 292     -32.876  22.906  11.447  1.00 94.67           C  
ATOM   3412  O   THR A 292     -32.897  22.266  10.395  1.00 94.67           O  
ATOM   3413  CB  THR A 292     -34.640  24.629  11.865  1.00 94.67           C  
ATOM   3414  CG2 THR A 292     -35.021  26.106  11.956  1.00 94.67           C  
ATOM   3415  OG1 THR A 292     -35.505  24.035  10.932  1.00 94.67           O  
ATOM   3416  H   THR A 292     -33.639  25.183   9.515  1.00 94.67           H  
ATOM   3417  HA  THR A 292     -32.536  24.864  12.215  1.00 94.67           H  
ATOM   3418  HB  THR A 292     -34.807  24.168  12.839  1.00 94.67           H  
ATOM   3419  HG1 THR A 292     -35.425  24.558  10.132  1.00 94.67           H  
ATOM   3420 HG21 THR A 292     -34.926  26.585  10.982  1.00 94.67           H  
ATOM   3421 HG22 THR A 292     -36.054  26.190  12.293  1.00 94.67           H  
ATOM   3422 HG23 THR A 292     -34.367  26.609  12.669  1.00 94.67           H  
ATOM   3423  N   ASP A 293     -32.668  22.301  12.617  1.00 94.85           N  
ATOM   3424  CA  ASP A 293     -32.400  20.859  12.727  1.00 94.85           C  
ATOM   3425  C   ASP A 293     -33.494  19.999  12.061  1.00 94.85           C  
ATOM   3426  O   ASP A 293     -33.204  18.992  11.408  1.00 94.85           O  
ATOM   3427  CB  ASP A 293     -32.281  20.472  14.210  1.00 94.85           C  
ATOM   3428  CG  ASP A 293     -31.124  21.157  14.944  1.00 94.85           C  
ATOM   3429  OD1 ASP A 293     -31.232  21.262  16.185  1.00 94.85           O  
ATOM   3430  OD2 ASP A 293     -30.170  21.582  14.260  1.00 94.85           O1-
ATOM   3431  H   ASP A 293     -32.484  22.865  13.435  1.00 94.85           H  
ATOM   3432  HA  ASP A 293     -31.453  20.639  12.235  1.00 94.85           H  
ATOM   3433  HB2 ASP A 293     -32.134  19.394  14.276  1.00 94.85           H  
ATOM   3434  HB3 ASP A 293     -33.217  20.713  14.714  1.00 94.85           H  
ATOM   3435  N   GLU A 294     -34.760  20.417  12.170  1.00 95.90           N  
ATOM   3436  CA  GLU A 294     -35.899  19.748  11.530  1.00 95.90           C  
ATOM   3437  C   GLU A 294     -35.838  19.845   9.997  1.00 95.90           C  
ATOM   3438  O   GLU A 294     -36.059  18.850   9.295  1.00 95.90           O  
ATOM   3439  CB  GLU A 294     -37.226  20.341  12.037  1.00 95.90           C  
ATOM   3440  CG  GLU A 294     -37.470  20.088  13.536  1.00 95.90           C  
ATOM   3441  CD  GLU A 294     -38.849  20.568  14.030  1.00 95.90           C  
ATOM   3442  OE1 GLU A 294     -39.133  20.353  15.231  1.00 95.90           O  
ATOM   3443  OE2 GLU A 294     -39.640  21.100  13.217  1.00 95.90           O1-
ATOM   3444  H   GLU A 294     -34.930  21.273  12.679  1.00 95.90           H  
ATOM   3445  HA  GLU A 294     -35.875  18.688  11.785  1.00 95.90           H  
ATOM   3446  HB2 GLU A 294     -37.236  21.414  11.846  1.00 95.90           H  
ATOM   3447  HB3 GLU A 294     -38.036  19.880  11.473  1.00 95.90           H  
ATOM   3448  HG2 GLU A 294     -37.384  19.017  13.720  1.00 95.90           H  
ATOM   3449  HG3 GLU A 294     -36.693  20.591  14.111  1.00 95.90           H  
ATOM   3450  N   GLU A 295     -35.492  21.021   9.466  1.00 96.27           N  
ATOM   3451  CA  GLU A 295     -35.305  21.237   8.030  1.00 96.27           C  
ATOM   3452  C   GLU A 295     -34.114  20.443   7.498  1.00 96.27           C  
ATOM   3453  O   GLU A 295     -34.241  19.811   6.450  1.00 96.27           O  
ATOM   3454  CB  GLU A 295     -35.104  22.725   7.728  1.00 96.27           C  
ATOM   3455  CG  GLU A 295     -36.404  23.531   7.876  1.00 96.27           C  
ATOM   3456  CD  GLU A 295     -36.152  25.043   7.933  1.00 96.27           C  
ATOM   3457  OE1 GLU A 295     -37.030  25.800   7.466  1.00 96.27           O  
ATOM   3458  OE2 GLU A 295     -35.111  25.431   8.514  1.00 96.27           O1-
ATOM   3459  H   GLU A 295     -35.278  21.788  10.088  1.00 96.27           H  
ATOM   3460  HA  GLU A 295     -36.192  20.895   7.495  1.00 96.27           H  
ATOM   3461  HB2 GLU A 295     -34.332  23.105   8.397  1.00 96.27           H  
ATOM   3462  HB3 GLU A 295     -34.750  22.838   6.703  1.00 96.27           H  
ATOM   3463  HG2 GLU A 295     -36.922  23.230   8.787  1.00 96.27           H  
ATOM   3464  HG3 GLU A 295     -37.055  23.289   7.036  1.00 96.27           H  
ATOM   3465  N   ILE A 296     -32.990  20.395   8.223  1.00 95.97           N  
ATOM   3466  CA  ILE A 296     -31.819  19.587   7.851  1.00 95.97           C  
ATOM   3467  C   ILE A 296     -32.211  18.112   7.746  1.00 95.97           C  
ATOM   3468  O   ILE A 296     -31.922  17.473   6.735  1.00 95.97           O  
ATOM   3469  CB  ILE A 296     -30.649  19.790   8.844  1.00 95.97           C  
ATOM   3470  CG1 ILE A 296     -30.092  21.224   8.723  1.00 95.97           C  
ATOM   3471  CG2 ILE A 296     -29.525  18.762   8.591  1.00 95.97           C  
ATOM   3472  CD1 ILE A 296     -29.036  21.586   9.774  1.00 95.97           C  
ATOM   3473  H   ILE A 296     -32.952  20.946   9.069  1.00 95.97           H  
ATOM   3474  HA  ILE A 296     -31.486  19.903   6.862  1.00 95.97           H  
ATOM   3475  HB  ILE A 296     -31.021  19.646   9.859  1.00 95.97           H  
ATOM   3476 HG12 ILE A 296     -30.915  21.928   8.848  1.00 95.97           H  
ATOM   3477 HG13 ILE A 296     -29.669  21.372   7.729  1.00 95.97           H  
ATOM   3478 HG21 ILE A 296     -28.696  18.935   9.279  1.00 95.97           H  
ATOM   3479 HG22 ILE A 296     -29.884  17.751   8.780  1.00 95.97           H  
ATOM   3480 HG23 ILE A 296     -29.169  18.847   7.564  1.00 95.97           H  
ATOM   3481 HD11 ILE A 296     -28.845  22.658   9.734  1.00 95.97           H  
ATOM   3482 HD12 ILE A 296     -29.402  21.339  10.771  1.00 95.97           H  
ATOM   3483 HD13 ILE A 296     -28.100  21.061   9.584  1.00 95.97           H  
ATOM   3484  N   LEU A 297     -32.892  17.557   8.754  1.00 96.21           N  
ATOM   3485  CA  LEU A 297     -33.323  16.155   8.745  1.00 96.21           C  
ATOM   3486  C   LEU A 297     -34.270  15.851   7.576  1.00 96.21           C  
ATOM   3487  O   LEU A 297     -34.109  14.837   6.886  1.00 96.21           O  
ATOM   3488  CB  LEU A 297     -34.004  15.831  10.087  1.00 96.21           C  
ATOM   3489  CG  LEU A 297     -33.035  15.692  11.274  1.00 96.21           C  
ATOM   3490  CD1 LEU A 297     -33.837  15.632  12.574  1.00 96.21           C  
ATOM   3491  CD2 LEU A 297     -32.197  14.413  11.173  1.00 96.21           C  
ATOM   3492  H   LEU A 297     -33.102  18.131   9.558  1.00 96.21           H  
ATOM   3493  HA  LEU A 297     -32.449  15.518   8.613  1.00 96.21           H  
ATOM   3494  HB2 LEU A 297     -34.561  14.899   9.987  1.00 96.21           H  
ATOM   3495  HB3 LEU A 297     -34.723  16.621  10.306  1.00 96.21           H  
ATOM   3496  HG  LEU A 297     -32.359  16.546  11.312  1.00 96.21           H  
ATOM   3497 HD11 LEU A 297     -33.155  15.550  13.420  1.00 96.21           H  
ATOM   3498 HD12 LEU A 297     -34.399  16.559  12.689  1.00 96.21           H  
ATOM   3499 HD13 LEU A 297     -34.524  14.785  12.566  1.00 96.21           H  
ATOM   3500 HD21 LEU A 297     -31.564  14.332  12.057  1.00 96.21           H  
ATOM   3501 HD22 LEU A 297     -31.551  14.457  10.297  1.00 96.21           H  
ATOM   3502 HD23 LEU A 297     -32.846  13.539  11.113  1.00 96.21           H  
ATOM   3503  N   SER A 298     -35.236  16.738   7.326  1.00 96.54           N  
ATOM   3504  CA  SER A 298     -36.156  16.630   6.190  1.00 96.54           C  
ATOM   3505  C   SER A 298     -35.417  16.708   4.848  1.00 96.54           C  
ATOM   3506  O   SER A 298     -35.656  15.894   3.947  1.00 96.54           O  
ATOM   3507  CB  SER A 298     -37.200  17.743   6.283  1.00 96.54           C  
ATOM   3508  OG  SER A 298     -38.183  17.560   5.283  1.00 96.54           O  
ATOM   3509  H   SER A 298     -35.311  17.542   7.933  1.00 96.54           H  
ATOM   3510  HA  SER A 298     -36.671  15.670   6.239  1.00 96.54           H  
ATOM   3511  HB2 SER A 298     -37.675  17.719   7.264  1.00 96.54           H  
ATOM   3512  HB3 SER A 298     -36.716  18.710   6.152  1.00 96.54           H  
ATOM   3513  HG  SER A 298     -38.569  18.421   5.105  1.00 96.54           H  
ATOM   3514  N   PHE A 299     -34.461  17.632   4.726  1.00 96.18           N  
ATOM   3515  CA  PHE A 299     -33.696  17.854   3.505  1.00 96.18           C  
ATOM   3516  C   PHE A 299     -32.758  16.682   3.209  1.00 96.18           C  
ATOM   3517  O   PHE A 299     -32.774  16.160   2.096  1.00 96.18           O  
ATOM   3518  CB  PHE A 299     -32.947  19.195   3.595  1.00 96.18           C  
ATOM   3519  CG  PHE A 299     -32.309  19.689   2.306  1.00 96.18           C  
ATOM   3520  CD1 PHE A 299     -31.108  20.422   2.348  1.00 96.18           C  
ATOM   3521  CD2 PHE A 299     -32.947  19.491   1.064  1.00 96.18           C  
ATOM   3522  CE1 PHE A 299     -30.548  20.937   1.163  1.00 96.18           C  
ATOM   3523  CE2 PHE A 299     -32.391  20.006  -0.117  1.00 96.18           C  
ATOM   3524  CZ  PHE A 299     -31.192  20.734  -0.069  1.00 96.18           C  
ATOM   3525  H   PHE A 299     -34.316  18.280   5.487  1.00 96.18           H  
ATOM   3526  HA  PHE A 299     -34.417  17.910   2.690  1.00 96.18           H  
ATOM   3527  HB2 PHE A 299     -32.185  19.123   4.370  1.00 96.18           H  
ATOM   3528  HB3 PHE A 299     -33.659  19.961   3.904  1.00 96.18           H  
ATOM   3529  HD1 PHE A 299     -30.624  20.611   3.295  1.00 96.18           H  
ATOM   3530  HD2 PHE A 299     -33.883  18.957   1.002  1.00 96.18           H  
ATOM   3531  HE1 PHE A 299     -29.625  21.497   1.194  1.00 96.18           H  
ATOM   3532  HE2 PHE A 299     -32.889  19.849  -1.063  1.00 96.18           H  
ATOM   3533  HZ  PHE A 299     -30.761  21.135  -0.974  1.00 96.18           H  
ATOM   3534  N   LYS A 300     -32.041  16.165   4.218  1.00 96.69           N  
ATOM   3535  CA  LYS A 300     -31.223  14.946   4.103  1.00 96.69           C  
ATOM   3536  C   LYS A 300     -32.041  13.762   3.599  1.00 96.69           C  
ATOM   3537  O   LYS A 300     -31.635  13.089   2.653  1.00 96.69           O  
ATOM   3538  CB  LYS A 300     -30.611  14.577   5.461  1.00 96.69           C  
ATOM   3539  CG  LYS A 300     -29.440  15.475   5.872  1.00 96.69           C  
ATOM   3540  CD  LYS A 300     -28.836  14.913   7.157  1.00 96.69           C  
ATOM   3541  CE  LYS A 300     -27.650  15.750   7.624  1.00 96.69           C  
ATOM   3542  NZ  LYS A 300     -26.780  14.941   8.500  1.00 96.69           N1+
ATOM   3543  H   LYS A 300     -32.074  16.645   5.106  1.00 96.69           H  
ATOM   3544  HA  LYS A 300     -30.426  15.112   3.378  1.00 96.69           H  
ATOM   3545  HB2 LYS A 300     -31.382  14.611   6.231  1.00 96.69           H  
ATOM   3546  HB3 LYS A 300     -30.241  13.554   5.397  1.00 96.69           H  
ATOM   3547  HG2 LYS A 300     -29.766  16.504   6.025  1.00 96.69           H  
ATOM   3548  HG3 LYS A 300     -28.681  15.461   5.090  1.00 96.69           H  
ATOM   3549  HD2 LYS A 300     -29.591  14.887   7.943  1.00 96.69           H  
ATOM   3550  HD3 LYS A 300     -28.495  13.898   6.953  1.00 96.69           H  
ATOM   3551  HE2 LYS A 300     -28.005  16.638   8.148  1.00 96.69           H  
ATOM   3552  HE3 LYS A 300     -27.076  16.078   6.758  1.00 96.69           H  
ATOM   3553  HZ1 LYS A 300     -26.331  14.204   7.974  1.00 96.69           H  
ATOM   3554  HZ2 LYS A 300     -26.029  15.519   8.847  1.00 96.69           H  
ATOM   3555  HZ3 LYS A 300     -27.259  14.583   9.314  1.00 96.69           H  
ATOM   3556  N   LYS A 301     -33.218  13.525   4.190  1.00 96.73           N  
ATOM   3557  CA  LYS A 301     -34.117  12.443   3.767  1.00 96.73           C  
ATOM   3558  C   LYS A 301     -34.577  12.628   2.321  1.00 96.73           C  
ATOM   3559  O   LYS A 301     -34.625  11.659   1.565  1.00 96.73           O  
ATOM   3560  CB  LYS A 301     -35.301  12.376   4.738  1.00 96.73           C  
ATOM   3561  CG  LYS A 301     -36.223  11.187   4.434  1.00 96.73           C  
ATOM   3562  CD  LYS A 301     -37.365  11.140   5.450  1.00 96.73           C  
ATOM   3563  CE  LYS A 301     -38.294   9.964   5.144  1.00 96.73           C  
ATOM   3564  NZ  LYS A 301     -39.420   9.927   6.106  1.00 96.73           N1+
ATOM   3565  H   LYS A 301     -33.482  14.119   4.963  1.00 96.73           H  
ATOM   3566  HA  LYS A 301     -33.568  11.502   3.803  1.00 96.73           H  
ATOM   3567  HB2 LYS A 301     -34.914  12.274   5.752  1.00 96.73           H  
ATOM   3568  HB3 LYS A 301     -35.871  13.303   4.682  1.00 96.73           H  
ATOM   3569  HG2 LYS A 301     -35.651  10.261   4.483  1.00 96.73           H  
ATOM   3570  HG3 LYS A 301     -36.647  11.295   3.435  1.00 96.73           H  
ATOM   3571  HD2 LYS A 301     -37.921  12.076   5.398  1.00 96.73           H  
ATOM   3572  HD3 LYS A 301     -36.946  11.032   6.451  1.00 96.73           H  
ATOM   3573  HE2 LYS A 301     -37.715   9.042   5.195  1.00 96.73           H  
ATOM   3574  HE3 LYS A 301     -38.669  10.075   4.127  1.00 96.73           H  
ATOM   3575  HZ1 LYS A 301     -40.038   9.153   5.908  1.00 96.73           H  
ATOM   3576  HZ2 LYS A 301     -39.945  10.789   6.057  1.00 96.73           H  
ATOM   3577  HZ3 LYS A 301     -39.067   9.834   7.048  1.00 96.73           H  
ATOM   3578  N   THR A 302     -34.902  13.858   1.935  1.00 96.53           N  
ATOM   3579  CA  THR A 302     -35.327  14.189   0.571  1.00 96.53           C  
ATOM   3580  C   THR A 302     -34.206  13.939  -0.435  1.00 96.53           C  
ATOM   3581  O   THR A 302     -34.421  13.201  -1.396  1.00 96.53           O  
ATOM   3582  CB  THR A 302     -35.852  15.628   0.497  1.00 96.53           C  
ATOM   3583  CG2 THR A 302     -36.362  15.962  -0.901  1.00 96.53           C  
ATOM   3584  OG1 THR A 302     -36.942  15.731   1.387  1.00 96.53           O  
ATOM   3585  H   THR A 302     -34.860  14.602   2.617  1.00 96.53           H  
ATOM   3586  HA  THR A 302     -36.152  13.531   0.296  1.00 96.53           H  
ATOM   3587  HB  THR A 302     -35.077  16.339   0.784  1.00 96.53           H  
ATOM   3588  HG1 THR A 302     -36.597  16.003   2.240  1.00 96.53           H  
ATOM   3589 HG21 THR A 302     -35.524  16.065  -1.590  1.00 96.53           H  
ATOM   3590 HG22 THR A 302     -36.900  16.910  -0.869  1.00 96.53           H  
ATOM   3591 HG23 THR A 302     -37.038  15.183  -1.253  1.00 96.53           H  
ATOM   3592  N   ILE A 303     -32.998  14.443  -0.165  1.00 96.44           N  
ATOM   3593  CA  ILE A 303     -31.808  14.221  -0.994  1.00 96.44           C  
ATOM   3594  C   ILE A 303     -31.536  12.722  -1.147  1.00 96.44           C  
ATOM   3595  O   ILE A 303     -31.467  12.230  -2.270  1.00 96.44           O  
ATOM   3596  CB  ILE A 303     -30.591  14.970  -0.400  1.00 96.44           C  
ATOM   3597  CG1 ILE A 303     -30.776  16.499  -0.529  1.00 96.44           C  
ATOM   3598  CG2 ILE A 303     -29.288  14.529  -1.100  1.00 96.44           C  
ATOM   3599  CD1 ILE A 303     -29.856  17.296   0.402  1.00 96.44           C  
ATOM   3600  H   ILE A 303     -32.898  15.039   0.644  1.00 96.44           H  
ATOM   3601  HA  ILE A 303     -31.999  14.617  -1.992  1.00 96.44           H  
ATOM   3602  HB  ILE A 303     -30.511  14.718   0.658  1.00 96.44           H  
ATOM   3603 HG12 ILE A 303     -30.585  16.804  -1.558  1.00 96.44           H  
ATOM   3604 HG13 ILE A 303     -31.802  16.778  -0.290  1.00 96.44           H  
ATOM   3605 HG21 ILE A 303     -29.025  13.512  -0.811  1.00 96.44           H  
ATOM   3606 HG22 ILE A 303     -28.453  15.176  -0.831  1.00 96.44           H  
ATOM   3607 HG23 ILE A 303     -29.420  14.568  -2.181  1.00 96.44           H  
ATOM   3608 HD11 ILE A 303     -30.009  18.362   0.231  1.00 96.44           H  
ATOM   3609 HD12 ILE A 303     -30.100  17.064   1.439  1.00 96.44           H  
ATOM   3610 HD13 ILE A 303     -28.806  17.073   0.214  1.00 96.44           H  
ATOM   3611  N   MET A 304     -31.457  11.967  -0.045  1.00 96.52           N  
ATOM   3612  CA  MET A 304     -31.177  10.526  -0.099  1.00 96.52           C  
ATOM   3613  C   MET A 304     -32.231   9.753  -0.901  1.00 96.52           C  
ATOM   3614  O   MET A 304     -31.878   8.866  -1.677  1.00 96.52           O  
ATOM   3615  CB  MET A 304     -31.044   9.951   1.320  1.00 96.52           C  
ATOM   3616  CG  MET A 304     -29.758  10.410   2.023  1.00 96.52           C  
ATOM   3617  SD  MET A 304     -28.204  10.049   1.151  1.00 96.52           S  
ATOM   3618  CE  MET A 304     -28.197   8.238   1.197  1.00 96.52           C  
ATOM   3619  H   MET A 304     -31.526  12.416   0.857  1.00 96.52           H  
ATOM   3620  HA  MET A 304     -30.234  10.380  -0.626  1.00 96.52           H  
ATOM   3621  HB2 MET A 304     -31.907  10.248   1.917  1.00 96.52           H  
ATOM   3622  HB3 MET A 304     -31.035   8.862   1.262  1.00 96.52           H  
ATOM   3623  HG2 MET A 304     -29.806  11.489   2.170  1.00 96.52           H  
ATOM   3624  HG3 MET A 304     -29.714   9.951   3.010  1.00 96.52           H  
ATOM   3625  HE1 MET A 304     -27.268   7.872   0.761  1.00 96.52           H  
ATOM   3626  HE2 MET A 304     -29.038   7.848   0.624  1.00 96.52           H  
ATOM   3627  HE3 MET A 304     -28.264   7.901   2.232  1.00 96.52           H  
ATOM   3628  N   ASN A 305     -33.512  10.119  -0.791  1.00 96.49           N  
ATOM   3629  CA  ASN A 305     -34.564   9.527  -1.618  1.00 96.49           C  
ATOM   3630  C   ASN A 305     -34.367   9.833  -3.111  1.00 96.49           C  
ATOM   3631  O   ASN A 305     -34.530   8.932  -3.931  1.00 96.49           O  
ATOM   3632  CB  ASN A 305     -35.937  10.027  -1.148  1.00 96.49           C  
ATOM   3633  CG  ASN A 305     -36.382   9.447   0.178  1.00 96.49           C  
ATOM   3634  ND2 ASN A 305     -37.281  10.119   0.855  1.00 96.49           N  
ATOM   3635  OD1 ASN A 305     -35.997   8.375   0.614  1.00 96.49           O  
ATOM   3636  H   ASN A 305     -33.753  10.855  -0.142  1.00 96.49           H  
ATOM   3637  HA  ASN A 305     -34.528   8.443  -1.512  1.00 96.49           H  
ATOM   3638  HB2 ASN A 305     -35.921  11.115  -1.079  1.00 96.49           H  
ATOM   3639  HB3 ASN A 305     -36.687   9.750  -1.889  1.00 96.49           H  
ATOM   3640 HD21 ASN A 305     -37.492   9.741   1.767  1.00 96.49           H  
ATOM   3641 HD22 ASN A 305     -37.519  11.054   0.555  1.00 96.49           H  
ATOM   3642  N   GLN A 306     -34.003  11.069  -3.472  1.00 96.12           N  
ATOM   3643  CA  GLN A 306     -33.732  11.442  -4.866  1.00 96.12           C  
ATOM   3644  C   GLN A 306     -32.520  10.691  -5.438  1.00 96.12           C  
ATOM   3645  O   GLN A 306     -32.570  10.251  -6.589  1.00 96.12           O  
ATOM   3646  CB  GLN A 306     -33.510  12.958  -4.989  1.00 96.12           C  
ATOM   3647  CG  GLN A 306     -34.769  13.797  -4.739  1.00 96.12           C  
ATOM   3648  CD  GLN A 306     -34.464  15.284  -4.885  1.00 96.12           C  
ATOM   3649  NE2 GLN A 306     -34.745  15.879  -6.025  1.00 96.12           N  
ATOM   3650  OE1 GLN A 306     -33.956  15.934  -3.987  1.00 96.12           O  
ATOM   3651  H   GLN A 306     -33.865  11.767  -2.755  1.00 96.12           H  
ATOM   3652  HA  GLN A 306     -34.593  11.170  -5.476  1.00 96.12           H  
ATOM   3653  HB2 GLN A 306     -32.724  13.274  -4.304  1.00 96.12           H  
ATOM   3654  HB3 GLN A 306     -33.178  13.168  -6.006  1.00 96.12           H  
ATOM   3655  HG2 GLN A 306     -35.541  13.513  -5.455  1.00 96.12           H  
ATOM   3656  HG3 GLN A 306     -35.157  13.615  -3.737  1.00 96.12           H  
ATOM   3657 HE21 GLN A 306     -34.460  16.841  -6.135  1.00 96.12           H  
ATOM   3658 HE22 GLN A 306     -35.139  15.358  -6.795  1.00 96.12           H  
ATOM   3659  N   LEU A 307     -31.461  10.494  -4.641  1.00 96.29           N  
ATOM   3660  CA  LEU A 307     -30.282   9.718  -5.047  1.00 96.29           C  
ATOM   3661  C   LEU A 307     -30.631   8.247  -5.296  1.00 96.29           C  
ATOM   3662  O   LEU A 307     -30.268   7.706  -6.339  1.00 96.29           O  
ATOM   3663  CB  LEU A 307     -29.162   9.832  -3.995  1.00 96.29           C  
ATOM   3664  CG  LEU A 307     -28.600  11.247  -3.766  1.00 96.29           C  
ATOM   3665  CD1 LEU A 307     -27.441  11.187  -2.774  1.00 96.29           C  
ATOM   3666  CD2 LEU A 307     -28.114  11.921  -5.042  1.00 96.29           C  
ATOM   3667  H   LEU A 307     -31.467  10.924  -3.727  1.00 96.29           H  
ATOM   3668  HA  LEU A 307     -29.915  10.107  -5.996  1.00 96.29           H  
ATOM   3669  HB2 LEU A 307     -29.530   9.451  -3.042  1.00 96.29           H  
ATOM   3670  HB3 LEU A 307     -28.340   9.189  -4.310  1.00 96.29           H  
ATOM   3671  HG  LEU A 307     -29.372  11.886  -3.337  1.00 96.29           H  
ATOM   3672 HD11 LEU A 307     -27.068  12.194  -2.584  1.00 96.29           H  
ATOM   3673 HD12 LEU A 307     -26.638  10.574  -3.184  1.00 96.29           H  
ATOM   3674 HD13 LEU A 307     -27.785  10.755  -1.834  1.00 96.29           H  
ATOM   3675 HD21 LEU A 307     -27.732  12.910  -4.786  1.00 96.29           H  
ATOM   3676 HD22 LEU A 307     -27.324  11.332  -5.508  1.00 96.29           H  
ATOM   3677 HD23 LEU A 307     -28.942  12.065  -5.736  1.00 96.29           H  
ATOM   3678  N   ILE A 308     -31.403   7.629  -4.393  1.00 95.33           N  
ATOM   3679  CA  ILE A 308     -31.877   6.244  -4.543  1.00 95.33           C  
ATOM   3680  C   ILE A 308     -32.756   6.103  -5.790  1.00 95.33           C  
ATOM   3681  O   ILE A 308     -32.548   5.193  -6.587  1.00 95.33           O  
ATOM   3682  CB  ILE A 308     -32.625   5.788  -3.267  1.00 95.33           C  
ATOM   3683  CG1 ILE A 308     -31.642   5.658  -2.081  1.00 95.33           C  
ATOM   3684  CG2 ILE A 308     -33.347   4.441  -3.486  1.00 95.33           C  
ATOM   3685  CD1 ILE A 308     -32.337   5.582  -0.714  1.00 95.33           C  
ATOM   3686  H   ILE A 308     -31.641   8.132  -3.551  1.00 95.33           H  
ATOM   3687  HA  ILE A 308     -31.015   5.593  -4.689  1.00 95.33           H  
ATOM   3688  HB  ILE A 308     -33.374   6.540  -3.022  1.00 95.33           H  
ATOM   3689 HG12 ILE A 308     -31.023   4.771  -2.217  1.00 95.33           H  
ATOM   3690 HG13 ILE A 308     -30.969   6.516  -2.059  1.00 95.33           H  
ATOM   3691 HG21 ILE A 308     -33.830   4.109  -2.567  1.00 95.33           H  
ATOM   3692 HG22 ILE A 308     -34.124   4.539  -4.244  1.00 95.33           H  
ATOM   3693 HG23 ILE A 308     -32.631   3.685  -3.809  1.00 95.33           H  
ATOM   3694 HD11 ILE A 308     -33.005   6.434  -0.588  1.00 95.33           H  
ATOM   3695 HD12 ILE A 308     -32.903   4.656  -0.618  1.00 95.33           H  
ATOM   3696 HD13 ILE A 308     -31.583   5.609   0.072  1.00 95.33           H  
ATOM   3697  N   GLN A 309     -33.711   7.015  -5.998  1.00 95.81           N  
ATOM   3698  CA  GLN A 309     -34.577   7.011  -7.186  1.00 95.81           C  
ATOM   3699  C   GLN A 309     -33.790   7.181  -8.491  1.00 95.81           C  
ATOM   3700  O   GLN A 309     -34.206   6.677  -9.532  1.00 95.81           O  
ATOM   3701  CB  GLN A 309     -35.607   8.141  -7.066  1.00 95.81           C  
ATOM   3702  CG  GLN A 309     -36.702   7.823  -6.041  1.00 95.81           C  
ATOM   3703  CD  GLN A 309     -37.626   9.008  -5.779  1.00 95.81           C  
ATOM   3704  NE2 GLN A 309     -38.539   8.888  -4.841  1.00 95.81           N  
ATOM   3705  OE1 GLN A 309     -37.578  10.055  -6.402  1.00 95.81           O  
ATOM   3706  H   GLN A 309     -33.834   7.749  -5.315  1.00 95.81           H  
ATOM   3707  HA  GLN A 309     -35.096   6.054  -7.251  1.00 95.81           H  
ATOM   3708  HB2 GLN A 309     -36.084   8.295  -8.034  1.00 95.81           H  
ATOM   3709  HB3 GLN A 309     -35.096   9.063  -6.789  1.00 95.81           H  
ATOM   3710  HG2 GLN A 309     -36.255   7.517  -5.095  1.00 95.81           H  
ATOM   3711  HG3 GLN A 309     -37.301   6.991  -6.409  1.00 95.81           H  
ATOM   3712 HE21 GLN A 309     -38.599   8.042  -4.292  1.00 95.81           H  
ATOM   3713 HE22 GLN A 309     -39.125   9.700  -4.708  1.00 95.81           H  
ATOM   3714  N   SER A 310     -32.650   7.869  -8.424  1.00 94.81           N  
ATOM   3715  CA  SER A 310     -31.752   8.106  -9.554  1.00 94.81           C  
ATOM   3716  C   SER A 310     -30.676   7.024  -9.720  1.00 94.81           C  
ATOM   3717  O   SER A 310     -29.855   7.154 -10.625  1.00 94.81           O  
ATOM   3718  CB  SER A 310     -31.110   9.488  -9.412  1.00 94.81           C  
ATOM   3719  OG  SER A 310     -32.110  10.485  -9.337  1.00 94.81           O  
ATOM   3720  H   SER A 310     -32.391   8.268  -7.533  1.00 94.81           H  
ATOM   3721  HA  SER A 310     -32.338   8.110 -10.473  1.00 94.81           H  
ATOM   3722  HB2 SER A 310     -30.502   9.516  -8.507  1.00 94.81           H  
ATOM   3723  HB3 SER A 310     -30.465   9.685 -10.268  1.00 94.81           H  
ATOM   3724  HG  SER A 310     -32.429  10.484  -8.431  1.00 94.81           H  
ATOM   3725  N   ASN A 311     -30.672   5.979  -8.880  1.00 95.40           N  
ATOM   3726  CA  ASN A 311     -29.650   4.924  -8.813  1.00 95.40           C  
ATOM   3727  C   ASN A 311     -28.211   5.449  -8.630  1.00 95.40           C  
ATOM   3728  O   ASN A 311     -27.264   4.875  -9.159  1.00 95.40           O  
ATOM   3729  CB  ASN A 311     -29.789   3.950  -9.996  1.00 95.40           C  
ATOM   3730  CG  ASN A 311     -31.157   3.309 -10.082  1.00 95.40           C  
ATOM   3731  ND2 ASN A 311     -31.837   3.469 -11.192  1.00 95.40           N  
ATOM   3732  OD1 ASN A 311     -31.638   2.658  -9.171  1.00 95.40           O  
ATOM   3733  H   ASN A 311     -31.402   5.934  -8.183  1.00 95.40           H  
ATOM   3734  HA  ASN A 311     -29.856   4.351  -7.909  1.00 95.40           H  
ATOM   3735  HB2 ASN A 311     -29.559   4.476 -10.922  1.00 95.40           H  
ATOM   3736  HB3 ASN A 311     -29.061   3.146  -9.885  1.00 95.40           H  
ATOM   3737 HD21 ASN A 311     -31.459   4.058 -11.920  1.00 95.40           H  
ATOM   3738 HD22 ASN A 311     -32.779   3.103 -11.189  1.00 95.40           H  
ATOM   3739  N   ILE A 312     -28.036   6.546  -7.889  1.00 95.25           N  
ATOM   3740  CA  ILE A 312     -26.715   7.116  -7.602  1.00 95.25           C  
ATOM   3741  C   ILE A 312     -26.151   6.442  -6.350  1.00 95.25           C  
ATOM   3742  O   ILE A 312     -26.692   6.591  -5.252  1.00 95.25           O  
ATOM   3743  CB  ILE A 312     -26.796   8.647  -7.444  1.00 95.25           C  
ATOM   3744  CG1 ILE A 312     -27.308   9.316  -8.742  1.00 95.25           C  
ATOM   3745  CG2 ILE A 312     -25.422   9.231  -7.061  1.00 95.25           C  
ATOM   3746  CD1 ILE A 312     -27.774  10.754  -8.499  1.00 95.25           C  
ATOM   3747  H   ILE A 312     -28.842   6.950  -7.432  1.00 95.25           H  
ATOM   3748  HA  ILE A 312     -26.046   6.905  -8.436  1.00 95.25           H  
ATOM   3749  HB  ILE A 312     -27.498   8.865  -6.639  1.00 95.25           H  
ATOM   3750 HG12 ILE A 312     -28.164   8.766  -9.132  1.00 95.25           H  
ATOM   3751 HG13 ILE A 312     -26.528   9.304  -9.503  1.00 95.25           H  
ATOM   3752 HG21 ILE A 312     -24.698   9.006  -7.844  1.00 95.25           H  
ATOM   3753 HG22 ILE A 312     -25.485  10.312  -6.932  1.00 95.25           H  
ATOM   3754 HG23 ILE A 312     -25.071   8.810  -6.118  1.00 95.25           H  
ATOM   3755 HD11 ILE A 312     -26.925  11.406  -8.293  1.00 95.25           H  
ATOM   3756 HD12 ILE A 312     -28.312  11.128  -9.370  1.00 95.25           H  
ATOM   3757 HD13 ILE A 312     -28.468  10.777  -7.659  1.00 95.25           H  
ATOM   3758  N   GLU A 313     -25.038   5.731  -6.503  1.00 95.45           N  
ATOM   3759  CA  GLU A 313     -24.340   5.086  -5.390  1.00 95.45           C  
ATOM   3760  C   GLU A 313     -23.263   6.003  -4.793  1.00 95.45           C  
ATOM   3761  O   GLU A 313     -22.416   6.547  -5.503  1.00 95.45           O  
ATOM   3762  CB  GLU A 313     -23.736   3.746  -5.824  1.00 95.45           C  
ATOM   3763  CG  GLU A 313     -24.797   2.723  -6.266  1.00 95.45           C  
ATOM   3764  CD  GLU A 313     -24.206   1.326  -6.529  1.00 95.45           C  
ATOM   3765  OE1 GLU A 313     -25.012   0.383  -6.697  1.00 95.45           O  
ATOM   3766  OE2 GLU A 313     -22.959   1.186  -6.503  1.00 95.45           O1-
ATOM   3767  H   GLU A 313     -24.667   5.615  -7.435  1.00 95.45           H  
ATOM   3768  HA  GLU A 313     -25.063   4.868  -4.604  1.00 95.45           H  
ATOM   3769  HB2 GLU A 313     -23.191   3.338  -4.973  1.00 95.45           H  
ATOM   3770  HB3 GLU A 313     -23.032   3.916  -6.639  1.00 95.45           H  
ATOM   3771  HG2 GLU A 313     -25.549   2.648  -5.481  1.00 95.45           H  
ATOM   3772  HG3 GLU A 313     -25.284   3.081  -7.174  1.00 95.45           H  
ATOM   3773  N   LEU A 314     -23.265   6.148  -3.466  1.00 94.53           N  
ATOM   3774  CA  LEU A 314     -22.253   6.905  -2.721  1.00 94.53           C  
ATOM   3775  C   LEU A 314     -21.153   5.984  -2.181  1.00 94.53           C  
ATOM   3776  O   LEU A 314     -21.341   4.774  -2.039  1.00 94.53           O  
ATOM   3777  CB  LEU A 314     -22.919   7.704  -1.586  1.00 94.53           C  
ATOM   3778  CG  LEU A 314     -23.998   8.706  -2.038  1.00 94.53           C  
ATOM   3779  CD1 LEU A 314     -24.507   9.464  -0.810  1.00 94.53           C  
ATOM   3780  CD2 LEU A 314     -23.461   9.710  -3.061  1.00 94.53           C  
ATOM   3781  H   LEU A 314     -23.963   5.645  -2.937  1.00 94.53           H  
ATOM   3782  HA  LEU A 314     -21.769   7.612  -3.394  1.00 94.53           H  
ATOM   3783  HB2 LEU A 314     -23.370   7.002  -0.885  1.00 94.53           H  
ATOM   3784  HB3 LEU A 314     -22.143   8.253  -1.052  1.00 94.53           H  
ATOM   3785  HG  LEU A 314     -24.838   8.169  -2.478  1.00 94.53           H  
ATOM   3786 HD11 LEU A 314     -25.321  10.129  -1.099  1.00 94.53           H  
ATOM   3787 HD12 LEU A 314     -24.886   8.759  -0.070  1.00 94.53           H  
ATOM   3788 HD13 LEU A 314     -23.701  10.050  -0.370  1.00 94.53           H  
ATOM   3789 HD21 LEU A 314     -24.191  10.501  -3.231  1.00 94.53           H  
ATOM   3790 HD22 LEU A 314     -23.284   9.205  -4.010  1.00 94.53           H  
ATOM   3791 HD23 LEU A 314     -22.524  10.141  -2.707  1.00 94.53           H  
ATOM   3792  N   PHE A 315     -20.005   6.560  -1.815  1.00 94.84           N  
ATOM   3793  CA  PHE A 315     -18.972   5.808  -1.104  1.00 94.84           C  
ATOM   3794  C   PHE A 315     -19.495   5.317   0.254  1.00 94.84           C  
ATOM   3795  O   PHE A 315     -19.891   6.114   1.105  1.00 94.84           O  
ATOM   3796  CB  PHE A 315     -17.708   6.658  -0.933  1.00 94.84           C  
ATOM   3797  CG  PHE A 315     -16.631   5.968  -0.114  1.00 94.84           C  
ATOM   3798  CD1 PHE A 315     -16.383   6.357   1.215  1.00 94.84           C  
ATOM   3799  CD2 PHE A 315     -15.891   4.912  -0.671  1.00 94.84           C  
ATOM   3800  CE1 PHE A 315     -15.379   5.716   1.963  1.00 94.84           C  
ATOM   3801  CE2 PHE A 315     -14.879   4.275   0.068  1.00 94.84           C  
ATOM   3802  CZ  PHE A 315     -14.620   4.682   1.387  1.00 94.84           C  
ATOM   3803  H   PHE A 315     -19.914   7.562  -1.901  1.00 94.84           H  
ATOM   3804  HA  PHE A 315     -18.712   4.934  -1.702  1.00 94.84           H  
ATOM   3805  HB2 PHE A 315     -17.305   6.895  -1.918  1.00 94.84           H  
ATOM   3806  HB3 PHE A 315     -17.975   7.598  -0.451  1.00 94.84           H  
ATOM   3807  HD1 PHE A 315     -16.962   7.154   1.658  1.00 94.84           H  
ATOM   3808  HD2 PHE A 315     -16.116   4.587  -1.676  1.00 94.84           H  
ATOM   3809  HE1 PHE A 315     -15.175   6.025   2.977  1.00 94.84           H  
ATOM   3810  HE2 PHE A 315     -14.299   3.475  -0.368  1.00 94.84           H  
ATOM   3811  HZ  PHE A 315     -13.841   4.202   1.961  1.00 94.84           H  
ATOM   3812  N   LYS A 316     -19.462   3.998   0.465  1.00 94.55           N  
ATOM   3813  CA  LYS A 316     -19.794   3.361   1.740  1.00 94.55           C  
ATOM   3814  C   LYS A 316     -18.506   2.889   2.427  1.00 94.55           C  
ATOM   3815  O   LYS A 316     -17.824   2.041   1.848  1.00 94.55           O  
ATOM   3816  CB  LYS A 316     -20.795   2.223   1.498  1.00 94.55           C  
ATOM   3817  CG  LYS A 316     -21.276   1.627   2.828  1.00 94.55           C  
ATOM   3818  CD  LYS A 316     -22.339   0.550   2.602  1.00 94.55           C  
ATOM   3819  CE  LYS A 316     -22.773   0.008   3.967  1.00 94.55           C  
ATOM   3820  NZ  LYS A 316     -23.780  -1.072   3.837  1.00 94.55           N1+
ATOM   3821  H   LYS A 316     -19.142   3.404  -0.287  1.00 94.55           H  
ATOM   3822  HA  LYS A 316     -20.295   4.092   2.376  1.00 94.55           H  
ATOM   3823  HB2 LYS A 316     -21.653   2.619   0.955  1.00 94.55           H  
ATOM   3824  HB3 LYS A 316     -20.329   1.444   0.894  1.00 94.55           H  
ATOM   3825  HG2 LYS A 316     -21.695   2.421   3.446  1.00 94.55           H  
ATOM   3826  HG3 LYS A 316     -20.431   1.184   3.355  1.00 94.55           H  
ATOM   3827  HD2 LYS A 316     -23.192   0.990   2.085  1.00 94.55           H  
ATOM   3828  HD3 LYS A 316     -21.916  -0.250   1.996  1.00 94.55           H  
ATOM   3829  HE2 LYS A 316     -21.890  -0.360   4.489  1.00 94.55           H  
ATOM   3830  HE3 LYS A 316     -23.177   0.833   4.553  1.00 94.55           H  
ATOM   3831  HZ1 LYS A 316     -24.602  -0.727   3.363  1.00 94.55           H  
ATOM   3832  HZ2 LYS A 316     -23.392  -1.845   3.316  1.00 94.55           H  
ATOM   3833  HZ3 LYS A 316     -24.043  -1.401   4.755  1.00 94.55           H  
ATOM   3834  N   PRO A 317     -18.182   3.387   3.635  1.00 94.98           N  
ATOM   3835  CA  PRO A 317     -17.058   2.888   4.422  1.00 94.98           C  
ATOM   3836  C   PRO A 317     -17.125   1.364   4.607  1.00 94.98           C  
ATOM   3837  O   PRO A 317     -18.190   0.852   4.976  1.00 94.98           O  
ATOM   3838  CB  PRO A 317     -17.150   3.609   5.767  1.00 94.98           C  
ATOM   3839  CG  PRO A 317     -17.813   4.923   5.394  1.00 94.98           C  
ATOM   3840  CD  PRO A 317     -18.814   4.500   4.328  1.00 94.98           C  
ATOM   3841  HA  PRO A 317     -16.137   3.189   3.922  1.00 94.98           H  
ATOM   3842  HB2 PRO A 317     -16.161   3.773   6.195  1.00 94.98           H  
ATOM   3843  HB3 PRO A 317     -17.791   3.063   6.460  1.00 94.98           H  
ATOM   3844  HG2 PRO A 317     -18.291   5.404   6.247  1.00 94.98           H  
ATOM   3845  HG3 PRO A 317     -17.053   5.561   4.943  1.00 94.98           H  
ATOM   3846  HD2 PRO A 317     -19.731   4.152   4.804  1.00 94.98           H  
ATOM   3847  HD3 PRO A 317     -19.017   5.335   3.657  1.00 94.98           H  
ATOM   3848  N   PRO A 318     -16.042   0.622   4.316  1.00 93.98           N  
ATOM   3849  CA  PRO A 318     -16.014  -0.820   4.519  1.00 93.98           C  
ATOM   3850  C   PRO A 318     -16.005  -1.165   6.012  1.00 93.98           C  
ATOM   3851  O   PRO A 318     -15.476  -0.415   6.825  1.00 93.98           O  
ATOM   3852  CB  PRO A 318     -14.749  -1.308   3.809  1.00 93.98           C  
ATOM   3853  CG  PRO A 318     -13.809  -0.109   3.915  1.00 93.98           C  
ATOM   3854  CD  PRO A 318     -14.755   1.088   3.816  1.00 93.98           C  
ATOM   3855  HA  PRO A 318     -16.889  -1.277   4.056  1.00 93.98           H  
ATOM   3856  HB2 PRO A 318     -14.972  -1.502   2.760  1.00 93.98           H  
ATOM   3857  HB3 PRO A 318     -14.324  -2.195   4.279  1.00 93.98           H  
ATOM   3858  HG2 PRO A 318     -13.320  -0.110   4.889  1.00 93.98           H  
ATOM   3859  HG3 PRO A 318     -13.069  -0.107   3.115  1.00 93.98           H  
ATOM   3860  HD2 PRO A 318     -14.859   1.394   2.775  1.00 93.98           H  
ATOM   3861  HD3 PRO A 318     -14.371   1.914   4.416  1.00 93.98           H  
ATOM   3862  N   ILE A 319     -16.560  -2.330   6.344  1.00 91.30           N  
ATOM   3863  CA  ILE A 319     -16.446  -2.954   7.666  1.00 91.30           C  
ATOM   3864  C   ILE A 319     -15.624  -4.221   7.468  1.00 91.30           C  
ATOM   3865  O   ILE A 319     -16.024  -5.105   6.701  1.00 91.30           O  
ATOM   3866  CB  ILE A 319     -17.835  -3.244   8.278  1.00 91.30           C  
ATOM   3867  CG1 ILE A 319     -18.638  -1.935   8.444  1.00 91.30           C  
ATOM   3868  CG2 ILE A 319     -17.673  -3.954   9.636  1.00 91.30           C  
ATOM   3869  CD1 ILE A 319     -20.099  -2.140   8.860  1.00 91.30           C  
ATOM   3870  H   ILE A 319     -16.928  -2.913   5.606  1.00 91.30           H  
ATOM   3871  HA  ILE A 319     -15.902  -2.299   8.346  1.00 91.30           H  
ATOM   3872  HB  ILE A 319     -18.381  -3.904   7.605  1.00 91.30           H  
ATOM   3873 HG12 ILE A 319     -18.652  -1.390   7.500  1.00 91.30           H  
ATOM   3874 HG13 ILE A 319     -18.141  -1.310   9.185  1.00 91.30           H  
ATOM   3875 HG21 ILE A 319     -18.643  -4.169  10.084  1.00 91.30           H  
ATOM   3876 HG22 ILE A 319     -17.099  -3.329  10.320  1.00 91.30           H  
ATOM   3877 HG23 ILE A 319     -17.148  -4.902   9.519  1.00 91.30           H  
ATOM   3878 HD11 ILE A 319     -20.159  -2.495   9.888  1.00 91.30           H  
ATOM   3879 HD12 ILE A 319     -20.582  -2.854   8.194  1.00 91.30           H  
ATOM   3880 HD13 ILE A 319     -20.622  -1.185   8.794  1.00 91.30           H  
ATOM   3881  N   TYR A 320     -14.463  -4.283   8.106  1.00 89.30           N  
ATOM   3882  CA  TYR A 320     -13.534  -5.396   7.988  1.00 89.30           C  
ATOM   3883  C   TYR A 320     -13.870  -6.503   8.980  1.00 89.30           C  
ATOM   3884  O   TYR A 320     -14.500  -6.281  10.011  1.00 89.30           O  
ATOM   3885  CB  TYR A 320     -12.103  -4.880   8.154  1.00 89.30           C  
ATOM   3886  CG  TYR A 320     -11.667  -3.945   7.042  1.00 89.30           C  
ATOM   3887  CD1 TYR A 320     -11.700  -4.396   5.710  1.00 89.30           C  
ATOM   3888  CD2 TYR A 320     -11.237  -2.634   7.327  1.00 89.30           C  
ATOM   3889  CE1 TYR A 320     -11.245  -3.572   4.666  1.00 89.30           C  
ATOM   3890  CE2 TYR A 320     -10.793  -1.795   6.284  1.00 89.30           C  
ATOM   3891  CZ  TYR A 320     -10.784  -2.271   4.956  1.00 89.30           C  
ATOM   3892  OH  TYR A 320     -10.342  -1.485   3.944  1.00 89.30           O  
ATOM   3893  H   TYR A 320     -14.232  -3.554   8.766  1.00 89.30           H  
ATOM   3894  HA  TYR A 320     -13.626  -5.830   6.992  1.00 89.30           H  
ATOM   3895  HB2 TYR A 320     -12.016  -4.376   9.116  1.00 89.30           H  
ATOM   3896  HB3 TYR A 320     -11.416  -5.726   8.166  1.00 89.30           H  
ATOM   3897  HD1 TYR A 320     -12.069  -5.387   5.492  1.00 89.30           H  
ATOM   3898  HD2 TYR A 320     -11.270  -2.270   8.344  1.00 89.30           H  
ATOM   3899  HE1 TYR A 320     -11.247  -3.937   3.650  1.00 89.30           H  
ATOM   3900  HE2 TYR A 320     -10.464  -0.786   6.479  1.00 89.30           H  
ATOM   3901  HH  TYR A 320     -10.340  -1.946   3.102  1.00 89.30           H  
ATOM   3902  N   SER A 321     -13.422  -7.723   8.690  1.00 87.33           N  
ATOM   3903  CA  SER A 321     -13.742  -8.885   9.528  1.00 87.33           C  
ATOM   3904  C   SER A 321     -13.216  -8.789  10.967  1.00 87.33           C  
ATOM   3905  O   SER A 321     -13.785  -9.394  11.875  1.00 87.33           O  
ATOM   3906  CB  SER A 321     -13.171 -10.131   8.854  1.00 87.33           C  
ATOM   3907  OG  SER A 321     -11.754 -10.095   8.813  1.00 87.33           O  
ATOM   3908  H   SER A 321     -12.868  -7.866   7.857  1.00 87.33           H  
ATOM   3909  HA  SER A 321     -14.827  -8.979   9.590  1.00 87.33           H  
ATOM   3910  HB2 SER A 321     -13.546 -10.196   7.833  1.00 87.33           H  
ATOM   3911  HB3 SER A 321     -13.506 -11.008   9.408  1.00 87.33           H  
ATOM   3912  HG  SER A 321     -11.461  -9.524   8.100  1.00 87.33           H  
ATOM   3913  N   ASN A 322     -12.140  -8.026  11.165  1.00 85.45           N  
ATOM   3914  CA  ASN A 322     -11.465  -7.836  12.447  1.00 85.45           C  
ATOM   3915  C   ASN A 322     -11.876  -6.536  13.156  1.00 85.45           C  
ATOM   3916  O   ASN A 322     -11.283  -6.201  14.183  1.00 85.45           O  
ATOM   3917  CB  ASN A 322      -9.947  -7.893  12.209  1.00 85.45           C  
ATOM   3918  CG  ASN A 322      -9.474  -9.245  11.714  1.00 85.45           C  
ATOM   3919  ND2 ASN A 322      -8.748  -9.283  10.622  1.00 85.45           N  
ATOM   3920  OD1 ASN A 322      -9.705 -10.277  12.320  1.00 85.45           O  
ATOM   3921  H   ASN A 322     -11.767  -7.554  10.354  1.00 85.45           H  
ATOM   3922  HA  ASN A 322     -11.740  -8.649  13.118  1.00 85.45           H  
ATOM   3923  HB2 ASN A 322      -9.428  -7.696  13.147  1.00 85.45           H  
ATOM   3924  HB3 ASN A 322      -9.666  -7.116  11.498  1.00 85.45           H  
ATOM   3925 HD21 ASN A 322      -8.592 -10.213  10.260  1.00 85.45           H  
ATOM   3926 HD22 ASN A 322      -8.820  -8.519   9.965  1.00 85.45           H  
ATOM   3927  N   ASP A 323     -12.836  -5.787  12.606  1.00 89.08           N  
ATOM   3928  CA  ASP A 323     -13.339  -4.587  13.262  1.00 89.08           C  
ATOM   3929  C   ASP A 323     -14.110  -4.957  14.528  1.00 89.08           C  
ATOM   3930  O   ASP A 323     -14.917  -5.888  14.569  1.00 89.08           O  
ATOM   3931  CB  ASP A 323     -14.181  -3.723  12.307  1.00 89.08           C  
ATOM   3932  CG  ASP A 323     -13.325  -2.848  11.383  1.00 89.08           C  
ATOM   3933  OD1 ASP A 323     -13.792  -2.561  10.259  1.00 89.08           O  
ATOM   3934  OD2 ASP A 323     -12.230  -2.410  11.822  1.00 89.08           O1-
ATOM   3935  H   ASP A 323     -13.344  -6.125  11.802  1.00 89.08           H  
ATOM   3936  HA  ASP A 323     -12.482  -3.996  13.583  1.00 89.08           H  
ATOM   3937  HB2 ASP A 323     -14.811  -3.058  12.898  1.00 89.08           H  
ATOM   3938  HB3 ASP A 323     -14.846  -4.358  11.722  1.00 89.08           H  
ATOM   3939  N   ASP A 324     -13.856  -4.200  15.588  1.00 90.09           N  
ATOM   3940  CA  ASP A 324     -14.682  -4.251  16.779  1.00 90.09           C  
ATOM   3941  C   ASP A 324     -16.055  -3.604  16.516  1.00 90.09           C  
ATOM   3942  O   ASP A 324     -16.337  -3.013  15.464  1.00 90.09           O  
ATOM   3943  CB  ASP A 324     -13.920  -3.647  17.973  1.00 90.09           C  
ATOM   3944  CG  ASP A 324     -13.405  -2.224  17.733  1.00 90.09           C  
ATOM   3945  OD1 ASP A 324     -12.356  -1.894  18.321  1.00 90.09           O  
ATOM   3946  OD2 ASP A 324     -14.043  -1.496  16.944  1.00 90.09           O1-
ATOM   3947  H   ASP A 324     -13.246  -3.402  15.482  1.00 90.09           H  
ATOM   3948  HA  ASP A 324     -14.870  -5.298  17.016  1.00 90.09           H  
ATOM   3949  HB2 ASP A 324     -13.071  -4.294  18.193  1.00 90.09           H  
ATOM   3950  HB3 ASP A 324     -14.566  -3.647  18.851  1.00 90.09           H  
ATOM   3951  N   ALA A 325     -16.949  -3.739  17.497  1.00 92.76           N  
ATOM   3952  CA  ALA A 325     -18.278  -3.147  17.416  1.00 92.76           C  
ATOM   3953  C   ALA A 325     -18.213  -1.618  17.244  1.00 92.76           C  
ATOM   3954  O   ALA A 325     -19.049  -1.048  16.551  1.00 92.76           O  
ATOM   3955  CB  ALA A 325     -19.060  -3.542  18.674  1.00 92.76           C  
ATOM   3956  H   ALA A 325     -16.681  -4.233  18.336  1.00 92.76           H  
ATOM   3957  HA  ALA A 325     -18.790  -3.551  16.543  1.00 92.76           H  
ATOM   3958  HB1 ALA A 325     -18.569  -3.143  19.562  1.00 92.76           H  
ATOM   3959  HB2 ALA A 325     -20.068  -3.132  18.612  1.00 92.76           H  
ATOM   3960  HB3 ALA A 325     -19.125  -4.628  18.745  1.00 92.76           H  
ATOM   3961  N   GLU A 326     -17.211  -0.957  17.831  1.00 92.19           N  
ATOM   3962  CA  GLU A 326     -17.044   0.495  17.753  1.00 92.19           C  
ATOM   3963  C   GLU A 326     -16.729   0.955  16.321  1.00 92.19           C  
ATOM   3964  O   GLU A 326     -17.421   1.830  15.796  1.00 92.19           O  
ATOM   3965  CB  GLU A 326     -15.972   0.924  18.768  1.00 92.19           C  
ATOM   3966  CG  GLU A 326     -15.881   2.451  18.904  1.00 92.19           C  
ATOM   3967  CD  GLU A 326     -14.893   2.922  19.988  1.00 92.19           C  
ATOM   3968  OE1 GLU A 326     -14.737   4.159  20.108  1.00 92.19           O  
ATOM   3969  OE2 GLU A 326     -14.339   2.074  20.726  1.00 92.19           O1-
ATOM   3970  H   GLU A 326     -16.453  -1.483  18.241  1.00 92.19           H  
ATOM   3971  HA  GLU A 326     -17.984   0.969  18.038  1.00 92.19           H  
ATOM   3972  HB2 GLU A 326     -15.001   0.528  18.468  1.00 92.19           H  
ATOM   3973  HB3 GLU A 326     -16.235   0.503  19.738  1.00 92.19           H  
ATOM   3974  HG2 GLU A 326     -16.873   2.834  19.143  1.00 92.19           H  
ATOM   3975  HG3 GLU A 326     -15.582   2.873  17.945  1.00 92.19           H  
ATOM   3976  N   ASN A 327     -15.768   0.319  15.644  1.00 91.16           N  
ATOM   3977  CA  ASN A 327     -15.425   0.621  14.250  1.00 91.16           C  
ATOM   3978  C   ASN A 327     -16.561   0.265  13.282  1.00 91.16           C  
ATOM   3979  O   ASN A 327     -16.830   1.008  12.331  1.00 91.16           O  
ATOM   3980  CB  ASN A 327     -14.156  -0.151  13.861  1.00 91.16           C  
ATOM   3981  CG  ASN A 327     -12.887   0.382  14.491  1.00 91.16           C  
ATOM   3982  ND2 ASN A 327     -11.839  -0.408  14.465  1.00 91.16           N  
ATOM   3983  OD1 ASN A 327     -12.774   1.514  14.935  1.00 91.16           O  
ATOM   3984  H   ASN A 327     -15.212  -0.368  16.133  1.00 91.16           H  
ATOM   3985  HA  ASN A 327     -15.236   1.690  14.153  1.00 91.16           H  
ATOM   3986  HB2 ASN A 327     -14.024  -0.117  12.780  1.00 91.16           H  
ATOM   3987  HB3 ASN A 327     -14.275  -1.194  14.154  1.00 91.16           H  
ATOM   3988 HD21 ASN A 327     -11.285  -0.332  15.306  1.00 91.16           H  
ATOM   3989 HD22 ASN A 327     -11.968  -1.301  14.011  1.00 91.16           H  
ATOM   3990  N   SER A 328     -17.260  -0.843  13.541  1.00 93.95           N  
ATOM   3991  CA  SER A 328     -18.426  -1.247  12.748  1.00 93.95           C  
ATOM   3992  C   SER A 328     -19.537  -0.193  12.838  1.00 93.95           C  
ATOM   3993  O   SER A 328     -20.028   0.287  11.814  1.00 93.95           O  
ATOM   3994  CB  SER A 328     -18.944  -2.611  13.211  1.00 93.95           C  
ATOM   3995  OG  SER A 328     -17.945  -3.603  13.082  1.00 93.95           O  
ATOM   3996  H   SER A 328     -16.962  -1.423  14.313  1.00 93.95           H  
ATOM   3997  HA  SER A 328     -18.131  -1.335  11.703  1.00 93.95           H  
ATOM   3998  HB2 SER A 328     -19.263  -2.552  14.252  1.00 93.95           H  
ATOM   3999  HB3 SER A 328     -19.801  -2.889  12.598  1.00 93.95           H  
ATOM   4000  HG  SER A 328     -17.272  -3.476  13.754  1.00 93.95           H  
ATOM   4001  N   HIS A 329     -19.870   0.257  14.054  1.00 94.82           N  
ATOM   4002  CA  HIS A 329     -20.857   1.316  14.273  1.00 94.82           C  
ATOM   4003  C   HIS A 329     -20.417   2.669  13.709  1.00 94.82           C  
ATOM   4004  O   HIS A 329     -21.253   3.415  13.198  1.00 94.82           O  
ATOM   4005  CB  HIS A 329     -21.153   1.446  15.773  1.00 94.82           C  
ATOM   4006  CG  HIS A 329     -22.009   0.332  16.312  1.00 94.82           C  
ATOM   4007  CD2 HIS A 329     -21.789  -0.394  17.452  1.00 94.82           C  
ATOM   4008  ND1 HIS A 329     -23.184  -0.127  15.758  1.00 94.82           N  
ATOM   4009  CE1 HIS A 329     -23.654  -1.104  16.548  1.00 94.82           C  
ATOM   4010  NE2 HIS A 329     -22.843  -1.303  17.600  1.00 94.82           N  
ATOM   4011  H   HIS A 329     -19.431  -0.156  14.864  1.00 94.82           H  
ATOM   4012  HA  HIS A 329     -21.777   1.047  13.754  1.00 94.82           H  
ATOM   4013  HB2 HIS A 329     -20.216   1.495  16.328  1.00 94.82           H  
ATOM   4014  HB3 HIS A 329     -21.690   2.379  15.943  1.00 94.82           H  
ATOM   4015  HD1 HIS A 329     -23.548   0.102  14.844  1.00 94.82           H  
ATOM   4016  HD2 HIS A 329     -20.951  -0.276  18.122  1.00 94.82           H  
ATOM   4017  HE1 HIS A 329     -24.536  -1.690  16.337  1.00 94.82           H  
ATOM   4018  N   LEU A 330     -19.122   2.997  13.761  1.00 94.48           N  
ATOM   4019  CA  LEU A 330     -18.596   4.218  13.152  1.00 94.48           C  
ATOM   4020  C   LEU A 330     -18.821   4.224  11.635  1.00 94.48           C  
ATOM   4021  O   LEU A 330     -19.303   5.220  11.098  1.00 94.48           O  
ATOM   4022  CB  LEU A 330     -17.109   4.363  13.515  1.00 94.48           C  
ATOM   4023  CG  LEU A 330     -16.428   5.602  12.906  1.00 94.48           C  
ATOM   4024  CD1 LEU A 330     -17.079   6.917  13.351  1.00 94.48           C  
ATOM   4025  CD2 LEU A 330     -14.963   5.629  13.333  1.00 94.48           C  
ATOM   4026  H   LEU A 330     -18.487   2.389  14.258  1.00 94.48           H  
ATOM   4027  HA  LEU A 330     -19.145   5.063  13.568  1.00 94.48           H  
ATOM   4028  HB2 LEU A 330     -16.574   3.479  13.170  1.00 94.48           H  
ATOM   4029  HB3 LEU A 330     -17.019   4.404  14.601  1.00 94.48           H  
ATOM   4030  HG  LEU A 330     -16.462   5.547  11.818  1.00 94.48           H  
ATOM   4031 HD11 LEU A 330     -18.100   6.971  12.975  1.00 94.48           H  
ATOM   4032 HD12 LEU A 330     -16.521   7.759  12.943  1.00 94.48           H  
ATOM   4033 HD13 LEU A 330     -17.084   6.974  14.439  1.00 94.48           H  
ATOM   4034 HD21 LEU A 330     -14.439   4.779  12.895  1.00 94.48           H  
ATOM   4035 HD22 LEU A 330     -14.496   6.557  13.002  1.00 94.48           H  
ATOM   4036 HD23 LEU A 330     -14.890   5.564  14.419  1.00 94.48           H  
ATOM   4037  N   SER A 331     -18.529   3.113  10.958  1.00 95.38           N  
ATOM   4038  CA  SER A 331     -18.729   2.967   9.510  1.00 95.38           C  
ATOM   4039  C   SER A 331     -20.201   3.141   9.114  1.00 95.38           C  
ATOM   4040  O   SER A 331     -20.518   3.867   8.168  1.00 95.38           O  
ATOM   4041  CB  SER A 331     -18.222   1.594   9.064  1.00 95.38           C  
ATOM   4042  OG  SER A 331     -16.849   1.486   9.368  1.00 95.38           O  
ATOM   4043  H   SER A 331     -18.128   2.337  11.464  1.00 95.38           H  
ATOM   4044  HA  SER A 331     -18.149   3.729   8.989  1.00 95.38           H  
ATOM   4045  HB2 SER A 331     -18.363   1.479   7.989  1.00 95.38           H  
ATOM   4046  HB3 SER A 331     -18.777   0.810   9.579  1.00 95.38           H  
ATOM   4047  HG  SER A 331     -16.742   1.089  10.235  1.00 95.38           H  
ATOM   4048  N   GLU A 332     -21.117   2.543   9.881  1.00 95.52           N  
ATOM   4049  CA  GLU A 332     -22.564   2.691   9.683  1.00 95.52           C  
ATOM   4050  C   GLU A 332     -23.056   4.118   9.961  1.00 95.52           C  
ATOM   4051  O   GLU A 332     -23.837   4.665   9.174  1.00 95.52           O  
ATOM   4052  CB  GLU A 332     -23.319   1.706  10.586  1.00 95.52           C  
ATOM   4053  CG  GLU A 332     -23.125   0.245  10.156  1.00 95.52           C  
ATOM   4054  CD  GLU A 332     -23.867  -0.752  11.062  1.00 95.52           C  
ATOM   4055  OE1 GLU A 332     -23.990  -1.918  10.624  1.00 95.52           O  
ATOM   4056  OE2 GLU A 332     -24.331  -0.351  12.157  1.00 95.52           O1-
ATOM   4057  H   GLU A 332     -20.799   1.941  10.628  1.00 95.52           H  
ATOM   4058  HA  GLU A 332     -22.808   2.465   8.645  1.00 95.52           H  
ATOM   4059  HB2 GLU A 332     -22.978   1.836  11.613  1.00 95.52           H  
ATOM   4060  HB3 GLU A 332     -24.383   1.938  10.541  1.00 95.52           H  
ATOM   4061  HG2 GLU A 332     -23.482   0.138   9.132  1.00 95.52           H  
ATOM   4062  HG3 GLU A 332     -22.062   0.006  10.166  1.00 95.52           H  
ATOM   4063  N   ARG A 333     -22.585   4.756  11.042  1.00 95.57           N  
ATOM   4064  CA  ARG A 333     -22.925   6.147  11.385  1.00 95.57           C  
ATOM   4065  C   ARG A 333     -22.473   7.105  10.287  1.00 95.57           C  
ATOM   4066  O   ARG A 333     -23.261   7.929   9.840  1.00 95.57           O  
ATOM   4067  CB  ARG A 333     -22.327   6.517  12.755  1.00 95.57           C  
ATOM   4068  CG  ARG A 333     -22.704   7.948  13.186  1.00 95.57           C  
ATOM   4069  CD  ARG A 333     -22.153   8.280  14.580  1.00 95.57           C  
ATOM   4070  NE  ARG A 333     -22.383   9.700  14.936  1.00 95.57           N  
ATOM   4071  CZ  ARG A 333     -21.784  10.387  15.900  1.00 95.57           C  
ATOM   4072  NH1 ARG A 333     -20.962   9.823  16.740  1.00 95.57           N1+
ATOM   4073  NH2 ARG A 333     -21.977  11.672  16.035  1.00 95.57           N  
ATOM   4074  H   ARG A 333     -21.974   4.242  11.661  1.00 95.57           H  
ATOM   4075  HA  ARG A 333     -24.009   6.242  11.454  1.00 95.57           H  
ATOM   4076  HB2 ARG A 333     -21.242   6.428  12.713  1.00 95.57           H  
ATOM   4077  HB3 ARG A 333     -22.701   5.815  13.500  1.00 95.57           H  
ATOM   4078  HG2 ARG A 333     -23.789   8.050  13.194  1.00 95.57           H  
ATOM   4079  HG3 ARG A 333     -22.292   8.661  12.472  1.00 95.57           H  
ATOM   4080  HD2 ARG A 333     -21.083   8.074  14.582  1.00 95.57           H  
ATOM   4081  HD3 ARG A 333     -22.636   7.634  15.314  1.00 95.57           H  
ATOM   4082  HE  ARG A 333     -23.008  10.220  14.337  1.00 95.57           H  
ATOM   4083 HH11 ARG A 333     -20.793   8.829  16.680  1.00 95.57           H  
ATOM   4084 HH12 ARG A 333     -20.514  10.394  17.442  1.00 95.57           H  
ATOM   4085 HH21 ARG A 333     -21.420  12.225  16.671  1.00 95.57           H  
ATOM   4086 HH22 ARG A 333     -22.595  12.179  15.419  1.00 95.57           H  
ATOM   4087  N   LEU A 334     -21.238   6.966   9.803  1.00 96.30           N  
ATOM   4088  CA  LEU A 334     -20.716   7.817   8.734  1.00 96.30           C  
ATOM   4089  C   LEU A 334     -21.567   7.717   7.463  1.00 96.30           C  
ATOM   4090  O   LEU A 334     -21.867   8.752   6.875  1.00 96.30           O  
ATOM   4091  CB  LEU A 334     -19.250   7.458   8.448  1.00 96.30           C  
ATOM   4092  CG  LEU A 334     -18.266   7.893   9.547  1.00 96.30           C  
ATOM   4093  CD1 LEU A 334     -16.893   7.307   9.239  1.00 96.30           C  
ATOM   4094  CD2 LEU A 334     -18.124   9.409   9.656  1.00 96.30           C  
ATOM   4095  H   LEU A 334     -20.645   6.250  10.197  1.00 96.30           H  
ATOM   4096  HA  LEU A 334     -20.777   8.857   9.056  1.00 96.30           H  
ATOM   4097  HB2 LEU A 334     -19.182   6.378   8.314  1.00 96.30           H  
ATOM   4098  HB3 LEU A 334     -18.948   7.929   7.512  1.00 96.30           H  
ATOM   4099  HG  LEU A 334     -18.596   7.523  10.518  1.00 96.30           H  
ATOM   4100 HD11 LEU A 334     -16.187   7.575  10.025  1.00 96.30           H  
ATOM   4101 HD12 LEU A 334     -16.533   7.669   8.276  1.00 96.30           H  
ATOM   4102 HD13 LEU A 334     -16.992   6.222   9.207  1.00 96.30           H  
ATOM   4103 HD21 LEU A 334     -19.076   9.860   9.935  1.00 96.30           H  
ATOM   4104 HD22 LEU A 334     -17.805   9.822   8.699  1.00 96.30           H  
ATOM   4105 HD23 LEU A 334     -17.388   9.654  10.422  1.00 96.30           H  
ATOM   4106  N   PHE A 335     -21.999   6.519   7.059  1.00 96.04           N  
ATOM   4107  CA  PHE A 335     -22.848   6.365   5.872  1.00 96.04           C  
ATOM   4108  C   PHE A 335     -24.282   6.874   6.094  1.00 96.04           C  
ATOM   4109  O   PHE A 335     -24.835   7.555   5.237  1.00 96.04           O  
ATOM   4110  CB  PHE A 335     -22.847   4.897   5.432  1.00 96.04           C  
ATOM   4111  CG  PHE A 335     -23.558   4.657   4.113  1.00 96.04           C  
ATOM   4112  CD1 PHE A 335     -24.817   4.025   4.086  1.00 96.04           C  
ATOM   4113  CD2 PHE A 335     -22.969   5.087   2.908  1.00 96.04           C  
ATOM   4114  CE1 PHE A 335     -25.478   3.819   2.860  1.00 96.04           C  
ATOM   4115  CE2 PHE A 335     -23.625   4.873   1.684  1.00 96.04           C  
ATOM   4116  CZ  PHE A 335     -24.881   4.242   1.659  1.00 96.04           C  
ATOM   4117  H   PHE A 335     -21.713   5.697   7.572  1.00 96.04           H  
ATOM   4118  HA  PHE A 335     -22.422   6.962   5.066  1.00 96.04           H  
ATOM   4119  HB2 PHE A 335     -21.815   4.561   5.330  1.00 96.04           H  
ATOM   4120  HB3 PHE A 335     -23.310   4.291   6.212  1.00 96.04           H  
ATOM   4121  HD1 PHE A 335     -25.289   3.724   5.009  1.00 96.04           H  
ATOM   4122  HD2 PHE A 335     -22.017   5.596   2.918  1.00 96.04           H  
ATOM   4123  HE1 PHE A 335     -26.456   3.362   2.842  1.00 96.04           H  
ATOM   4124  HE2 PHE A 335     -23.165   5.205   0.765  1.00 96.04           H  
ATOM   4125  HZ  PHE A 335     -25.392   4.100   0.718  1.00 96.04           H  
ATOM   4126  N   SER A 336     -24.886   6.570   7.247  1.00 95.94           N  
ATOM   4127  CA  SER A 336     -26.279   6.942   7.554  1.00 95.94           C  
ATOM   4128  C   SER A 336     -26.486   8.437   7.824  1.00 95.94           C  
ATOM   4129  O   SER A 336     -27.610   8.920   7.702  1.00 95.94           O  
ATOM   4130  CB  SER A 336     -26.820   6.118   8.726  1.00 95.94           C  
ATOM   4131  OG  SER A 336     -26.002   6.246   9.869  1.00 95.94           O  
ATOM   4132  H   SER A 336     -24.367   6.038   7.930  1.00 95.94           H  
ATOM   4133  HA  SER A 336     -26.890   6.707   6.683  1.00 95.94           H  
ATOM   4134  HB2 SER A 336     -27.829   6.453   8.968  1.00 95.94           H  
ATOM   4135  HB3 SER A 336     -26.864   5.068   8.437  1.00 95.94           H  
ATOM   4136  HG  SER A 336     -25.201   5.742   9.709  1.00 95.94           H  
ATOM   4137  N   SER A 337     -25.426   9.180   8.153  1.00 96.34           N  
ATOM   4138  CA  SER A 337     -25.482  10.633   8.353  1.00 96.34           C  
ATOM   4139  C   SER A 337     -25.341  11.459   7.065  1.00 96.34           C  
ATOM   4140  O   SER A 337     -25.476  12.683   7.140  1.00 96.34           O  
ATOM   4141  CB  SER A 337     -24.426  11.059   9.374  1.00 96.34           C  
ATOM   4142  OG  SER A 337     -24.683  10.491  10.646  1.00 96.34           O  
ATOM   4143  H   SER A 337     -24.567   8.704   8.385  1.00 96.34           H  
ATOM   4144  HA  SER A 337     -26.459  10.886   8.765  1.00 96.34           H  
ATOM   4145  HB2 SER A 337     -24.426  12.145   9.469  1.00 96.34           H  
ATOM   4146  HB3 SER A 337     -23.443  10.733   9.032  1.00 96.34           H  
ATOM   4147  HG  SER A 337     -25.588  10.697  10.891  1.00 96.34           H  
ATOM   4148  N   LEU A 338     -25.083  10.826   5.911  1.00 96.21           N  
ATOM   4149  CA  LEU A 338     -25.019  11.496   4.606  1.00 96.21           C  
ATOM   4150  C   LEU A 338     -26.408  11.997   4.140  1.00 96.21           C  
ATOM   4151  O   LEU A 338     -27.420  11.359   4.440  1.00 96.21           O  
ATOM   4152  CB  LEU A 338     -24.424  10.546   3.545  1.00 96.21           C  
ATOM   4153  CG  LEU A 338     -22.908  10.310   3.662  1.00 96.21           C  
ATOM   4154  CD1 LEU A 338     -22.485   9.142   2.770  1.00 96.21           C  
ATOM   4155  CD2 LEU A 338     -22.115  11.543   3.218  1.00 96.21           C  
ATOM   4156  H   LEU A 338     -25.039   9.817   5.918  1.00 96.21           H  
ATOM   4157  HA  LEU A 338     -24.356  12.353   4.722  1.00 96.21           H  
ATOM   4158  HB2 LEU A 338     -24.629  10.947   2.553  1.00 96.21           H  
ATOM   4159  HB3 LEU A 338     -24.947   9.592   3.613  1.00 96.21           H  
ATOM   4160  HG  LEU A 338     -22.652  10.069   4.694  1.00 96.21           H  
ATOM   4161 HD11 LEU A 338     -22.684   9.373   1.724  1.00 96.21           H  
ATOM   4162 HD12 LEU A 338     -23.044   8.249   3.051  1.00 96.21           H  
ATOM   4163 HD13 LEU A 338     -21.421   8.944   2.901  1.00 96.21           H  
ATOM   4164 HD21 LEU A 338     -22.314  12.379   3.888  1.00 96.21           H  
ATOM   4165 HD22 LEU A 338     -21.049  11.320   3.261  1.00 96.21           H  
ATOM   4166 HD23 LEU A 338     -22.383  11.824   2.200  1.00 96.21           H  
ATOM   4167  N   PRO A 339     -26.476  13.092   3.354  1.00 95.68           N  
ATOM   4168  CA  PRO A 339     -25.388  14.036   3.074  1.00 95.68           C  
ATOM   4169  C   PRO A 339     -24.988  14.812   4.337  1.00 95.68           C  
ATOM   4170  O   PRO A 339     -25.828  15.082   5.196  1.00 95.68           O  
ATOM   4171  CB  PRO A 339     -25.944  14.975   2.001  1.00 95.68           C  
ATOM   4172  CG  PRO A 339     -27.435  15.008   2.321  1.00 95.68           C  
ATOM   4173  CD  PRO A 339     -27.717  13.576   2.766  1.00 95.68           C  
ATOM   4174  HA  PRO A 339     -24.516  13.515   2.678  1.00 95.68           H  
ATOM   4175  HB2 PRO A 339     -25.811  14.527   1.016  1.00 95.68           H  
ATOM   4176  HB3 PRO A 339     -25.494  15.967   2.036  1.00 95.68           H  
ATOM   4177  HG2 PRO A 339     -28.033  15.282   1.452  1.00 95.68           H  
ATOM   4178  HG3 PRO A 339     -27.612  15.699   3.144  1.00 95.68           H  
ATOM   4179  HD2 PRO A 339     -27.964  12.964   1.899  1.00 95.68           H  
ATOM   4180  HD3 PRO A 339     -28.535  13.552   3.486  1.00 95.68           H  
ATOM   4181  N   TYR A 340     -23.712  15.176   4.462  1.00 97.11           N  
ATOM   4182  CA  TYR A 340     -23.230  15.895   5.647  1.00 97.11           C  
ATOM   4183  C   TYR A 340     -23.616  17.372   5.577  1.00 97.11           C  
ATOM   4184  O   TYR A 340     -23.281  18.049   4.612  1.00 97.11           O  
ATOM   4185  CB  TYR A 340     -21.714  15.727   5.803  1.00 97.11           C  
ATOM   4186  CG  TYR A 340     -21.235  14.297   5.957  1.00 97.11           C  
ATOM   4187  CD1 TYR A 340     -21.908  13.391   6.803  1.00 97.11           C  
ATOM   4188  CD2 TYR A 340     -20.094  13.878   5.250  1.00 97.11           C  
ATOM   4189  CE1 TYR A 340     -21.458  12.063   6.910  1.00 97.11           C  
ATOM   4190  CE2 TYR A 340     -19.612  12.568   5.398  1.00 97.11           C  
ATOM   4191  CZ  TYR A 340     -20.304  11.653   6.213  1.00 97.11           C  
ATOM   4192  OH  TYR A 340     -19.881  10.370   6.295  1.00 97.11           O  
ATOM   4193  H   TYR A 340     -23.071  15.005   3.700  1.00 97.11           H  
ATOM   4194  HA  TYR A 340     -23.711  15.480   6.532  1.00 97.11           H  
ATOM   4195  HB2 TYR A 340     -21.386  16.284   6.681  1.00 97.11           H  
ATOM   4196  HB3 TYR A 340     -21.228  16.178   4.937  1.00 97.11           H  
ATOM   4197  HD1 TYR A 340     -22.780  13.704   7.359  1.00 97.11           H  
ATOM   4198  HD2 TYR A 340     -19.587  14.569   4.592  1.00 97.11           H  
ATOM   4199  HE1 TYR A 340     -21.988  11.353   7.529  1.00 97.11           H  
ATOM   4200  HE2 TYR A 340     -18.728  12.249   4.867  1.00 97.11           H  
ATOM   4201  HH  TYR A 340     -20.598   9.811   6.604  1.00 97.11           H  
ATOM   4202  N   ALA A 341     -24.301  17.876   6.595  1.00 96.84           N  
ATOM   4203  CA  ALA A 341     -24.635  19.281   6.762  1.00 96.84           C  
ATOM   4204  C   ALA A 341     -23.492  19.980   7.504  1.00 96.84           C  
ATOM   4205  O   ALA A 341     -23.246  19.690   8.672  1.00 96.84           O  
ATOM   4206  CB  ALA A 341     -25.982  19.336   7.493  1.00 96.84           C  
ATOM   4207  H   ALA A 341     -24.496  17.282   7.387  1.00 96.84           H  
ATOM   4208  HA  ALA A 341     -24.737  19.759   5.788  1.00 96.84           H  
ATOM   4209  HB1 ALA A 341     -25.891  18.876   8.477  1.00 96.84           H  
ATOM   4210  HB2 ALA A 341     -26.737  18.804   6.914  1.00 96.84           H  
ATOM   4211  HB3 ALA A 341     -26.307  20.368   7.622  1.00 96.84           H  
ATOM   4212  N   VAL A 342     -22.737  20.840   6.817  1.00 95.23           N  
ATOM   4213  CA  VAL A 342     -21.490  21.399   7.357  1.00 95.23           C  
ATOM   4214  C   VAL A 342     -21.449  22.919   7.308  1.00 95.23           C  
ATOM   4215  O   VAL A 342     -22.026  23.577   6.435  1.00 95.23           O  
ATOM   4216  CB  VAL A 342     -20.232  20.802   6.699  1.00 95.23           C  
ATOM   4217  CG1 VAL A 342     -20.229  19.268   6.728  1.00 95.23           C  
ATOM   4218  CG2 VAL A 342     -20.055  21.308   5.269  1.00 95.23           C  
ATOM   4219  H   VAL A 342     -23.023  21.101   5.884  1.00 95.23           H  
ATOM   4220  HA  VAL A 342     -21.423  21.135   8.412  1.00 95.23           H  
ATOM   4221  HB  VAL A 342     -19.365  21.130   7.272  1.00 95.23           H  
ATOM   4222 HG11 VAL A 342     -20.415  18.921   7.744  1.00 95.23           H  
ATOM   4223 HG12 VAL A 342     -19.260  18.894   6.398  1.00 95.23           H  
ATOM   4224 HG13 VAL A 342     -21.008  18.877   6.073  1.00 95.23           H  
ATOM   4225 HG21 VAL A 342     -19.270  20.733   4.779  1.00 95.23           H  
ATOM   4226 HG22 VAL A 342     -20.997  21.217   4.728  1.00 95.23           H  
ATOM   4227 HG23 VAL A 342     -19.762  22.358   5.276  1.00 95.23           H  
ATOM   4228  N   ILE A 343     -20.659  23.466   8.228  1.00 94.05           N  
ATOM   4229  CA  ILE A 343     -20.357  24.888   8.341  1.00 94.05           C  
ATOM   4230  C   ILE A 343     -18.838  25.030   8.283  1.00 94.05           C  
ATOM   4231  O   ILE A 343     -18.116  24.332   8.990  1.00 94.05           O  
ATOM   4232  CB  ILE A 343     -20.945  25.462   9.645  1.00 94.05           C  
ATOM   4233  CG1 ILE A 343     -22.461  25.173   9.737  1.00 94.05           C  
ATOM   4234  CG2 ILE A 343     -20.672  26.980   9.726  1.00 94.05           C  
ATOM   4235  CD1 ILE A 343     -23.000  25.379  11.145  1.00 94.05           C  
ATOM   4236  H   ILE A 343     -20.224  22.859   8.907  1.00 94.05           H  
ATOM   4237  HA  ILE A 343     -20.798  25.427   7.502  1.00 94.05           H  
ATOM   4238  HB  ILE A 343     -20.448  24.975  10.484  1.00 94.05           H  
ATOM   4239 HG12 ILE A 343     -22.668  24.130   9.500  1.00 94.05           H  
ATOM   4240 HG13 ILE A 343     -23.006  25.803   9.034  1.00 94.05           H  
ATOM   4241 HG21 ILE A 343     -19.604  27.188   9.656  1.00 94.05           H  
ATOM   4242 HG22 ILE A 343     -21.203  27.497   8.927  1.00 94.05           H  
ATOM   4243 HG23 ILE A 343     -21.015  27.374  10.683  1.00 94.05           H  
ATOM   4244 HD11 ILE A 343     -22.495  24.711  11.843  1.00 94.05           H  
ATOM   4245 HD12 ILE A 343     -24.070  25.172  11.164  1.00 94.05           H  
ATOM   4246 HD13 ILE A 343     -22.811  26.410  11.444  1.00 94.05           H  
ATOM   4247  N   GLY A 344     -18.347  25.924   7.428  1.00 91.77           N  
ATOM   4248  CA  GLY A 344     -16.932  26.287   7.370  1.00 91.77           C  
ATOM   4249  C   GLY A 344     -16.687  27.611   8.088  1.00 91.77           C  
ATOM   4250  O   GLY A 344     -17.382  28.595   7.828  1.00 91.77           O  
ATOM   4251  H   GLY A 344     -18.999  26.486   6.900  1.00 91.77           H  
ATOM   4252  HA2 GLY A 344     -16.623  26.398   6.330  1.00 91.77           H  
ATOM   4253  HA3 GLY A 344     -16.315  25.510   7.821  1.00 91.77           H  
ATOM   4254  N   SER A 345     -15.696  27.646   8.974  1.00 93.59           N  
ATOM   4255  CA  SER A 345     -15.161  28.873   9.568  1.00 93.59           C  
ATOM   4256  C   SER A 345     -13.804  28.584  10.198  1.00 93.59           C  
ATOM   4257  O   SER A 345     -13.648  27.584  10.901  1.00 93.59           O  
ATOM   4258  CB  SER A 345     -16.082  29.435  10.657  1.00 93.59           C  
ATOM   4259  OG  SER A 345     -15.581  30.695  11.051  1.00 93.59           O  
ATOM   4260  H   SER A 345     -15.163  26.804   9.136  1.00 93.59           H  
ATOM   4261  HA  SER A 345     -15.044  29.626   8.789  1.00 93.59           H  
ATOM   4262  HB2 SER A 345     -16.101  28.762  11.515  1.00 93.59           H  
ATOM   4263  HB3 SER A 345     -17.094  29.553  10.269  1.00 93.59           H  
ATOM   4264  HG  SER A 345     -15.976  30.963  11.884  1.00 93.59           H  
ATOM   4265  N   ASN A 346     -12.845  29.479   9.983  1.00 90.63           N  
ATOM   4266  CA  ASN A 346     -11.585  29.495  10.730  1.00 90.63           C  
ATOM   4267  C   ASN A 346     -11.555  30.598  11.793  1.00 90.63           C  
ATOM   4268  O   ASN A 346     -10.586  30.692  12.544  1.00 90.63           O  
ATOM   4269  CB  ASN A 346     -10.404  29.540   9.744  1.00 90.63           C  
ATOM   4270  CG  ASN A 346     -10.148  28.191   9.099  1.00 90.63           C  
ATOM   4271  ND2 ASN A 346      -9.196  28.089   8.212  1.00 90.63           N  
ATOM   4272  OD1 ASN A 346     -10.789  27.193   9.393  1.00 90.63           O  
ATOM   4273  H   ASN A 346     -13.060  30.291   9.423  1.00 90.63           H  
ATOM   4274  HA  ASN A 346     -11.495  28.575  11.307  1.00 90.63           H  
ATOM   4275  HB2 ASN A 346     -10.574  30.290   8.971  1.00 90.63           H  
ATOM   4276  HB3 ASN A 346      -9.495  29.817  10.277  1.00 90.63           H  
ATOM   4277 HD21 ASN A 346      -8.571  28.865   8.049  1.00 90.63           H  
ATOM   4278 HD22 ASN A 346      -8.916  27.164   7.919  1.00 90.63           H  
ATOM   4279  N   ASP A 347     -12.625  31.387  11.906  1.00 93.18           N  
ATOM   4280  CA  ASP A 347     -12.717  32.446  12.899  1.00 93.18           C  
ATOM   4281  C   ASP A 347     -12.841  31.846  14.301  1.00 93.18           C  
ATOM   4282  O   ASP A 347     -13.663  30.958  14.553  1.00 93.18           O  
ATOM   4283  CB  ASP A 347     -13.889  33.391  12.596  1.00 93.18           C  
ATOM   4284  CG  ASP A 347     -13.754  34.127  11.258  1.00 93.18           C  
ATOM   4285  OD1 ASP A 347     -14.813  34.457  10.676  1.00 93.18           O  
ATOM   4286  OD2 ASP A 347     -12.605  34.373  10.832  1.00 93.18           O1-
ATOM   4287  H   ASP A 347     -13.429  31.234  11.314  1.00 93.18           H  
ATOM   4288  HA  ASP A 347     -11.800  33.034  12.854  1.00 93.18           H  
ATOM   4289  HB2 ASP A 347     -13.948  34.135  13.390  1.00 93.18           H  
ATOM   4290  HB3 ASP A 347     -14.819  32.822  12.605  1.00 93.18           H  
ATOM   4291  N   ILE A 348     -12.022  32.354  15.221  1.00 91.88           N  
ATOM   4292  CA  ILE A 348     -12.070  31.989  16.635  1.00 91.88           C  
ATOM   4293  C   ILE A 348     -13.032  32.938  17.340  1.00 91.88           C  
ATOM   4294  O   ILE A 348     -12.859  34.157  17.324  1.00 91.88           O  
ATOM   4295  CB  ILE A 348     -10.669  31.987  17.278  1.00 91.88           C  
ATOM   4296  CG1 ILE A 348      -9.740  31.000  16.534  1.00 91.88           C  
ATOM   4297  CG2 ILE A 348     -10.786  31.610  18.768  1.00 91.88           C  
ATOM   4298  CD1 ILE A 348      -8.293  31.014  17.037  1.00 91.88           C  
ATOM   4299  H   ILE A 348     -11.384  33.083  14.936  1.00 91.88           H  
ATOM   4300  HA  ILE A 348     -12.466  30.977  16.718  1.00 91.88           H  
ATOM   4301  HB  ILE A 348     -10.248  32.990  17.204  1.00 91.88           H  
ATOM   4302 HG12 ILE A 348      -9.710  31.253  15.474  1.00 91.88           H  
ATOM   4303 HG13 ILE A 348     -10.137  29.989  16.625  1.00 91.88           H  
ATOM   4304 HG21 ILE A 348     -11.427  32.316  19.296  1.00 91.88           H  
ATOM   4305 HG22 ILE A 348      -9.810  31.648  19.251  1.00 91.88           H  
ATOM   4306 HG23 ILE A 348     -11.202  30.607  18.865  1.00 91.88           H  
ATOM   4307 HD11 ILE A 348      -7.685  30.370  16.402  1.00 91.88           H  
ATOM   4308 HD12 ILE A 348      -7.895  32.028  17.000  1.00 91.88           H  
ATOM   4309 HD13 ILE A 348      -8.248  30.637  18.058  1.00 91.88           H  
ATOM   4310  N   VAL A 349     -14.035  32.362  17.986  1.00 94.28           N  
ATOM   4311  CA  VAL A 349     -15.102  33.064  18.695  1.00 94.28           C  
ATOM   4312  C   VAL A 349     -15.215  32.519  20.116  1.00 94.28           C  
ATOM   4313  O   VAL A 349     -14.915  31.356  20.377  1.00 94.28           O  
ATOM   4314  CB  VAL A 349     -16.428  32.973  17.914  1.00 94.28           C  
ATOM   4315  CG1 VAL A 349     -16.347  33.750  16.592  1.00 94.28           C  
ATOM   4316  CG2 VAL A 349     -16.826  31.535  17.571  1.00 94.28           C  
ATOM   4317  H   VAL A 349     -14.089  31.354  17.970  1.00 94.28           H  
ATOM   4318  HA  VAL A 349     -14.840  34.119  18.779  1.00 94.28           H  
ATOM   4319  HB  VAL A 349     -17.219  33.418  18.518  1.00 94.28           H  
ATOM   4320 HG11 VAL A 349     -16.077  34.787  16.788  1.00 94.28           H  
ATOM   4321 HG12 VAL A 349     -15.595  33.309  15.938  1.00 94.28           H  
ATOM   4322 HG13 VAL A 349     -17.309  33.717  16.080  1.00 94.28           H  
ATOM   4323 HG21 VAL A 349     -17.771  31.537  17.027  1.00 94.28           H  
ATOM   4324 HG22 VAL A 349     -16.072  31.075  16.932  1.00 94.28           H  
ATOM   4325 HG23 VAL A 349     -16.919  30.947  18.484  1.00 94.28           H  
ATOM   4326  N   GLU A 350     -15.613  33.365  21.061  1.00 92.87           N  
ATOM   4327  CA  GLU A 350     -15.853  32.957  22.447  1.00 92.87           C  
ATOM   4328  C   GLU A 350     -17.292  32.451  22.583  1.00 92.87           C  
ATOM   4329  O   GLU A 350     -18.237  33.161  22.235  1.00 92.87           O  
ATOM   4330  CB  GLU A 350     -15.541  34.134  23.381  1.00 92.87           C  
ATOM   4331  CG  GLU A 350     -15.531  33.738  24.864  1.00 92.87           C  
ATOM   4332  CD  GLU A 350     -15.179  34.914  25.797  1.00 92.87           C  
ATOM   4333  OE1 GLU A 350     -15.487  34.815  27.007  1.00 92.87           O  
ATOM   4334  OE2 GLU A 350     -14.587  35.907  25.314  1.00 92.87           O1-
ATOM   4335  H   GLU A 350     -15.868  34.309  20.807  1.00 92.87           H  
ATOM   4336  HA  GLU A 350     -15.175  32.143  22.706  1.00 92.87           H  
ATOM   4337  HB2 GLU A 350     -16.271  34.928  23.220  1.00 92.87           H  
ATOM   4338  HB3 GLU A 350     -14.554  34.514  23.119  1.00 92.87           H  
ATOM   4339  HG2 GLU A 350     -14.804  32.938  25.004  1.00 92.87           H  
ATOM   4340  HG3 GLU A 350     -16.516  33.352  25.127  1.00 92.87           H  
ATOM   4341  N   ASN A 351     -17.473  31.220  23.058  1.00 93.70           N  
ATOM   4342  CA  ASN A 351     -18.802  30.664  23.300  1.00 93.70           C  
ATOM   4343  C   ASN A 351     -19.379  31.105  24.657  1.00 93.70           C  
ATOM   4344  O   ASN A 351     -18.709  31.747  25.462  1.00 93.70           O  
ATOM   4345  CB  ASN A 351     -18.758  29.144  23.097  1.00 93.70           C  
ATOM   4346  CG  ASN A 351     -18.085  28.330  24.188  1.00 93.70           C  
ATOM   4347  ND2 ASN A 351     -17.991  27.047  23.953  1.00 93.70           N  
ATOM   4348  OD1 ASN A 351     -17.731  28.786  25.269  1.00 93.70           O  
ATOM   4349  H   ASN A 351     -16.662  30.677  23.319  1.00 93.70           H  
ATOM   4350  HA  ASN A 351     -19.472  31.061  22.537  1.00 93.70           H  
ATOM   4351  HB2 ASN A 351     -19.775  28.767  22.989  1.00 93.70           H  
ATOM   4352  HB3 ASN A 351     -18.251  28.933  22.156  1.00 93.70           H  
ATOM   4353 HD21 ASN A 351     -18.380  26.705  23.086  1.00 93.70           H  
ATOM   4354 HD22 ASN A 351     -17.605  26.426  24.649  1.00 93.70           H  
ATOM   4355  N   TYR A 352     -20.621  30.713  24.965  1.00 90.11           N  
ATOM   4356  CA  TYR A 352     -21.293  31.086  26.223  1.00 90.11           C  
ATOM   4357  C   TYR A 352     -20.556  30.657  27.500  1.00 90.11           C  
ATOM   4358  O   TYR A 352     -20.812  31.206  28.568  1.00 90.11           O  
ATOM   4359  CB  TYR A 352     -22.683  30.448  26.263  1.00 90.11           C  
ATOM   4360  CG  TYR A 352     -23.609  30.887  25.155  1.00 90.11           C  
ATOM   4361  CD1 TYR A 352     -24.213  32.160  25.209  1.00 90.11           C  
ATOM   4362  CD2 TYR A 352     -23.895  30.006  24.097  1.00 90.11           C  
ATOM   4363  CE1 TYR A 352     -25.144  32.539  24.222  1.00 90.11           C  
ATOM   4364  CE2 TYR A 352     -24.823  30.381  23.113  1.00 90.11           C  
ATOM   4365  CZ  TYR A 352     -25.466  31.631  23.190  1.00 90.11           C  
ATOM   4366  OH  TYR A 352     -26.422  31.903  22.274  1.00 90.11           O  
ATOM   4367  H   TYR A 352     -21.156  30.222  24.264  1.00 90.11           H  
ATOM   4368  HA  TYR A 352     -21.396  32.170  26.256  1.00 90.11           H  
ATOM   4369  HB2 TYR A 352     -22.577  29.364  26.237  1.00 90.11           H  
ATOM   4370  HB3 TYR A 352     -23.157  30.702  27.211  1.00 90.11           H  
ATOM   4371  HD1 TYR A 352     -23.978  32.834  26.018  1.00 90.11           H  
ATOM   4372  HD2 TYR A 352     -23.437  29.029  24.052  1.00 90.11           H  
ATOM   4373  HE1 TYR A 352     -25.633  33.501  24.267  1.00 90.11           H  
ATOM   4374  HE2 TYR A 352     -25.083  29.700  22.316  1.00 90.11           H  
ATOM   4375  HH  TYR A 352     -26.839  32.767  22.320  1.00 90.11           H  
ATOM   4376  N   SER A 353     -19.676  29.657  27.408  1.00 90.31           N  
ATOM   4377  CA  SER A 353     -18.875  29.172  28.538  1.00 90.31           C  
ATOM   4378  C   SER A 353     -17.541  29.912  28.690  1.00 90.31           C  
ATOM   4379  O   SER A 353     -16.773  29.578  29.588  1.00 90.31           O  
ATOM   4380  CB  SER A 353     -18.634  27.667  28.402  1.00 90.31           C  
ATOM   4381  OG  SER A 353     -19.871  26.980  28.380  1.00 90.31           O  
ATOM   4382  H   SER A 353     -19.407  29.349  26.484  1.00 90.31           H  
ATOM   4383  HA  SER A 353     -19.426  29.336  29.463  1.00 90.31           H  
ATOM   4384  HB2 SER A 353     -18.044  27.312  29.247  1.00 90.31           H  
ATOM   4385  HB3 SER A 353     -18.086  27.464  27.482  1.00 90.31           H  
ATOM   4386  HG  SER A 353     -20.446  27.436  27.761  1.00 90.31           H  
ATOM   4387  N   GLY A 354     -17.249  30.888  27.828  1.00 89.40           N  
ATOM   4388  CA  GLY A 354     -15.976  31.608  27.800  1.00 89.40           C  
ATOM   4389  C   GLY A 354     -14.845  30.858  27.091  1.00 89.40           C  
ATOM   4390  O   GLY A 354     -13.686  31.262  27.167  1.00 89.40           O  
ATOM   4391  H   GLY A 354     -17.922  31.139  27.117  1.00 89.40           H  
ATOM   4392  HA2 GLY A 354     -15.654  31.838  28.816  1.00 89.40           H  
ATOM   4393  HA3 GLY A 354     -16.139  32.548  27.273  1.00 89.40           H  
ATOM   4394  N   ASN A 355     -15.148  29.749  26.411  1.00 91.96           N  
ATOM   4395  CA  ASN A 355     -14.146  28.974  25.688  1.00 91.96           C  
ATOM   4396  C   ASN A 355     -13.979  29.528  24.271  1.00 91.96           C  
ATOM   4397  O   ASN A 355     -14.961  29.823  23.590  1.00 91.96           O  
ATOM   4398  CB  ASN A 355     -14.523  27.486  25.686  1.00 91.96           C  
ATOM   4399  CG  ASN A 355     -14.553  26.881  27.078  1.00 91.96           C  
ATOM   4400  ND2 ASN A 355     -15.454  25.961  27.332  1.00 91.96           N  
ATOM   4401  OD1 ASN A 355     -13.756  27.184  27.947  1.00 91.96           O  
ATOM   4402  H   ASN A 355     -16.122  29.519  26.275  1.00 91.96           H  
ATOM   4403  HA  ASN A 355     -13.190  29.072  26.202  1.00 91.96           H  
ATOM   4404  HB2 ASN A 355     -15.498  27.368  25.212  1.00 91.96           H  
ATOM   4405  HB3 ASN A 355     -13.795  26.929  25.096  1.00 91.96           H  
ATOM   4406 HD21 ASN A 355     -15.461  25.607  28.278  1.00 91.96           H  
ATOM   4407 HD22 ASN A 355     -16.119  25.683  26.624  1.00 91.96           H  
ATOM   4408  N   GLN A 356     -12.732  29.617  23.810  1.00 91.90           N  
ATOM   4409  CA  GLN A 356     -12.424  29.936  22.419  1.00 91.90           C  
ATOM   4410  C   GLN A 356     -12.647  28.707  21.538  1.00 91.90           C  
ATOM   4411  O   GLN A 356     -12.034  27.661  21.749  1.00 91.90           O  
ATOM   4412  CB  GLN A 356     -10.984  30.444  22.294  1.00 91.90           C  
ATOM   4413  CG  GLN A 356     -10.834  31.853  22.880  1.00 91.90           C  
ATOM   4414  CD  GLN A 356      -9.468  32.473  22.605  1.00 91.90           C  
ATOM   4415  NE2 GLN A 356      -9.242  33.684  23.062  1.00 91.90           N  
ATOM   4416  OE1 GLN A 356      -8.582  31.906  21.987  1.00 91.90           O  
ATOM   4417  H   GLN A 356     -11.970  29.345  24.414  1.00 91.90           H  
ATOM   4418  HA  GLN A 356     -13.095  30.723  22.075  1.00 91.90           H  
ATOM   4419  HB2 GLN A 356     -10.718  30.471  21.238  1.00 91.90           H  
ATOM   4420  HB3 GLN A 356     -10.301  29.759  22.798  1.00 91.90           H  
ATOM   4421  HG2 GLN A 356     -11.592  32.503  22.443  1.00 91.90           H  
ATOM   4422  HG3 GLN A 356     -10.994  31.821  23.958  1.00 91.90           H  
ATOM   4423 HE21 GLN A 356      -8.344  34.083  22.830  1.00 91.90           H  
ATOM   4424 HE22 GLN A 356      -9.972  34.186  23.548  1.00 91.90           H  
ATOM   4425  N   VAL A 357     -13.520  28.846  20.547  1.00 92.96           N  
ATOM   4426  CA  VAL A 357     -13.925  27.785  19.620  1.00 92.96           C  
ATOM   4427  C   VAL A 357     -13.944  28.326  18.193  1.00 92.96           C  
ATOM   4428  O   VAL A 357     -14.123  29.525  17.985  1.00 92.96           O  
ATOM   4429  CB  VAL A 357     -15.297  27.197  20.011  1.00 92.96           C  
ATOM   4430  CG1 VAL A 357     -15.247  26.512  21.383  1.00 92.96           C  
ATOM   4431  CG2 VAL A 357     -16.407  28.251  20.043  1.00 92.96           C  
ATOM   4432  H   VAL A 357     -13.993  29.733  20.448  1.00 92.96           H  
ATOM   4433  HA  VAL A 357     -13.193  26.978  19.654  1.00 92.96           H  
ATOM   4434  HB  VAL A 357     -15.565  26.440  19.275  1.00 92.96           H  
ATOM   4435 HG11 VAL A 357     -15.100  27.251  22.171  1.00 92.96           H  
ATOM   4436 HG12 VAL A 357     -14.432  25.789  21.407  1.00 92.96           H  
ATOM   4437 HG13 VAL A 357     -16.188  25.990  21.561  1.00 92.96           H  
ATOM   4438 HG21 VAL A 357     -17.321  27.791  20.419  1.00 92.96           H  
ATOM   4439 HG22 VAL A 357     -16.588  28.639  19.040  1.00 92.96           H  
ATOM   4440 HG23 VAL A 357     -16.147  29.070  20.713  1.00 92.96           H  
ATOM   4441  N   ARG A 358     -13.764  27.464  17.188  1.00 91.37           N  
ATOM   4442  CA  ARG A 358     -13.957  27.868  15.788  1.00 91.37           C  
ATOM   4443  C   ARG A 358     -15.441  27.923  15.478  1.00 91.37           C  
ATOM   4444  O   ARG A 358     -16.171  26.978  15.784  1.00 91.37           O  
ATOM   4445  CB  ARG A 358     -13.253  26.928  14.815  1.00 91.37           C  
ATOM   4446  CG  ARG A 358     -11.732  26.967  14.997  1.00 91.37           C  
ATOM   4447  CD  ARG A 358     -11.058  26.161  13.892  1.00 91.37           C  
ATOM   4448  NE  ARG A 358     -11.491  24.747  13.881  1.00 91.37           N  
ATOM   4449  CZ  ARG A 358     -11.263  23.908  12.895  1.00 91.37           C  
ATOM   4450  NH1 ARG A 358     -10.633  24.285  11.821  1.00 91.37           N1+
ATOM   4451  NH2 ARG A 358     -11.672  22.678  12.949  1.00 91.37           N  
ATOM   4452  H   ARG A 358     -13.671  26.479  17.396  1.00 91.37           H  
ATOM   4453  HA  ARG A 358     -13.551  28.870  15.648  1.00 91.37           H  
ATOM   4454  HB2 ARG A 358     -13.493  27.238  13.798  1.00 91.37           H  
ATOM   4455  HB3 ARG A 358     -13.627  25.915  14.964  1.00 91.37           H  
ATOM   4456  HG2 ARG A 358     -11.385  27.999  14.940  1.00 91.37           H  
ATOM   4457  HG3 ARG A 358     -11.460  26.553  15.968  1.00 91.37           H  
ATOM   4458  HD2 ARG A 358      -9.978  26.211  14.034  1.00 91.37           H  
ATOM   4459  HD3 ARG A 358     -11.302  26.630  12.939  1.00 91.37           H  
ATOM   4460  HE  ARG A 358     -12.103  24.406  14.608  1.00 91.37           H  
ATOM   4461 HH11 ARG A 358     -10.391  25.259  11.704  1.00 91.37           H  
ATOM   4462 HH12 ARG A 358     -10.245  23.617  11.171  1.00 91.37           H  
ATOM   4463 HH21 ARG A 358     -11.753  22.196  12.066  1.00 91.37           H  
ATOM   4464 HH22 ARG A 358     -12.303  22.410  13.691  1.00 91.37           H  
ATOM   4465  N   GLY A 359     -15.904  29.003  14.870  1.00 92.74           N  
ATOM   4466  CA  GLY A 359     -17.335  29.191  14.689  1.00 92.74           C  
ATOM   4467  C   GLY A 359     -17.716  30.462  13.959  1.00 92.74           C  
ATOM   4468  O   GLY A 359     -16.874  31.188  13.436  1.00 92.74           O  
ATOM   4469  H   GLY A 359     -15.270  29.759  14.649  1.00 92.74           H  
ATOM   4470  HA2 GLY A 359     -17.807  29.215  15.671  1.00 92.74           H  
ATOM   4471  HA3 GLY A 359     -17.758  28.346  14.145  1.00 92.74           H  
ATOM   4472  N   ARG A 360     -19.021  30.718  13.923  1.00 91.70           N  
ATOM   4473  CA  ARG A 360     -19.625  31.953  13.422  1.00 91.70           C  
ATOM   4474  C   ARG A 360     -20.416  32.587  14.563  1.00 91.70           C  
ATOM   4475  O   ARG A 360     -21.268  31.933  15.163  1.00 91.70           O  
ATOM   4476  CB  ARG A 360     -20.498  31.655  12.191  1.00 91.70           C  
ATOM   4477  CG  ARG A 360     -19.692  31.040  11.031  1.00 91.70           C  
ATOM   4478  CD  ARG A 360     -20.561  30.758   9.797  1.00 91.70           C  
ATOM   4479  NE  ARG A 360     -21.018  31.994   9.137  1.00 91.70           N  
ATOM   4480  CZ  ARG A 360     -20.322  32.749   8.308  1.00 91.70           C  
ATOM   4481  NH1 ARG A 360     -19.120  32.421   7.913  1.00 91.70           N1+
ATOM   4482  NH2 ARG A 360     -20.828  33.865   7.864  1.00 91.70           N  
ATOM   4483  H   ARG A 360     -19.631  30.035  14.351  1.00 91.70           H  
ATOM   4484  HA  ARG A 360     -18.839  32.649  13.126  1.00 91.70           H  
ATOM   4485  HB2 ARG A 360     -21.287  30.959  12.477  1.00 91.70           H  
ATOM   4486  HB3 ARG A 360     -20.961  32.583  11.856  1.00 91.70           H  
ATOM   4487  HG2 ARG A 360     -18.871  31.705  10.762  1.00 91.70           H  
ATOM   4488  HG3 ARG A 360     -19.268  30.089  11.357  1.00 91.70           H  
ATOM   4489  HD2 ARG A 360     -19.996  30.146   9.093  1.00 91.70           H  
ATOM   4490  HD3 ARG A 360     -21.429  30.173  10.102  1.00 91.70           H  
ATOM   4491  HE  ARG A 360     -21.979  32.245   9.318  1.00 91.70           H  
ATOM   4492 HH11 ARG A 360     -18.724  31.561   8.263  1.00 91.70           H  
ATOM   4493 HH12 ARG A 360     -18.540  33.064   7.393  1.00 91.70           H  
ATOM   4494 HH21 ARG A 360     -20.284  34.468   7.265  1.00 91.70           H  
ATOM   4495 HH22 ARG A 360     -21.753  34.122   8.179  1.00 91.70           H  
ATOM   4496  N   SER A 361     -20.103  33.840  14.887  1.00 92.44           N  
ATOM   4497  CA  SER A 361     -20.818  34.598  15.918  1.00 92.44           C  
ATOM   4498  C   SER A 361     -21.993  35.346  15.294  1.00 92.44           C  
ATOM   4499  O   SER A 361     -21.813  36.147  14.376  1.00 92.44           O  
ATOM   4500  CB  SER A 361     -19.868  35.547  16.651  1.00 92.44           C  
ATOM   4501  OG  SER A 361     -20.548  36.165  17.723  1.00 92.44           O  
ATOM   4502  H   SER A 361     -19.410  34.322  14.334  1.00 92.44           H  
ATOM   4503  HA  SER A 361     -21.213  33.907  16.662  1.00 92.44           H  
ATOM   4504  HB2 SER A 361     -19.492  36.304  15.964  1.00 92.44           H  
ATOM   4505  HB3 SER A 361     -19.031  34.974  17.050  1.00 92.44           H  
ATOM   4506  HG  SER A 361     -19.906  36.549  18.325  1.00 92.44           H  
ATOM   4507  N   TYR A 362     -23.193  35.074  15.795  1.00 91.55           N  
ATOM   4508  CA  TYR A 362     -24.443  35.725  15.425  1.00 91.55           C  
ATOM   4509  C   TYR A 362     -24.990  36.535  16.612  1.00 91.55           C  
ATOM   4510  O   TYR A 362     -24.675  36.230  17.763  1.00 91.55           O  
ATOM   4511  CB  TYR A 362     -25.453  34.666  14.956  1.00 91.55           C  
ATOM   4512  CG  TYR A 362     -25.062  33.977  13.665  1.00 91.55           C  
ATOM   4513  CD1 TYR A 362     -25.270  34.646  12.446  1.00 91.55           C  
ATOM   4514  CD2 TYR A 362     -24.470  32.697  13.673  1.00 91.55           C  
ATOM   4515  CE1 TYR A 362     -24.865  34.052  11.239  1.00 91.55           C  
ATOM   4516  CE2 TYR A 362     -24.088  32.088  12.458  1.00 91.55           C  
ATOM   4517  CZ  TYR A 362     -24.278  32.773  11.238  1.00 91.55           C  
ATOM   4518  OH  TYR A 362     -23.854  32.276  10.046  1.00 91.55           O  
ATOM   4519  H   TYR A 362     -23.251  34.421  16.564  1.00 91.55           H  
ATOM   4520  HA  TYR A 362     -24.250  36.405  14.595  1.00 91.55           H  
ATOM   4521  HB2 TYR A 362     -25.596  33.921  15.739  1.00 91.55           H  
ATOM   4522  HB3 TYR A 362     -26.415  35.154  14.796  1.00 91.55           H  
ATOM   4523  HD1 TYR A 362     -25.732  35.622  12.440  1.00 91.55           H  
ATOM   4524  HD2 TYR A 362     -24.292  32.191  14.611  1.00 91.55           H  
ATOM   4525  HE1 TYR A 362     -25.016  34.564  10.300  1.00 91.55           H  
ATOM   4526  HE2 TYR A 362     -23.620  31.115  12.451  1.00 91.55           H  
ATOM   4527  HH  TYR A 362     -23.894  31.319   9.975  1.00 91.55           H  
ATOM   4528  N   PRO A 363     -25.864  37.537  16.388  1.00 90.98           N  
ATOM   4529  CA  PRO A 363     -26.434  38.344  17.474  1.00 90.98           C  
ATOM   4530  C   PRO A 363     -27.148  37.542  18.575  1.00 90.98           C  
ATOM   4531  O   PRO A 363     -27.276  38.025  19.697  1.00 90.98           O  
ATOM   4532  CB  PRO A 363     -27.413  39.300  16.786  1.00 90.98           C  
ATOM   4533  CG  PRO A 363     -26.835  39.455  15.381  1.00 90.98           C  
ATOM   4534  CD  PRO A 363     -26.265  38.069  15.091  1.00 90.98           C  
ATOM   4535  HA  PRO A 363     -25.630  38.919  17.934  1.00 90.98           H  
ATOM   4536  HB2 PRO A 363     -27.473  40.256  17.306  1.00 90.98           H  
ATOM   4537  HB3 PRO A 363     -28.400  38.841  16.718  1.00 90.98           H  
ATOM   4538  HG2 PRO A 363     -26.027  40.187  15.396  1.00 90.98           H  
ATOM   4539  HG3 PRO A 363     -27.599  39.737  14.656  1.00 90.98           H  
ATOM   4540  HD2 PRO A 363     -27.038  37.434  14.659  1.00 90.98           H  
ATOM   4541  HD3 PRO A 363     -25.422  38.157  14.407  1.00 90.98           H  
ATOM   4542  N   TRP A 364     -27.632  36.338  18.260  1.00 88.12           N  
ATOM   4543  CA  TRP A 364     -28.336  35.449  19.188  1.00 88.12           C  
ATOM   4544  C   TRP A 364     -27.452  34.365  19.807  1.00 88.12           C  
ATOM   4545  O   TRP A 364     -27.871  33.745  20.783  1.00 88.12           O  
ATOM   4546  CB  TRP A 364     -29.521  34.813  18.454  1.00 88.12           C  
ATOM   4547  CG  TRP A 364     -29.189  34.186  17.133  1.00 88.12           C  
ATOM   4548  CD1 TRP A 364     -28.752  32.921  16.931  1.00 88.12           C  
ATOM   4549  CD2 TRP A 364     -29.254  34.802  15.812  1.00 88.12           C  
ATOM   4550  CE2 TRP A 364     -28.854  33.836  14.842  1.00 88.12           C  
ATOM   4551  CE3 TRP A 364     -29.609  36.086  15.343  1.00 88.12           C  
ATOM   4552  NE1 TRP A 364     -28.556  32.710  15.579  1.00 88.12           N  
ATOM   4553  CZ2 TRP A 364     -28.813  34.126  13.472  1.00 88.12           C  
ATOM   4554  CZ3 TRP A 364     -29.574  36.387  13.967  1.00 88.12           C  
ATOM   4555  CH2 TRP A 364     -29.178  35.410  13.034  1.00 88.12           C  
ATOM   4556  H   TRP A 364     -27.499  36.002  17.316  1.00 88.12           H  
ATOM   4557  HA  TRP A 364     -28.730  36.031  20.022  1.00 88.12           H  
ATOM   4558  HB2 TRP A 364     -29.985  34.064  19.096  1.00 88.12           H  
ATOM   4559  HB3 TRP A 364     -30.267  35.588  18.279  1.00 88.12           H  
ATOM   4560  HD1 TRP A 364     -28.595  32.187  17.707  1.00 88.12           H  
ATOM   4561  HE1 TRP A 364     -28.259  31.828  15.187  1.00 88.12           H  
ATOM   4562  HE3 TRP A 364     -29.932  36.833  16.052  1.00 88.12           H  
ATOM   4563  HZ2 TRP A 364     -28.506  33.368  12.767  1.00 88.12           H  
ATOM   4564  HZ3 TRP A 364     -29.867  37.367  13.620  1.00 88.12           H  
ATOM   4565  HH2 TRP A 364     -29.163  35.639  11.979  1.00 88.12           H  
ATOM   4566  N   GLY A 365     -26.254  34.121  19.274  1.00 91.64           N  
ATOM   4567  CA  GLY A 365     -25.410  33.027  19.733  1.00 91.64           C  
ATOM   4568  C   GLY A 365     -24.264  32.677  18.807  1.00 91.64           C  
ATOM   4569  O   GLY A 365     -24.062  33.291  17.766  1.00 91.64           O  
ATOM   4570  H   GLY A 365     -25.895  34.710  18.536  1.00 91.64           H  
ATOM   4571  HA2 GLY A 365     -24.986  33.289  20.702  1.00 91.64           H  
ATOM   4572  HA3 GLY A 365     -26.021  32.130  19.839  1.00 91.64           H  
ATOM   4573  N   VAL A 366     -23.511  31.658  19.199  1.00 92.86           N  
ATOM   4574  CA  VAL A 366     -22.350  31.176  18.455  1.00 92.86           C  
ATOM   4575  C   VAL A 366     -22.657  29.805  17.883  1.00 92.86           C  
ATOM   4576  O   VAL A 366     -23.046  28.902  18.621  1.00 92.86           O  
ATOM   4577  CB  VAL A 366     -21.109  31.154  19.359  1.00 92.86           C  
ATOM   4578  CG1 VAL A 366     -19.918  30.506  18.653  1.00 92.86           C  
ATOM   4579  CG2 VAL A 366     -20.721  32.586  19.749  1.00 92.86           C  
ATOM   4580  H   VAL A 366     -23.778  31.146  20.028  1.00 92.86           H  
ATOM   4581  HA  VAL A 366     -22.137  31.844  17.620  1.00 92.86           H  
ATOM   4582  HB  VAL A 366     -21.323  30.589  20.266  1.00 92.86           H  
ATOM   4583 HG11 VAL A 366     -19.028  30.611  19.273  1.00 92.86           H  
ATOM   4584 HG12 VAL A 366     -20.098  29.441  18.510  1.00 92.86           H  
ATOM   4585 HG13 VAL A 366     -19.768  30.979  17.682  1.00 92.86           H  
ATOM   4586 HG21 VAL A 366     -21.518  33.055  20.326  1.00 92.86           H  
ATOM   4587 HG22 VAL A 366     -20.525  33.181  18.857  1.00 92.86           H  
ATOM   4588 HG23 VAL A 366     -19.822  32.567  20.364  1.00 92.86           H  
ATOM   4589  N   ILE A 367     -22.441  29.646  16.579  1.00 93.93           N  
ATOM   4590  CA  ILE A 367     -22.481  28.339  15.932  1.00 93.93           C  
ATOM   4591  C   ILE A 367     -21.049  27.836  15.794  1.00 93.93           C  
ATOM   4592  O   ILE A 367     -20.235  28.397  15.063  1.00 93.93           O  
ATOM   4593  CB  ILE A 367     -23.257  28.366  14.604  1.00 93.93           C  
ATOM   4594  CG1 ILE A 367     -24.686  28.909  14.836  1.00 93.93           C  
ATOM   4595  CG2 ILE A 367     -23.315  26.926  14.083  1.00 93.93           C  
ATOM   4596  CD1 ILE A 367     -25.557  28.972  13.581  1.00 93.93           C  
ATOM   4597  H   ILE A 367     -22.112  30.434  16.041  1.00 93.93           H  
ATOM   4598  HA  ILE A 367     -23.016  27.644  16.580  1.00 93.93           H  
ATOM   4599  HB  ILE A 367     -22.739  28.999  13.883  1.00 93.93           H  
ATOM   4600 HG12 ILE A 367     -25.193  28.294  15.580  1.00 93.93           H  
ATOM   4601 HG13 ILE A 367     -24.624  29.923  15.230  1.00 93.93           H  
ATOM   4602 HG21 ILE A 367     -23.952  26.872  13.200  1.00 93.93           H  
ATOM   4603 HG22 ILE A 367     -22.322  26.557  13.828  1.00 93.93           H  
ATOM   4604 HG23 ILE A 367     -23.760  26.283  14.842  1.00 93.93           H  
ATOM   4605 HD11 ILE A 367     -26.457  29.551  13.793  1.00 93.93           H  
ATOM   4606 HD12 ILE A 367     -25.862  27.973  13.270  1.00 93.93           H  
ATOM   4607 HD13 ILE A 367     -25.002  29.461  12.780  1.00 93.93           H  
ATOM   4608  N   GLU A 368     -20.740  26.799  16.557  1.00 94.90           N  
ATOM   4609  CA  GLU A 368     -19.422  26.165  16.619  1.00 94.90           C  
ATOM   4610  C   GLU A 368     -19.263  25.130  15.495  1.00 94.90           C  
ATOM   4611  O   GLU A 368     -20.106  24.246  15.354  1.00 94.90           O  
ATOM   4612  CB  GLU A 368     -19.243  25.496  17.989  1.00 94.90           C  
ATOM   4613  CG  GLU A 368     -19.552  26.411  19.187  1.00 94.90           C  
ATOM   4614  CD  GLU A 368     -19.330  25.723  20.547  1.00 94.90           C  
ATOM   4615  OE1 GLU A 368     -19.318  26.437  21.576  1.00 94.90           O  
ATOM   4616  OE2 GLU A 368     -19.228  24.477  20.584  1.00 94.90           O1-
ATOM   4617  H   GLU A 368     -21.459  26.479  17.189  1.00 94.90           H  
ATOM   4618  HA  GLU A 368     -18.650  26.926  16.509  1.00 94.90           H  
ATOM   4619  HB2 GLU A 368     -19.932  24.653  18.036  1.00 94.90           H  
ATOM   4620  HB3 GLU A 368     -18.221  25.126  18.067  1.00 94.90           H  
ATOM   4621  HG2 GLU A 368     -20.597  26.719  19.140  1.00 94.90           H  
ATOM   4622  HG3 GLU A 368     -18.942  27.310  19.101  1.00 94.90           H  
ATOM   4623  N   VAL A 369     -18.174  25.207  14.722  1.00 93.36           N  
ATOM   4624  CA  VAL A 369     -17.893  24.276  13.610  1.00 93.36           C  
ATOM   4625  C   VAL A 369     -17.650  22.858  14.122  1.00 93.36           C  
ATOM   4626  O   VAL A 369     -18.168  21.892  13.572  1.00 93.36           O  
ATOM   4627  CB  VAL A 369     -16.665  24.751  12.806  1.00 93.36           C  
ATOM   4628  CG1 VAL A 369     -16.177  23.703  11.801  1.00 93.36           C  
ATOM   4629  CG2 VAL A 369     -16.974  26.036  12.031  1.00 93.36           C  
ATOM   4630  H   VAL A 369     -17.491  25.919  14.935  1.00 93.36           H  
ATOM   4631  HA  VAL A 369     -18.755  24.233  12.944  1.00 93.36           H  
ATOM   4632  HB  VAL A 369     -15.848  24.957  13.497  1.00 93.36           H  
ATOM   4633 HG11 VAL A 369     -15.788  22.826  12.319  1.00 93.36           H  
ATOM   4634 HG12 VAL A 369     -16.990  23.399  11.143  1.00 93.36           H  
ATOM   4635 HG13 VAL A 369     -15.359  24.119  11.214  1.00 93.36           H  
ATOM   4636 HG21 VAL A 369     -16.074  26.369  11.513  1.00 93.36           H  
ATOM   4637 HG22 VAL A 369     -17.294  26.820  12.717  1.00 93.36           H  
ATOM   4638 HG23 VAL A 369     -17.764  25.849  11.304  1.00 93.36           H  
ATOM   4639  N   ASP A 370     -16.860  22.732  15.188  1.00 93.53           N  
ATOM   4640  CA  ASP A 370     -16.402  21.445  15.717  1.00 93.53           C  
ATOM   4641  C   ASP A 370     -17.424  20.779  16.671  1.00 93.53           C  
ATOM   4642  O   ASP A 370     -17.103  19.769  17.299  1.00 93.53           O  
ATOM   4643  CB  ASP A 370     -15.014  21.636  16.365  1.00 93.53           C  
ATOM   4644  CG  ASP A 370     -13.916  22.088  15.381  1.00 93.53           C  
ATOM   4645  OD1 ASP A 370     -13.432  23.243  15.465  1.00 93.53           O  
ATOM   4646  OD2 ASP A 370     -13.460  21.278  14.542  1.00 93.53           O1-
ATOM   4647  H   ASP A 370     -16.476  23.574  15.592  1.00 93.53           H  
ATOM   4648  HA  ASP A 370     -16.275  20.757  14.881  1.00 93.53           H  
ATOM   4649  HB2 ASP A 370     -15.097  22.363  17.173  1.00 93.53           H  
ATOM   4650  HB3 ASP A 370     -14.695  20.691  16.803  1.00 93.53           H  
ATOM   4651  N   ASN A 371     -18.641  21.323  16.804  1.00 94.45           N  
ATOM   4652  CA  ASN A 371     -19.686  20.799  17.687  1.00 94.45           C  
ATOM   4653  C   ASN A 371     -20.670  19.907  16.914  1.00 94.45           C  
ATOM   4654  O   ASN A 371     -21.409  20.385  16.054  1.00 94.45           O  
ATOM   4655  CB  ASN A 371     -20.362  21.990  18.376  1.00 94.45           C  
ATOM   4656  CG  ASN A 371     -21.350  21.636  19.473  1.00 94.45           C  
ATOM   4657  ND2 ASN A 371     -21.444  22.493  20.462  1.00 94.45           N  
ATOM   4658  OD1 ASN A 371     -22.020  20.611  19.473  1.00 94.45           O  
ATOM   4659  H   ASN A 371     -18.886  22.093  16.198  1.00 94.45           H  
ATOM   4660  HA  ASN A 371     -19.224  20.192  18.465  1.00 94.45           H  
ATOM   4661  HB2 ASN A 371     -19.574  22.595  18.823  1.00 94.45           H  
ATOM   4662  HB3 ASN A 371     -20.886  22.587  17.630  1.00 94.45           H  
ATOM   4663 HD21 ASN A 371     -20.776  23.249  20.518  1.00 94.45           H  
ATOM   4664 HD22 ASN A 371     -22.151  22.340  21.167  1.00 94.45           H  
ATOM   4665  N   ASP A 372     -20.712  18.622  17.274  1.00 93.98           N  
ATOM   4666  CA  ASP A 372     -21.546  17.593  16.632  1.00 93.98           C  
ATOM   4667  C   ASP A 372     -23.060  17.879  16.696  1.00 93.98           C  
ATOM   4668  O   ASP A 372     -23.817  17.289  15.930  1.00 93.98           O  
ATOM   4669  CB  ASP A 372     -21.275  16.227  17.299  1.00 93.98           C  
ATOM   4670  CG  ASP A 372     -19.966  15.533  16.901  1.00 93.98           C  
ATOM   4671  OD1 ASP A 372     -19.806  14.350  17.291  1.00 93.98           O  
ATOM   4672  OD2 ASP A 372     -19.131  16.143  16.197  1.00 93.98           O1-
ATOM   4673  H   ASP A 372     -20.022  18.300  17.939  1.00 93.98           H  
ATOM   4674  HA  ASP A 372     -21.283  17.529  15.576  1.00 93.98           H  
ATOM   4675  HB2 ASP A 372     -21.299  16.347  18.382  1.00 93.98           H  
ATOM   4676  HB3 ASP A 372     -22.084  15.546  17.033  1.00 93.98           H  
ATOM   4677  N   ASN A 373     -23.517  18.760  17.596  1.00 93.66           N  
ATOM   4678  CA  ASN A 373     -24.924  19.173  17.661  1.00 93.66           C  
ATOM   4679  C   ASN A 373     -25.254  20.327  16.704  1.00 93.66           C  
ATOM   4680  O   ASN A 373     -26.424  20.614  16.496  1.00 93.66           O  
ATOM   4681  CB  ASN A 373     -25.284  19.579  19.096  1.00 93.66           C  
ATOM   4682  CG  ASN A 373     -25.122  18.462  20.105  1.00 93.66           C  
ATOM   4683  ND2 ASN A 373     -24.509  18.752  21.228  1.00 93.66           N  
ATOM   4684  OD1 ASN A 373     -25.539  17.329  19.933  1.00 93.66           O  
ATOM   4685  H   ASN A 373     -22.851  19.231  18.192  1.00 93.66           H  
ATOM   4686  HA  ASN A 373     -25.560  18.336  17.370  1.00 93.66           H  
ATOM   4687  HB2 ASN A 373     -26.328  19.891  19.122  1.00 93.66           H  
ATOM   4688  HB3 ASN A 373     -24.676  20.436  19.386  1.00 93.66           H  
ATOM   4689 HD21 ASN A 373     -24.056  19.651  21.307  1.00 93.66           H  
ATOM   4690 HD22 ASN A 373     -24.363  17.981  21.863  1.00 93.66           H  
ATOM   4691  N   HIS A 374     -24.247  21.023  16.170  1.00 94.51           N  
ATOM   4692  CA  HIS A 374     -24.435  22.161  15.267  1.00 94.51           C  
ATOM   4693  C   HIS A 374     -24.158  21.805  13.804  1.00 94.51           C  
ATOM   4694  O   HIS A 374     -24.707  22.431  12.899  1.00 94.51           O  
ATOM   4695  CB  HIS A 374     -23.490  23.290  15.683  1.00 94.51           C  
ATOM   4696  CG  HIS A 374     -23.725  23.901  17.041  1.00 94.51           C  
ATOM   4697  CD2 HIS A 374     -24.829  23.808  17.848  1.00 94.51           C  
ATOM   4698  ND1 HIS A 374     -22.817  24.702  17.686  1.00 94.51           N  
ATOM   4699  CE1 HIS A 374     -23.360  25.104  18.847  1.00 94.51           C  
ATOM   4700  NE2 HIS A 374     -24.581  24.569  18.999  1.00 94.51           N  
ATOM   4701  H   HIS A 374     -23.302  20.725  16.364  1.00 94.51           H  
ATOM   4702  HA  HIS A 374     -25.462  22.523  15.317  1.00 94.51           H  
ATOM   4703  HB2 HIS A 374     -22.466  22.919  15.646  1.00 94.51           H  
ATOM   4704  HB3 HIS A 374     -23.571  24.083  14.940  1.00 94.51           H  
ATOM   4705  HD1 HIS A 374     -21.859  24.816  17.387  1.00 94.51           H  
ATOM   4706  HD2 HIS A 374     -25.733  23.258  17.629  1.00 94.51           H  
ATOM   4707  HE1 HIS A 374     -22.867  25.721  19.584  1.00 94.51           H  
ATOM   4708  N   SER A 375     -23.260  20.848  13.548  1.00 94.58           N  
ATOM   4709  CA  SER A 375     -22.933  20.421  12.189  1.00 94.58           C  
ATOM   4710  C   SER A 375     -22.302  19.029  12.141  1.00 94.58           C  
ATOM   4711  O   SER A 375     -21.736  18.539  13.115  1.00 94.58           O  
ATOM   4712  CB  SER A 375     -22.012  21.453  11.518  1.00 94.58           C  
ATOM   4713  OG  SER A 375     -20.642  21.260  11.826  1.00 94.58           O  
ATOM   4714  H   SER A 375     -22.808  20.372  14.316  1.00 94.58           H  
ATOM   4715  HA  SER A 375     -23.859  20.380  11.615  1.00 94.58           H  
ATOM   4716  HB2 SER A 375     -22.135  21.364  10.439  1.00 94.58           H  
ATOM   4717  HB3 SER A 375     -22.313  22.461  11.802  1.00 94.58           H  
ATOM   4718  HG  SER A 375     -20.498  21.418  12.762  1.00 94.58           H  
ATOM   4719  N   ASP A 376     -22.311  18.420  10.958  1.00 95.81           N  
ATOM   4720  CA  ASP A 376     -21.670  17.137  10.665  1.00 95.81           C  
ATOM   4721  C   ASP A 376     -20.183  17.275  10.285  1.00 95.81           C  
ATOM   4722  O   ASP A 376     -19.597  16.354   9.707  1.00 95.81           O  
ATOM   4723  CB  ASP A 376     -22.423  16.436   9.535  1.00 95.81           C  
ATOM   4724  CG  ASP A 376     -23.886  16.163   9.836  1.00 95.81           C  
ATOM   4725  OD1 ASP A 376     -24.686  16.450   8.924  1.00 95.81           O  
ATOM   4726  OD2 ASP A 376     -24.224  15.515  10.844  1.00 95.81           O1-
ATOM   4727  H   ASP A 376     -22.798  18.880  10.202  1.00 95.81           H  
ATOM   4728  HA  ASP A 376     -21.730  16.509  11.554  1.00 95.81           H  
ATOM   4729  HB2 ASP A 376     -21.949  15.479   9.314  1.00 95.81           H  
ATOM   4730  HB3 ASP A 376     -22.347  17.054   8.640  1.00 95.81           H  
ATOM   4731  N   PHE A 377     -19.541  18.415  10.566  1.00 95.74           N  
ATOM   4732  CA  PHE A 377     -18.155  18.675  10.159  1.00 95.74           C  
ATOM   4733  C   PHE A 377     -17.186  17.572  10.620  1.00 95.74           C  
ATOM   4734  O   PHE A 377     -16.351  17.100   9.842  1.00 95.74           O  
ATOM   4735  CB  PHE A 377     -17.724  20.037  10.711  1.00 95.74           C  
ATOM   4736  CG  PHE A 377     -16.271  20.355  10.433  1.00 95.74           C  
ATOM   4737  CD1 PHE A 377     -15.295  20.091  11.411  1.00 95.74           C  
ATOM   4738  CD2 PHE A 377     -15.892  20.886   9.187  1.00 95.74           C  
ATOM   4739  CE1 PHE A 377     -13.942  20.345  11.143  1.00 95.74           C  
ATOM   4740  CE2 PHE A 377     -14.537  21.141   8.917  1.00 95.74           C  
ATOM   4741  CZ  PHE A 377     -13.563  20.860   9.893  1.00 95.74           C  
ATOM   4742  H   PHE A 377     -20.046  19.142  11.053  1.00 95.74           H  
ATOM   4743  HA  PHE A 377     -18.110  18.713   9.071  1.00 95.74           H  
ATOM   4744  HB2 PHE A 377     -17.887  20.047  11.789  1.00 95.74           H  
ATOM   4745  HB3 PHE A 377     -18.348  20.816  10.273  1.00 95.74           H  
ATOM   4746  HD1 PHE A 377     -15.585  19.712  12.380  1.00 95.74           H  
ATOM   4747  HD2 PHE A 377     -16.645  21.113   8.446  1.00 95.74           H  
ATOM   4748  HE1 PHE A 377     -13.213  20.168  11.920  1.00 95.74           H  
ATOM   4749  HE2 PHE A 377     -14.249  21.572   7.969  1.00 95.74           H  
ATOM   4750  HZ  PHE A 377     -12.522  21.073   9.698  1.00 95.74           H  
ATOM   4751  N   ASN A 378     -17.329  17.093  11.860  1.00 95.38           N  
ATOM   4752  CA  ASN A 378     -16.501  16.008  12.387  1.00 95.38           C  
ATOM   4753  C   ASN A 378     -16.760  14.664  11.690  1.00 95.38           C  
ATOM   4754  O   ASN A 378     -15.825  13.873  11.549  1.00 95.38           O  
ATOM   4755  CB  ASN A 378     -16.733  15.887  13.897  1.00 95.38           C  
ATOM   4756  CG  ASN A 378     -16.103  17.020  14.681  1.00 95.38           C  
ATOM   4757  ND2 ASN A 378     -16.763  17.447  15.723  1.00 95.38           N  
ATOM   4758  OD1 ASN A 378     -15.006  17.469  14.375  1.00 95.38           O  
ATOM   4759  H   ASN A 378     -18.026  17.514  12.456  1.00 95.38           H  
ATOM   4760  HA  ASN A 378     -15.454  16.255  12.213  1.00 95.38           H  
ATOM   4761  HB2 ASN A 378     -17.805  15.852  14.093  1.00 95.38           H  
ATOM   4762  HB3 ASN A 378     -16.298  14.959  14.268  1.00 95.38           H  
ATOM   4763 HD21 ASN A 378     -17.661  17.036  15.937  1.00 95.38           H  
ATOM   4764 HD22 ASN A 378     -16.468  18.265  16.238  1.00 95.38           H  
ATOM   4765  N   LEU A 379     -17.985  14.405  11.216  1.00 96.89           N  
ATOM   4766  CA  LEU A 379     -18.304  13.210  10.427  1.00 96.89           C  
ATOM   4767  C   LEU A 379     -17.624  13.276   9.058  1.00 96.89           C  
ATOM   4768  O   LEU A 379     -16.953  12.319   8.672  1.00 96.89           O  
ATOM   4769  CB  LEU A 379     -19.828  13.034  10.282  1.00 96.89           C  
ATOM   4770  CG  LEU A 379     -20.584  12.843  11.608  1.00 96.89           C  
ATOM   4771  CD1 LEU A 379     -22.081  12.781  11.337  1.00 96.89           C  
ATOM   4772  CD2 LEU A 379     -20.204  11.536  12.313  1.00 96.89           C  
ATOM   4773  H   LEU A 379     -18.683  15.132  11.275  1.00 96.89           H  
ATOM   4774  HA  LEU A 379     -17.899  12.333  10.933  1.00 96.89           H  
ATOM   4775  HB2 LEU A 379     -20.236  13.903   9.767  1.00 96.89           H  
ATOM   4776  HB3 LEU A 379     -20.017  12.169   9.647  1.00 96.89           H  
ATOM   4777  HG  LEU A 379     -20.384  13.683  12.274  1.00 96.89           H  
ATOM   4778 HD11 LEU A 379     -22.400  13.682  10.813  1.00 96.89           H  
ATOM   4779 HD12 LEU A 379     -22.634  12.730  12.274  1.00 96.89           H  
ATOM   4780 HD13 LEU A 379     -22.305  11.907  10.726  1.00 96.89           H  
ATOM   4781 HD21 LEU A 379     -19.145  11.544  12.570  1.00 96.89           H  
ATOM   4782 HD22 LEU A 379     -20.428  10.684  11.672  1.00 96.89           H  
ATOM   4783 HD23 LEU A 379     -20.776  11.453  13.237  1.00 96.89           H  
ATOM   4784  N   LEU A 380     -17.687  14.429   8.381  1.00 96.11           N  
ATOM   4785  CA  LEU A 380     -16.957  14.653   7.130  1.00 96.11           C  
ATOM   4786  C   LEU A 380     -15.442  14.494   7.331  1.00 96.11           C  
ATOM   4787  O   LEU A 380     -14.796  13.773   6.573  1.00 96.11           O  
ATOM   4788  CB  LEU A 380     -17.322  16.035   6.556  1.00 96.11           C  
ATOM   4789  CG  LEU A 380     -16.524  16.426   5.293  1.00 96.11           C  
ATOM   4790  CD1 LEU A 380     -16.713  15.460   4.121  1.00 96.11           C  
ATOM   4791  CD2 LEU A 380     -16.947  17.816   4.823  1.00 96.11           C  
ATOM   4792  H   LEU A 380     -18.265  15.170   8.751  1.00 96.11           H  
ATOM   4793  HA  LEU A 380     -17.271  13.888   6.420  1.00 96.11           H  
ATOM   4794  HB2 LEU A 380     -17.142  16.792   7.319  1.00 96.11           H  
ATOM   4795  HB3 LEU A 380     -18.387  16.048   6.324  1.00 96.11           H  
ATOM   4796  HG  LEU A 380     -15.462  16.466   5.537  1.00 96.11           H  
ATOM   4797 HD11 LEU A 380     -16.426  14.448   4.405  1.00 96.11           H  
ATOM   4798 HD12 LEU A 380     -16.076  15.774   3.294  1.00 96.11           H  
ATOM   4799 HD13 LEU A 380     -17.749  15.473   3.783  1.00 96.11           H  
ATOM   4800 HD21 LEU A 380     -16.377  18.096   3.937  1.00 96.11           H  
ATOM   4801 HD22 LEU A 380     -18.008  17.821   4.573  1.00 96.11           H  
ATOM   4802 HD23 LEU A 380     -16.760  18.546   5.610  1.00 96.11           H  
ATOM   4803  N   LYS A 381     -14.869  15.107   8.376  1.00 95.36           N  
ATOM   4804  CA  LYS A 381     -13.436  14.993   8.702  1.00 95.36           C  
ATOM   4805  C   LYS A 381     -13.031  13.552   9.035  1.00 95.36           C  
ATOM   4806  O   LYS A 381     -11.941  13.114   8.659  1.00 95.36           O  
ATOM   4807  CB  LYS A 381     -13.113  15.977   9.840  1.00 95.36           C  
ATOM   4808  CG  LYS A 381     -11.607  16.078  10.129  1.00 95.36           C  
ATOM   4809  CD  LYS A 381     -11.302  17.252  11.072  1.00 95.36           C  
ATOM   4810  CE  LYS A 381      -9.793  17.343  11.330  1.00 95.36           C  
ATOM   4811  NZ  LYS A 381      -9.421  18.523  12.148  1.00 95.36           N1+
ATOM   4812  H   LYS A 381     -15.450  15.717   8.933  1.00 95.36           H  
ATOM   4813  HA  LYS A 381     -12.865  15.281   7.820  1.00 95.36           H  
ATOM   4814  HB2 LYS A 381     -13.478  16.962   9.552  1.00 95.36           H  
ATOM   4815  HB3 LYS A 381     -13.637  15.673  10.747  1.00 95.36           H  
ATOM   4816  HG2 LYS A 381     -11.257  15.150  10.580  1.00 95.36           H  
ATOM   4817  HG3 LYS A 381     -11.075  16.236   9.191  1.00 95.36           H  
ATOM   4818  HD2 LYS A 381     -11.642  18.175  10.602  1.00 95.36           H  
ATOM   4819  HD3 LYS A 381     -11.839  17.118  12.011  1.00 95.36           H  
ATOM   4820  HE2 LYS A 381      -9.459  16.430  11.822  1.00 95.36           H  
ATOM   4821  HE3 LYS A 381      -9.277  17.391  10.371  1.00 95.36           H  
ATOM   4822  HZ1 LYS A 381      -8.509  18.388  12.559  1.00 95.36           H  
ATOM   4823  HZ2 LYS A 381      -9.375  19.344  11.560  1.00 95.36           H  
ATOM   4824  HZ3 LYS A 381     -10.085  18.695  12.889  1.00 95.36           H  
ATOM   4825  N   ASN A 382     -13.901  12.796   9.707  1.00 96.10           N  
ATOM   4826  CA  ASN A 382     -13.676  11.381   9.990  1.00 96.10           C  
ATOM   4827  C   ASN A 382     -13.676  10.530   8.716  1.00 96.10           C  
ATOM   4828  O   ASN A 382     -12.735   9.760   8.522  1.00 96.10           O  
ATOM   4829  CB  ASN A 382     -14.684  10.869  11.032  1.00 96.10           C  
ATOM   4830  CG  ASN A 382     -14.325  11.224  12.467  1.00 96.10           C  
ATOM   4831  ND2 ASN A 382     -15.283  11.170  13.360  1.00 96.10           N  
ATOM   4832  OD1 ASN A 382     -13.187  11.498  12.821  1.00 96.10           O  
ATOM   4833  H   ASN A 382     -14.764  13.219  10.017  1.00 96.10           H  
ATOM   4834  HA  ASN A 382     -12.676  11.281  10.412  1.00 96.10           H  
ATOM   4835  HB2 ASN A 382     -14.732   9.782  10.978  1.00 96.10           H  
ATOM   4836  HB3 ASN A 382     -15.675  11.260  10.799  1.00 96.10           H  
ATOM   4837 HD21 ASN A 382     -15.053  11.423  14.310  1.00 96.10           H  
ATOM   4838 HD22 ASN A 382     -16.237  11.012  13.066  1.00 96.10           H  
ATOM   4839  N   LEU A 383     -14.673  10.704   7.842  1.00 96.67           N  
ATOM   4840  CA  LEU A 383     -14.760   9.986   6.570  1.00 96.67           C  
ATOM   4841  C   LEU A 383     -13.569  10.313   5.660  1.00 96.67           C  
ATOM   4842  O   LEU A 383     -12.889   9.415   5.178  1.00 96.67           O  
ATOM   4843  CB  LEU A 383     -16.095  10.333   5.874  1.00 96.67           C  
ATOM   4844  CG  LEU A 383     -16.309   9.547   4.564  1.00 96.67           C  
ATOM   4845  CD1 LEU A 383     -16.595   8.081   4.857  1.00 96.67           C  
ATOM   4846  CD2 LEU A 383     -17.477  10.088   3.744  1.00 96.67           C  
ATOM   4847  H   LEU A 383     -15.415  11.350   8.072  1.00 96.67           H  
ATOM   4848  HA  LEU A 383     -14.733   8.917   6.779  1.00 96.67           H  
ATOM   4849  HB2 LEU A 383     -16.108  11.400   5.649  1.00 96.67           H  
ATOM   4850  HB3 LEU A 383     -16.926  10.130   6.550  1.00 96.67           H  
ATOM   4851  HG  LEU A 383     -15.420   9.616   3.938  1.00 96.67           H  
ATOM   4852 HD11 LEU A 383     -15.716   7.604   5.291  1.00 96.67           H  
ATOM   4853 HD12 LEU A 383     -17.440   7.995   5.540  1.00 96.67           H  
ATOM   4854 HD13 LEU A 383     -16.838   7.572   3.924  1.00 96.67           H  
ATOM   4855 HD21 LEU A 383     -17.536   9.557   2.794  1.00 96.67           H  
ATOM   4856 HD22 LEU A 383     -18.415   9.949   4.280  1.00 96.67           H  
ATOM   4857 HD23 LEU A 383     -17.317  11.146   3.536  1.00 96.67           H  
ATOM   4858  N   LEU A 384     -13.316  11.603   5.437  1.00 95.79           N  
ATOM   4859  CA  LEU A 384     -12.396  12.069   4.404  1.00 95.79           C  
ATOM   4860  C   LEU A 384     -10.922  11.961   4.811  1.00 95.79           C  
ATOM   4861  O   LEU A 384     -10.077  11.723   3.954  1.00 95.79           O  
ATOM   4862  CB  LEU A 384     -12.781  13.519   4.061  1.00 95.79           C  
ATOM   4863  CG  LEU A 384     -12.090  14.087   2.809  1.00 95.79           C  
ATOM   4864  CD1 LEU A 384     -12.599  13.405   1.538  1.00 95.79           C  
ATOM   4865  CD2 LEU A 384     -12.391  15.580   2.710  1.00 95.79           C  
ATOM   4866  H   LEU A 384     -13.915  12.286   5.878  1.00 95.79           H  
ATOM   4867  HA  LEU A 384     -12.532  11.441   3.524  1.00 95.79           H  
ATOM   4868  HB2 LEU A 384     -13.859  13.573   3.908  1.00 95.79           H  
ATOM   4869  HB3 LEU A 384     -12.540  14.151   4.916  1.00 95.79           H  
ATOM   4870  HG  LEU A 384     -11.009  13.964   2.880  1.00 95.79           H  
ATOM   4871 HD11 LEU A 384     -12.156  13.880   0.663  1.00 95.79           H  
ATOM   4872 HD12 LEU A 384     -13.684  13.487   1.477  1.00 95.79           H  
ATOM   4873 HD13 LEU A 384     -12.314  12.353   1.542  1.00 95.79           H  
ATOM   4874 HD21 LEU A 384     -13.468  15.746   2.684  1.00 95.79           H  
ATOM   4875 HD22 LEU A 384     -11.968  16.097   3.572  1.00 95.79           H  
ATOM   4876 HD23 LEU A 384     -11.942  15.988   1.805  1.00 95.79           H  
ATOM   4877  N   ILE A 385     -10.610  12.173   6.097  1.00 95.63           N  
ATOM   4878  CA  ILE A 385      -9.226  12.312   6.571  1.00 95.63           C  
ATOM   4879  C   ILE A 385      -8.864  11.242   7.599  1.00 95.63           C  
ATOM   4880  O   ILE A 385      -7.914  10.489   7.390  1.00 95.63           O  
ATOM   4881  CB  ILE A 385      -8.938  13.749   7.079  1.00 95.63           C  
ATOM   4882  CG1 ILE A 385      -9.299  14.817   6.015  1.00 95.63           C  
ATOM   4883  CG2 ILE A 385      -7.458  13.872   7.484  1.00 95.63           C  
ATOM   4884  CD1 ILE A 385      -9.097  16.270   6.465  1.00 95.63           C  
ATOM   4885  H   ILE A 385     -11.364  12.359   6.742  1.00 95.63           H  
ATOM   4886  HA  ILE A 385      -8.554  12.129   5.733  1.00 95.63           H  
ATOM   4887  HB  ILE A 385      -9.544  13.935   7.965  1.00 95.63           H  
ATOM   4888 HG12 ILE A 385      -8.713  14.644   5.112  1.00 95.63           H  
ATOM   4889 HG13 ILE A 385     -10.353  14.719   5.754  1.00 95.63           H  
ATOM   4890 HG21 ILE A 385      -7.286  14.841   7.951  1.00 95.63           H  
ATOM   4891 HG22 ILE A 385      -7.180  13.114   8.216  1.00 95.63           H  
ATOM   4892 HG23 ILE A 385      -6.821  13.770   6.605  1.00 95.63           H  
ATOM   4893 HD11 ILE A 385      -8.036  16.492   6.580  1.00 95.63           H  
ATOM   4894 HD12 ILE A 385      -9.609  16.447   7.411  1.00 95.63           H  
ATOM   4895 HD13 ILE A 385      -9.508  16.941   5.711  1.00 95.63           H  
ATOM   4896  N   LYS A 386      -9.589  11.165   8.721  1.00 95.48           N  
ATOM   4897  CA  LYS A 386      -9.112  10.399   9.887  1.00 95.48           C  
ATOM   4898  C   LYS A 386      -9.231   8.886   9.732  1.00 95.48           C  
ATOM   4899  O   LYS A 386      -8.387   8.190  10.297  1.00 95.48           O  
ATOM   4900  CB  LYS A 386      -9.813  10.847  11.173  1.00 95.48           C  
ATOM   4901  CG  LYS A 386      -9.438  12.270  11.603  1.00 95.48           C  
ATOM   4902  CD  LYS A 386     -10.366  12.750  12.721  1.00 95.48           C  
ATOM   4903  CE  LYS A 386      -9.841  14.005  13.418  1.00 95.48           C  
ATOM   4904  NZ  LYS A 386     -10.756  14.406  14.519  1.00 95.48           N1+
ATOM   4905  H   LYS A 386     -10.389  11.775   8.810  1.00 95.48           H  
ATOM   4906  HA  LYS A 386      -8.045  10.590  10.003  1.00 95.48           H  
ATOM   4907  HB2 LYS A 386      -9.528  10.171  11.979  1.00 95.48           H  
ATOM   4908  HB3 LYS A 386     -10.892  10.752  11.045  1.00 95.48           H  
ATOM   4909  HG2 LYS A 386      -9.501  12.961  10.763  1.00 95.48           H  
ATOM   4910  HG3 LYS A 386      -8.415  12.239  11.978  1.00 95.48           H  
ATOM   4911  HD2 LYS A 386     -10.489  11.953  13.455  1.00 95.48           H  
ATOM   4912  HD3 LYS A 386     -11.333  12.981  12.274  1.00 95.48           H  
ATOM   4913  HE2 LYS A 386      -8.844  13.798  13.809  1.00 95.48           H  
ATOM   4914  HE3 LYS A 386      -9.751  14.801  12.678  1.00 95.48           H  
ATOM   4915  HZ1 LYS A 386     -11.684  14.582  14.163  1.00 95.48           H  
ATOM   4916  HZ2 LYS A 386     -10.429  15.237  14.992  1.00 95.48           H  
ATOM   4917  HZ3 LYS A 386     -10.838  13.662  15.197  1.00 95.48           H  
ATOM   4918  N   GLN A 387     -10.236   8.370   9.021  1.00 95.36           N  
ATOM   4919  CA  GLN A 387     -10.525   6.928   9.001  1.00 95.36           C  
ATOM   4920  C   GLN A 387     -10.464   6.263   7.624  1.00 95.36           C  
ATOM   4921  O   GLN A 387     -10.011   5.129   7.585  1.00 95.36           O  
ATOM   4922  CB  GLN A 387     -11.885   6.651   9.659  1.00 95.36           C  
ATOM   4923  CG  GLN A 387     -11.963   7.078  11.130  1.00 95.36           C  
ATOM   4924  CD  GLN A 387     -10.987   6.347  12.056  1.00 95.36           C  
ATOM   4925  NE2 GLN A 387     -10.596   6.970  13.145  1.00 95.36           N  
ATOM   4926  OE1 GLN A 387     -10.556   5.222  11.848  1.00 95.36           O  
ATOM   4927  H   GLN A 387     -10.916   8.998   8.616  1.00 95.36           H  
ATOM   4928  HA  GLN A 387      -9.778   6.398   9.592  1.00 95.36           H  
ATOM   4929  HB2 GLN A 387     -12.663   7.178   9.106  1.00 95.36           H  
ATOM   4930  HB3 GLN A 387     -12.094   5.583   9.599  1.00 95.36           H  
ATOM   4931  HG2 GLN A 387     -12.976   6.880  11.481  1.00 95.36           H  
ATOM   4932  HG3 GLN A 387     -11.799   8.153  11.205  1.00 95.36           H  
ATOM   4933 HE21 GLN A 387     -10.034   6.423  13.782  1.00 95.36           H  
ATOM   4934 HE22 GLN A 387     -11.007   7.856  13.402  1.00 95.36           H  
ATOM   4935  N   PHE A 388     -10.884   6.925   6.534  1.00 96.20           N  
ATOM   4936  CA  PHE A 388     -11.094   6.247   5.240  1.00 96.20           C  
ATOM   4937  C   PHE A 388     -10.392   6.898   4.032  1.00 96.20           C  
ATOM   4938  O   PHE A 388     -10.773   6.650   2.887  1.00 96.20           O
[truncated: 447,220 more chars]
